# Supplementary material for: Reduction of bitter taste receptor gene family in folivorous colobine primates relative to omnivorous cercopithecine primates
Source: Primates. 2024 Apr 11;65(4):311–31. doi: 10.1007/s10329-024-01124-w (PMC11219393; doi:10.1007/s10329-024-01124-w)
Supplement: Supplementary file 1 — Supplementary data1 (TXT 683 KB) [file 10329_2024_1124_MOESM1_ESM.txt]

Supplementary Information 1: Nucleotide sequences of ancestral-cercopithecid TAS2R genes of cercopithecid study species.

IUPAC (International Union of Pure and Applied Chemistry) degenerate nucleotide codes are assigned to SNP sites among which haplotype phases were not determinable. The header of each FASTA sequence indicates the sequence name consisting of TAS2R name, species name abbreviation, and [for single-locus genes and category (2) duplicated genes (Table 2)] haplotype ID (alleles H1 or H2).

For single-locus genes and category (2) duplicated genes, segregating pseudogenes are indicated with -S. For categories (1) and (3) duplicated / multiplicated genes and category (4) genes with high SNP density but not with high sequencing depth at the 4th or 5th mapping (Table 2), genes with both intact and disrupted sequences are indicated with +/-. Genes with only disrupted sequences are indicated with -D.

Species name abbreviation: Mmul: rhesus macaque; Mfus: Japanese macaque; Mnig: Celebes crested macaque; Panu: anubis baboon; Pham: hamadryas baboon; Epat: patas monkey; Csab: green monkey; Cmit: blue monkey; Cpol: king colobus; Sent: Hanuman langur.

>TAS2R1_Mmul_H1
gaggaatcctgatctaattgaagaataacgtgaataacccagctggtccaaagctctataactgcattattttttaagtaaataattttttattcctaaaATGCTAGAGTCACACCTGATTATCTATTTTCTTTTTGCAGTGATACAATTTCTTCTTGGGACTTTCACGAATGGCATCATTGTGGTGGTGAATGGCATTGACTTGATCAAGCACAGAAAAATGGCTCCGCTGGATCTTCTTCTTTCTTGCCTGGCGGTTTCTAGAATTTTTCTGCAGTTGTTCATCTTCTACATTAATGTGGTTGTTATCTTCTTGATAGAATTCATCACGTGTTCTGCGAGTTGTGCATTTATCGTATTTGTAAATGAATTGGAACTTTGGCTTGCCACATGGCTCGGCGTTTTCTACTGTGCCAAGGTTGCCAGCGTCCCTCACCCACTCTTCGTCTGGTTGAAGATGAGGATATCCAAGTTAGTCCCGTGGATGATCCTGGGGTCTCTGCTATATGTATCTGTGATTTGTATTTTCCATAGCAAATATACAGGGTTTATGGTCCCGTACTTCTTAAGGAACCTTTTCTTCCAAAATGCCACAATTCAAATAGAAGTTAAACAGGCTATACAGATTTTCTCTTTTGTTGCTGAGCTCTTAGTGCCATTACTTATCTTCCTTGTTGCTGTTCTGCTCTTGATTTTCTCTCTGGGGAGGCACACCCGGCAAATGAGAAACACAGTGGCTGGCAGCAGGGTTCCTGGCAGGGGTGCCCACATCAGCGCGTTGCTGTCCATCCTGTCCTTCCTGATCCTCTACATCTCCCACTACCTGATAAAAGCTTTTCTCTCTTCTCTAAAGTTTCATGTCAAAAGGTTCGTCTTTCTGTTCTGCATCCTTGTGATTGGTACATACCCTTCTGGACACTCTCTCATCTTAATTTTAGGAAATCCTAAATTGAAACAAAATACAAAAGAGTTCCTCTGCCACAGTAAGTGCTGTCAGTGAgagagaactttgatcagtttatagaacccatgatttaatgatttacccacgccggccacacttccctcagccagacaaagcagcctgtttataaatatac
>TAS2R1_Mmul_H2
gaggaatcctgatctaattgaagaataacgtgaataacccagctggtccaaagctctataactgcattattttttaagtaaataattttttattcctaaaATGCTAGAGTTACACCTGATTATCTATTTTCTTTTTGCAGTGATACAATTTCTTCTTGGGACTTTCACGAATGGCATCATTGTGGTGGTGAATGGCATTGACTTGATCAAGCACAGAAAAATGGCTCCGCTGGATCTTCTTCTTTCTTGCCTGGCGGTTTCTAGAATTTTTCTGCAGTTGTTCATCTTCTACATTAATGTGGTTGTTATCTTCTTGATAGAATTCATCACGTGTTCTGCGAGTTGTGCATTTATCGTATTTGTAAATGAATTGGAACTTTGGCTTGCCACATGGCTCGGCGTTTTCTACTGTGCCAAGGTTGCCAGCGTCCCTCACCCACTCTTCGTCTGGTTGAAGATGAGGATATCCAAGTTAGTCCCGTGGATGATCCTGGGGTCTCTGCTATATGTATCTGTGATTTGTATTTTCCATAGCAAATATACAGGGTTTATGGTCCCGTACTTCTTAAGGAACCTTTTCTTCCAAAATGCCACAATTCAAATAGAAGTTAAACAGGCTATACAGATTTTCTCTTTTGTTGCTGAGCTCTTAGTGCCATTACTTATCTTCCTTGTTGCTGTTCTGCTCTTGATTTTCTCTCTGGGGAGGCACACCCGGCAAATGAGAAACACAGTGGCTGGCAGCAGGGTTCCTGGCAGGGGTGCCCACATCAGCGCGTTGCTGTCCATCCTGTCCTTCCTGATCCTCTACATCTCCCACTACCTGATAAAAGCTTTTCTCTCTTCTCTAAAGTTTCATGTCAAAAGGTTCGTCTTTCTGTTCTGCATCCTTGTGATTGGTACATACCCTTCTGGACACTCTCTCATCTTAATTTTAGGAAATCCTAAATTGAAACAAAATACAAAAGAGTTCCTCTGCCACAGTAAGTGCTGTCAGTGAgagagaactttgatcagtttatagaacccatgatttaatgatttacccacgccggccacacttccctcagccagacaaagcagcctgtttataaatatac
>TAS2R10_Mmul_H1
gaagaaagtcatgcttccatcaagcagccaatatatgcctcgttctgcaacaggtaatctaagatagacgtaacagaagcaatattaagaattagcagatATGCTAAGTGTAGTGGAAGGCATCTTCATTTTTGTTGTAATTAGTGAGTCAGTATTTGCGGTTTTAGGGAATGGATTTATTGGACTTGTAAACTGCATTGACTGTGCCAAGAATAAGTTATCTACAATTGGCTTTATTCTCACCGGCTTAGCTATTTCTAGAATTTTTCTGATATGGCTAATAATTACAGATGGATTCATACGGATATTCTCTCCAGATATATATGCTTCTGGTAACCTAATTGAATATATTAGTTACTTTTGGGTAATTAGTAATCAATCAAGTATGTGGTTTGCCACCAGCCTCAGCATCTTCTATTTCCTGAAGATAGCAAATTTTTCCAACTACATATTTCTCTGGTTGAAGAGTAGAACAAATAGGGTTCTTCCCCTTCTGATGGCATTCTTACTTATTTCATGCTTACTTAATTTTGCATATATTGCGAAGATTCTTAATGATTTTAAAATGAAGAATGACACAGTCTGGCGTCTCAACATATTTAAAAATGAATACTTTGTTAAGCAGATTTTGCTAAATCTGGGAGTCATTTTCTTCTTTACACTATCCCTAATTACAAGTGTTTTGTTGATCATTTCCCTTTGGAGACACAACAGGCAGATGCAATCAAATGTGACAGGACTGAGAGACTCCAACACTGAAGCTCATGTGAAGGCAATGAAAGTTTTAATATCTTTCATCATCCTCTTTATCTTGTATTTTATAGGCATAGCCATAGAAATATCGTATTTTACTGTGCCAGAAAACAAACTGTTGCTTATGTTTGGAATGACAACCACAGCCATCTATCCCTGGGGTCACTCATTTATCTTAATTCTAGGAAACAGCAAGCTAAAGCAAGCCTCTTTGAGGGTACTACAGCAATTGAAGTGCTGTGAGAAAAGGAAAAACCTCAGAGCCACATAGacaccttggggagatatggatgttccatgaaaagaatccagtgaataaatccttgaagatctgtttcactgcactgcattcttgctttgttttttaaact
>TAS2R10_Mmul_H2
gaagaaagtcatgcttccatcaagcagccaatatatgcctcgttctgcaacaggtaatctaagatagacgtaacagaagcaatattaagaattagcagatATGCTAAGTGTAGTGGAAGGCATCTTCATTTTTGTTGTAATTAGTGAGTCAGTATTTGCGGTTTTAGGGAATGGATTTATTGGACTTGTAAACTGCATTGACTGTGCCAAGAATAAGTTATCTACAATTGGCTTTATTCTCACCGGCTTAGCTATTTCTAGAATTTTTCTGATATGGCTAATAATTACAGATGGATTCATACGGATATTCTCTCCAGATATATATGCTTCTGGTAACCTAATTGAATATATTAGTTACTTTTGGGTAATTAGTAATCAATCAAGTATGTGGTTTGCCACCAGCCTCAGCATCTTCTATTTCCTGAAGATAGCAAATTTTTCCAACTACATATTTCTCTGGTTGAAGAGTAGAACAAATAGGGTTCTTCCCCTTCTGATGGCATTCTTACTTATTTCATGCTTACTTAATTTTGCATATATTGCGAAGATTCTTAATGATTTTAAAATGAAGAATGACACAGTCTGGCGTCTCAACATATTTAAAAATGAATACTTTGTTAAGCAGATTTTGCTAAATCTGGGAGTCATTTTCTTCTTTACACTATCCCTAATTACAAGTGTTTTGTTGATCATTTCCCTTTGGAGACACAACAGGCAGATGCAATCAAATGTGACAGGACTGAGAGACTCCAACACTGAAGCTCATGTGAAGGCAATGAAAGTTTTAATATCTTTCATCATCCTCTTTATCTTGTATTTTATAGGCATAGCCATAGAAATATCGTATTTTACTGTGCCAGAAAACAAACTGTTGCTTATGTTTGGAATGACAACCACAGCCATCTATCCCTGGGGTCACTCATTTATCTTAATTCTAGGAAACAGCAAGCTAAAGCAAGCCTCTTTGAGGGTACTACAGCAATTGAAGTGCTGTGAGAAAAGGAAAAACCTCAGAGCCACATAGacaccttggggagatatggatgttccatgaaaagaatccagtgaataaatccttgaagatctgtttcactgcactgcattcttgctttgttttttaaact
>TAS2R13_Mmul_H1
aggaagaagaactccactgtccactcaaggatatgaatagcattttagatcagtgaataaccagcagcgatattagactttgaactttctctgttctgacATGGAAAGTGCCCTGCTGAGTATCCTCACTCTTGTAATAATTGCAGAATTCGTAATTGGGAATTTGAGCAATGGATTTATAGTACTGATAAACTGCATTGACTGGGTCAGTAAAAGACAGCTGTCCTCAGTTGATAAAATCCTCACATTCTTGGCAATCTCCAGAATTGGGCTGATCTGGGAACTATTAGTAAGTTGGTTTTTAGGTCTGCATTATCTAGCCATATTTGTGTCTGGAACAGGGTTAAGAATTATGATTTTTAGCTGGGTAGTTTCTAATCACTTCAGTCTCTGGCTTGCTACAATCCTCAGCATCTTTTATTTGCTCAAAATAGTGAGTTTCTCTAGCCCTGSTTTTCTCTATTTGAAGTGGAGAGTAAACCAAGTGATTSTGATGATACTGCTGGRAACCTTGATCTTCTTATTTTTAAATCTGATACAAATAAACATACATATTAAAGACTGGCTGGACCGATGTGAAAGAAACACAATTTGGAATTTCAGTATGAGTGGCCTTCCAACATTTTCAGTGCCGGTCAAATTCACCATGACTATGTTCAGTCTAGCACCATTTACTGTGGCCCTCATCTCTTTTCTCCTGTTAATTTTCTCCTTGTGGAAACATCTCCAGAAAATGCAGCTCAATTACAAAGGACACAGAGACCCCAGGACCAAGGCCCACATAAATGCATTGAAAATTGTGATCTCATTCCTTTTACTCYATGCCAGTTTCTTTCTATGTATTCTCATATCATGGATTTCTGAGCTGTATCAGAATAYACTGATCCACATGTTTTGTCAGACGATTGGAGTCTTCTATCCTTCAAGCCACTCCTTTCTTCTGATTCTAGGAAACCCTAAGTTAAGACAGGCCTCTCTTTTGGTGGCAGCTAAGGTATGGGCTAAACGTTGAgaaactcacaatttcataagccattcagacyacagattattgaatattgtagacagaaacaggagtctatgaggagtttaaaaatattttatactttccc
>TAS2R13_Mmul_H2
aggaagaagaactccactgtccactcaaggatatgaatagcattttagatcagtgaataaccagcagcgatattagactttgaactttctctgttctgacATGGAAAGTGCCCTGCTGAGTATCCTCACTCTTGTAATAATTGCAGAATTCGTAATTGGGAATTTGAGCAATGGATTTATAGTACTGATAAACTGCATTGACTGGGTCAGTAAAAGACAGCTGTCCTCAGTTGATAAAATCCTCACATTCTTGGCAATCTCCAGAATTGGGCTGATCTGGGAACTATTAGTAAGTTGGTTTTTAGGTCTGCATTATCTAGCCATATTTGTGTCTGGAACAGGGTTAAGAATTATGATTTTTAGCTGGGTAGTTTCTAATCACTTCAGTCTCTGGCTTGCTACAATCCTCAGCATCTTTTATTTGCTCAAAATAGTGAGTTTCTCTAGCCCTGSTTTTCTCTATTTGAAGTGGAGAGTAAACCAAGTGATTSTGATGATACTGCTGGRAACCTTGATCTTCTTATTTTTAAATCTGATACAAATAAACATACATATTAAAGACTGGCTGGACCGATGTGAAAGAAACACAATTTGGAATTTCAGTATGAGTGGCCTTCCAACATTTTCAGTGCCGGTCAAATTCACCATGACTATGTTCAGTCTAGCACCATTTACTGTGGCCCTCATCTCTTTTCTCCTGTTAATTTTCTCCTTGTGGAAACATCTCCAGAAAATGCAGCTCAATTACAAAGGACACAGAGACCCCAGGACCAAGGCCCACATAAATGCATTGAAAATTGTGATCTCATTCCTTTTACTCYATGCCAGTTTCTTTCTATGTATTCTCATATCATGGATTTCTGAGCTGTATCAGAATAYACTGATCCACATGTTTTGTCAGACGATTGGAGTCTTCTATCCTTCAAGCCACTCCTTTCTTCTGATTCTAGGAAACCCTAAGTTAAGACAGGCCTCTCTTTTGGTGGCAGCTAAGGTATGGGCTAAACGTTGAgaaactcacaatttcataagccattcagacyacagattattgaatattgtagacagaaacaggagtctatgaggagtttaaaaatattttatactttccc
>TAS2R14_Mmul_H1
tactgaattttcaagaatcagatatacatagcattttagatgaatgcattaagaagtcttcagcagtgatattagacattgggkcattctcttacaggcaATGGATGGTGTCATAAAGAGCATATTTACATTCATTTTAATTGTGGAATTTATAATTGGAAATTTAGGAAATAGTTTCATAGTACTGGTGAACTGTATTGACTGGGTCAAGAGAAGAAAGATCTCTTTAGTTGATCAGATTCTCATTGCTTTGGCAATCTCTAGAATTAGTCTGGTTTGGTCAATATTTGGAAGCTGGTGTGTATCTGTGTTTTTCCCAGCTTTATTTGCCACTGAAAAACTGTTAAGAATGCTTACTAATATCTGGACAGTGACCAATCATTTTAGCGTCTGGTTAGCTACAATCCTAGGTACTTTTTATTTTCTCAAGATAGCCAATTTTTCTAACTCTATTTTTCTCTACCTAAAGTGGAGAGTTAAAAAGGTGGTTTTAGTGCTGCTTCTTGTGACTTTGGGCCTCTTGTTTTTAAATATTTTACTGATAAACATTCATATAAATGCCAGTATCAATGGATACAGAGGAAACATGACTTGCAGTTCYGCTTCATGCAACTTTATACGATTTTCCAGGGCTATTGCATTAACCAGCACTGTGTTCGTTTTAATTCCCTTTACTTTGTCCCTGGCAACTTCTCTTCTGCTCAGCTTCTCCCTGTGGAAACATCACAAGAAGATGCAGCACACTGTCAAAGGATACAGAGACGTCAGCACCAAGGCCCACAGAGGAGTTATGCAAACTGTGATCACTTTCCTCCTMCTCTATGCCGTTTTCCTTCTGACTTTTTTCATATCAATTTGGRCCTCTGTACGGTTGAAGGAAAATCAAATTATTATTCTTTCTGAGATGATGGGACTGGCTTATCCTTCAGGTCACTCATGTGTTCTGATTCTTGGAAACAAGAAGCTGAGACAGGCCTCTCTGTCAGTSCTATGGTGGCTGAGGTACAGGTTTAAACATGGGGAGCCCTCAGGTCACAAAGAATTTAGGGAATCATCTTGAatatgttagaaaaaaatagttcataagaaattcttgtatattatgtaaatttatacttcctcaagattctttcattgtgtataactttgtgaattttaca
>TAS2R14_Mmul_H2
tactgaattttcaagaatcagatatacatagcattttagatgaatgcattaagaagtcttcagcagtgatattagacattgggkcattctcttacaggcaATGGATGGTGTCATAAAGAGCATATTTACATTCATTTTAATTGTGGAATTTATAATTGGAAATTTAGGAAATAGTTTCATAGTACTGGTGAACTGTATTGACTGGGTCAAGAGAAGAAAGATCTCTTTAGTTGATCAGATTCTCATTGCTTTGGCAATCTCTAGAATTAGTCTGGTTTGGTCAATATTTGGAAGCTGGTGTGTATCTGTGTTTTTCCCAGCTTTATTTGCCACTGAAAAACTGTTAAGAATGCTTACTAATATCTGGACAGTGACCAATCATTTTAGCGTCTGGTTAGCTACAATCCTAGGTACTTTTTATTTTCTCAAGATAGCCAATTTTTCTAACTCTATTTTTCTCTACCTAAAGTGGAGAGTTAAAAAGGTGGTTTTAGTGCTGCTTCTTGTGACTTTGGGCCTCTTGTTTTTAAATATTTTACTGATAAACATTCATATAAATGCCAGTATCAATGGATACAGAGGAAACATGACTTGCAGTTCYGCTTCATGCAACTTTATACGATTTTCCAGGGCTATTGCATTAACCAGCACTGTGTTCGTTTTAATTCCCTTTACTTTGTCCCTGGCAACTTCTCTTCTGCTCAGCTTCTCCCTGTGGAAACATCACAAGAAGATGCAGCACACTGTCAAAGGATACAGAGACGTCAGCACCAAGGCCCACAGAGGAGTTATGCAAACTGTGATCACTTTCCTCCTMCTCTATGCCGTTTTCCTTCTGACTTTTTTCATATCAATTTGGRCCTCTGTACGGTTGAAGGAAAATCAAATTATTATTCTTTCTGAGATGATGGGACTGGCTTATCCTTCAGGTCACTCATGTGTTCTGATTCTTGGAAACAAGAAGCTGAGACAGGCCTCTCTGTCAGTSCTATGGTGGCTGAGGTACAGGTTTAAACATGGGGAGCCCTCAGGTCACAAAGAATTTAGGGAATCATCTTGAatatgttagaaaaaaatagttcataagaaattcttgtatattatgtaaatttatacttcctcaagattctttcattgtgtataactttgtgaattttaca
>TAS2R16_Mmul_H1
ttcttgcaccagacagtggtggaatcaggaacccattctctacctggaaattggtacagagattcagtctttgtccaggaagacactttggagtagaagaATGATACCCATCCAACTCAGTGTCTTCTTCATGATCATCTATGTGCTTGAGTCCTTGACAATTATTGTGCAGAGCAGCTTAATTGTTGCAGTGCTGGGCAGAGAATGGCTGCAAGTCAGAAGGCTGATGCCTGTGGACATGATTCTCATCAGCCTGGGCATCTCTCGTTTCTGTCTACAGTGGACATCAATGCTGAACGATTTTTGCTTCTATTTTAATTTTAATTATGTACTTTGCAACTTAACAATCACCTGGACATTTTTTAATGTCCTTACATTCTGGTTAAACAGCTTGCTTACCATCTTCTACTGCATCAAGGTCTCTTCTTTCACCCATCCCATCGTTCTCTGGCTGAGGTGGAGAATTTTGAGGTGGCTTCCCTGGCTATTACTAGGTTGTCTGATGATTACTTGTGTGACAATCATCCCTTCAGCTATTGGGAATTACATTCAAATTCAGTTTCTCACCATGGAGCATCCACCCAGAAACAGCACTGTAATTGACAGACTTCAAAAGTTTCATCAGTATCTGCACCAGGCTCATACAGTCGCGTTGGTTATTCCTTTCATCCTGTTCCTGGCCTCCACCATCTTGCTCATGGCATCACTGACCAAGCAGATACAACATCATGGCACTGGTCACTGCAATCCAAGCATGAAAGCGCACTTCACTGCCCTGAGGTCCCTTGCCATCTTGTTTATCGTGTTTACCTCTTACTTTCTAACCATACTTATCACCATGATAGGTACTCTATTTGATAAGAGATGTTGGTTATGGTTCTGGGAAGCTTTTGTCTATGCTTTCATCTTTATGCATTCCACTTCACTGATGCTGAGCAGCCCTACATTGAAAAGGATTCTAAATGGAAAATGCTAGgcctagaggttgcctgaggcacaaggtacaagactcccgggcaattgatataattaataccagtaaagagtattgctcttatcaatcaattcattgtgaa
>TAS2R16_Mmul_H2
ttcttgcaccagacagtggtggaatcaggaacccattctctacctggaaattggtacagagattcagtctttgtccaggaagacactttggagtagaagaATGATACCCATCCAACTCAGTGTCTTCTTCATGATCATCTATGTGCTTGAGTCCTTGACAATTATTGTGCAGAGCAGCTTAATTGTTGCAGTGCTGGGCAGAGAATGGCTGCAAGTCAGAAGGCTGATGCCTGTGGACATGATTCTCATCAGCCTGGGCATCTCTCGTTTCTGTCTACAGTGGACATCAATGCTGAACGATTTTTGCTTCTATTTTAATTTTAATTATGTACTTTGCAACTTAACAATCACCTGGACATTTTTTAATGTCCTTACATTCTGGTTAAACAGCTTGCTTACCATCTTCTACTGCATCAAGGTCTCTTCTTTCACCCATCCCATCGTTCTCTGGCTGAGGTGGAGAATTTTGAGGTGGCTTCCCTGGCTATTACTAGGTTGTCTGATGATTACTTGTGTGACAATCATCCCTTCAGCTATTGGGAATTACATTCAAATTCAGTTTCTCACCATGGAGCATCCACCCAGAAACAGCACTGTAATTGACAGACTTCAAAAGTTTCATCAGTATCTGCACCAGGCTCATACAGTCGCGTTGGTTATTCCTTTCATCCTGTTCCTGGCCTCCACCATCTTGCTCATGGCATCATTGACCAAGCAGATACAACATCATGGCACTGGTCACTGCAATCCAAGCATGAAAGCGCACTTCACTGCCCTGAGGTCCCTTGCCATCTTGTTTATCGTGTTTACCTCTTACTTTCTAACCATACTTATCACCATGATAGGTACTCTATTTGATAAGAGATGTTGGTTATGGTTCTGGGAAGCTTTTGTCTATGCTTTCATCTTTATGCATTCCACTTCACTGATGCTGAGCAGCCCTACATTGAAAAGGATTCTAAATGGAAAATGCTAGgcctagaggttgcctgaggcacaaggtacaagactcccgggcaattgatataattaataccagtaaagagtattgctcttatcaatcaattcattgtgaa
>TAS2R2_Mmul_H1
gttgagatttctcagtgctgtatgttcccatttgcaagatcctctggaggaagtatttaggaccatctacaaggaaaagctgagacttgtcctagaaaacATGGCCTTCTCTTTTTCAACTATTCTTCATATTATCGTCATGTCAGCAGAATTCTTCACAGGGATCACAGTAAATGGGTTTCTTATCATTGTTAACTGTAATGAATTGATCAGACATAGAAAGCTAATGCCAATTCARAWCCTCTTAATGTGCATAGGGATGTCTCGATTGGGTCTGCAGATGGTGTTAATGGTACAAAGTTTTTTCTCTGTGTTCTTTCCACTCTTTTATGTCAAAAAAATTCATGGTGCAGCAATGWTGTTCCTTTGGATGTTTTTTAGCTCTATCAGCCTCTGGTTTGCCACCTGCCTTTCTGTATTTTACTGCCTCAAGATTTCAGGCTTCACTCAGTCCTGTTTTCTTTGGTTGAAATTCAGGATGCCAAAGTTAATATCTTGGCTGCTTCTGGGAAGTCTTCTGGCCTCTGTGAGCATTGCATCTCTGTGTATCGAGGTAGATTACCCTAAAACTGAGGAAGAGGACGCCCTCAGAAACACCACACTTTATTTTGCACACAAAACAAAGATAAAGAAAATTAGTGAAGTGCTTCTTGTCAACTTGGCATTATTATTTCCTCTAGCCATATTTGTGATGTGCACTTCTATGTTACTCATCTCTCTTTACAAGCACAATCATCGGATGCAACATGGATCTCATGGCTTTAGAAACGCCAGCACAGAAGCCCATATAAATGCATTAAAAACAGTGATAACATTCTTCTGCTTCTTTATTTCTTATTTTGCTGCCTTCATGACAAATATGACATTTAGTTCACCTTACAGAAGTCACCAGTTCTTTATGCTGAAGGACATAATGGCAGCATATCCCTCTGGCCACTCAGTKATAATAATCTTGAGTAATTCTAAGTTCCAACAATCATTCAGAAGAATTTTCTGCCTCAAAAAGAAACTATGAagaggaagaacagtgtgaactatttctttccttgatatagattcaatggacttacttgggttttgtgtgctgactctccctctctctggtaattttctgc
>TAS2R2_Mmul_H2
gttgagatttctcagtgctgtatgttcccatttgcaagatcctctggaggaagtatttaggaccatctacaaggaaaagctgagacttgtcctagaaaacATGGCCTTCTCTTTTTCAACTATTCTTCATATTATCGTCATGTCAGCAGAATTCTTCACAGGGATCACAGTAAATGGGTTTCTTATCATTGTTAACTGTAATGAATTGATCAGACATAGAAAGCTAATGCCAATTCARAWCCTCTTAATGTGCATAGGGATGTCTCGATTGGGTCTGCAGATGGTGTTAATGGTACAAAGTTTTTTCTCTGTGTTCTTTCCACTCTTTTATGTCAAAAAAATTCATGGTGCAGCAATGWTGTTCCTTTGGATGTTTTTTAGCTCTATCAGCCTCTGGTTTGCCACCTGCCTTTCTGTATTTTACTGCCTCAAGATTTCAGGCTTCACTCAGTCCTGTTTTCTTTGGTTGAAATTCAGGATGCCAAAGTTAATATCTTGGCTGCTTCTGGGAAGTCTTCTGGCCTCTGTGAGCATTGCATCTCTGTGTATCGAGGTAGATTACCCTAAAACTGAGGAAGAGGACGCCCTCAGAAACACCACACTTTATTTTGCACACAAAACAAAGATAAAGAAAATTAGTGAAGTGCTTCTTGTCAACTTGGCATTATTATTTCCTCTAGCCATATTTGTGATGTGCACTTCTATGTTACTCATCTCTCTTTACAAGCACAATCATCGGATGCAACATGGATCTCATGGCTTTAGAAACGCCAGCACAGAAGCCCATATAAATGCATTAAAAACAGTGATAACATTCTTCTGCTTCTTTATTTCTTATTTTGCTGCCTTCATGACAAATATGACATTTAGTTCACCTTACAGAAGTCACCAGTTCTTTATGCTGAAGGACATAATGGCAGCATATCCCTCTGGCCACTCAGTKATAATAATCTTGAGTAATTCTAAGTTCCAACAATCATTCAGAAGAATTTTCTGCCTCAAAAAGAAACTATGAagaggaagaacagtgtgaactatttctttccttgatatagattcaatggacttacttgggttttgtgtgctgactctccctctctctggtaattttctgc
>TAS2R20_Mmul_H1
ttcaggaatcaagtgcatatttaatctaaagtctgaataytagaggagtcacaaccagtgacattaggcctgaactttttacttgcttttttgttttgacATGATGAGTTTTCTACCCATTGTTTTTTCCATTCTAGTAGTGGTTGCATTTGTTCTTGGAAATTTTGCCAATGGCTTTATAGCACTGATAAATTTCATTGCCTGGKTCAAGAGACAAAAGATCTCCTCAGCTGATCAAATTATTGCTGCTCTGGCGGTCTCCAGAGTTGGTTTGCTCTGGGTAATAGTCTTACACTGGTATGCAACTGTGTTGAATCCAAATTCATCTAGTTTAAAAGTAAGAATTTTTCTTTCTAATGCCTGGGCAGTAACCAACCATTTCAGCATCTGGCTTGCTACTAGCCTCAGCATATTTTATTTGCTCAAGATCGTCAATTTCTCCAGACTTATTTTTCATCACTTAAAAAGGAAGGTTAAGAGTGTAGTTCTGGGGATASTGTCAGGGGCTTTGTTATTTTTGGTTTGTGATCTTGTGGCGGAAAACGTGTATATAAATGTGTGGACGAAAGAATATGAAAGAAACATAACTTGGAAGATCAAATTGAGGAATGCAACGTACCTTTCTAACTTGATTGTAGTCACGCTAGCAAACTTGATACCATTCACTCTGACCCTGATATCTTTTCTGCTGTTAATCTGCTCTCTGTGTAAACATCTGAAGAAGATGAAGCTCTATGGCAAAGGATCGCAAGATCCTAGCACCAAGATCCACATAAAAGCTCTGCAAACTGTGACCTCTTTCCTCATACTATTTGCCGTTTACTTTCTATGTCTAATCGTATCATTTTGGAATTATAAGAAGCAACAGAAAGAACTTGTCTTAATCCTTTGCCAAGCTATTGGAATCATATATCCATCGTTCCACTCATTCATTCTGATTTGGGGGAACAAGAAGCTAAAGCAGAACTTTCTTTCAATTTTGTGGCAGGTGACTTGCTGGGCCAAAGGACAGAACCTGTCAACTCCATAGattcaccagaggttcattgtgtgttttctagcagaaaacaaattgatggtgtccggaacattttatatttcctacaagtttttgcatagtctatgtattt
>TAS2R20_Mmul_H2
ttcaggaatcaagtgcatatttaatctaaagtctgaataytagaggagtcacaaccagtgacattaggcctgaactttttacttgcttttttgttttgacATGATGAGTTTTCTACCCATTGTTTTTTCCATTCTAGTAGTGGTTGCATTTGTTCTTGGAAATTTTGCCAATGGCTTTATAGCACTGATAAATTTCATTGCCTGGKTCAAGAGACAAAAGATCTCCTCAGCTGATCAAATTATTGCTGCTCTGGCGGTCTCCAGAGTTGGTTTGCTCTGGGTAATAGTCTTACACTGGTATGCAACTGTGTTGAATCCAAATTCATCTAGTTTAAAAGTAAGAATTTTTCTTTCTAATGCCTGGGCAGTAACCAACCATTTCAGCATCTGGCTTGCTACTAGCCTCAGCATATTTTATTTGCTCAAGATCGTCAATTTCTCCAGACTTATTTTTCATCACTTAAAAAGGAAGGTTAAGAGTGTAGTTCTGGGGATASTGTCAGGGGCTTTGTTATTTTTGGTTTGTGATCTTGTGGCGGAAAACGTGTATATAAATGTGTGGACGAAAGAATATGAAAGAAACATAACTTGGAAGATCAAATTGAGGAATGCAACGTACCTTTCTAACTTGATTGTAGTCACGCTAGCAAACTTGATACCATTCACTCTGACCCTGATATCTTTTCTGCTGTTAATCTGCTCTCTGTGTAAACATCTGAAGAAGATGAAGCTCTATGGCAAAGGATCGCAAGATCCTAGCACCAAGATCCACATAAAAGCTCTGCAAACTGTGACCTCTTTCCTCATACTATTTGCCGTTTACTTTCTATGTCTAATCGTATCATTTTGGAATTATAAGAAGCAACAGAAAGAACTTGTCTTAATCCTTTGCCAAGCTATTGGAATCATATATCCATCGTTCCACTCATTCATTCTGATTTGGGGGAACAAGAAGCTAAAGCAGAACTTTCTTTCAATTTTGTGGCAGGTGACTTGCTGGGCCAAAGGACAGAACCTGTCAACTCCATAGattcaccagaggttcattgtgtgttttctagcagaaaacaaattgatggtgtccggaacattttatatttcctacaagtttttgcatagtctatgtattt
>TAS2R3_Mmul_H1
aacaggtagaggagtagattaacgagaaaaatatcaaatcagtgaggagattctacatatcaacagaaagaacaaagatcaggactgcctaattgctgacATGATGGRACTCACCGAGGGGGTGTTCCTGATTGTGTGTGGCGCTCAGTTCACACTGGGAATTCTGGTCAATGGTTTCATTGGTTTGGTCAATGGTAGGAGCTGGTTCAAGACCAAGAGAATGTCTTTGTCTGACTTCATCATCGCCACCCTGGCACTCTCAAGGATCATTCTGCTGTGTATTATCTTGACTGATAGTTTTTTAATAGTATTCTCTGTCAACGAACATGATTCAGGGATAATAATGCAAATTATTGATGTTTTCTGGACCTTTACAAACCATCTGAGCATTTGGTTTGCCACTTGTCTTGGTGTCCTCTACTGCTTGAAAATCGCCATTTTCTCTCACCCCACATTCCTCTGGCTCAAGTGGAGAGTTTCTAGGGTGATGGTATGGATGCTGTTGGGTGYACTGCTCTTATCCTGTGGTAGTACCRCATCTCTGATCAATGAGTTTAAGCTCTATTCTGTCCTTAGGGGAATTGAGGCCACCAGGAATGTGACTGAACACTTCAGAAAGAAGAGGAATGAGTATTATCTGATCCATGTTCTTGGGACTCTGTGGTACCTGCCTCCCTTAGTTGTGTCCCTGGCCTCCTACTTTTTGCTCATCTTCTCCTTGGGGAGGCACACACGGCAGATGCTGCAAAATAGTACAAGCTCCAGAGATCCAAGCACTGAGGCCCACAAGAGGGCCATCAGAATCATCCTTTCCTTCTTTTTTCTCTTCTTACTTTACTTTCTTGCCTTTTTAATTGCATCATTTGGTAATTTCCTACCAAAAACCAAGATGGCTAAGATGATTGGCGAGGTAATGACAATGTTTTATCCTGCTGGCCACTCGTTTRTTGTCATTCTGGGGAACAGCAAACTGAAGCAGACATTTGTAGAGAYGCTCCGGTGTGAGTCTGGCCACCTGAAGCCTGGATCCAAGGGACCCATTTTCTCTTAGagtaacagagggcctggggtggagcccgtgagccttttgcytggctcaagactacgggattcttcctgaccctcccatgataccagttccataacatcac
>TAS2R3_Mmul_H2
aacaggtagaggagtagattaacgagaaaaatatcaaatcagtgaggagattctacatatcaacagaaagaacaaagatcaggactgcctaattgctgacATGATGGRACTCACCGAGGGGGTGTTCCTGATTGTGTGTGGCGCTCAGTTCACACTGGGAATTCTGGTCAATGGTTTCATTGGTTTGGTCAATGGTAGGAGCTGGTTCAAGACCAAGAGAATGTCTTTGTCTGACTTCATCATCGCCACCCTGGCACTCTCAAGGATCATTCTGCTGTGTATTATCTTGACTGATAGTTTTTTAATAGTATTCTCTGTCAACGAACATGATTCAGGGATAATAATGCAAATTATTGATGTTTTCTGGACCTTTACAAACCATCTGAGCATTTGGTTTGCCACTTGTCTTGGTGTCCTCTACTGCTTGAAAATCGCCATTTTCTCTCACCCCACATTCCTCTGGCTCAAGTGGAGAGTTTCTAGGGTGATGGTATGGATGCTGTTGGGTGYACTGCTCTTATCCTGTGGTAGTACCRCATCTCTGATCAATGAGTTTAAGCTCTATTCTGTCCTTAGGGGAATTGAGGCCACCAGGAATGTGACTGAACACTTCAGAAAGAAGAGGAATGAGTATTATCTGATCCATGTTCTTGGGACTCTGTGGTACCTGCCTCCCTTAGTTGTGTCCCTGGCCTCCTACTTTTTGCTCATCTTCTCCTTGGGGAGGCACACACGGCAGATGCTGCAAAATAGTACAAGCTCCAGAGATCCAAGCACTGAGGCCCACAAGAGGGCCATCAGAATCATCCTTTCCTTCTTTTTTCTCTTCTTACTTTACTTTCTTGCCTTTTTAATTGCATCATTTGGTAATTTCCTACCAAAAACCAAGATGGCTAAGATGATTGGCGAGGTAATGACAATGTTTTATCCTGCTGGCCACTCGTTTRTTGTCATTCTGGGGAACAGCAAACTGAAGCAGACATTTGTAGAGAYGCTCCGGTGTGAGTCTGGCCACCTGAAGCCTGGATCCAAGGGACCCATTTTCTCTTAGagtaacagagggcctggggtggagcccgtgagccttttgcytggctcaagactacgggattcttcctgaccctcccatgataccagttccataacatcac
>TAS2R38_Mmul_H1
tctctccactgggtggccactaggtctttagagtagccaactagagaagattagccaactagagaagagaagtagaatagccaattagagaagtgacatcATGTTAACTCTAACTCACGTCTGCACTGTGTCCTATGAAGTCAGGAGCACATTTCTGTTCATTTCAGTCCTGGAGTTTGCAGTGGGGTTTCTGACCAACGCCTTCATTTCCTTGGTGAATTTTTGGGACGTAGTGAAGAGGCAGCCACTGAGCAACAGTGATTGTGTGCTTCTGTGTCTCAGCATCAGCCGGCTTTTCCTGCATGGACTGCTCTTCCTGAGTGCTATCCAGCTTACCCACTTCCAGAAGTTGAGTGAACCACTGAACCACAGCTACCAAGCCATCCTCATGCTATGGATGATTGCAAACCAAGCCAACCTCTGGCTTGCCGCCTGCCTCAGCCTGCTCTACTGCTCCAAGCTCATCCGTTTCTCTCACACCTTCCTGATCTGCTTGGCAAGCTGGGTCTCCAGGAAGATATCCCAGATGCTCCTGGGTATTATTCTTTGCTCCTGCATCTGCACTGTCCTCTGTGTTTGGTGCTTTTTTGGCAGACTTCACTTCACAGTCACAACTGTGCTATTCATGAATAACAATACAAGGCTCAACTGGCAGATTAAAGATCTCAACTTATTTTATTCCTTTCTCTTCTGCTATCTGTGGTCTGTCCCTCCTTTCCTATTGTTTCTGGTTTCTTCTGGGATGCTGACTGTCTCCCTGGGAAGGCACATGAGGACAATGAAGGTCTATACCAGAGACTCTCGTGACCCCAGCCTGGAGGCCCACATTAAAGCCCTCAAGTCTCTTATCTCCTTTTTCTGCTTCTTTGTGATATCATCCTGTGCTGCCTTCATCTCAGTGCCCCTACTTATTCTGTGGCATGACAAAATAGGGGTGATGGTTTGTGTTGGGATAATGGCAGCTTGTCCCTCTGGGCATGCAGCCGTCCTGATCTCAGGCAATGCCAAGTTGAGGAGAGCTGTGACAACCATTCTGCTCTGGGCTCAGAGCAGCCTGAAGGTAAGAGCCGATCACATGGCAGATTCCAGGATACTGTGCTGAgaatggatataaaatgaactcttccttaatacgcctgtgagtcttcatgaatatgcctctgattcctcaggaatacaactctgattcctcacaaagcctt
>TAS2R38_Mmul_H2
tctctccactgggtggccactaggtctttagagtagccaactagagaagattagccaactagagaagagaagtagaatagccaattagagaagtgacatcATGTTAACTCTAACTCACGTCTGCACTGTGTCCTATGAAGTCAGGAGCACATTTCTGTTCATTTCAGTCCTGGAGTTTGCAGTGGGGTTTCTGACCAACGCCTTCATTTCCTTGGTGAATTTTTGGGACGTAGTGAAGAGGCAGCCACTGAGCAACAGTGATTGTGTGCTTCTGTGTCTCAGCATCAGCCGGCTTTTCCTGCATGGACTGCTCTTCCTGAGTGCTATCCAGCTTACCCACTTCCAGAAGTTGAGTGAACCACTGAACCACAGCTACCAAGCCATCCTCATGCTATGGATGATTGCAAACCAAGCCAACCTCTGGCTTGCCGCCTGCCTCAGCCTGCTCTACTGCTCCAAGCTCATCCGTTTCTCTCACACCTTCCTGATCTGCTTGGCAAGCTGGGTCTCCAGGAAGATATCCCAGATGCTCCTGGGTATTATTCTTTGCTCCTGCATCTGCACTGTCCTCTGTGTTTGGTGCTTTTTTGGCAGACTTCACTTCACAGTCACAACTGTGCTATTCATGAATAACAATACAAGGCTCAACTGGCAGATTAAAGATCTCAACTTATTTTATTCCTTTCTCTTCTGCTATCTGTGGTCTGTCCCTCCTTTCCTATTGTTTCTGGTTTCTTCTGGGATGCTGACTGTCTCCCTGGGAAGGCACATGAGGACAATGAAGGTCTATACCAGAGACTCTCGTGACCCCAGCCTGGAGGCCCACATTAAAGCCCTCAAGTCTCTTATCTCCTTTTTCTGCTTCTTTGTGATATCATCCTGTGCTGCCTTCATCTCAGTGCCCCTACTTATTCTGTGGCATGACAAAATAGGGGTGATGGTTTGTGTTGGGATAATGGCAGCTTGTCCCTCTGGGCATGCAGCCGTCCTGATCTCAGGCAATGCCAAGTTGAGGAGAGCTGTGACAACCATTCTGCTCTGGGCTCAGAGCAGCCTGAAGGTAAGAGCCGATCACATGGCAGATTCCAGGATACTGTGCTGAgaatggatataaaatgaactcttccttaatacgcctgtgagtcttcatgaatatgcctctgattcctcaggaatacaactctgattcctcacaaagcctt
>TAS2R39_Mmul_H1
gaattctgaaataaacaaatagagtgaatttggaaatgatgcatcaactgcttcctcctgtgacacgaatactgggagttatcaagaatctgcccatcaaATGCTAGGGAGATGTTTTCCTCCAAACACCAAAGAGAAGCAACAGCTCAGGATGATTAAACTCTGCGATCCTGCAGAAAGTGAATTGTCGCCATTTCTCATCACCTTAACTTTAGCAGTTTTACTTGCTGAATACCTCACTGGTATCATTGCAAATGGGTTCATCACGGCTATACATGCAGCTGAATGGGTTCAAAATAAGTCAGTTTCCACAAGTGGCAGGATCCTGGTTTTCCTGAGTGTATCCAGAATAGCTCTCCAGAGCCTCATGATGTTAGAAATTACCATCAGCTCAACCTCCCTAAGTTTTTATTCTGAAGACGCTGTATATTATGCATTCAAAATAAGTTTTATATTCTTAAATTTCTGTAGCCTGTGGTTTGCTGCCTGGCTCAGTTTCTTCTACTTTGTGAAGATTGCCAATTTCTCCTACCCCCTTTTCCTCAAGCTGAGGTGGAGAATTTCTGGATTGATACCCTGGCTTCTATGGCTGTCTGTGTTTATTTCCTTCAGTCACAGCATGTTCTGCATCAACATCTGCACTGGGTATTGTGACAATTCTTTCCCTATCCACTCTTCCAACTCCACTGAGAAAACATACTTCTCTGAGATCAGTGTGGTCAGTTTGGCTTTTTTCTTTAACCTAGGGATTGTGATTCCTCTGATCATGTTCATCCTGGCAGCCATTCTGCTGATCCTCTCTCTCAAGAGACACACCCTACACATGGGAAGCAATGCCACAGGGTCCAAGGACCCTAGCATGGAGGCTCACATTGGGGCCATCAAAGCTACCAGCTACTTTCTCATTCTCTACATTTTCAATGCAGTTGCTCTGTTTATCTACCTGTCCAACATGTTTGACATCAACAGTCTGTGGAATACTTTGTGCCAGATCATCATGGCTGCCTACCCTGCCAGCCACTCAATTCTACTGATTAAGGATAACCCTGGGTTGAGAAGAGCCTGGAAGCAGCTTCAGCACCGACTTCATCTTTACCCAAAACAGTGGACTCTGTGActggcacccaagaagaccacaggacctgacctaaccggctctgccattccctcacctagacctctcttttctctcttcttttcttctccaaccctcatct
>TAS2R39_Mmul_H2
gaattctgaaataaacaaatagagtgaatttggaaatgatgcatcaactgcttcctcctgtgacacgaatactgggagttatcaagaatctgcccatcaaATGCTAGGGAGATGTTTTCCTCCAAACACCAAAGAGAAGCAACAGCTCAGGATGATTAAACTCTGCGATCCTGCAGAAAGTGAATTGTCGCCATTTCTCATCACCTTAACTTTAGCAGTTTTACTTGCTGAATACCTCACTGGTATCATTGCAAATGGGTTCATCACGGCTATACATGCAGCTGAATGGGTTCAAAATAAGTCAGTTTCCACAAGTGGCAGGATCCTGGTTTTCCTGAGTGTATCCAGAATAGCTCTCCAGAGCCTCATGATGTTAGAAATTACCATCAGCTCAACCTCCCTAAGTTTTTATTCTGAAGACGCTGTATATTATGCATTCAAAATAAGTTTTATATTCTTAAATTTCTGTAGCCTGTGGTTTGCTGCCTGGCTCAGTTTCTTCTACTTTGTGAAGATTGCCAATTTCTCCTACCCCCTTTTCCTCAAGCTGAGGTGGAGAATTTCTGGATTGATACCCTGGCTTCTATGGCTGTCTGTGTTTATTTCCTTCAGTCACAGCATGTTCTGCATCAACATCTGCACTGGGTATTGTGACAATTCTTTCCCTATCCACTCTTCCAACTCCACTGAGAAAACATACTTCTCTGAGATCAGTGTGGTCAGTTTGGCTTTTTTCTTTAACCTAGGGATTGTGATTCCTCTGATCATGTTCATCCTGGCAGCCATTCTGCTGATCCTCTCTCTCAAGAGACACACCCTACACATGGGAAGCAATGCCACAGGGTCCAAGGACCCTAGCATGGAGGCTCACATTGGGGCCATCAAAGCTACCAGCTACTTTCTCATTCTCTACATTTTCAATGCAGTTGCTCTGTTTATCTACCTGTCCAACATGTTTGACATCAACAGTCTGTGGAATACTTTGTGCCAGATCATCATGGCTGCCTACCCTGCCAGCCACTCAATTCTACTGATTAAGGATAACCCTGGGTTGAGAAGAGCCTGGAAGCAGCTTCAGCACCGACTTCATCTTTACCCAAAACAGTGGACTCTGTGActggcacccaagaagaccacaggacctgacctaaccggctctgccattccctcacctagacctctcttttctctcttcttttcttctccaaccctcatct
>TAS2R4_Mmul_H1
atgtccttcctggctagatactggtgtctgtttatacattttggtatttctcctgcccccactatcagcaccacaactgctgaatcctcaatgagtaaagATGCTTTGGTTATTCYATTTCTCTGCTATTATTGCCTCAGTTATTTTARATTTTGTAGGAATCATTATGAGTCTGTTTATTACAGTGGTCAATTACAAAACTTGGGTCAAAAGCCATAGAATCTCCTCTTCTGAAAGGATCCTGTTCAGCTTGGGCATCACCAGGTTTTTTATGCTGGGACTATTTCTGGTGAACACCATCTATTTCGTCTCTTCAAATAAGGAAAGGTCAGTCTACCTGTCTGCTTTTTTCGTGTTGTGTTTCATGTTTTTGGAMTCAAGCAGTCTCTGGTTTGTGACCTTGCTCAACAGCTTGTACTGTGTGAAGATTACCAACTTCCAACACTCAGTGTTTCTCCTGCTGAAGCGGAATATCTCCCCAAAGATCCCCAGACTGCTGCCGGCCTGTRTGCTGATTTCTGCTTTCACCACTTGCCTGTATATCACGCTTAGCCAGGCATCACCTTTTCCTGAACTTGTGACTAAGAGAAATAACACATCCTTTAATATCAGTGAGGGCATCTTGTCTTTAGTGGTTTCTTTTGTCTTGAGCTCATCTCTCCAGTTCATCATTAATGTGACTTCTGCTTCCTTGCTAATATACTCCTTGAGGAGACATATACGGAAGATGCAGAAAAATGCCACTGGTTTCTGGAATCCCCAGACGGAAGCTCATGTAGGTGCTATGAAGCTGATGATCTATTTCCTCATCCTCTACATTCCATATTCAGTTGCTACACTGGTCCAGTATCTCCCCTTTTATGCAGGGATGGATATGGGGACCAAATCCATTTGTCTGATTTTTGCCACCCTTTACTCTCCAGGACATTCTGTTCTCATTATTATCACACATCCTAAACTGAAAACAACAGCAAAGAAGATTCTTTGTTTCAAAAAATAGcggaatttcagtaaacaatacctagattcacctgatggtttgggggcaaggttttctgttggcagttttcccaatggtctgaggaattcagttttgtgat
>TAS2R4_Mmul_H2
atgtccttcctggctagatactggtgtctgtttatacattttggtatttctcctgcccccactatcagcaccacaactgctgaatcctcaatgagtaaagATGCTTTGGTTATTCYATTTCTCTGCTATTATTGCCTCAGTTATTTTARATTTTGTAGGAATCATTATGAGTCTGTTTATTACAGTGGTCAATTACAAAACTTGGGTCAAAAGCCATAGAATCTCCTCTTCTGAAAGGATCCTGTTCAGCTTGGGCATCACCAGGTTTTTTATGCTGGGACTATTTCTGGTGAACACCATCTATTTCGTCTCTTCAAATAAGGAAAGGTCAGTCTACCTGTCTGCTTTTTTCGTGTTGTGTTTCATGTTTTTGGAMTCAAGCAGTCTCTGGTTTGTGACCTTGCTCAACAGCTTGTACTGTGTGAAGATTACCAACTTCCAACACTCAGTGTTTCTCCTGCTGAAGCGGAATATCTCCCCAAAGATCCCCAGACTGCTGCCGGCCTGTRTGCTGATTTCTGCTTTCACCACTTGCCTGTATATCACGCTTAGCCAGGCATCACCTTTTCCTGAACTTGTGACTAAGAGAAATAACACATCCTTTAATATCAGTGAGGGCATCTTGTCTTTAGTGGTTTCTTTTGTCTTGAGCTCATCTCTCCAGTTCATCATTAATGTGACTTCTGCTTCCTTGCTAATATACTCCTTGAGGAGACATATACGGAAGATGCAGAAAAATGCCACTGGTTTCTGGAATCCCCAGACGGAAGCTCATGTAGGTGCTATGAAGCTGATGATCTATTTCCTCATCCTCTACATTCCATATTCAGTTGCTACACTGGTCCAGTATCTCCCCTTTTATGCAGGGATGGATATGGGGACCAAATCCATTTGTCTGATTTTTGCCACCCTTTACTCTCCAGGACATTCTGTTCTCATTATTATCACACATCCTAAACTGAAAACAACAGCAAAGAAGATTCTTTGTTTCAAAAAATAGcggaatttcagtaaacaatacctagattcacctgatggtttgggggcaaggttttctgttggcagttttcccaatggtctgaggaattcagttttgtgat
>TAS2R40_Mmul_H1
gaggggggcggaaattacaataacattgagcaagggtcagaagattgcagagcagttacccgttcttggcatagaaacctgaaagtcaggatcaaagagaATGGCAACCATGAACACAGATGCCACAGACAAAGACATATCCAGGTTCAAGGTCATCTTCACCTTGGTGGTCTCCGGAATAGAGTGCATCACTGGCATCCTTGGGAGTGGCTTCATCACGGCCATCTATGGGGCTGAGTGGGCCAGGGGCAAAACACTCCCCACTGGTGACTGCATTATGTTGATGCTGAGCTTTTCCAGGCTCTTGCTACAGATTTGGATGATGCTGGAGAACATTTTCAGTCTGCTATTCCGAATTGTTTATAACCAAAACACAGTGTATATCCTCTTCAAAGTCATCACTGTCTTTCTGAACCATTCCAATCTCTGGTTTGCTGCCTGGCTCAAAGTCTTCTATTGTCTTAGAATTGCAAACTTCAATCATCCTTTGTTCTTCCTGATGAAGAGGAAAATCATAGTGCTGATGCCTTGGCTCCTTGGGCTGTCAGTGTTGGTTTCCTTAAGCTTCAGCTTTCCTCTCTCAAAAGATGTCTTCAATGTGTATGTGAATAGCTCCATTCCTATCCCCTCCTACAACTCCACGGAGAAGAAGTACTTCTCTGAGACCAATATGGTCAACCTGGTATTTTTCTATAACATAGGGATCTTCATTCCTCTGATCATGTTCATCCTGGCAGCCACTCTGCTGATCCTCTCTCTCAAGAGACACACCCTACACATGGGAAGCAATGCCACAGGGTCCAGGGACCCCAGCATGAAGGCTCACATAGGGGCCATCAAAGCCACCAGCTACTTTCTCATCCTCTACATTTTCAATGCAGTTGCTCTATTTCTTTCCATGTCCAACATCTTTGACACTTACAGTTCCTGGAATATTTTGTGCAAGATCATCATGGCTGCCTACCCTGCCGGCCACTCAATACAACTGATCTTGGGCAACCCTGGGCTGAGAAGAGCCTGGAAGCGGTTTCAGAGCCAAATTCCTCTTTACCTAAAAGGGCAGACTCTGTGActggaactcagggaggactgcgggacctcgtccaaccacttctgccttttcctcaggtagaactctctcctcacccatctcttctctcccaaacctgctc
>TAS2R40_Mmul_H2
gaggggggcggaaattacaataacattgagcaagggtcagaagattgcagagcagttacccgttcttggcatagaaacctgaaagtcaggatcaaagagaATGGCAACCATGAACACAGATGCCACAGACAAAGACATATCCAGGTTCAAGGTCATCTTCACCTTGGTGGTCTCCGGAATAGAGTGCATCACTGGCATCCTTGGGAGTGGCTTCATCACGGCCATCTATGGGGCTGAGTGGGCCAGGGGCAAAACACTCCCCACTGGTGACTGCATTATGTTGATGCTGAGCTTTTCCAGGCTCTTGCTACAGATTTGGATGATGCTGGAGAACATTTTCAGTCTGCTATTCCGAATTGTTTATAACCAAAACACAGTGTATATCCTCTTCAAAGTCATCACTGTCTTTCTGAACCATTCCAATCTCTGGTTTGCTGCCTGGCTCAAAGTCTTCTATTGTCTTAGAATTGCAAACTTCAATCATCCTTTGTTCTTCCTGATGAAGAGGAAAATCATAGTGCTGATGCCTTGGCTCCTTGGGCTGTCAGTGTTGGTTTCCTTAAGCTTCAGCTTTCCTCTCTCAAAAGATGTCTTCAATGTGTATGTGAATAGCTCCATTCCTATCCCCTCCTACAACTCCACGGAGAAGAAGTACTTCTCTGAGACCAATATGGTCAACCTGGTATTTTTCTATAACATAGGGATCTTCATTCCTCTGATCATGTTCATCCTGGCAGCCACTCTGCTGATCCTCTCTCTCAAGAGACACACCCTACACATGGGAAGCAATGCCACAGGGTCCAGGGACCCCAGCATGAAGGCTCACATAGGGGCCATCAAAGCCACCAGCTACTTTCTCATCCTCTACATTTTCAATGCAGTTGCTCTATTTCTTTCCATGTCCAACATCTTTGACACTTACAGTTCCTGGAATATTTTGTGCAAGATCATCATGGCTGCCTACCCTGCCGGCCACTCAATACAACTGATCTTGGGCAACCCTGGGCTGAGAAGAGCCTGGAAGCGGTTTCAGAGCCAAATTCCTCTTTACCTAAAAGGGCAGACTCTGTGActggaactcagggaggactgcgggacctcgtccaaccacttctgccttttcctcaggtagaactctctcctcacccatctcttctctcccaaacctgctc
>TAS2R403_Mmul_H1
ncagttagtaatcaagtatttattgaagttaaagtctggatattaaaggaatcagaaccagtgttattaagyctgcaatttttttggtctaacatctaacATGATGTATTTTCTGTTCATCATTTTGTCAATTCTGTTAGTGTTTGCATTTGTTCTTGGAAATTTTGCCAATGGCTTCATAGCTCTAGTAAATGTCATTGACTGGGTTAAGACACGAAAGATTTCCTTAGTTGACCAAATTCTCACTGCTCTCGTGATCTACAGAATTGGTTTACTCTGGGCCATATTATTATATTGGTATGCAACTATGTTTAATTCGGCTTTATGTAGTTCAGAAGTAAGAATTTTTGCTTCTAATATCTCGGCAATAATCAACCATTTCAGCATCTGGCTTGCTGCTAGCCTCAGCATATTTTATTTGCTCAAGATTGCCAATTTCTCYAACCTTATTTTTCTCCACCTACAGAAGAGAATTAAGAGTGTTGTTYGGGTGATGCTGTTGGGGCCCTTGGTATTTTTGATTTGTAATCTTGCTGTGGTAACCACGGATGAGGGTGTGTGGACAAAAGAATATGAAGGAAATGTGRCTTGGAAGATCAAATTGAAGAATGCAATACACCTTTCAAACTTGACTATAAGCACGCTAGCAAACCTCATACCCTTCACTCTGACCCTAATATGTTTTCTGCTGTTAATCTATTCTCTGTGTAAACATCTCAAGAAGATACAGCTCCATGGCAAAGGATCTCAAGATCTCAGCACCAAGGTCCACATAAAATCTCTGCAAACTGTGATCTCCTTCCTCATGTTGTTTGCCATTTACTCTCTGTGTCTAATCAGTTTAACCTGGAGTCCTTGGAAACAGCAGAACAAACTTGTGTTTCTGCTTTGCCAAACTCTTGCAATCATGTATCCTTCATTCCACTCCTTCATCCTGATTATGGGAAATAGGAAACTAAAACAGACTTTTCTTTCAGTTTTGTGGCAGGTGACATGCTGAgtgaaaggacagaaaccctcaactccatagattcacaaggggagcatcatgtgtcttctagcagtaaacaaactgacggtgtgtggaacattttatattt
>TAS2R403_Mmul_H2
ncagttagtaatcaagtatttattgaagttaaagtctggatattaaaggaatcagaaccagtgttattaagyctgcaatttttttggtctaacatctaacATGATGTATTTTCTGTTCATCATTTTGTCAATTCTGTTAGTGTTTGCATTTGTTCTTGGAAATTTTGCCAATGGCTTCATAGCTCTAGTAAATGTCATTGACTGGGTTAAGACACGAAAGATTTCCTTAGTTGACCAAATTCTCACTGCTCTCGTGATCTACAGAATTGGTTTACTCTGGGCCATATTATTATATTGGTATGCAACTATGTTTAATTCGGCTTTATGTAGTTCAGAAGTAAGAATTTTTGCTTCTAATATCTCGGCAATAATCAACCATTTCAGCATCTGGCTTGCTGCTAGCCTCAGCATATTTTATTTGCTCAAGATTGCCAATTTCTCYAACCTTATTTTTCTCCACCTACAGAAGAGAATTAAGAGTGTTGTTYGGGTGATGCTGTTGGGGCCCTTGGTATTTTTGATTTGTAATCTTGCTGTGGTAACCACGGATGAGGGTGTGTGGACAAAAGAATATGAAGGAAATGTGRCTTGGAAGATCAAATTGAAGAATGCAATACACCTTTCAAACTTGACTATAAGCACGCTAGCAAACCTCATACCCTTCACTCTGACCCTAATATGTTTTCTGCTGTTAATCTATTCTCTGTGTAAACATCTCAAGAAGATACAGCTCCATGGCAAAGGATCTCAAGATCTCAGCACCAAGGTCCACATAAAATCTCTGCAAACTGTGATCTCCTTCCTCATGTTGTTTGCCATTTACTCTCTGTGTCTAATCAGTTTAACCTGGAGTCCTTGGAAACAGCAGAACAAACTTGTGTTTCTGCTTTGCCAAACTCTTGCAATCATGTATCCTTCATTCCACTCCTTCATCCTGATTATGGGAAATAGGAAACTAAAACAGACTTTTCTTTCAGTTTTGTGGCAGGTGACATGCTGAgtgaaaggacagaaaccctcaactccatagattcacaaggggagcatcatgtgtcttctagcagtaaacaaactgacggtgtgtggaacattttatattt
>TAS2R41_Mmul_H1
tttagcactcctaggaaagattaaaagcaggactgtggctaggggcagggaggaggccagggaccaaggcactcargtggggactgcaggaggggtcagaATGCAAGCAGCACTGAGGGCCTTCTTCATGTTGCTCTTTAGCCTGCTGAGTCTTYTGGGGATTGCAGCGAATGGCTTCATTGTGCTGGTGCTGGGCAGGGAGTGGCTTCGATATGGCAGGCTGCTACCCTTGGACATGATCCTCCTTAGCTTGGGTGCCTTCCGCTTCTACCTGCAGTTGGTTGGGATGGGGCACAACTTCTATCACTCTGCCCATGTGGTCCAGCGCTCTGGGGTTCTCACTCAACAGTTCTTCCATCTACACTGGCACTTCCTGAACTCAGTCACCTTCTGGTTTTGCAGCTGGCTCAGCGTCCTGTTCTGTGTGAAGATCGCTAACATCACCCACCCCACCTTCCTGTGGCTGAAGTGGAGGTTCCCAGGGTGGGTGCCCTGGCTCCTGTTGGGCTCTGTCCTGATCTCCTTCATCATAGCCCTTCTGTTGTTTTGGGTGAACTACTCTGCATATCAACAATTTTTAATTAGAACATTTTCTGGGAACATGACCTACGAGTGGAATGCAATGACAGAAATTTACTATTTCCCGTTCGTGCAACTGGTCATCTGGTCAATTCCTTGTTCTGTTTTTCTGGTCTCAATTATGCTGCTCATTAATTCTCTGAGGAGGCATACTTGGAGAATGCAGCACAACAGCCACAGCCTGCAGGACCCCAGCACCCAGGCTCACACCAGAGCTCTGAAGTTCCTCATCTCCTTCCTCATTCTTTATGTTCTGTCCTTTCTGTCCCTGATCATTGATGCCACAAAATTTATCTCCATGCAGAACGACTTTTACTGGCCATGGCAAATTGCAGTCTACCTGAGCGTGTCTGTCCATCCCTTCATTCTCATCTTMAACAACCTCAAGCTTCAAAGTGTGTTCTGGCAACTCCTGCTGTTGGCAAGGGGCTTCTGGGTGGCCTAGatggcatggtctccttatctagacccccggaaaagaaaggtgaggatggcagagctgtggcccaccgacatggaggtgttttcataggtagatgaatact
>TAS2R41_Mmul_H2
tttagcactcctaggaaagattaaaagcaggactgtggctaggggcagggaggaggccagggaccaaggcactcargtggggactgcaggaggggtcagaATGCAAGCAGCACTGAGGGCCTTCTTCATGTTGCTCTTTAGCCTGCTGAGTCTTYTGGGGATTGCAGCGAATGGCTTCATTGTGCTGGTGCTGGGCAGGGAGTGGCTTCGATATGGCAGGCTGCTACCCTTGGACATGATCCTCCTTAGCTTGGGTGCCTTCCGCTTCTACCTGCAGTTGGTTGGGATGGGGCACAACTTCTATCACTCTGCCCATGTGGTCCAGCGCTCTGGGGTTCTCACTCAACAGTTCTTCCATCTACACTGGCACTTCCTGAACTCAGTCACCTTCTGGTTTTGCAGCTGGCTCAGCGTCCTGTTCTGTGTGAAGATCGCTAACATCACCCACCCCACCTTCCTGTGGCTGAAGTGGAGGTTCCCAGGGTGGGTGCCCTGGCTCCTGTTGGGCTCTGTCCTGATCTCCTTCATCATAGCCCTTCTGTTGTTTTGGGTGAACTACTCTGCATATCAACAATTTTTAATTAGAACATTTTCTGGGAACATGACCTACGAGTGGAATGCAATGACAGAAATTTACTATTTCCCGTTCGTGCAACTGGTCATCTGGTCAATTCCTTGTTCTGTTTTTCTGGTCTCAATTATGCTGCTCATTAATTCTCTGAGGAGGCATACTTGGAGAATGCAGCACAACAGCCACAGCCTGCAGGACCCCAGCACCCAGGCTCACACCAGAGCTCTGAAGTTCCTCATCTCCTTCCTCATTCTTTATGTTCTGTCCTTTCTGTCCCTGATCATTGATGCCACAAAATTTATCTCCATGCAGAACGACTTTTACTGGCCATGGCAAATTGCAGTCTACCTGAGCGTGTCTGTCCATCCCTTCATTCTCATCTTMAACAACCTCAAGCTTCAAAGTGTGTTCTGGCAACTCCTGCTGTTGGCAAGGGGCTTCTGGGTGGCCTAGatggcatggtctccttatctagacccccggaaaagaaaggtgaggatggcagagctgtggcccaccgacatggaggtgttttcataggtagatgaatact
>TAS2R410_Mmul_H1
gtctccgtcattgaagtcagcgagaacacgaacccacatgcaggattcaactctggacacaccaccagcattttaaaaatttctttttctctgttcagacATGATAACTTTTTTACCCATCATTTTTTCCATTCTAGTAGTGTTTACATTTGTTATTGGAAATTTTGCTAATGGTTTCATAGCATTGGTAAATTCCATTGAGTGGGTCAAGAGACAAAAGATCTCCTTTGCTGACCAAATTCTCACTGCTCTGGCAGTCTCCAGARTTGGTTTGCTCTGGATATTATTATTAAATTGGTATTCAACTGTTTTGAATCCAGCTTTTTATAGTGTAGAAGTAAGAACTATTGTTTATAATCTCTGGGCAGTAATCAACCATTTCAGCAACTGGCTTGCTACTAGCCTAAGCATATTTTACTTACTCAAGATTGCCAATTTCTCCAACCTTATATTTCTTCACTTAAAGAGGAGAGTTAAGAGTGTCGTTCTGGTGATACTGTTGGGGYCTTTGCTATTTTTGGTTTGTCATCTTTTTGTGGTAAACATGAATGAGATTATACAGACAAAAGAATATGAAGGAAAYATGACTTGGAAGAGCAAATTGAGGAGTGCAATGTACCTTTCAAATACGACTGTAACCATACTAGCAAACTTAGTACCCTTCATTCTGACCCTAATATCTTTTCTGCTGTTAATCTGTTCTCTGTGTAAACATCTCAAGAAGATGCAGCTCCGTGACAAAGGCTCTCAAGATCCCAGCACCAAGGTCCACATAAAAGCTTTGCAAACTGTCATCTCCTTGTCGTTATGTGCCATTTACTTTCTGTCCATAATGATATCAAGTTGGAGTTTGGGAAGGGTGGAAAACAAAGCTATCTTCATGTTCTGCAAAGCTATTAGATTCAGCTATCCTTCAGCCCACGCATTCATACTGATTTGGGGAAACAAGAAGCTAAAGCAGACTCTTCTTTCAGTTTTGTGGAACGTGAGGTACTGCGTGAAAGGACAGAAGCTTCAATCTCCATAGattgacaagaggggcattgtgtgtcttctagcagaaaacaaactggtggtgtgtgaaacattttatatttcttattgacttttctgtaatatacgtgtat
>TAS2R410_Mmul_H2
gtctccgtcattgaagtcagcgagaacacgaacccacatgcaggattcaactctggacacaccaccagcattttaaaaatttctttttctctgttcagacATGATAACTTTTTTACCCATCATTTTTTCCATTCTAGTAGTGTTTACATTTGTTATTGGAAATTTTGCTAATGGTTTCATAGCATTGGTAAATTCCATTGAGTGGGTCAAGAGACAAAAGATCTCCTTTGCTGACCAAATTCTCACTGCTCTGGCAGTCTCCAGARTTGGTTTGCTCTGGATATTATTATTAAATTGGTATTCAACTGTTTTGAATCCAGCTTTTTATAGTGTAGAAGTAAGAACTATTGTTTATAATCTCTGGGCAGTAATCAACCATTTCAGCAACTGGCTTGCTACTAGCCTAAGCATATTTTACTTACTCAAGATTGCCAATTTCTCCAACCTTATATTTCTTCACTTAAAGAGGAGAGTTAAGAGTGTCGTTCTGGTGATACTGTTGGGGYCTTTGCTATTTTTGGTTTGTCATCTTTTTGTGGTAAACATGAATGAGATTATACAGACAAAAGAATATGAAGGAAAYATGACTTGGAAGAGCAAATTGAGGAGTGCAATGTACCTTTCAAATACGACTGTAACCATACTAGCAAACTTAGTACCCTTCATTCTGACCCTAATATCTTTTCTGCTGTTAATCTGTTCTCTGTGTAAACATCTCAAGAAGATGCAGCTCCGTGACAAAGGCTCTCAAGATCCCAGCACCAAGGTCCACATAAAAGCTTTGCAAACTGTCATCTCCTTGTCGTTATGTGCCATTTACTTTCTGTCCATAATGATATCAAGTTGGAGTTTGGGAAGGGTGGAAAACAAAGCTATCTTCATGTTCTGCAAAGCTATTAGATTCAGCTATCCTTCAGCCCACGCATTCATACTGATTTGGGGAAACAAGAAGCTAAAGCAGACTCTTCTTTCAGTTTTGTGGAACGTGAGGTACTGCGTGAAAGGACAGAAGCTTCAATCTCCATAGattgacaagaggggcattgtgtgtcttctagcagaaaacaaactggtggtgtgtgaaacattttatatttcttattgacttttctgtaatatacgtgtat
>TAS2R411_Mmul_H1
agctctattcttgaagtcagcgagatcacgaacccacctgcaggaaccaactcyggatacaacaccagcrttttaaaatyttctttttgtctgttcagacATGATAACTTTTCTACCCATCATTTTTTCCATTCTAGTAGTGGTTACATTTGTTATTGGAAATTTTGCTAATGGCTTCATAGCAYTGGTAARYTCCGTTGAGTTGGTCAAGAGACAAAAGATCTCCTTTGCTGACCAAATTCTCACTGCTCTGGCGGTCTCCAGAGTTGGTTTGCTCTGGGTATTATTACTAAATTGGTATTCAACTGTGTTGAATCCAGCTTTTTATAGTGTAGACCTAAGAACTACTGCTTATAACCTCTGGGCAGTAACCAGTCATTTCAGCAACTGGCTTGCTACTTGCCTCAGCATATTTTATGTGCTCAAGATTGCCAATTTCTCCAACCTKATKTTTCTTCACTTAAAGAGGAGAGTTAAGAGTGTCATTCTGGTGATGCTGTTGGGGCCTTTGCTATTTTTGGCTTGTCATCTTTTTGTCATAAACGTGAATGAGATTGTACGGACAAAAGAATATGAAGGAAACATGACTTGGAAGATCAAATTGATGAGTGCAATGCACTTTTCAAATACGACTGTAACCATGCTAGCAAACTTAGTACCCTTCACTTTGACCCTACTATCTTTTGTGCTGTTAATATGGTCTTTGTGTAAACATCTCAAGAAGATGCAGCTTTATGGTAAAGGGTCTCAAGATCCCAGCACCAAGGTCCACATAAAAGCTTTGCAAACTGTGATCTCCTTCCTCTTCYTATGTGCCATTTACTTTCTGTCCATAATGATATCAGTTTGGAATTTGGAGAGGCTGGAAAATAAATCTTTCTTCCTGTTCTGCAAAGCTATTAGAATCATGTATCCTTCAGCCCACACATTCGTCCTGATTTGGGGAAACAAGAAGCTAAAGCAGACTTTTCTTTCAGTTTTGTGGCAAGTGAGGTACTGGGTGAAAGGACAGAAGCCTTCATCTCCATAGattcacaagaggagcatagtgtgtcttctagcagaaaacaaactggtggtgtatgaaacattttctatttcttactggtttttctgtaaaatatgtggat
>TAS2R411_Mmul_H2
agctctattcttgaagtcagcgagatcacgaacccacctgcaggaaccaactcyggatacaacaccagcrttttaaaatyttctttttgtctgttcagacATGATAACTTTTCTACCCATCATTTTTTCCATTCTAGTAGTGGTTACATTTGTTATTGGAAATTTTGCTAATGGCTTCATAGCAYTGGTAARYTCCGTTGAGTTGGTCAAGAGACAAAAGATCTCCTTTGCTGACCAAATTCTCACTGCTCTGGCGGTCTCCAGAGTTGGTTTGCTCTGGGTATTATTACTAAATTGGTATTCAACTGTGTTGAATCCAGCTTTTTATAGTGTAGACCTAAGAACTACTGCTTATAACCTCTGGGCAGTAACCAGTCATTTCAGCAACTGGCTTGCTACTTGCCTCAGCATATTTTATGTGCTCAAGATTGCCAATTTCTCCAACCTKATKTTTCTTCACTTAAAGAGGAGAGTTAAGAGTGTCATTCTGGTGATGCTGTTGGGGCCTTTGCTATTTTTGGCTTGTCATCTTTTTGTCATAAACGTGAATGAGATTGTACGGACAAAAGAATATGAAGGAAACATGACTTGGAAGATCAAATTGATGAGTGCAATGCACTTTTCAAATACGACTGTAACCATGCTAGCAAACTTAGTACCCTTCACTTTGACCCTACTATCTTTTGTGCTGTTAATATGGTCTTTGTGTAAACATCTCAAGAAGATGCAGCTTTATGGTAAAGGGTCTCAAGATCCCAGCACCAAGGTCCACATAAAAGCTTTGCAAACTGTGATCTCCTTCCTCTTCYTATGTGCCATTTACTTTCTGTCCATAATGATATCAGTTTGGAATTTGGAGAGGCTGGAAAATAAATCTTTCTTCCTGTTCTGCAAAGCTATTAGAATCATGTATCCTTCAGCCCACACATTCGTCCTGATTTGGGGAAACAAGAAGCTAAAGCAGACTTTTCTTTCAGTTTTGTGGCAAGTGAGGTACTGGGTGAAAGGACAGAAGCCTTCATCTCCATAGattcacaagaggagcatagtgtgtcttctagcagaaaacaaactggtggtgtatgaaacattttctatttcttactggtttttctgtaaaatatgtggat
>TAS2R412_Mmul_H1
tactgctcactctttgggtccatgccatcttgaagggctgtaacactcactgtgaagctccgaggctccattcttgaagtcagccggaccatgaacccacATGCAGGAACCAACTCCGGACACAATACCAGCATTTAAAAAATTTCTTTTTGTCTGTTCAGACATGATAACTTTTCTACCCATCATTTTTTTCATTCTAGTAGTGGTTACATTTGTTATTGGAAATTTTGCTAATGGCTTCATAGCRTTGGTAAATTCCACTGAGTGGGTCAAGAGACAAAAGATCTCCTTTGCTGACCAAATTCTCACTGCTCTGGCGGTCTCCAGAATTGGTTTGCTCTGGGTGTTATTATTACATTGGTATTCAGTTGTGTTGAATCCAGCTTTTTATAGTGTAGAGGTAAGAACTACCACTTACAATGTCTGGGCAGTAACCAGCCATTTCAGCAACTGGTTTGCTACTTGCCTCAGCATATTTTATTTGCTCAAGATTGCCAATTTCTCCAACCTTATGTTTCTTCACTTAAAGAGGAGAGTTAAGAGTGTCATTCTGGTGATGCTGTTGGGGYCTTTGCTATTTTTGGTTTGTCATCTTTTTGTGATAAATATGAATGAGATTGTACAGACAAAAGAATATGAAGGAAACATGACTGGGAAGATCAAATTGAGGAGTGCAATGTACCTTTCAGATGCGACTGTAACCACGCTAGTAAACTTAGTACCCTTCACTCTGACCCTAATATCTTTTCTGCTGTTAGTCTGTTCTCTGTTTAAACATCTGAAGAAGATGCAGCTTCATGGCAAAGGATCTCAGGATCCCAGCACCAAGGTCCACATAAAAGCTTTGCAAACTGTGATCTCTTTCCTCTTGCTATGTGCCATTTACTTTGTGTTCCTAATCATATCAGCTTTGAGTTTTGAGAGTCGGGATAACAAACCTGTCTTCATGATCTGTGAAGCTGTTACATTCAGCTATCCTTCAACCCACCCATTCATACTGATTTGGGGAAACAAGAAGCTAAAGCGGACTTTTCTTTCAGTTTTGCGGCAAGTGAGGTACTGGGTGAAAGGACAGAAGCCTTCATCTCCATAGattcacaagaggggccttgtgtgtcttctagcagaaaacaaactggtggtgtatgaaacattttctatttcttactatgttttctgtagtgtatgtgtat
>TAS2R412_Mmul_H2
tactgctcactctttgggtccatgccatcttgaagggctgtaacactcactgtgaagctccgaggctccattcttgaagtcagccggaccatgaacccacATGCAGGAACCAACTCCGGACACAATACCAGCATTTAAAAAATTTCTTTTTGTCTGTTCAGACATGATAACTTTTCTACCCATCATTTTTTTCATTCTAGTAGTGGTTACATTTGTTATTGGAAATTTTGCTAATGGCTTCATAGCRTTGGTAAATTCCACTGAGTGGGTCAAGAGACAAAAGATCTCCTTTGCTGACCAAATTCTCACTGCTCTGGCGGTCTCCAGAATTGGTTTGCTCTGGGTGTTATTATTACATTGGTATTCAGTTGTGTTGAATCCAGCTTTTTATAGTGTAGAGGTAAGAACTACCACTTACAATGTCTGGGCAGTAACCAGCCATTTCAGCAACTGGTTTGCTACTTGCCTCAGCATATTTTATTTGCTCAAGATTGCCAATTTCTCCAACCTTATGTTTCTTCACTTAAAGAGGAGAGTTAAGAGTGTCATTCTGGTGATGCTGTTGGGGYCTTTGCTATTTTTGGTTTGTCATCTTTTTGTGATAAATATGAATGAGATTGTACAGACAAAAGAATATGAAGGAAACATGACTGGGAAGATCAAATTGAGGAGTGCAATGTACCTTTCAGATGCGACTGTAACCACGCTAGTAAACTTAGTACCCTTCACTCTGACCCTAATATCTTTTCTGCTGTTAGTCTGTTCTCTGTTTAAACATCTGAAGAAGATGCAGCTTCATGGCAAAGGATCTCAGGATCCCAGCACCAAGGTCCACATAAAAGCTTTGCAAACTGTGATCTCTTTCCTCTTGCTATGTGCCATTTACTTTGTGTTCCTAATCATATCAGCTTTGAGTTTTGAGAGTCGGGATAACAAACCTGTCTTCATGATCTGTGAAGCTGTTACATTCAGCTATCCTTCAACCCACCCATTCATACTGATTTGGGGAAACAAGAAGCTAAAGCGGACTTTTCTTTCAGTTTTGCGGCAAGTGAGGTACTGGGTGAAAGGACAGAAGCCTTCATCTCCATAGattcacaagaggggccttgtgtgtcttctagcagaaaacaaactggtggtgtatgaaacattttctatttcttactatgttttctgtagtgtatgtgtat
>TAS2R413_Mmul+/-
cgaaggtccgcagctctcagcgagatcacgaacccacctgcaggaaccaactctggacacaacaccagcatttttaaaatttctttttgtctgttcagacATGATAACTTTTCTGTCTATCRCTTTTTCAATTCTAATAATGGTTATATTTGTTATTGGAAATTTTGCTAATGGCTTCATAGCATTGGTAAATTCCACTGAGTGGGTCAAGAGACAAAAGATCTCCTTTGCTGACCAAATTCTCACTGCTCTGGCAGTCTCCAGAATTGGTTTGCTCTGGGTGTTATTATTACATTGGTATTCAATTGTGTTGAATCCAGCTTTTTATCGTGTAGAGGTAAGAATTACCACTTAWAATGTCTGGGCAGTAACCARCCATTTGAGCAACTGGCTTGCTACTAGCCTCGGCATATTTTATTTGCTTAAGATTGCCAATTTCTCCAGCCTTATATTTCTTCACTTAAAGAGGAGAGTTAAGAGTGTCATTCTGGTGATGCTGTTGGGGCCTTTGCTATTTTTGCCTTGTCATCTTTTTGTGATAAATATGAATGAGATTKTACAGACAAAAGAATATGAACGAAACATGACTTGGAAGATCMAATTGAGGAGGACAATGTTCCTTTCAGATACGGCTATAACCATGGTAGCAAACTTAGTACCCTTTACTCTGACTCTGATATCTTTTCTGCTGTTAATCTGTTCTCTGTGTAAACATCTCAAGAAGATGCAGCTTCATGGCAGAGGATCTCAAGATCCCAATGCCAAGGTCCACATAAAAGCTTTGCAAACTGTGATTTCCTTCCTCTTGTTATGTGCCATTTACTTTGTGTTCGTAACCATATCAGTTTGGAGTTTTCAGACTCTGGATAATAACCCTGTCTTCATGTTCTGCCAAGCTATTACATTCAGCTATCCTTCAGCCCACCCATTCATCCTGATTTGGGGAAACAAGAAGCTAAAGCAGACTTTTCTTTCAGTTTTGTGGAATGTGAGGTACTGGGTGAAAGGACAGAAGCCTTCATCTCCATAGattcasgagaggrgcattgtgtgtytyctagcagaaaacaaactggtggtgtatggaacatttttatatttcttactgtgttttctgtaatgtatgtgta
>TAS2R414Ma-1_Mmul_H1
ggctccactctggaagtcagtgagaccasgaacccacctgmaggaaccaactccagacacaacatcagcatttaaaaattttctttttgtctattgagacATGATAACTTTTCTATCCATCATTTTTTCCATTCTAGTAGTGGTTACATTTGTTATTGGAAATTGTGCTAATGGCTTCATAGCGTTGGTAAATTCCACTGAGTGGGTCAAGAGACAAAAGATCTCCTTTGCTGACCAAATTCTCACTGCTCTGGCGGTCTCCAGAATTGGTTTGCTCTGGGTATTATTATTAAATTGGTATGCAACTGTGTTGAATCCAGCGTTTTATAGTGTAGAAGTAAGAACTACCACTTACAATGTCTGGGCAGTAACCAACCGTTTCAGCAACTGGCTTGCTACTAGTCTCAGCATATTTTATTTGCTCAAGATTGCCAATTTCTCCAACCTTATTTTTCTTCACTTAAAAAGGAGAGTTAAGAATGTCATTCTGGTGATGCTGTTGGGGCCTTTGCTCGTTTTGGCTTGTCATCTTTTTATGGTAAACATGAATGAGATTGTACGGACAAAAGAATATGAAGAAAACATGACTTGGAAGTACATATTGAGGAATGCGATTTACCATCCAGGTATGACTGTAACCACGCTACAGAACTTAGTACCTTTCACTCTGACCCTGATATCTTTTCTGCTGTTAATCTGTTCTCTGTGTAAACATCTGAAGAAGATGCAGCTCCATGGCAGAGGATCTCAAGATCCCAGCACCAAGGTCCACATAAAAGCTTTGCAAATTGTGATCTCCTTCCTCTTGTTATGTGTCATTTACTTTGTGTCTGTAATTATATCAATTTGGAGTTTTGAGAGTCTGGGAAACAAACCTGTCTTGATGTTCTGCCAAGCTATTAAATTCAGCTATCCTTCAGCCCACCCATTCATCATGATTAGGGGAAACAAGAAGCTAAAGCAGACTTTTCTTTCAGTTTTGTGGAACGTGAGGTATTGGGTGAAAGGATAGAAGCTTCAATCTCCATAAattcccaagaggggcattgtgtgtcttctagcagaaaacaaactggtggtgtatgaaacattttctatttcttactgtgttttctgtaatgtatgtgtat
>TAS2R414Ma-1_Mmul_H2
ggctccactctggaagtcagtgagaccasgaacccacctgmaggaaccaactccagacacaacatcagcatttaaaaattttctttttgtctattgagacATGATAACTTTTCTATCCATCATTTTTTCCATTCTAGTAGTGGTTACATTTGTTATTGGAAATTGTGCTAATGGCTTCATAGCGTTGGTAAATTCCACTGAGTGGGTCAAGAGACAAAAGATCTCCTTTGCTGACCAAATTCTCACTGCTCTGGCGGTCTCCAGAGTTGGTTTGCTCTGGGTATTATTATTAAATTGGTATGCAACTGTGTTGAATCCAGCGTTTTATAGTGTAGAAGTAAGAACTACCACTTACAATGTCTGGGCAGTAACCAACCGTTTCAGCAACTGGCTTGCTACTAGTCTCAGCATATTTTATTTGCTCAAGATTGCCAATTTCTCCAACCTTATTTTTCTTCACTTAAAAAGGAGAGTTAAGAATGTCATTCTGGTGATGCTGTTGGGGCCTTTGCTCGTTTTGGCTTGTCATCTTTTTATGGTAAACATGAATGAGATTGTACGGACAAAAGAATATGAAGAAAACATGACTTGGAAGTACATATTGAGGAATGCGATTTACCATCCAGGTATGACTGTAACCACGCTACAGAACTTAGTACCTTTCACTCTGACCCTGATATCTTTTCTGCTGTTAATCTGTTCTCTGTGTAAACATCTGAAGAAGATGCAGCTCCATGGCAGAGGATCTCAAGATCCCAGCACCAAGGTCCACATAAAAGCTTTGCAAATTGTGATCTCCTTCCTCTTGTTATGTGTCATTTACTTTGTGTCTGTAATTATATCAATTTGGAGTTTTGAGAGTCTGGGAAACAAACCTGTCTTGATGTTCTGCCAAGCTATTAAATTCAGCTATCCTTCAGCCCACCCATTCATCATGATTAGGGGAAACAAGAAGCTAAAGCAGACTTTTCTTTCAGTTTTGTGGAACGTGAGGTATTGGGTGAAAGGATAGAAGCTTCAATCTCCATAAattcccaagaggggcattgtgtgtcttctagcagaaaacaaactggtggtgtatgaaacattttctatttcttactgtgttttctgtaatgtatgtgtat
>TAS2R414Ma-2_Mmul_H1
ggctccactctggaagtcagtgagaccasgaacccacctgmaggaaccaaytccagacacaacatcagcatttaaaaattttctttttgtttgttcagacATGATAACTTTTCTAYCCATCATTTTTTCCAYTCTAGTAGTGGTTACATTTGTTATTGGAAATTGTGCTAATGGCTTCATAGCGTTGGTAAATTCCACTGAGTGGGTCAAGAGACAAAAGATCTCCTTTGCTGACCAAATTCTCACTGCTCTGGCGGTCTCCAGAATTGGTTTGCTCTGGGTATTATTATTAAATTGGTATGCAACTGTGTTGAATCCAGCGTTTTATACTATAGAAGTAAGAACTACCACTTATAACRTCTGGGCAGTAACCAGCCATTTCAGCAACTGGCTTGCTACTAGTCTCAGCATATTTTATTTGTTCAAGATTGCCAATTTCTCCAACCTTATTTTTCTTCACTTAAAGAGGAGAGTTAAGAATGTCATTCTGGTGATGCTGTTGGGGCCTTTGCTGGTTTTGGCTTGTCATCTTTTTGTCATAAACATGAATCAGATTGTACAGACAAAAGAATATGAAGAAAACATGACTTGGAAGATCATATTGAGGAATGCGATTTATCATCCAGATATGACTGTAACCACGCTACAGAACTTAGTACCTTTCACTCTGACGCTGATATGTTTTCTGCTGTTAATCTGTTCTCTGTGTAAACATCTSAAGAAGATGCAGCTCCATGGCAAAGGATCTCAAGATCCCAGCACCAAAGTCCACATAAAAGCTTTGCAAATTGTGATCTCCTTCCTCTTGTTATGTGTCGTTTACTTTGTGTCTGTAATTATATCARTTTGGAGTTTTGAGAGTCTGGGAAACAAACCTGTCTTCATGTTCTGCCAAGCTATTAGATTCAGCTATTCTTCAGCCCACCCATTCATCGTGATTTGGGGAAACAAGAAGCTAAAGCAGATTTTTCTTTCAGTTTTGTGGAACGTGARGTACTGTGTGAAAGGACAGAAGCTTTCATCTCCATAAattcccaagaggggcattgtgtgtcttctagcagaaaacaaactggtggtgtatgaaacattttctatttccttactgtgttttctgtaatgtatgtgtat
>TAS2R414Ma-2_Mmul_H2
ggctccactctggaagtcagtgagaccasgaacccacctgmaggaaccaaytccagacacaacatcagcatttaaaaattttctttttgtttgttcagacATGATAACTTTTCTAYCCATCATTTTTTCCAYTCTAGTAGTGGTTACATTTGTTATTGGAAATTGTGCTAATGGCTTCATAGCGTTGGTAAATTCCACTGAGTGGGTCAAGAGACAAAAGATCTCCTTTGCTGACCAAATTCTCACTGCTCTGGCGGTCTCCAGAATTGGTTTGCTCTGGGTATTATTATTAAATTGGTATGCAACTGTGTTGAATCCAGCGTTTTATACTATAGAAGTAAGAACTACCACTTATAACRTCTGGGCAGTAACCAGCCATTTCAGCAACTGGCTTGCTACTAGTCTCAGCATATTTTATTTGTTCAAGATTGCCAATTTCTCCAACCTTATTTTTCTTCACTTAAAGAGGAGAGTTAAGAATGTCATTCTGGTGATGCTGTTGGGGCCTTTGCTGGTTTTGGCTTGTCATCTTTTTGTCATAAACATGAATCAGATTGTACAGACAAAAGAATATGAAGAAAACATGACTTGGAAGATCATATTGAGGAATGCGATTTATCATCCAGATATGACTGTAACCACGCTACAGAACTTAGTACCTTTCACTCTGACGCTGATATGTTTTCTGCTGTTAATCTGTTCTCTGTGTAAACATCTSAAGAAGATGCAGCTCCATGGCAAAGGATCTCAAGATCCCAGCACCAAAGTCCACATAAAAGCTTTGCAAATTGTGATCTCCTTCCTCTTGTTATGTGTCGTTTACTTTGTGTCTGTAATTATATCARTTTGGAGTTTTGAGAGTCTGGGAAACAAACCTGTCTTCATGTTCTGCCAAGCTATTAGATTCAGCTATTCTTCAGCCCACCCATTCATCGTGATTTGGGGAAACAAGAAGCTAAAGCAGATTTTTCTTTCAGTTTTGTGGAACGTGARGTACTGTGTGAAAGGACAGAAGCTTTCATCTCCATAAattcccaagaggggcattgtgtgtcttctagcagaaaacaaactggtggtgtatgaaacattttctatttccttactgtgttttctgtaatgtatgtgtat
>TAS2R415Ma-1_Mmul_H1
caaatcaggtacatatagattttaaggtcaggatattcaagcaatcacaacctgcgatgttacaccggcattttaaaaatttctttctgtctgttcagacATGATAACTGTTCTATCTATCACTTTTTCCATTCTAATAATGGTTATATTTGTTATTGGAAATTTTGCTAATGGCTTCATAGCATTGGTAAATTCCATTGAGTGGGTCAAGAGACAAAAGATCTCGTTTGCTGACCAAATTCTCACTGCTCTGGCTGTCTCCAGAGTTGGTTTTCTCTGGGTATTATTACTACATTGGTGTGCAACTGAGTTTAATCTAGCTTTTTATAGTGTAGAAGTAAGAAGTACTGCTTATAACGTCTGGGTAGTGACCAACCATTTCAGCAGCTGGCTTTCTACTAGCCTCAGCATATTTTATTTTCTCAAGATTGCCACTTTCTCCAACCTGATTTTTCTTCACTTAAAGAGGAGAGTTATGAATGTCATTCTGGTGATGCTGTTGGGGTCTTTGCTATTTTTGGCTTGTCATCTTTTTGTCATAAACATGAATCAGATTGTACAGACAAAAGAATATGAAGGAAACATGACATGGAAGATCAAATTGAAGAGTGCAATGTACTTTTCAAATATGACTGTAACCATGCTAGCAAACTTTGTACCCATCACTCTGACCCTGATATCTTTTCTGCTGTTAATCTGTTCTCTGTGTAAACATCTGAAGAAGATGCAGGTCCATGGCAAAGGATCTCAAGATCCCACCACCAAGGTCCACATAAAAGCTTTGCAAACTGTGACCTCCTTTCTCCTGTTATGTGCCATTTACTTTCTGGTCATAATGCTATCAGTTTGGAATTTTGAGAGGCTGGAAAACGAACATGTCTTCATGTTCTGCCAAGCTACTGTATTCAGCTATCCTTCCACCCACCCATTCATCCTGATTTGGGGAAACAAGAAACTAAAGCAGATTTTCCTTTCAACTTTGTGGAATGTGAGGTACTGGGTGAAAGGACAGAAGCCTTCATCTCTGTAGattcacgagaggggccttgtgtgtcttctagcagaaaacaaactggtgrtgtatgaaacattttctatttcttactgggttttctgtaatgtatgtatat
>TAS2R415Ma-1_Mmul_H2
caaatcaggtacatatagattttaaggtcaggatattcaagcaatcacaacctgcgatgttacaccggcattttaaaaatttctttctgtctgttcagacATGATAACTGTTCTATCTATCACTTTTTCCATTCTAATAATGGTTATATTTGTTATTGGAAATTTTGCTAATGGCTTCATAGCATTGGTAAATTCCATTGAGTGGGTCAAGAGACAAAAGATCTCGTTTGCTGACCAAATTCTCACTGCTCTGGCTGTCTCCAGAGTTGGTTTTCTCTGGGTATTATTACTACATTGGTGTGCAACTGAGTTTAATCTAGCTTTTTATAGTGTAGAAGTAAGAAGTACTGCTTATAACGTCTGGGTAGTGACCAACCATTTCAGCAGCTGGCTTTCTACTAGCCTCAGCATATTTTATTTTCTCAAGATTGCCACTTTCTCCAACCTGATTTTTCTTCACTTAAAGAGGAGAGTTATGAATGTCATTCTGGTGATGCTGTTGGGGTCTTTGCTATTTTTGGCTTGTCATCTTTTTGTCATAAACATGAATCAGATTGTACAGACAAAAGAATATGAAGGAAACATGACATGGAAGATCAAATTGAAGAGTGCAATGTACTTTTCAAATATGACTGTAACCATGCTAGCAAACTTTGTACCCATCACTCTGACCCTGATATCTTTTCTGCTGTTAATCTGTTCTCTGTGTAAACATCTGAAGAAGATGCAGGTCCATGGCAAAGGATCTCAAGATCCCACCACCAAGGTCCACATAAAAGCTTTGCAAACTGTGACCTCCTTTCTCCTGTTATGTGCCATTCACTTTCTGGCCATAATGCTATCAGTTTGGAATTTTGAGAGGCTGGAAAACGAACATGTCTTCATGTTCTGCCAAGCTACTGTATTCAGCTATCCTTCCACCCACCCATTCATCCTGATTTGGGGAAACAAGAAACTAAAGCAGATTTTCCTTTCAACTTTGTGGAATGTGAGGTACTGGGTGAAAGGACAGAAGCCTTCATCTCTGTAGattcacgagaggggccttgtgtgtcttctagcagaaaacaaactggtgrtgtatgaaacattttctatttcttactgggttttctgtaatgtatgtatat
>TAS2R415Ma-2-D_Mmul_H1
caaatcaggtacatatagattttaaggtcaggatattcaagcaatcacaacctgcgatgttacaccggcattttaaaaatttctttctgtctgttcagacATGATAACTTTTCTGTCTATCACTTTTTCCATTCTAAGAGTGGTTATATATTTTTTATTGGAAATTTTGCTAATGGCTTCATAGCATTGGTAAATTCCATTGAGTGGGTCAAGAGACAAAAGATCTCATTTGCTGACCAAATTCTCACTGCTCTGGCTGTCTTCAGAGTTGGTTTGCTCTGGGTATTATTACTACATTGGTGTGCAACTGAGTTTAATCTAGCTTTTTATAGTGTAGAAGTAAGAAGTACTGCTTATAACGTCTGGGTAGTGACCAACCATTTCAGCAACTGGCTTGGTACTAGCCTCAGCATGTTTTATTTGCTCAAGATTGCCACTTTCTCCAACCTGATTTTTCTTCACTTAAAGAGGAGWGTTAWGAATGTCATTCTGGTGATGCTGTTGGGGTCTTTGCTATTTTTGGCTTGTCATCTTTTTGTCATAAACATGAATCAGATTGTACAGACAAAAGAATATGAAGGAAACATGACATGGAAGGTCAAATTGAGGAGTGCAATATACTTTTCAAATATGACTGTAACCRTGCTAGCAAACTTTGTACCCATCACTCTGACCCTGATATCTTTTCTGCTGTTAATCTGTTCTCTGTGTAAACATCTGAAGAAGATGCAGGTCCATGGCAAAGGATCTCAAGATCCCACCACCAAGGTCCACATAAAAGCTTTGCAAACTGTGACCTCCTTTCTCCTGTTATGTGCCATTCACTTTCTGGCCATAATGCTATCAGTTTGGAATTTTGAGAGGCTGGAAAACAAACCTGTCATCATGTTCTGCCAAGCTACTGTATTCAGCTATCCTTCCACCCACCCATTCATCCTGATTTGGGGAAACAAGAAACTAAAGCAGATTTTTCTTTCAACTTTGTGGAATGTGAGGTACTGGGTGAAAGGACAGAAGCCTTCATCTCTGTAGattcacgagaggggccttgtgtgtcttctagcagaaaacaaactggtggtgtatgaaacattttctatttcttactgggttttctgtaatgtatgtatat
>TAS2R415Ma-2-D_Mmul_H2
caaatcaggtacatatagattttaaggtcaggatattcaagcaatcacaacctgcgatgttacaccggcattttaaaaatttctttctgtctgttcagacATGATAACTTTTCTGTCTATCACTTTTTCCATTCTAAGAGTGGTTATATATTTTTTATTGGAAATTTTGCTAATGGCTTCATAGCATTGGTAAATTCCATTGAGTGGGTCAAGAGACAAAAGATCTCATTTGCTGACCAAATTCTCACTGCTCTGGCTGTCTTCAGAGTTGGTTTGCTCTGGGTATTATTACTACATTGGTGTGCAACTGAGTTTAATCTAGCTTTTTATAGTGTAGAAGTAAGAAGTACTGCTTATAACGTCTGGGTAGTGACCAACCATTTCAGCAACTGGCTTGGTACTAGCCTCAGCATGTTTTATTTGCTCAAGATTGCCACTTTCTCCAACCTGATTTTTCTTCACTTAAAGAGGAGWGTTAWGAATGTCATTCTGGTGATGCTGTTGGGGTCTTTGCTATTTTTGGCTTGTCATCTTTTTGTCATAAACATGAATCAGATTGTACAGACAAAAGAATATGAAGGAAACATGACATGGAAGGTCAAATTGAGGAGTGCAATATACTTTTCAAATATGACTGTAACCRTGCTAGCAAACTTTGTACCCATCACTCTGACCCTGATATCTTTTCTGCTGTTAATCTGTTCTCTGTGTAAACATCTGAAGAAGATGCAGGTCCATGGCAAAGGATCTCAAGATCCCACCACCAAGGTCCACATAAAAGCTTTGCAAACTGTGACCTCCTTTCTCCTGTTATGTGCCATTCACTTTCTGGCCATAATGCTATCAGTTTGGAATTTTGAGAGGCTGGAAAACGAACATGTCTTCATGTTCTGCCAAGCTACTGTATTCAGCTATCCTTCCACCCACCCATTCATCCTGATTTGGGGAAACAAGAAACTAAAGCAGATTTTTCTTTCAACTTTGTGGAATGTGAGGTACTGGGTGAAAGGACAGAAGCCTTCATCTCTGTAGattcacgagaggggccttgtgtgtcttctagcagaaaacaaactggtggtgtatgaaacattttctatttcttactgggttttctgtaatgtatgtatat
>TAS2R418-D_Mmul_H1
tacacaaatcaggtacatatagaatttaaggttaggatattcaagcaatcacatccagtgatattacactggcatttaaaaaatttctttttgtctgtttAGACATGATAACTTTTCTGCCCATCACTTTTTCCATTCTAATAGTGGTTATATTTGTTATTGGAAATTTTGCTAATGGCTTCATAGCATTGATAAATTCCACTGAGTGGGTCAAGAGACAAAAGATCTCCTTTGCTGGCCAAATTCTCACTGCTCTGGCGGTCTCCAGAGTTGGTTTKCTCTGGGTATTATCACTACATTGGTATGCAACTGAGTTTAATCTAGCTTTTCATAGTGTAGAAGTAAGAAGTACTGCTTATAATGTCTGGGTAGTGACCAACCATTTCAGCAACTGGCTTGCTACTAGCCTCAGCATGTTTTATTTGCTCAGAATTGCCACTTTCTCCAACCTTATTTTCTTCACTTAAATAGGAGAGTAAAGAGTGTCATTCTGGTGACACTGTTAGGGCCTTTGCTGTTTTTGGTTTGTCATCTTTTTGTGATGAACATGAATCAGATTGTACGGACAAAAGAATATGAAGGAAACATGACTTGGAAGATCAAATTGAAGAGTGCAATGTACCTTTCAAATACAACTGTAACCATGCTAGCAAACTTTGTACCCCTCACTCTGACCCTGATATCTTTTCTGCTGTTAATCTGTTCTCTGTGTAAACATCTCAAGAAGATGTGGGTCCATGGCAAAGGATCTCAAGATCCCAGCACCAAGGTCCACACAAAAGCTTTGCAAATTGTGMCCTGTTTTCTCCTGGTATGTGCCATTTACTTTCTGTCCATGATCCTATCAGTTTGGAATTCTGGGAGGCTGGAAAAGAAACCTTTCTTCATGTTCTGCCAAGCTATTGTATTCAGCTATCCTTCAACCCACCTATTCATCCTGATTTGGGGAAACAAGACACTAAAGCAGACTTTTCTTTCAGTTTTAAGGAATGTAAAGTACTGGGTGAAAGGACAGAAGCCTTCATCTCCATAGATTCACAAGAGGGGCATTGTGTGTCTTCTAGcaggaaactaaatggaggtgtatgaaacattttatatttgctactgggttttctgtaatgtatgtatgtaaataatttccaaatatatacctagaaaagt
>TAS2R418-D_Mmul_H2
tacacaaatcaggtacatatagaatttaaggttaggatattcaagcaatcacatccagtgatattacactggcatttaaaaaatttctttttgtctgtttAGACATGATAACTTTTCTGCCCATCACTTTTTCCATTCTAATAGTGGTTATATTTGTTATTGGAAATTTTGCTAATGGCTTCATAGCATTGATAAATTCCACTGAGTGGGTCAAGAGACAAAAGATCTCCTTTGCTGGCCAAATTCTCACTGCTCTGGCGGTCTCCAGAGTTGGTTTKCTCTGGGTATTATCACTACATTGGTATGCAACTGAGTTTAATCTAGCTTTTCATAGTGTAGAAGTAAGAAGTACTGCTTATAATGTCTGGGTAGTGACCAACCATTTCAGCAACTGGCTTGCTACTAGCCTCAGCATGTTTTATTTGCTCAGAATTGCCACTTTCTCCAACCTTATTTTCTTCACTTAAATAGGAGAGTAAAGAGTGTCATTCTGGTGACACTGTTAGGGCCTTTGCTGTTTTTGGTTTGTCATCTTTTTGTGATGAACATGAATCAGATTGTACGGACAAAAGAATATGAAGGAAACATGACTTGGAAGATCAAATTGAAGAGTGCAATGTACCTTTCAAATACAACTGTAACCATGCTAGCAAACTTTGTACCCCTCACTCTGACCCTGATATCTTTTCTGCTGTTAATCTGTTCTCTGTGTAAACATCTCAAGAAGATGTGGGTCCATGGCAAAGGATCTCAAGATCCCAGCACCAAGGTCCACACAAAAGCTTTGCAAATTGTGMCCTGTTTTCTCCTGGTATGTGCCATTTACTTTCTGTCCATGATCCTATCAGTTTGGAATTCTGGGAGGCTGGAAAAGAAACCTTTCTTCATGTTCTGCCAAGCTATTGTATTCAGCTATCCTTCAACCCACCTATTCATCCTGATTTGGGGAAACAAGACACTAAAGCAGACTTTTCTTTCAGTTTTAAGGAATGTAAAGTACTGGGTGAAAGGACAGAAGCCTTCATCTCCATAGATTCACAAGAGGGGCATTGTGTGTCTTCTAGcaggaaactaaatggaggtgtatgaaacattttatatttgctactgggttttctgtaatgtatgtatgtaaataatttccaaatatatacctagaaaagt
>TAS2R419_Mmul_H1
caaatcaggtgcatatagaatttaaggtcaggatattcaagcaatcacaaccagtgatattacactagcatttaaaaaatttctcttwgtctgttcagatATGATAACTTTTCTGTCCATCACTTTTTCCATTCTAGTAGGGGTTATATTTGTTATTGGAAATTTTGCTAATGGCTTCATAGCATTGGTAAATTCCATTGAGTGGGTGAAAAGACAAAAAATCTCCTTTGCTGACCAAATTCTCACTGGTCTGGCTGTCTCCAGAGTTGGTTTGCTCTGGGTATTATTACTACATTTGTATGCAACTGAGTTTAATCTAGCTTTTTATAGTGTAGAAGTAAGAATCACTGCTTATAATGTCTGGRTAGTGACCAACCATTTCAGCAACTGGCTTTCTACTAGCCTCAGCATGTTTTATTTGCTCAAGATTGCCACTTTCTCCAACCTGATTTTTCTTCACTTAAAGAGGAAAGTTAAGAGTGTCATTCTGGTGACACTGTTGGGGCCTTTGCTATTTTTGGTTTGTCATCTTTTTGTGATGAACATGAAYCATATTGTGTGGAGAAAAGAATATGAAGGAAACATTACTTGGAGGATCAAATTGAGGAGTGCAATGTACCTTTCAAATGTGACTGTAACCATGCTAGCAAACCTTATACCCCTCACTCTGACCCTGATGTCTTTTCTGCTGTTAATCTGTTCTCTGTGTAAACATCTCAAGAAGATGCAGGTCCACGGCAAAGGATCTCAAGATCCCAGCACCAAGGTCCACATAAAAGCTTTGCAAACTGTGACCTCCTTTCTCCTGTTATGTGCCATTTACTTTCTGTCCATGATCCTATCAGTTKGGAATTTTGAGCTGGAAAAGAAACCTGTCTTCATGTTCTGCCAAGCTGTCATATTCAGCTATCCTTCAACCCACCCACTCATCCTGATTTGGGGAAACAAGAAGCTAAAGCAGATTTTTCTTTCAGTTTTGTGGAACGTGAGATACTGGGTGAAAGGACAGAAGCCTTCATCTCCATAGattcacgagaggggcattgtgtgtcttctagcagaaaacaaactggtagtgtatgaaacattttctatttcttactgtgttttctgtaatgtatgtgtat
>TAS2R419_Mmul_H2
caaatcaggtgcatatagaatttaaggtcaggatattcaagcaatcacaaccagtgatattacactagcatttaaaaaatttctcttwgtctgttcagatATGATAACTTTTCTGTCCATCACTTTTTCCATTCTAGTAGGGGTTATATTTGTTATTGGAAATTTTGCTAATGGCTTCATAGCATTGGTAAATTCCATTGAGTGGGTGAAAAGACAAAAAATCTCCTTTGCTGACCAAATTCTCACTGGTCTGGCTGTCTCCAGAGTTGGTTTGCTCTGGGTATTATTACTACATTTGTATGCAACTGAGTTTAATCTAGCTTTTTATAGTGTAGAAGTAAGAATCACTGCTTATAATGTCTGGRTAGTGACCAACCATTTCAGCAACTGGCTTTCTACTAGCCTCAGCATGTTTTATTTGCTCAAGATTGCCACTTTCTCCAACCTGATTTTTCTTCACTTAAAGAGGAAAGTTAAGAGTGTCATTCTGGTGACACTGTTGGGGCCTTTGCTATTTTTGGTTTGTCATCTTTTTGTGATGAACATGAAYCATATTGTGTGGAGAAAAGAATATGAAGGAAACATTACTTGGAGGATCAAATTGAGGAGTGCAATGTACCTTTCAAATGTGACTGTAACCATGCTAGCAAACCTTATACCCCTCACTCTGACCCTGATGTCTTTTCTGCTGTTAATCTGTTCTCTGTGTAAACATCTCAAGAAGATGCAGGTCCACGGCAAAGGATCTCAAGATCCCAGCACCAAGGTCCACATAAAAGCTTTGCAAACTGTGACCTCCTTTCTCCTGTTATGTGCCATTTACTTTCTGTCCATGATCCTATCAGTTKGGAATTTTGAGCTGGAAAAGAAACCTGTCTTCATGTTCTGCCAAGCTGTCATATTCAGCTATCCTTCAACCCACCCACTCATCCTGATTTGGGGAAACAAGAAGCTAAAGCAGATTTTTCTTTCAGTTTTGTGGAACGTGAGATACTGGGTGAAAGGACAGAAGCCTTCATCTCCATAGattcacgagaggggcattgtgtgtcttctagcagaaaacaaactggtagtgtatgaaacattttctatttcttactgtgttttctgtaatgtatgtgtat
>TAS2R42_Mmul_H1
aagataagtatcagaaatgaatgctcttctgcaatagtttgattgtaaatttattaatgacgcaaagtattaaaaacttggatttttttggtctctggaaATGGCCACCGAAATGGACAAAATCTTTCTGACTCTGGCAAYAGTGGAATTCATCATCGGCATGCTGGGGAATGTGTTCATTGGACTGGTAAACTGCTCTGAAGGGATCAAGAACCAAAAGGTCTTCTCAGTTGACTTCATCCTCACCTGCTTGGCTATCTCCACAATTGGTCACCTGTTGGTGATACTGTTTGATTCATGTGTAGTGGGACTTGCTCCACATTTATATGCCACAGATAGAGTACGAAGACCTGTTACTATGCTTTGGCACATGACTAATCACTTGACCACCTGGCTTGCCACCTGCCTGAGCATTTTCTATTTCTTTAAGATAGCCCACTTCCCCCACTCCCTTTTCCTCTGGCTGAGGTGGAGGATGAACAGAGTGATTGCTATACTCCTTACATTGTCTTTGTTCTTACTGATTTTTGACTGTTTAGTGCTAGAAATGTTTATTGATATCTCACTGAATATAATAGATAAAAGTAATCTGACTTTATACTTAGATGAAAGTAAAACTCCCTATGATAAACTCTCTCTGTTAAAAATTCTTCTTAGCTTGAACAGTTTTATCCCCTTTTCTCTGTGCCTGACCTCATTGCTTTTTTTATTTCTSTCCTTGGTGAGACATACTAGAAATTTGAAGCTTAGTTCCTTGGGCTCTAGAGACTCCAGCACAGAGGCCCACAGGAGGGCCATGAAAATGGTGATGTCTTTACTTTTCCTCTTCATAGTTCACTTTTTTTCCTTACAAGTGGCAAATTGGACATTTTGCATATTGGGGAACAACAAGTACACACAGTTTGTCAYGTTAGCCTTACATGCCTTTCCCTCGTGCCACTCATTTATTCTCATTCTGGGAAACAGCAAGCTGCGACAGACAGYTGTGAGGCTACTGTGGCATCTTAGGAACTATACAAAAAGACCAAACCCTTTACCTTTGTAGacagactttccagaagcttttctaagagaataactcaatgaggagcatttggggatsacttccactgtgtttttgttttttgttttgttttgttttgttt
>TAS2R42_Mmul_H2
aagataagtatcagaaatgaatgctcttctgcaatagtttgattgtaaatttattaatgacgcaaagtattaaaaacttggatttttttggtctctggaaATGGCCACCGAAATGGACAAAATCTTTCTGACTCTGGCAAYAGTGGAATTCATCATCGGCATGCTGGGGAATGTGTTCATTGGACTGGTAAACTGCTCTGAAGGGATCAAGAACCAAAAGGTCTTCTCAGTTGACTTCATCCTCACCTGCTTGGCTATCTCCACAATTGGTCACCTGTTGGTGATACTGTTTGATTCATGTGTAGTGGGACTTGCTCCACATTTATATGCCACAGATAGAGTACGAAGACCTGTTACTATGCTTTGGCACATGACTAATCACTTGACCACCTGGCTTGCCACCTGCCTGAGCATTTTCTATTTCTTTAAGATAGCCCACTTCCCCCACTCCCTTTTCCTCTGGCTGAGGTGGAGGATGAACAGAGTGATTGCTATACTCCTTACATTGTCTTTGTTCTTACTGATTTTTGACTGTTTAGTGCTAGAAATGTTTATTGATATCTCACTGAATATAATAGATAAAAGTAATCTGACTTTATACTTAGATGAAAGTAAAACTCCCTATGATAAACTCTCTCTGTTAAAAATTCTTCTTAGCTTGAACAGTTTTATCCCCTTTTCTCTGTGCCTGACCTCATTGCTTTTTTTATTTCTSTCCTTGGTGAGACATACTAGAAATTTGAAGCTTAGTTCCTTGGGCTCTAGAGACTCCAGCACAGAGGCCCACAGGAGGGCCATGAAAATGGTGATGTCTTTACTTTTCCTCTTCATAGTTCACTTTTTTTCCTTACAAGTGGCAAATTGGACATTTTGCATATTGGGGAACAACAAGTACACACAGTTTGTCAYGTTAGCCTTACATGCCTTTCCCTCGTGCCACTCATTTATTCTCATTCTGGGAAACAGCAAGCTGCGACAGACAGYTGTGAGGCTACTGTGGCATCTTAGGAACTATACAAAAAGACCAAACCCTTTACCTTTGTAGacagactttccagaagcttttctaagagaataactcaatgaggagcatttggggatsacttccactgtgtttttgttttttgttttgttttgttttgttt
>TAS2R50_Mmul_H1
taaaatttaacatcagggtattaaagaaatcacagccagtgatattaggcttgcattttctttctttctttcttttttttttttgttttgttcagatATGATACCTTTTCTACACATTTTTTTTTCAGTTCTAATATTGGTTTTATTTGTTCTTGGAAATTTTGCCAATGGCTTCATAGCACTGGTAAATTTCATTGACTGGGTGAAAAGAAAAAAGATCTCCTTGGCTGACCAAATTCTCACTGCTCTGGCAGTCTCCAGAGTTGGTTTGCTCTGGGCGTTATTATTAAATTGGTATTTAACTGAGTTGAATCCAGCTTTTTATAGTGTAGAGTTAAGAATTACTTCTTATAATGCCTGGGTTGTAACTAACCATTTCAGCATGTGGCTTGCTGCTAGCCTCAGCATATTTTATTTGCTCAAGATTGCCAATTTCTCCAACCTTAGTTTTCTTAATTTAAAGAGGAGAGTTAGGAGTATCATTCTGGTAATACTGTTGGGGTCTTTGTTATTTTTGGTTTGTCATCTTCTTGCGGTAAACATGGATGAGAATATGTGGACAGAAGAATACGAAGGAAACATGACCGGGAAGATGAAATTGAGGAATGCAGCACACCTTTCATATATGACTGTAACTACCCTGTGGAGCTTCATACCCTTTATGCTGTCCCTGATATCTTTTCTGATGCTAATCTTTTCTCTGTGTAAACATCTCAAGAAGATGCAGCTCCATGGTGAAGGATCTCGAGATCCCAGCACCACGGTCCACATAAAAGCTTTGCAAACTCTGATCTCCTTTCTCTTGTTATGTGCCATTTTCTTTCTATTCCTAATCATTTCGGTTTGGAGTCCTAGGAGGCTGCAGAATGAACCAGTTTTCATGGTTTGCAAGGCTGTTGGAAATATATATCTTTCTTTCGACTCATTCGTCCTAATTTGGAGAACCAAGAAGCTAAAACACATCTTTCTTTTGATTTTATGTCAGATTAGGTGCTGAgtaaaatacctgaaactctcaactttctagattcacaagtgggacatcgcgtgtgtcttctaggagaaaacaaactgatagtgtctggaacattttatac
>TAS2R50_Mmul_H2
taaaatttaacatcagggtattaaagaaatcacagccagtgatattaggcttgcattttctttctttctttctttttttttttttttttgttcagatATGATACCTTTTCTACACATTTTTTTTTCAGTTCTAATATTGGTTTTATTTGTTCTTGGAAATTTTGCCAATGGCTTCATAGCACTGGTAAATTTCATTGACTGGGTGAAAAGAAAAAAGATCTCCTTGGCTGACCAAATTCTCACTGCTCTGGCAGTCTCCAGAGTTGGTTTGCTCTGGGCGTTATTATTAAATTGGTATTTAACTGAGTTGAATCCAGCTTTTTATAGTGTAGAGTTAAGAATTACTTCTTATAATGCCTGGGTTGTAACTAACCATTTCAGCATGTGGCTTGCTGCTAGCCTCAGCATATTTTATTTGCTCAAGATTGCCAATTTCTCCAACCTTAGTTTTCTTAATTTAAAGAGGAGAGTTAGGAGTATCATTCTGGTAATACTGTTGGGGTCTTTGTTATTTTTGGTTTGTCATCTTCTTGCGGTAAACATGGATGAGAATATGTGGACAGAAGAATATGAAGGAAACATGACCGGGAAGATGAAATTGAGGAATGCAGCACACCTTTCATATATGACTGTAACTACCCTGTGGAGCTTCATACCCTTTATGCTGTCCCTGATATCTTTTCTGATGCTAATCTTTTCTCTGTGTAAACATCTCAAGAAGATGCAGCTCCATGGTGAAGGATCTCGAGATCCCAGCACCACGGTCCACATAAAAGCTTTGCAAACTCTGATCTCCTTTCTCTTGTTATGTGCCATTTTCTTTCTATTCCTAATCATTTCGGTTTGGAGTCCTAGGAGGCTGCAGAATGAACCAGTTTTCATGGTTTGCAAGGCTGTTGGAAATATATATCTTTCTTTCGACTCATTCGTCCTAATTTGGAGAACCAAGAAGCTAAAACACATCTTTCTTTTGATTTTATGTCAGATTAGGTGCTGAgtaaaatacctgaaactctcaactttctagattcacaagtgggacatcgcgtgtgtcttctaggagaaaacaaactgatagtgtctggaacattttatac
>TAS2R5-S_Mmul_H1
tatatagcacctgagcatgttttgatttgatctttcttgttgaggggccttgctacattatatcctggtgtctagactttggcycacgacctttgagATGGAGAGCCAGTGTCTCTGGTACTGTTGGCAATCTCTGGGTCTACACCCAGAGTTCATTCATGTAGATGCAAATACAGAGCGTGTCATAACTTTCAACCTCTCTGTTCCTCGTCACAGCTGTTCAGTCTTGCTTGAAGACAGATTACAGAGGGATAAGGCCAAATCCAGATTCTGTGGTGTGCAAATTTACCCTGGTGTGTTATTGCTGCTGGGGGATCTGAGCTCAGCCAGGGGCAGTGAGAGCCTCCCCTCCCCCGTCATGCTGAGCGCTGGCCTAGGACTGCTGATGCTGGTGGCCGTGATTGAATTTCTCATCGGTTTAATTGGAAATGGAATCCTTGTGGTCTGGAGTTTAAGAGAATGGATCAGAAAATTCAGCTGGTCCTCATATAACCTCATTATCCTGGGCCTGGCTGGCTGCCGGTTTCTCCTGCAGTGGCTGATCATTTTGGACTTAASCTTGTTTCCCCTTTTCCAGAGCAGCCGTTGGCTTCGCTATCTTAATGTCTTCTGGGTCCTGGTAAGCCAGGCCAGCTTGTGGTTTGCCACCTTCCTCAGTGTCTTCTATTGCAAGAAGATCACCACCTTTGATCGCCCTGCCTACTTGTGGCTGAAGCAGAGGGCCTATAACCTGAGTCTGTGGTGCCTTCTGGGCTACTTTATAATCAGTTTGTTACTTACAGTCCAAGTTGGCTTAACGGTCCATCATCCTCCCCAAGGAAACAGCAGCATTCGTTATCCCTTTGAACACTGGCAGTACCTGTATGTATTTCAGCTCAATTCTGGAAGTTATTTGCCTTTAATGGTGTTTCTTGTTTCCTCTGGGATGCTGATTATCTCTTTGTATACACACCACAAGAAGATGAAGGTCCATTTAGCTGGTAGGGGGGATGCCCGGGCCAAGGCTCACATCACTGCCCTGAAGTCCTTGGGCTGCTTCCTCTKACTTCACCTGGTTTATATCGTGGCCAGCCCCTTCTCCATCACCTCCAAGACTTATCCTCCTGATCTCACCAGTGTCTTCATCTGGGAGACACTCATGGCGGCCTATCCTTCTCTTCATTCTCTCATGTTGATCATGGGGATTCCTAGGGTGAAGCAGACTTGTCAGAAGATCCTGTGGAAGACAGTGTGTGCTTGGAGATGCTGGGGCCCATGAtctaggaagaaaagtgtggtcagggcactcttgggacgctcttttgatagctgtctgtaagrgagctgccttccatgtcttttaagattttccttctttt
>TAS2R5-S_Mmul_H2
tatatagcacctgagcatgttttgatttgatctttcttgttgaggggccttgctacattatatcctggtgtctagactttggcycacgacctttgagATGGAGAGCCAGTGTCTCTGGTACTGTTGGCAATCTCTGGGTCTACACCCAGAGTTCATTCATGTAGATGCAAATACAGAGCGTGTCATAACTTTCAACCTCTCTGTTCCTCGTCACAGCTGTTCAGTCTTGCTTGAAGACAGATTACAGAGGGATAAGGCCAAATCCAGATTCTGTGGTGTGCAAATTTACCCTGGTGTGTTATTGCTGCTGGGGGATCTGAGCTCAGCCAGGGGCAGTGAGAGCCTCCCCTCCCCCGTCATGCTGAGCGCTGGCCTAGGACTGCTGATGCTGGTGGCCGTGATTGAATTTCTCATCGGTTTAATTGGAAATGGAATCCTTGTGGTCTGGAGTTTAAGAGAATGGATCAGAAAATTCAGCTGGTCCTCATATAACCTCATTATCCTGGGCCTGGCTGGCTGCCGGTTTCTCCTGCAGTGGCTGATCATTTTGGACTTAASCTTGTTTCCCCTTTTCCAGAGCAGCCGTTGGCTTCGCTATCTTAATGTCTTCTGGGTCCTGGTAAGCCAGGCCAGCTTGTGGTTTGCCACCTTCCTCAGTGTCTTCTATTGCAAGAAGATCACCACCTTTGATCGCCCTGCCTACTTGTGGCTGAAGCAGAGGGCCTATAACCTGAGTCTGTGGTGCCTTCTGGGCTACTTTATAATCAGTTTGTTACTTACAGTCCAAGTTGGCTTAACGGTCCATCATCCTCCCCAAGGAAACAGCAGCATTCGTTATCCCTTTGAACACTGGCAGTACCTGTATGTATTTCAGCTCAATTCTGGAAGTTATTTGCCTTTAATGGTGTTTCTTGTTTCCTCTGGGATGCTGATTATCTCTTTGTATACACACCACAAGAAGATGAAGGTCCATTTAGCTGGTAGGGGGGATGCCCGGGCCAAGGCTCACATCACTGCCCTGAAGTCCTTGGGCTGCTTCCTCTKACTTCACCTGGTTTATATCGTGGCCAGCCCCTTCTCCATCACCTCCAAGACTTATCCTCCTGATCTCACCAGTGTCTTCATCTGGGAGACACTCATGGCGGCCTATCCTTCTCTTCATTCTCTCATGTTGATCATGGGGATTCCTAGGGTGAAGCAGACTTGTCAGAAGATCCTGTGGAAGACAGTGTGTGCTTGGAGATGCTGGGGCCCATGAtctaggaagaaaagtgtggtcagggcactcttgggacgctcttttgatagctgtctgtaagrgagctgccttccatgtcttttaagattttccttctttt
>TAS2R60_Mmul_H1
cggggcaggtggagggacaaccaaatcctacaagaccttccagagcaacccaacagaaatagcccttgaagctttgggacccatcttgtccactggagagATGAATGGAGATCACATGGTTCTAGGATCTTCGGTGACTGACCAGAAGGCCATCATCTTGGTTATCATTTTACTCCTTTTGTGCCTGGTAGCAATAGCAGGCAATGGCTTCATCACTGCTGCTCTGGGTGTGGAGTGGGTGCTACGGGGAACGTTGTTGCCTTGTGATAAGTTACTGGTTAGCCTAAGGGCCTCTCGCTTTTGTCTGCAGTGGGTGGTAATGGGTAAGACCATTTATGTTTTGCTGTATCCGACAGCYTTCCCATACAACCCTGTACTGCAGTTTCTAGCTTTCCAGTGGGACTTCCTGAATGCTGCCACCTTGTGGTTCTCTAGCTGGCTCAGTGTCTTCTATTGTGTGAAAATTGCCACCTTCACCCACCCTGTCTTCCTCTGGCTAAAGCACAAGTTGTCTGAGTGGGTACCATGGATGTTCTTCAGCTCTGTAGGGCTCTCCAGCTTCACCACCATTCTATTTTTCATAGGCAACCACAGTATATATCAGAATTATTTAAGGAACCATCTACAACCTTGGAATGTCACTGGCAATAGCATATGGAGCTACTGTGAGAAATTCTACCTTTTCCCTSTAAAAATGATTACTTGGACAATGCCCACTGCTGTCTTTTTCATTTGCATGATTTTGCTCATCACATCTCTGGGAAGACACATGGAGAAGGCTCTCCTTACAACCTCAGGATTCCGAGAACCCAGTGTGCAGGCACACRTAAAGGCTCTGCTGGCTCTCCTCTCTCTTGCCATGCTCTTCATCTCGTATTTCCTGTCACTGGTGCTCAGTGCKGCAGGTATTTTTCCACCTCTGGACTTTAAATTCTGGGTGGGGGAGTCAGTGATTTATCTGTGTGCAGGAGTTCACCCCATTGTTCTGCTCTTCAGCAACCGCAGGCTGAGAGCTGTGCTGGAGAGGTGCCGTTCCTCGAGGTGCCGGACACCTTGAgccacagctgacgaaaaacttcaaggagattcctgtggagaaggcatggactcaaagggtcatagcttctctctttgccacattgaatgttttctccctg
>TAS2R60_Mmul_H2
cggggcaggtggagggacaaccaaatcctacaagaccttccagagcaacccaacagaaatagcccttgaagctttgggacccatcttgtccactggagagATGAATGGAGATCACATGGTTCTAGGATCTTCGGTGACTGACCAGAAGGCCATCATCTTGGTTATCATTTTACTCCTTTTGTGCCTGGTAGCAATAGCAGGCAATGGCTTCATCACTGCTGCTCTGGGTGTGGAGTGGGTGCTACGGGGAACGTTGTTGCCTTGTGATAAGTTACTGGTTAGCCTAAGGGCCTCTCGCTTTTGTCTGCAGTGGGTGGTAATGGGTAAGACCATTTATGTTTTGCTGTATCCGACAGCYTTCCCATACAACCCTGTACTGCAGTTTCTAGCTTTCCAGTGGGACTTCCTGAATGCTGCCACCTTGTGGTTCTCTAGCTGGCTCAGTGTCTTCTATTGTGTGAAAATTGCCACCTTCACCCACCCTGTCTTCCTCTGGCTAAAGCACAAGTTGTCTGAGTGGGTACCATGGATGTTCTTCAGCTCTGTAGGGCTCTCCAGCTTCACCACCATTCTATTTTTCATAGGCAACCACAGTATATATCAGAATTATTTAAGGAACCATCTACAACCTTGGAATGTCACTGGCAATAGCATATGGAGCTACTGTGAGAAATTCTACCTTTTCCCTSTAAAAATGATTACTTGGACAATGCCCACTGCTGTCTTTTTCATTTGCATGATTTTGCTCATCACATCTCTGGGAAGACACATGGAGAAGGCTCTCCTTACAACCTCAGGATTCCGAGAACCCAGTGTGCAGGCACACRTAAAGGCTCTGCTGGCTCTCCTCTCTCTTGCCATGCTCTTCATCTCGTATTTCCTGTCACTGGTGCTCAGTGCKGCAGGTATTTTTCCACCTCTGGACTTTAAATTCTGGGTGGGGGAGTCAGTGATTTATCTGTGTGCAGGAGTTCACCCCATCATTCTGCTCTTCAGCAACCGCAGGCTGAGAGCTGTGCTGGAGAGGTGCCGTTCCTCGAGGTGCCGGACACCTTGAgccacagctgacgaaaaacttcaaggagattcctgtggagaaggcatggactcaaagggtcatagcttctctctttgccacattgaatgttttctccctg
>TAS2R62_Mmul_H1
cagggtggcttgacttggccagagagactgtttttccctgcagatgtgtcccagtcctctgcagtaggagctgagacttagcagaacctccctggagaagATGCCCTCCTCGCCCACATTGATCTTCATGGCCATCTTTTGCCTGGAGTCATTGGCTGCAATGCTGCAGAATGGCTTCTTGGTCACAGTGCTGGGCAGGGAGTGGGTAAGGTGCCGGACTCTGTCTGCAAGTGACATGATTGTGGCCTGTCTCGCTGCCTCCCGGTTCTGCCTCCATGGGGTAGCCATGGTGAACAACTTCCTGGCCTCCTTAGATTTTTGGCGCACAGTTCCCTATGTGAACACCTTCTGGGACCTTTTCAATGCCCTCACTTTGTGGTTTACTGCCTTGCTTGCTGCTTTCTACTGTGTGAAGATCTCATCTTTCTCCCACCCCACCTTCGCCTGGCTGAAGTGGAGGATCTCTCGGTCAGTGCCCAGGCTGATCCAGGTCTCCCTGATCATCTGTGGCCTGGAAGTCATCTCATCAGCCACTGGGAATGTACTGTTTGGTCCGAGGAAGGTCTCCCTGAATTCCTGCGGAAACGAAACTCTAGTTTATAGAGTGCAGGCTTCATTTGAGCTCTACTTTTTCCTTTATGAAGGGTTTGTGTTGTTGATTCCATTCCTCCTGTTCCTAGTGTCCACTGTCTTGCTCATAGTCTCACTGTGCTGGCACTTGGGGCAGATGAGGGACCGCAGGCCCGGGCCCTGTCATCCCAGCACCCAGGCTTACACCGTGGCTCTAAAGTCACTCACCGTTTCCCTCATCTTCTGTACATTGTACTTCCTGTTCTTGTTTGTTTCTGCTTTGAAAATCATAAACTTTCAGAATCACTGGCACTGGGCCTGGGAAGTGCTAATCTATGCCAACATCTGTCTGCACTCTACCTTCCTGGTGCTGAGGAGCCCCAAACTGAAAAAGAGCCTGAAGACATGGCCTCAGCTGCAGTGCCCATGTGCTGCTGGCTCATAGggctttggaaggtgctggccatagggtggttctgctcctgagtcatccgtgtcaataaccagtcctgtgatgaatgatcctggttccggcaggagtgcatatggtttgggttctgtctttctctttccagtttcttctttc
>TAS2R62_Mmul_H2
cagggtggcttgacttggccagagagactgtttttccctgcagatgtgtcccagtcctctgcagtaggagctgagacttagcagaacctccctggagaagATGCCCTCCTCGCCCACATTGATCTTCATGGCCATCTTTTGCCTGGAGTCATTGGCTGCAATGCTGCAGAATGGCTTCTTGGTCACAGTGCTGGGCAGGGAGTGGGTAAGGTGCCGGACTCTGTCTGCAAGTGACATGATTGTGGCCTGTCTCGCTGCCTCCCGGTTCTGCCTCCATGGGGTAGCCATGGTGAACAACTTCCTGGCCTCCTTAGATTTTTGGCGCACAGTTCCCTATGTGAACACCTTCTGGGACCTTTTCAATGCCCTCACTTTGTGGTTTACTGCCTTGCTTGCTGCTTTCTACTGTGTGAAGATCTCATCTTTCTCCCACCCCACCTTCGCCTGGCTGAAGTGGAGGATCTCTCGGTCAGTGCCCAGGCTGATCCAGGTCTCCCTGATCATCTGTGGCCTGGAAGTCATCTCATCAGCCACTGGGAATGTACTGTTTGGTCCGAGGAAGGTCTCCCTGAATTCCTGCGGAAACGAAACTCTAGTTTATAGAGTGCAGGCTTCATTTGAGCTCTACTTTTTCCTTTATGAAGGGTTTGTGTTGTTGATTCCATTCCTCCTGTTCCTAGTGTCCACTGTCTTGCTCATAGTCTCACTGTGCTGGCACTTGGGGCAGATGAGGGACCGCAGGCCCGGGCCCTGTCATCCCAGCACCCAGGCTTACACCGTGGCTCTAAAGTCACTCACCGTTTCCCTCATCTTCTGTACATTGTACTTCCTGTTCTTGTTTGTTTCTGCTTTGAAAATCATAAACTTTCAGAATCACTGGCACTGGGCCTGGGAAGTGCTAATCTATGCCAACATCTGTCTGCACTCTACCTTCCTGGTGCTGAGGAGCCCCAAACTGAAAAAGAGCCTGAAGACATGGCCTCAGCTGCAGTGCCCATGTGCTGCTGGCTCATAGggctttggaaggtgctggccatagggtggttctgctcctgagtcatccgtgtcaataaccagtcctgtgatgaatgatcctggttccggcaggagtgcatatggtttgggttctgtctttctctttccagtttcttctttc
>TAS2R7_Mmul_H1
aacaaagagttgaaaactacatcaaaatctaagaagcaggtgtggatgtcaaactccatcaggtcaactagaaactaattgcgtatttctctatttaaacATGACAGATAAAGTACAGACTACTTTACTATTCTTAGCAATTGGAGAGTTTTCAGTGGGGATCTTAGGGAATGCGTTCATTGGATTGGTAAACTGCATGGACTGGGTCAAGAAGAGGAAAATTGCCTCCATTGATTTAATCCTCACAAGTCTGGCCATTTCCAGAATTTGTCTATTATGTGTAATATTATTAGATTGTTTTATGTTGGTGCTGTATCCAGATGTCTATGCCACTGGTAAACAAATGAGAATCATTGACTTCTTCTGGACACTAACCAACCATTTAAGTATCTGGTTTGCAACCTGCCTCAGCATTTACTATTTCTTCAAGATAGCTAATTTCTTTCACCCACTTTTCCTCTGGATGAAGTGGAGAATTGACAGGGTGATTTCCTGGATTCTACTGGGGTGCATGGTTCTCTCTGTGTTTATTAACCTTCCAGCCACTGAGAATTTGAATGCTGATTTCAGACGTTGTGTGAAGGCAAAGAGGAAAACAAACTTAACTTGGAGTTGCAGAGTAACTAAAGCTCAACATGCTTCTACCAAGTTATTTCTCAACCTGGTAACGCTGCTCCCTTTTTCTGTGTGCCTGATGTCATTTTTCCTCTTGATCCTCTCCCTGTGGAGACATATCAGGCGAATGCAGCTCAGTGCAACAGGGTGCAGAGACCCCAGCACAGAAGCCCACGTGAGAGCCCTGAAAGCTGTCATTTCCTTCCTTCTCCTCTTTATTGCCTACTATTTGTCCTTTCTCATCGCCACCTCCAGCTACTTTATTCCAGAGACGGAATTAGCTGTGATTTTTGGTGAGTTCATAGCTCTAATCTACCCCTCAAGCCATTCATTTATCCTAATACTGGGGAACAGTAAATTAAGACGTGCATCTCTAAAGGTGCTTTGGACAGTAATGTCTATTCTAAAAGGAAGAAAATTCCAACAACATAAACAAATCTGAaaaaaaactaagcttttctaggacaaacaaagataagatgtttctaaattaacttcagttgttgcattaatgttttatggattaatgactctattaatca
>TAS2R7_Mmul_H2
aacaaagagttgaaaactacatcaaaatctaagaagcaggtgtggatgtcaaactccatcaggtcaactagaaactaattgcgtatttctctatttaaacATGACAGATAAAGTACAGACTACTTTACTATTCTTAGCAATTGGAGAGTTTTCAGTGGGGATCTTAGGGAATGCGTTCATTGGATTGGTAAACTGCATGGACTGGGTCAAGAAGAGGAAAATTGCCTCCATTGATTTAATCCTCACAAGTCTGGCCATTTCCAGAATTTGTCTATTATGTGTAATATTATTAGATTGTTTTATGTTGGTGCTGTATCCAGATGTCTATGCCACTGGTAAACAAATGAGAATCATTGACTTCTTCTGGACACTAACCAACCATTTAAGTATCTGGTTTGCAACCTGCCTCAGCATTTACTATTTCTTCAAGATAGCTAATTTCTTTCACCCACTTTTCCTCTGGATGAAGTGGAGAATTGACAGGGTGATTTCCTGGATTCTACTGGGGTGCATGGTTCTCTCTGTGTTTATTAACCTTCCAGCCACTGAGAATTTGAATGCTGATTTCAGACGTTGTGTGAAGGCAAAGAGGAAAACAAACTTAACTTGGAGTTGCAGAGTAACTAAAGCTCAACATGCTTCTACCAAGTTATTTCTCAACCTGGTAACGCTGCTCCCTTTTTCTGTGTGCCTGATGTCATTTTTCCTCTTGATCCTCTCCCTGTGGAGACATATCAGGCGAATGCAGCTCAGTGCCACAGGGTGCAGAGACCCCAGCACAGAAGCCCACGTGAGAGCCCTGAAAGCTGTCATTTCCTTCCTTCTCCTCTTTATTGCCTACTATTTGTCCTTTCTCATCGCCACCTCCAGCTACTTTATTCCAGAGACGGAATTAGCTGTGATTTTTGGTGAGTTCATAGCTCTAATCTACCCCTCAAGCCATTCATTTATCCTAATACTGGGGAACAGTAAATTAAGACGTGCATCTCTAAAGGTGCTTTGGACAGTAATGTCTATTCTAAAAGGAAGAAAATTCCAACAACATAAACAAATCTGAaaaaaaactaagcttttctaggacaaacaaagataagatgtttctaaattaacttcagttgttgcattaatgttttatggattaatgactctattaatca
>TAS2R8_Mmul_H1
ttgcatgattcgaagaatttatttatcatgcttcaacagatcacctgtaaattagctcatctacggtgatatttgacatcagattgttctctctacaaacATGTTCAGTCCTGCAGATAACATCTTTATAATCCTAATAACTGGAGAATTCATAATAGGAATATTGGGGAATGGATACATTGGACTAGTCAACTGGATTGACTGGATTAAGAAGAAAAAGATCTCCACAATTGACTGCATCCTCACCAATTTAGTTATCTCCAGAATTTGTTTGATCAGTGTAATGGTTGTAAATGGCATTGTAATAGTACTTTACCCGGACGTTTATACAAAAAGTAAACTACAGATAGTCATTTGTACCTTCTGGACATTTGCCAACTACTTAAATATGTGGTTTACTGCCTGCCTTAATGTCTTCTATTCTCTCAAGGTAGCCAATTCCTCTCACCCACTTTTTCTCTGGCTGAAGCGGAAAATTGATACGGTGGTTCGCTGGATCCTGCTGGGATGTTTTGCCATTTCCTTGTTGGTCAGTCTTATAATAGCAACAGTAATGAGTCATGATTATAGGTTTCATGCAATTGCCAAACATAAAAGAAACGTTACTGAAATGTTCCATGTGAGTAAAATGCCATATTTTGAACCCTTGACTCTCTTTAACTTGCTTGCAATTGTCCCATTTATTGTGTCATTGATGTCATTTTTCCTTTTAGTAAGATCTTTATGGAGACATACCAAGCAAATAAAACTCTATGCTACTGGCGGTAGAGACCCAAGCACAGAAGCTCATGTGAGAGCCATTAAAACTATGACTTTGCTTATCTTCTTTTTTTTCCTATACTATATTACTTCTCTTTTGGTGAACTTTAGCTATCTTATTACAAACTACAAGTTAGCTATGGCGTTTGGAGAGATTGTAGCAATTCTCTATCCCTCGGGTCACTCACTTATTTTAATTATTTTAAATAACAAACTGAGGCAGGCATCTGTCAGAATGCTGACGTGTAGAAAAATTGCCTGCGTGATAGGAAATCTTAGTCGTATAAATAGAATTTAAaatcaaatattcactaacaaaaaatataattttcttmtaagtctattctcattttccctagttatctcatttattttagatgcgtatctttaagtattct
>TAS2R8_Mmul_H2
ttgcatgattcgaagaatttatttatcatgcttcaacagatcacctgtaaattagctcatctacggtgatatttgacatcagattgttctctctacaaacATGTTCAGTCCTGCAGATAACATCTTTATAATCCTAATAACTGGAGAATTCATAATAGGAATATTGGGGAATGGATACATTGGACTAGTCAACTGGATTGACTGGATTAAGAAGAAAAAGATCTCCACAATTGACTGCATCCTCACCAATTTAGTTATCTCCAGAATTTGTTTGATCAGTGTAATGGTTGTAAATGGCATTGTAATAGTACTTTACCCGGACGTTTATACAAAAAGTAAACTACAGATAGTCATTTGTACCTTCTGGACATTTGCCAACTACTTAAATATGTGGTTTACTGCCTGCCTTAATGTCTTCTATTCTCTCAAGGTAGCCAATTCCTCTCACCCACTTTTTCTCTGGCTGAAGCGGAAAATTGATACGGTGGTTCGCTGGATCCTGCTGGGATGTTTTGCCATTTCCTTGTTGGTCAGTCTTATAATAGCAACAGTAATGAGTCATGATTATAGGTTTCATGCAATTGCCAAACATAAAAGAAACGTTACTGAAATGTTCCATGTGAGTAAAATGCCATATTTTGAACCCTTGACTCTCTTTAACTTGCTTGCAATTGTCCCATTTATTGTGTCATTGATGTCATTTTTCCTTTTAGTAAGATCTTTATGGAGACATACCAAGCAAATAAAACTCTATGCTACTGGCGGTAGAGACCCAAGCACAGAAGCTCATGTGAGAGCCATTAAAACTATGACTTTGCTTATCTTCTTTTTTTTCCTATACTATATTACTTCTCTTTTGGTGAACTTTAGCTATCTTATTACAAACTACAAGTTAGCTATGGCGTTTGGAGAGATTGTAGCAATTCTCTATCCCTCGGGTCACTCACTTATTTTAATTATTTTAAATAACAAACTGAGGCAGGCATCTGTCAGAATGCTGACGTGTAGAAAAATTGCCTGCGTGATAGGAAATCTTAGTCGTATAAATAGAATTTAAaatcaaatattcactaacaaaaaatataattttcttmtaagtctattctcattttccctagttatctcatttattttagatgcgtatctttaagtattct
>TAS2R9_Mmul_H1
atatcacggtctaagtggtataccgagacattgttcttcactggtcagctgaaagtcaattcatcatcagtgatattcaaaatcagaagtctctgctggtATGCCAAGTACAATAGAGGCAATATATATTATTTTAATTGCTGGTGAACTGACCATAGGGATTTGGGGAAATGGATTCATTGTACTAGTTAACTGTATTGACTGGCTCAAAAGAAGAGATGTTTCCTTGATTGACATCATCCTGATCAGCTTGGCCATCTCCAGAATCTGTTTGCTGTGTGTAATATCATTAGATGGCTTCTTTATACTGCTCTTTCCAGGTACATATGACACTAATGTGCTAGAAAGCATTATGGATGCTGTCTGGACATTTGCCAATAATTCAAGTCTCTGGTTTACTTCTTGCCTCAGTATCTTCTATTTACTCAAGATAGCCAATATATCCCACCCATTTTTCTTCTGGCTGAAGCTAMAGATCAACAAGGTCATCCTTGCGATTCTTCTGGGGTCCTTTCTTATYTCCTTAATTATTAGCTTTCCAATTAATGGTATGTGGTATCACCTTTTCAAGGTCAGTCATGAAGAAAACATTACTTGGGCATTCAAAGTGAGTACAATTCCAGGTGCTTTCAAACAGTTAACCCTGAACCTGGGGGCGATGGTTCCCTTTATCCTTTGCCTGATCTCATTTTTCTTGTTACTTTTCTCCTTAGTTAGACACACCAAGCAGATTCAACTGCATGCTACAGGGTTCAGAGACCCCAGCACAGAGGCCCACATGAGGGCCGTAAAGGCAGTGATCATCTTTCTGCTCCTCCTCATTCTGTACTACCCGGTCTTTCTTGTTATGACCTCTAGCACTCTGATTCCCCAGGGAAAATTAGTGTTGATGATTGGTGACATAGTAACTGTCATTTTCCCATCAAGCCATTCATTCATTCTAATCATGGGAAACAGCAAGTTGAGGGCAGCTTTTCTGAAGATGTTAAGATTTGTGAAGGGTTTCCTTAGGAGAAGAAAGCCTTTTGTTCCATAGagtcccctaaaaacccygtaaagcctgactacaaggagaaagaaatcaacaacaggcattctcccttctgtttgcattcattttctcttacatgctattg
>TAS2R9_Mmul_H2
atatcacggtctaagtggtataccgagacattgttcttcactggtcagctgaaagtcaattcatcatcagtgatattcaaaatcagaagtctctgctggtATGCCAAGTACAATAGAGGCAATATATATTATTTTAATTGCTGGTGAACTGACCATAGGGATTTGGGGAAATGGATTCATTGTACTAGTTAACTGTATTGACTGGCTCAAAAGAAGAGATGTTTCCTTGATTGACATCATCCTGATCAGCTTGGCCATCTCCAGAATCTGTTTGCTGTGTGTAATATCATTAGATGGCTTCTTTATACTGCTCTTTCCAGGTACATATGACACTAATGTGCTAGAAAGCATTATGGATGCTGTCTGGACATTTGCCAATAATTCAAGTCTCTGGTTTACTTCTTGCCTCAGTATCTTCTATTTACTCAAGATAGCCAATATATCCCACCCATTTTTCTTCTGGCTGAAGCTAMAGATCAACAAGGTCATCCTTGCGATTCTTCTGGGGTCCTTTCTTATYTCCTTAATTATTAGCTTTCCAATTAATGGTATGTGGTATCACCTTTTCAAGGTCAGTCATGAAGAAAACATTACTTGGGCATTCAAAGTGAGTACAATTCCAGGTGCTTTCAAACAGTTAACCCTGAACCTGGGGGCGATGGTTCCCTTTATCCTTTGCCTGATCTCATTTTTCTTGTTACTTTTCTCCTTAGTTAGACACACCAAGCAGATTCAACTGCATGCTACAGGGTTCAGAGACCCCAGCACAGAGGCCCACATGAGGGCCGTAAAGGCAGTGATCATCTTTCTGCTCCTCCTCATTCTGTACTACCCGGTCTTTCTTGTTATGACCTCTAGCACTCTGATTCCCCAGGGAAAATTAGTGTTGATGATTGGTGACATAGTAACTGTCATTTTCCCATCAAGCCATTCATTCATTCTAATCATGGGAAACAGCAAGTTGAGGGCAGCTTTTCTGAAGATGTTAAGATTTGTGAAGGGTTTCCTTAGGAGAAGAAAGCCTTTTGTTCCATAGagtcccctaaaaacccygtaaagcctgactacaaggagaaagaaatcaacaacaggcattctcccttctgtttgcattcattttctcttacatgctattg
>TAS2R1_Mfus_H1
gaggaatcctgatctaattgaagaataacgtgaataacccagctggtccaaagctctataactgcattattttttaagtaaataattttttattcctaaaATGCTAGAGTCACACCTGATTATCTATTTTCTTTTTGCAGTGATACAATTTCTTCTTGGGACTTTCACGAATGGCATCACTGTGGTGGTGAATGGCATTGACTTGATCAAGCACAGAAAAATGGCTCCGCTGGATCTTCTTCTTTCTTGCCTGGCGGTTTCTAGAATTTTTCTGCAGTTGTTCATCTTCTACATTAATGTGGTTGTTATCTTCTTGATAGAATTCATCACGTGTTCTGCRAGTTGTGCATTTATCGTATTTGTAAATGAATTGGAACTTTGGCTTGCCACATGGCTCGGCGTTTTCTACTGTGCCAAGGTTGCCAGCRTCCCTCACCCACTCTTCGTCTGGTTGAAGATGAGGATATCCAAGTTAGTCCCGTGGATGATCCTGGGGTCTCTGCTATATGTATCTGTGATTTGTATTTTCCATAGCAAATATACAGGGTTTATGGTCCCGTACTTCTTAAGGAACCTTTTCTTCCAAAATGCCACAATTCAAATAGAAGTTAAACAGGCTATACAGATTTTCTCTTTTGTTGCTGAGCTCTTAGTGCCATTACTTATCTTCCTTGTTGCTGTTCTGCTCTTGATTTTCTCTCTGGGGAGGCACACCCGGCAAATGAGAAACACAGTGGCTGGCAGCAGGGTTCCTGGCAGGGGTGCCCACATCAGTGCGTTGCTGTCCATCCTGTCCTTCCTGATCCTCTACATCTCCCACTACCTGATAAAAGCTTTTCTCTCTTCTCTAAAGTTTCATGTCAAAAGGTTCGTCTTTCTGTTCTGCATCCTTGTGATTGGTACATACCCTTCTGGACACTCTCTCATCTTAATTTTAGGAAATCCTAAATTGAAACAAAATACAAAAGAGTTCCTCTGCCACAGTAAGTGCTGTCAGTGAgagagaactttgatcagtttatagaacccatgatttaatgatttacccacgccggccacacttccctcagccagacaaagcagcctgtttataaatatac
>TAS2R1_Mfus_H2
gaggaatcctgatctaattgaagaataacgtgaataacccagctggtccaaagctctataactgcattattttttaagtaaataattttttattcctaaaATGCTAGAGTCACACCTGATTATCTATTTTCTTTTTGCAGTGATACAATTTCTTCTTGGGACTTTCACGAATGGCATCACTGTGGTGGTGAATGGCATTGACTTGATCAAGCACAGAAAAATGGCTCCGCTGGATCTTCTTCTTTCTTGCCTGGCGGTTTCTAGAATTTTTCTGCAGTTGTTCATCTTCTACATTAATGTGGTTGTTATCTTCTTGATAGAATTCATCACGTGTTCTGCRAGTTGTGCATTTATCGTATTTGTAAATGAATTGGAACTTTGGCTTGCCACATGGCTCGGCGTTTTCTACTGTGCCAAGGTTGCCAGCRTCCCTCACCCACTCTTCGTCTGGTTGAAGATGAGGATATCCAAGTTAGTCCCGTGGATGATCCTGGGGTCTCTGCTATATGTATCTGTGATTTGTATTTTCCATAGCAAATATACAGGGTTTATGGTCCCGTACTTCTTAAGGAACCTTTTCTTCCAAAATGCCACAATTCAAATAGAAGTTAAACAGGCTATACAGATTTTCTCTTTTGTTGCTGAGCTCTTAGTGCCATTACTTATCTTCCTTGTTGCTGTTCTGCTCTTGATTTTCTCTCTGGGGAGGCACACCCGGCAAATGAGAAACACAGTGGCTGGCAGCAGGGTTCCTGGCAGGGGTGCCCACATCAGTGCGTTGCTGTCCATCCTGTCCTTCCTGATCCTCTACATCTCCCACTACCTGATAAAAGCTTTTCTCTCTTCTCTAAAGTTTCATGTCAAAAGGTTCGTCTTTCTGTTCTGCATCCTTGTGATTGGTACATACCCTTCTGGACACTCTCTCATCTTAATTTTAGGAAATCCTAAATTGAAACAAAATACAAAAGAGTTCCTCTGCCACAGTAAGTGCTGTCAGTGAgagagaactttgatcagtttatagaacccatgatttaatgatttacccacgccggccacacttccctcagccagacaaagcagcctgtttataaatatac
>TAS2R10_Mfus_H1
gaagaaagtcatgcttccatcaagcagccaatatatgcctcgttctgcaacaggtaatctaagatagacgtaacagaagcaatattaagaattagcagatATGCTAAGTGTAGTGGAAGGCATCTTCATTTTTGTTGTAATTAGTGAGTCAGTATTTGCGGTTTTAGGGAATGGATTTATTGGACTTGTAAACTGCATTGACTGTGCCAAGAATAAGTTATCTACAATTGGCTTTATTCTCACCGGCTTAGCTATTTCTAGAATTTTTCTGATATGGCTAATAATTACAGATGGATTCATACGGATATTCTCTCCAGATATATATGCTTCTGGTAACCTAATTGAATATATTAGTTACTTTTGGGTAATTAGTAATCAATCAAGTATGTGGTTTGCCACCAGCCTCAGCATCTTCTATTTCCTGAAGATAGCAAATTTTTCCAACTACATATTTCTCTGGTTGAAGAGTAGAACAAATAGGGTTCTTCCCCTTCTGATGGCATTCTTACTTATTTCATGCTTACTTAATTTTGCATATATTGCGAAGATTCTTAATGATTTTAAAATGAAGAATGACACAGTCTGGCGTCTCAACATATTTAAAAATGAATACTTTGTTAAGCAGATTTTGCTAAATCTGGGAGTCATTTTCTTCTTTACACTATCCCTAATTACAAGTGTTTTGTTGATCATTTCCCTTTGGAGACACAACAGGCAGATGCAATCAAATGTGACAGGACTGAGAGACTCCAACACTGAAGCTCATGTGAAGGCAATGAAAGTTTTAATATCTTTCATCATCCTCTTTATCTTGTATTTTATAGGCATAGCCATAGAAATATCGTATTTTACTGTGCCAGAAAACAAACTGTTGCTTATGTTTGGAATGACAACCACAGCCATCTATCCCTGGGGTCACTCATTTATCTTAATTCTAGGAAACAGCAAGCTAAAGCAAGCCTCTTTGAGGGTACTACAGCAATTGAAGTGCTGTGAGAAAAGGAAAAACCTCAGAGCCACATAGacaccttggggagatatggatgttccatgaaaagaatccagtgaataaatccttgaagatctrtttcactgcactgcattcttgctttgttttttaaact
>TAS2R10_Mfus_H2
gaagaaagtcatgcttccatcaagcagccaatatatgcctcgttctgcaacaggtaatctaagatagacgtaacagaagcaatattaagaattagcagatATGCTAAGTGTAGTGGAAGGCATCTTCATTTTTGTTGTAATTAGTGAGTCAGTATTTGCGGTTTTAGGGAATGGATTTATTGGACTTGTAAACTGCATTGACTGTGCCAAGAATAAGTTATCTACAATTGGCTTTATTCTCACCGGCTTAGCTATTTCTAGAATTTTTCTGATATGGCTAATAATTACAGATGGATTCATACGGATATTCTCTCCAGATATATATGCTTCTGGTAACCTAATTGAATATATTAGTTACTTTTGGGTAATTAGTAATCAATCAAGTATGTGGTTTGCCACCAGCCTCAGCATCTTCTATTTCCTGAAGATAGCAAATTTTTCCAACTACATATTTCTCTGGTTGAAGAGTAGAACAAATAGGGTTCTTCCCCTTCTGATGGCATTCTTACTTATTTCATGCTTACTTAATTTTGCATATATTGCGAAGATTCTTAATGATTTTAAAATGAAGAATGACACAGTCTGGCGTCTCAACATATTTAAAAATGAATACTTTGTTAAGCAGATTTTGCTAAATCTGGGAGTCATTTTCTTCTTTACACTATCCCTAATTACAAGTGTTTTGTTGATCATTTCCCTTTGGAGACACAACAGGCAGATGCAATCAAATGTGACAGGACTGAGAGACTTCAACACTGAAGCTCATGTGAAGGCAATGAAAGTTTTAATATCTTTCATCATCCTCTTTATCTTGTATTTTATAGGCATAGCCATAGAAATATCGTATTTTACTGTGCCAGAAAACAAACTGTTGCTTATGTTTGGAATGACAACCACAGCCATCTATCCCTGGGGTCACTCATTTATCTTAATTCTAGGAAACAGCAAGCTAAAGCAAGCCTCTTTGAGGGTACTACAGCAATTGAAGTGCTGTGAGAAAAGGAAAAACCTCAGAGCCACATAGacaccttggggagatatggatgttccatgaaaagaatccagtgaataaatccttgaagatctrtttcactgcactgcattcttgctttgttttttaaact
>TAS2R13_Mfus_H1
aggaagaagaactccactgtccactcaaggatatgaatagcattttagatcagtgaataaccagcagcgatattagactttgaactttctctgttctgacATGGAAAGTGCCCTGCTGAGTATCCTCACTCTTGTAATAATTGCAGAATTCGTAATTGGGAATTTGAGCAATGGATTTATAGTACTGATAAACTGCATTGACTGGGTCAGTAAAAGACAGCTGTCCTCAGTTGATAAAATCCTCACATTCTTGGCAATCTCCAGAATTGGGCTGATCTGGGAACTATTAGTAAGTTGGTTTTTAGGTCTGCATTATCTAGCCATATTTGTGTCTGGAACAGGGTTAAGAATTATGATTTTTAGCTGGGTAGTTTCTAATCACTTCAGTCTCTGGCTTGCTACAATCCTCAGCATCTTTTATTTGCTCAAAATAGTGAGTTTCTCTAGCCCTGCTTTTCTCTATTTGAAGTGGAGAGTAAACCAAGTGATTGTGATGATACTGCTGGAAACCTTGATCTTCTTATTTTTAAATCTGATACAAATAAACATACATATTAAAGACTGGCTGGACCGATGTGAAAGAAACACAATTTGGAATTTCAGTATGAGTGGCCTTCCAACATTTTCAGTGCCGGTCAAATTCACCATGACTATGTTCAGTCTAGCACCATTTACTGTGGCCCTCATCTCTTTTCTCCTGTTAATTTTCTCCTTGTGGAAACATCTCCAGAAAATGCAGCTCAATTACAAAGGACACAGAGACCCCAGGACCAAGGCCCACATAAATGCATTGAAAATTGTGATCTCATTCCTTTTACTCTATGCCAGTTTCTTTCTATGTATTCTCATATCATGGATTTCTGAGCTGTATCAGAATATACTGATCCACATGTTTTGTCAGACGATTGGAGTCTTCTATCCTTCAAGCCACTCCTTTCTTCTGATTCTAGGAAACCCTAAGTTAAGACAGGCCTCTCTTTTGGTGGCAGCTAAGGTATGGGCTAAACGTTGAgaaactcacaatttcataagccattcagaccacagattattgaatattgtagacagaaacaggagtctatgaggagtttaaaaatattttatactttccc
>TAS2R13_Mfus_H2
aggaagaagaactccactgtccactcaaggatatgaatagcattttagatcagtgaataaccagcagcgatattagactttgaactttctctgttctgacATGGAAAGTGCCCTGCTGAGTATCCTCACTCTTGTAATAATTGCAGAATTCGTAATTGGGAATTTGAGCAATGGATTTATAGTACTGATAAACTGTATTGACTGGGTCAGTAAAAGACAGCTGTCCTCAGTTGATAAAATCCTCACATTCTTGGCAATCTCCAGAATTGGGCTGATCTGGGAACTATTAGTAAGTTGGTTTTTAGGTCTGCATTATCTAGCCATATTTGTGTCTGGAACAGGGTTAAGAATTATGATTTTTAGCTGGGTAGTTTCTAATCACTTCAGTCTCTGGCTTGCTACAATCCTCAGCATCTTTTATTTGCTCAAAATAGTGAGTTTCTCTAGCCCTGCTTTTCTCTATTTGAAGTGGAGAGTAAACCAAGTGATTGTGATGATACTGCTGGAAACCTTGATCTTCTTATTTTTAAATCTGATACAAATAAACATACATATTAAAGACTGGCTGGACCGATGTGAAAGAAACACAATTTGGAATTTCAGTATGAGTGGCCTTCCAACATTTTCAGTGCCGGTCAAATTCACCATGACTATGTTCAGTCTAGCACCATTTACTGTGGCCCTCATCTCTTTTCTCCTGTTAATTTTCTCCTTGTGGAAACATCTCCAGAAAATGCAGCTCAATTACAAAGGACACAGAGACCCCAGGACCAAGGCCCACATAAATGCATTGAAAATTGTGATCTCATTCCTTTTACTCTATGCCAGTTTCTTTCTATGTATTCTCATATCATGGATTTCTGAGCTGTATCAGAATATACTGATCCACATGTTTTGTCAGACGATTGGAGTCTTCTATCCTTCAAGCCACTCCTTTCTTCTGATTCTAGGAAACCCTAAGTTAAGACAGGCCTCTCTTTTGGTGGCAGCTAAGGTATGGGCTAAACGTTGAgaaactcacaatttcataagccattcagaccacagattattgaatattgtagacagaaacaggagtctatgaggagtttaaaaatattttatactttccc
>TAS2R14_Mfus_H1
tactgaattttcaagaatcagatatacatagcattttagatgaatgcattaagaagtcttcagcagtgatattagacattggggcattctcttacaggcaATGGATGGTGTCATAAAGAGCATATTTACATTCATTTTAATTGTGGAATTTATAATTGGAAATTTAGGAAATAGTTTCATAGTACTGGTGAACTGTATTGACTGGGTCAAGAGAAGAAAGATCTCTTTAGTTGATCAGATTCTCATTGCTTTGGCAATCTCTAGAATTAGTCTGGTTTGGTCAATATTTGGAAGCTGGTGTGTATCTGTGTTTTTCCCAGCTTTATTTGCCACTGAAAAACTGTTAAGAATGCTTACTAATATCTGGACAATGACCAATCATTTTAGCGTCTGGTTAGCTACAATCCTAGGTACTTTTTATTTTCTCAAGATAGCCAATTTTTCTAACTCTATTTTTCTCTACCTAAAGTGGAGAGTTAAAAAGGTGGTTTTAGTGCTGCTTCTTGTGACTTTGGTCCTCTTGTTTTTAAATATTTTACTGATAAACATTCATATAAATGCCAGTATCAATGGATACAGAGGAAACATGACTTGCAGTTCCGCTTCATGCAACTTTATACGATTTTCCAGGGCTATTGCATTAACCAGCACTGTGTTCGTTTTAATTCCCTTTACTTTGTCCCTGGCAACTTTTCTTCTGCTCAGCTTCTCCCTGTGGAAACATCACAAGAAGATGCAGCACACTGTCAAAGGATACAGAGACGTCAGCACCAAGGCCCACAGAGGAGTTATGCAAACTGTGATCACTTTCCTCCTACTCTATGCCATTTTCTTTCTGACTTTTTTCATATCAATTTGGACCTCTGTACGGTTGAAGGAAAATCAAATTATTATTCTTTCTGAGATGATGGGACTGGCTTATCCTTCAGGTCACTCATGTGTTCTGATTCTTGGAAACAAGAAGCTGAGACAGGCCTCTCTGTCAGTGCTATGGTGGCTGAGGTACAGGTTTAAAGATGGGGAGCCCTCAGGTCACAAAGAATTTAGGGAATCATCTTGAatatgttagaaaaaaatagttcataagaaattcttgtatattatgtaaatttatacttcctcaagattctttcattgtgtataactttgtgaattttaca
>TAS2R14_Mfus_H2
tactgaattttcaagaatcagatatacatagcattttagatgaatgcattaagaagtcttcagcagtgatattagacattggggcattctcttacaggcaATGGATGGTGTCATAAAGAGCATATTTACATTCATTTTAATTGTGGAATTTATAATTGGAAATTTAGGAAATAGTTTCATAGTACTGGTGAACTGTATTGACTGGGTCAAGAGAAGAAAGATCTCTTTAGTTGATCAGATTCTCATTGCTTTGGCAATCTCTAGAATTAGTCTGGTTTGGTCAATATTTGGAAGCTGGTGTGTATCTGTGTTTTTCCCAGCTTTATTTGCCACTGAAAAACTGTTAAGAATGCTTACTAATATCTGGACAATGACCAATCATTTTAGCGTCTGGTTAGCTACAATCCTAGGTACTTTTTATTTTCTCAAGATAGCCAATTTTTCTAACTCTATTTTTCTCTACCTAAAGTGGAGAGTTAAAAAGGTGGTTTTAGTGCTGCTTCTTGTGACTTTGGTCCTCTTGTTTTTAAATATTTTACTGATAAACATTCATATAAATGCCAGTATCAATGGATACAGAGGAAACATGACTTGCAGTTCCGCTTCATGCAACTTTATACGATTTTCCAGGGCTATTGCATTAACCAGCACTGTGTTCGTTTTAATTCCCTTTACTTTGTCCCTGGCAACTTTTCTTCTGCTCAGCTTCTCCCTGTGGAAACATCACAAGAAGATGCAGCACACTGTCAAAGGATACAGAGACGTCAGCACCAAGGCCCACAGAGGAGTTATGCAAACTGTGATCACTTTCCTCCTACTCTATGCCATTTTCTTTCTGACTTTTTTCATATCAATTTGGACCTCTGTACGGTTGAAGGAAAATCAAATTATTATTCTTTCTGAGATGATGGGACTGGCTTATCCTTCAGGTCACTCATGTGTTCTGATTCTTGGAAACAAGAAGCTGAGACAGGCCTCTCTGTCAGTGCTATGGTGGCTGAGGTACAGGTTTAAAGATGGGGAGCCCTCAGGTCACAAAGAATTTAGGGAATCATCTTGAatatgttagaaaaaaatagttcataagaaattcttgtatattatgtaaatttatacttcctcaagattctttcattgtgtataactttgtgaattttaca
>TAS2R16_Mfus_H1
ttcttgcaccagacagtggtggaatcrggaacccattctctacctggaaattggtacagagattcagtctttgtccaggaagacactttggagtagaagaATGATACCCATCCAACTCAGTGTCTTCTTCATGATCATCTATGTGCTTGAGTCCTTGACAATTATTGTGCAGAGCAGCTTAATTGTTGCAGTGCTGGGCAGAGAATGGCTGCAAGTCAGAAGGCTGATGCCTGTGGACATGATTCTCATCAGCCTGGGCATCTCTCGTTTCTGTCTACAGTGGACATCAATGCTGAACGATTTTTGCTTCTATTTTAATTTTAATTATGTACTTTGCAACTTAACAATCACCTGGACATTTTTTAATGTCCTTACATTCTGGTTAAACAGCTTGCTTACCATCTTCTACTGCATCAAGGTCTCTTCTTTCACCCATCCCATCGTTCTCTGGCTGAGGTGGAGAATTTTGAGGTGGCTTCCCTGGCTATTACTAGGTTGTCTGATGATTACTTGTGTGACAATCATCCCTTCAGCTATTGGGAATTACATTCAAATTCAGTTTCTCACCATGGAGCATCCACCCAGAAACAGCACTGTAATTGACAGACTTCAAAAGTTTCATCAGTATCTGCACCAGGCTCATACAGTCGCGTTGGTTATTCCTTTCATCCTGTTCCTGGCCTCCACCATCTTGCTCATGGCATCATTGACCAAGCAGATACAACATCATGGCACTGGTCACTGCAATCCAAGCATGAAAGCGCACTTCACTGCCCTGAGGTCCCTTGCCATCTTGTTTATCGTGTTTACCTCTTACTTTCTAACCATACTTATCACCATGATAGGTACTCTATTTGATAAGAGATGTTGGTTATGGTTCTGGGAAGCTTTTGTCTATGCTTTCATCTTTATGCATTCCACTTCACTGATGCTGAGCAGCCCTACATTGAAAAGGATTCTAAATGGAAAATGCTAGgcctagaggttgcctgaggcacaaggtacaagactcccgggcaattgatataattaataccagtaaagagtattgctcttatcaatcaattcattgtgaa
>TAS2R16_Mfus_H2
ttcttgcaccagacagtggtggaatcrggaacccattctctacctggaaattggtacagagattcagtctttgtccaggaagacactttggagtagaagaATGATACCCATTCAACTCAGTGTCTTCTTCATGATCATCTATGTGCTTGAGTCCTTGACAATTATTGTGCAGAGCAGCTTAATTGTTGCAGTGCTGGGCAGAGAATGGCTGCAAGTCAGAAGGCTGATGCCTGTGGACATGATTCTCATCAGCCTGGGCATCTCTCGTTTCTGTCTACAGTGGACATCAATGCTGAACGATTTTTGCTTCTATTTTAATTTTAATTATGTACTTTGCAACTTAACAATCACCTGGACATTTTTTAATGTCCTTACATTCTGGTTAAACAGCTTGCTTACCATCTTCTACTGCATCAAGGTCTCTTCTTTCACCCATCCCATCGTTCTCTGGCTGAGGTGGAGAATTTTGAGGTGGCTTCCCTGGCTATTACTAGGTTGTCTGATGATTACTTGTGTGACAATCATCCCTTCAGCTATTGGGAATTACATTCAAATTCAGTTTCTCACCATGGAGCATCCACCCAGAAACAGCACTGTAATTGACAGACTTCAAAAGTTTCATCAGTATCTGCACCAGGCTCATACAGTCGCGTTGGTTATTCCTTTCATCCTGTTCCTGGCCTCCACCATCTTGCTCATGGCATCATTGACCAAGCAGATACAACATCATGGCACTGGTCACTGCAATCCAAGCATGAAAGCGCACTTCACTGCCCTGAGGTCCCTTGCCATCTTGTTTATCGTGTTTACCTCTTACTTTCTAACCATACTTATCACCATGATAGGTACTCTATTTGATAAGAGATGTTGGTTATGGTTCTGGGAAGCTTTTGTCTATGCTTTCATCTTTATGCATTCCACTTCACTGATGCTGAGCAGCCCTACATTGAAAAGGATTCTAAATGGAAAATGCTAGgcctagaggttgcctgaggcacaaggtacaagactcccgggcaattgatataattaataccagtaaagagtattgctcttatcaatcaattcattgtgaa
>TAS2R2_Mfus_H1
gttgagatttctcagtgctgtatgttcccatttgcaagatcctctggaggaagtatttaggaccatctacaaggaaaagctgagacttgtcctagaaaacATGGCCTTCTCTTTTTCAACTATTCTTCATATTATCGTCATGTCAGCAGAATTCTTCACAGGGATCACAGTAAATGGGTTTCTTATCATTGTTAACTGTAATGAATTGATCAGACATAGAAAGCTAATGCCAATTCAAATCCTCTTAATGTGCATAGGGATGTCTCGATTGGGTCTGCAGATGGTGTTAATGGTACAAAGTTTTTTCTCTGTGTTCTTTCCACTCTTTTATGTCAAAAAACTTCATGGTGCAGCAATGATGTTCCTTTGGATGTTTTTTAGCTCTATCAGCCTCTGGTTTGCCACCTGCCTTTCTGTATTTTACTGCCTCAAGATTTCAGGCTTCACTCAGTCCTGTTTTCTTTGGTTGAAATTCAGGATGCGAAAGTTAATATCTTGGCTGCTTCTGGGAAGTCTTCTGGCCTCTGTGAGCATTGCATCTCTGTGTATCGAGGTAGATTACCCTAAAACTGAGGAAGAGGATGCCCTCAGAAACACCACACTTTATTTTGCACACAAAACAAAGATAAAGAAAATTAGTGAAGTGCTTCTTGTCAACTTGGCATTATTATTTCCTCTAGCCATATTTGTGATGTGCACTTCTATGTTACTCATCTCTCTTTACAAGCACAATCATCGGATGCAACATGGATCTCATGGCTTTAGAAACGCCAGCACAGAAGCCCATATAAATGCATTAAAAACAGTGATAAAATTCTTCTGCTTCTTTATTTCTTATTTTGCTGCCTTCATGACAAATATGACATTTAGTTCACCTTACAGAAGTCACCAGTTCTTTATGCTGAAGGACATAATGGCAGTATATCCCTCTAGCCACTCAGTGATAATAATCTTGAGTAATTCTAAGTTCCAACAATCATTCAGAAGAATTTTCTGCCTCAAAAAGAAACTATGAagaggaagaacagtgtgaactatttctttccttgatatagattcaatggacttacttgggttttgtgtgctgactctccctctctctggtaattttctgc
>TAS2R2_Mfus_H2
gttgagatttctcagtgctgtatgttcccatttgcaagatcctctggaggaagtatttaggaccatctacaaggaaaagctgagacttgtcctagaaaacATGGCCTTCTCTTTTTCAACTATTCTTCATATTATCGTCATGTCAGCAGAATTCTTCACAGGGATCACAGTAAATGGGTTTCTTATCATTGTTAACTGTAATGAATTGATCAGACATAGAAAGCTAATGCCAATTCAAATCCTCTTAATGTGCATAGGGATGTCTCGATTGGGTCTGCAGATGGTGTTAATGGTACAAAGTTTTTTCTCTGTGTTCTTTCCACTCTTTTATGTCAAAAAACTTCATGGTGCAGCAATGATGTTCCTTTGGATGTTTTTTAGCTCTATCAGCCTCTGGTTTGCCACCTGCCTTTCTGTATTTTACTGCCTCAAGATTTCAGGCTTCACTCAGTCCTGTTTTCTTTGGTTGAAATTCAGGATGCGAAAGTTAATATCTTGGCTGCTTCTGGGAAGTCTTCTGGCCTCTGTGAGCATTGCATCTCTGTGTATCGAGGTAGATTACCCTAAAACTGAGGAAGAGGATGCCCTCAGAAACACCACACTTTATTTTGCACACAAAACAAAGATAAAGAAAATTAGTGAAGTGCTTCTTGTCAACTTGGCATTATTATTTCCTCTAGCCATATTTGTGATGTGCACTTCTATGTTACTCATCTCTCTTTACAAGCACAATCATCGGATGCAACATGGATCTCATGGCTTTAGAAACGCCAGCACAGAAGCCCATATAAATGCATTAAAAACAGTGATAACATTCTTCTGCTTCTTTATTTCTTATTTTGCTGCCTTCATGACAAATATGACATTTAGTTCACCTTACAGAAGTCACCAGTTCTTTATGCTGAAGGACATAATGGCAGTATATCCCTCTAGCCACTCAGTGATAATAATCTTGAGTAATTCTAAGTTCCAACAATCATTCAGAAGAATTTTCTGCCTCAAAAAGAAACTATGAagaggaagaacagtgtgaactatttctttccttgatatagattcaatggacttacttgggttttgtgtgctgactctccctctctctggtaattttctgc
>TAS2R20_Mfus
ttcaggaatcaagtgcatatttaatctaaagtctgaatattagaggagtcacaaccagtgacattaggcctgaactttttacttgcttttttgttttgacATGATGAGTTTTCTACCCATTGTTTTTTCCATTCTAGTAGTGGTTGCATTTGTTCTTGGAAATTTTGCCAATGGCTTTATAGCACTGATAAATTTCATTGCCTGGGTCAASAGACAAAAGATCTCCTCAGCTGATCAAATTATTGCTGCTCTGGCGGTCTCCAGAGTTGGTTTGCTCTGGGTAATAGTCTTACACTGGTATGCAACTGTGTTGAATCCAAATTCATCTAGTTTAAAAGTAAGAATTTTTCTTTCTAATGCCTGGGCAGTAACCAACCATTTCAGCATCTGGCTTGCTACTAGCCTCAGCATATTYTATTTGCTCAAGATCGTCAATTTCTCCAGACTTATTTTTCATCACTTAAAAAGGAAGGTTAAGAGTGTAGTTCTGGGGATAGTGTCRGGGGCTTTGTTATTTTTGGTTTGTGATCTTGTGGCGGAAAACGTGTATATAAATGTGTGGACRAAAGAATATGAAAGAAACATAACTTGGAAGATCAAATTGAGGAATGCAACGTACCTTTCTAACTTGATTGTAGTCACGCTAGCAAACTTGATACCATTCACTCTGACCCTGATATCTTTTCTGCTGTTAATCTGCTCTCTGTGTAAACATCTGAAGAAGATGAAGCTCTATGGCAAAGGATCGCAAGATCCTAGCACSAAGATCCACATAAAAGCTCTGCAAACTGTGACCTCTTTCCTCATACTATTTGCCGTTTACTTTCTATGTCTAATCGTATCATTTTGGAATTATAAGAAGCAACAGAAAGAACTTGTCTTAATCCTTTGCCAAGCTATTGGAATCATATATCCATCGTTCCACTCATTCATTCTGATTTGGGGGAACAAGAAGCTAAAGCAGAACTTTCTTTCAATTTTGTGGCAGGTGACTTGCTGGGCCAAAGGACAGAACCTGTCAACTCCATAGattcaccagaggttcattgtgtgttttctagcagaaaacaaattgatggtgtccggaacattttatatttcctacaagtttttgcatagtctatgtattt
>TAS2R3_Mfus_H1
aacaggtagaggagtagattaacgagaaaaatatcaaatcagtgaggagattctacatatcaacagaaagaacaaagatcaggactgcctaattgctgacATGATGGGACTCACCGAGGGGGTGTTCCTGATTGTGTGTGGCGCTCAGTTCACACTGGGAATTCTGGTCAATGGTTTCATTGGTTTGGTCAATGGTAGGAGCTGGTTCAAGACCAAGAGAATGTCTTTGTCTGACTTCATCATCGCCACCCTGGCACTCTCAAGGATCATTCTGCTGTGTATTATCTTGACTGATAGTTTTTTAATAGTATTCTCTGTCAACGAACATGATTCAGGGATAATAATGCAAATTATTGATGTTTTCTGGACCTTTACAAACCATCTGAGCATTTGGTTTGCCACTTGTCTTGGTGTCCTCTACTGCTTGAAAATCGCCATTTTCTCTCACCCCACATTCCTCTGGCTCAAGTGGAGAGTTTCTAGGGTGATGGTATGGATGCTGTTGGGTGTACTGCTCTTATCCTGTGGTAGTACCACATCTCTGATCAATGAGTTTAAGCTCTATTCTGTCCTTAGGGGAATTGAGGCCACCAGGAATGTGACTGAACACTTCAGAAAGAAGAGGAATGAGTATTATCTGATCCATGTTCTTGGGACTCTGTGGTACCTGCCTCCCTTAGTTGTGTCCCTGGCCTCCTACTTTTTGCTCATCTTCTCCTTGGGGAGGCACACACGGCAGATGCTGCAAAATAGTACAAGCTCCAGAGATCCAAGCACTGAGGCCCACAAGAGGGCCATCAGAATCATCCTTTCCTTCTTTTTTCTCTTCTTACTTTACTTTCTTGCCTTTTTAATTGCATCATTTGGTAATTTCCTACCAAAAACCAAGATGGCTAAGATGATTGGCGAGGTAATGACAATGTTTTATCCTGCTGGCCACTCGTTTATTGTCATTCTGGGGAACAGCAAACTGAAGCAGACATTTGTAGAGACGCTCCGGTGTGAGTCTGGCCACCTGAAGCCTGGATCCAAGGGACCCATTTTCTCTTAGagtaacagagggcctggggtggagcccgtgagccttttgcctggctcaagactacgggattcttcctgaccctcccatgataccagttccataacatcac
>TAS2R3_Mfus_H2
aacaggtagaggagtagattaacgagaaaaatatcaaatcagtgaggagattctacatatcaacagaaagaacaaagatcaggactgcctaattgctgacATGATGGGACTCACCGAGGGGGTGTTCCTGATTGTGTGTGGCGCTCAGTTCACACTGGGAATTCTGGTCAATGGTTTCATTGGTTTGGTCAATGGTAGGAGCTGGTTCAAGACCAAGAGAATGTCTTTGTCTGACTTCATCATCGCCACCCTGGCACTCTCAAGGATCATTCTGCTGTGTATTATCTTGACTGATAGTTTTTTAATAGTATTCTCTGTCAACGAACATGATTCAGGGATAATAATGCAAATTATTGATGTTTTCTGGACCTTTACAAACCATCTGAGCATTTGGTTTGCCACTTGTCTTGGTGTCCTCTACTGCTTGAAAATCGCCATTTTCTCTCACCCCACATTCCTCTGGCTCAAGTGGAGAGTTTCTAGGGTGATGGTATGGATGCTGTTGGGTGTACTGCTCTTATCCTGTGGTAGTACCACATCTCTGATCAATGAGTTTAAGCTCTATTCTGTCCTTAGGGGAATTGAGGCCACCAGGAATGTGACTGAACACTTCAGAAAGAAGAGGAATGAGTATTATCTGATCCATGTTCTTGGGACTCTGTGGTACCTGCCTCCCTTAGTTGTGTCCCTGGCCTCCTACTTTTTGCTCATCTTCTCCTTGGGGAGGCACACACGGCAGATGCTGCAAAATAGTACAAGCTCCAGAGATCCAAGCACTGAGGCCCACAAGAGGGCCATCAGAATCATCCTTTCCTTCTTTTTTCTCTTCTTACTTTACTTTCTTGCCTTTTTAATTGCATCATTTGGTAATTTCCTACCAAAAACCAAGATGGCTAAGATGATTGGCGAGGTAATGACAATGTTTTATCCTGCTGGCCACTCGTTTATTGTCATTCTGGGGAACAGCAAACTGAAGCAGACATTTGTAGAGACGCTCCGGTGTGAGTCTGGCCACCTGAAGCCTGGATCCAAGGGACCCATTTTCTCTTAGagtaacagagggcctggggtggagcccgtgagccttttgcctggctcaagactacgggattcttcctgaccctcccatgataccagttccataacatcac
>TAS2R38_Mfus_H1
tctctccactgggtggccactaggtctttagagtagccaactagagaagattagccaactagagaagagaagtagaatagccaattagagaagtgacatcATGTTAACTCTAACTCACGTCTGCACTGTGTCCTATGAAGTCAGGAGCACATTTCTGTTCATTTCAGTCCTGGAGTTTGCAGTGGGGTTTCTGACCAACGCCTTCATTTCCTTGGTGAATTTTTGGGACGTAGTGAAGAGGCAGCCACTGAGCAACAGTGATTGTGTGCTTCTGTGTCTCAGCATCAGCCGGCTTTTCCTGCATGGACTGCTCTTCCTGAGTGCTATCCAGCTTACCCACTTCCAGAAGTTGAGTGAACCACTGAACCACAGCTACCAAGCCATCCTCATGCTATGGATGATTGCAAACCAAGCCAACCTCTGGCTTGCCGCCTGCCTCAGCCTGCTCTACTGCTCCAAGCTCATCCGTTTCTCTCACACCTTCCTGATCTGCTTGGCAAGCTGGGTCTCCAGGAAGATATCCCAGATGCTCCTGGGTATTATTCTTTGCTCCTGCATCTGCACTGTCCTCTGTGTTTGGTGCTTTTTTGGCAGACTTCACTTCACAGTCACAACTGTGCTATTCATGAATAACAATACAAGGCTCAACTGGCAGATTAAAGATCTCAACTTATTTTATTCCTTTCTCTTCTGCTATCTGTGGTCTATCCCTCCTTTCCTATTGTTTCTGGTTTCTTCTGGGATGCTGACTGTCTCCCTGGGAAGGCACATGAGGACAATGAAGGTCTATACCAGAGACTCTCGTGACCCCAGCCTGGAGGCCCACATTAAAGCCCTCAAGTCTCTTATCTCCTTTTTCTGCTTCTTTGTGATATCATCCTGTGCTGCCTTCATCTCAGTGCCCCTACTTATTCTGTGGCATGACAAAATAGGGGTGATGGTTTGTGTTGGGATAATGGCAGCTTGTCCCTCTGGGCATGCAGCCGTCCTGATCTCAGGCAATGCCAAGTTGAGGAGAGCTGTGACAACCATTCTGCTCTGGGCTCAGAGCAGCCTGAAGGTAAGAGCCGACCACATGGCAGATTCCAGGACACTGTGCTGAgaatggatataaaatgaactcttccttaatacgcctgtgagtcttcatgaatatgcctctgattcctcaggaatacaactctgattcctcacaaagcctt
>TAS2R38_Mfus_H2
tctctccactgggtggccactaggtctttagagtagccaactagagaagattagccaactagagaagagaagtagaatagccaattagagaagtgacatcATGTTAACTCTAACTCACGTCTGCACTGTGTCCTATGAAGTCAGGAGCACATTTCTGTTCATTTCAGTCCTGGAGTTTGCAGTGGGGTTTCTGACCAACGCCTTCATTTCCTTGGTGAATTTTTGGGACGTAGTGAAGAGGCAGCCACTGAGCAACAGTGATTGTGTGCTTCTGTGTCTCAGCATCAGCCGGCTTTTCCTGCATGGACTGCTCTTCCTGAGTGCTATCCAGCTTACCCACTTCCAGAAGTTGAGTGAACCACTGAACCACAGCTACCAAGCCATCCTCATGCTATGGATGATTGCAAACCAAGCCAACCTCTGGCTTGCCGCCTGCCTCAGCCTGCTCTACTGCTCCAAGCTCATCCGTTTCTCTCACACCTTCCTGATCTGCTTGGCAAGCTGGGTCTCCAGGAAGATATCCCAGATGCTCCTGGGTATTATTCTTTGCTCCTGCATCTGCACTGTCCTCTGTGTTTGGTGCTTTTTTGGCAGACTTCACTTCACAGTCACAACTGTGCTATTCATGAATAACAATACAAGGCTCAACTGGCAGATTAAAGATCTCAACTTATTTTATTCCTTTCTCTTCTGCTATCTGTGGTCTATCCCTCCTTTCCTATTGTTTCTGGTTTCTTCTGGGATGCTGACTGTCTCCCTGGGAAGGCACATGAGGACAATGAAGGTCTATACCAGAGACTCTCGTGACCCCAGCCTGGAGGCCCACATTAAAGCCCTCAAGTCTCTTATCTCCTTTTTCTGCTTCTTTGTGATATCATCCTGTGCTGCCTTCATCTCAGTGCCCCTACTTATTCTGTGGCATGACAAAATAGGGGTGATGGTTTGTGTTGGGATAATGGCAGCTTGTCCCTCTGGGCATGCAGCCGTCCTGATCTCAGGCAATGCCAAGTTGAGGAGAGCTGTGACAACCATTCTGCTCTGGGCTCAGAGCAGCCTGAAGGTAAGAGCCGACCACATGGCAGATTCCAGGACACTGTGCTGAgaatggatataaaatgaactcttccttaatacgcctgtgagtcttcatgaatatgcctctgattcctcaggaatacaactctgattcctcacaaagcctt
>TAS2R39-D_Mfus_H1
gaattctgaaataaacaaatagagtgaatttggaaatgatgcatcaactgcttcctcctgtgacacgaatactgggagttatcaagaatctgcccatcaaATGCTAGGGAGATGTTTTCCTCCAAACACCAAAGAGAAGCAACAGCTCAGGATGATTAAACTCTGAGATCCTGCAGAAAGTGAATTGTCGCCATTTCTCATCACCTTAACTTTAGCAGTTTTACTTGCTGAATACCTCACTGGTATCATTGCAAATGGGTTCATCACGGCTATACATGCAGCTGAATGGGTTCAAAATAAGTCAGTTTCCACAAGTGGCAGGATCCTGGTTTTCCTGAGTGTATCCAGAATAGCTCTCCAGAGCCTCATGATGTTAGAAATTACCATCAGCTCAACCTCCCTAAGTTTTTATTCTGAAGACGCTGTATATTATGCATTCAAAATAAGTTTTATATTCTTAAATTTTTGTAGCCTGTGGTTTGCTGCCTGGCTCAGTTTCTTCTACTTTGTGAAGATTGCCAATTTCTCCTACCCCCTTTTCCTCAAGCTGAGGTGGAGAATTTCTGGATTGATACCCTGGCTTCTATGGCTGTCTGTGTTTATTTCCTTCAGTCACAGCATGTTCTGCATCAACATCTGCACTGGGTATTGTGACAATTCTTTCCCTATCCACTCTTCCAACTCCACTGAGAAAACATACTTCTCTGAGATCAGTGTGGTCAGTTTGGCTTTTTTCTTTAACCTAGGGATTGTGATTCCTCTGATCATGTTCATCCTGGCAGCCATTCTGCTGATCCTCTCTCTCAAGAGACACACCCTACACATGGGAAGCAATGCCACAGGGTCCAAGGACCCTAGCATGGAGGCTCACATTGGGGCCATCAAAGCTACCAGCTACTTTCTCATTCTCTACATTTTCAATGCAGTTGCTCTGTTTATCTACCTGTCCAACATGTTTGACATCAACAGTCTGTGGAATACTTTGTGCCAGATCATCATGGCTGCCTACCCTGCCAGCCACTCAATTCTACTGATTAAGGATAACCCTGGGTTGAGAAGAGCCTGGAAGCAGCTTCAGCACCGACTTCATCTTTACCCAAAACAGTGGACTCTGTGActggcacccaagaagaccacaggacctgacctaaccggctctgccattccctcacctagacctctcttttctctcttcttttcttctccaaccctcatct
>TAS2R39-D_Mfus_H2
gaattctgaaataaacaaatagagtgaatttggaaatgatgcatcaactgcttcctcctgtgacacgaatactgggagttatcaagaatctgcccatcaaATGCTAGGGAGATGTTTTCCTCCAAACACCAAAGAGAAGCAACAGCTCAGGATGATTAAACTCTGAGATCCTGCAGAAAGTGAATTGTCGCCATTTCTCATCACCTTAACTTTAGCAGTTTTACTTGCTGAATACCTCACTGGTATCATTGCAAATGGGTTCATCACGGCTATACATGCAGCTGAATGGGTTCAAAATAAGTCAGTTTCCACAAGTGGCAGGATCCTGGTTTTCCTGAGTGTATCCAGAATAGCTCTCCAGAGCCTCATGATGTTAGAAATTACCATCAGCTCAACCTCCCTAAGTTTTTATTCTGAAGACGCTGTATATTATGCATTCAAAATAAGTTTTATATTCTTAAATTTTTGTAGCCTGTGGTTTGCTGCCTGGCTCAGTTTCTTCTACTTTGTGAAGATTGCCAATTTCTCCTACCCCCTTTTCCTCAAGCTGAGGTGGAGAATTTCTGGATTGATACCCTGGCTTCTATGGCTGTCTGTGTTTATTTCCTTCAGTCACAGCATGTTCTGCATCAACATCTGCACTGGGTATTGTGACAATTCTTTCCCTATCCACTCTTCCAACTCCACTGAGAAAACATACTTCTCTGAGATCAGTGTGGTCAGTTTGGCTTTTTTCTTTAACCTAGGGATTGTGATTCCTCTGATCATGTTCATCCTGGCAGCCATTCTGCTGATCCTCTCTCTCAAGAGACACACCCTACACATGGGAAGCAATGCCACAGGGTCCAAGGACCCTAGCATGGAGGCTCACATTGGGGCCATCAAAGCTACCAGCTACTTTCTCATTCTCTACATTTTCAATGCAGTTGCTCTGTTTATCTACCTGTCCAACATGTTTGACATCAACAGTCTGTGGAATACTTTGTGCCAGATCATCATGGCTGCCTACCCTGCCAGCCACTCAATTCTACTGATTAAGGATAACCCTGGGTTGAGAAGAGCCTGGAAGCAGCTTCAGCACCGACTTCATCTTTACCCAAAACAGTGGACTCTGTGActggcacccaagaagaccacaggacctgacctaaccggctctgccattccctcacctagacctctcttttctctcttcttttcttctccaaccctcatct
>TAS2R4_Mfus_H1
gatgtccttcctggctagatactggtgtctgtttatacattttggtatttctcctgcccccactatcagcacctcaactgctgaatcctcaatcctaaagATGCTTTGGTTATTCTATTTCTCTGCTATTATTGCCTCAGTTATTTTAGGTTTTGTAGGAATCATTATGAGTCTGTTTATTACAGTGGTCAATTACAAAACTTGGGTCAAAAGCCATAGAATCTCCTCTTCTGAAAGGATCCTGTTCAGCTTGGGCATCACCAGGTTTTTTATGCTGGGACTATTTCTGGTGAACACCATCTATTTCGTCTCTTCAAATAAGGAAAGGTCAGTCTACCTGTCTGCTTTTTTCGTGTTGTGTTTCATGTTTTTGGACTCAAGCAGTCTCTGGTTTGTGACCTTGCTCAACAGCTTGTACTGTGTGAAGATTACCAACTTCCAACACTCAGTGTTTCTCCTGCTGAAGCGGAATATCTCCCCAAAGATCCCCAGACTGCTGCCGGCCTGTGTGCTGATTTCTGCTTTCACCACTTGCCTGTATATCACGCTTAGCCAGGCATCACCCTTTCCTGAACTTGTGACTAAGAGAAATAACACATCCTTTAATATCAGTGAGGGCATCTTGTCTTTAGTGGTTTCTTTTGTCTTGAGCTCATCTCTCCAGTTCATCATTAATGTGACTTCTGCTTCCTTGCTAATATACTCCTTGAGGAGACATATACGGAAGATGCAGAAAAATGCCACTGGTTTCTGGAATCCCCAGACGGAAGCTCATGTAGGTGCTATGAAGCTGATGATCTATTTCCTCATCCTCTACATTCCATATTCAGTTGCTTCACTGGTCCAGTATCTCCCCTTTTATGCAGGGATGGATATGGGGACCAAATCCATTTGTCTGATTTTTGCCACCCTTTACTCTCCAGGACATTCTGTTCTCATTATTATCACACATCCTAAACTGAAAACAACAGCAAAGAAGATTCTTTGTTTCAAAAAATAGcggaatttcagtaaacaatacctagattcacctgatggtttgggggcaaggttttctgttggcagttttcccagtggtctgaggaattcagttttgtgattgctgatctgactcttaggcttttaagtgcctgattttcagctcattctgtaattgtttttggtatgtaagtattttaaaataaggcacattctctaagaaacttttttg
>TAS2R4_Mfus_H2
gatgtccttcctggctagatactggtgtctgtttatacattttggtatttctcctgcccccactatcagcacctcaactgctgaatcctcaatcctaaagATGCTTTGGTTATTCTATTTCTCTGCTATTATTGCCTCAGTTATTTTAGGTTTTGTAGGAATCATTATGAGTCTGTTTATTACAGTGGTCAATTACAAAACTTGGGTCAAAAGCCATAGAATCTCCTCTTCTGAAAGGATCCTGTTCAGCTTGGGCATCACCAGGTTTTTTATGCTGGGACTATTTCTGGTGAACACCATCTATTTCGTCTCTTCAAATAAGGAAAGGTCAGTCTACCTGTCTGCTTTTTTCGTGTTGTGTTTCATGTTTTTGGACTCAAGCAGTCTCTGGTTTGTGACCTTGCTCAACAGCTTGTACTGTGTGAAGATTACCAACTTCCAACACTCAGTGTTTCTCCTGCTGAAGCGGAATATCTCCCCAAAGATCCCCAGACTGCTGCCGGCCTGTGTGCTGATTTCTGCTTTCACCACTTGCCTGTATATCACGCTTAGCCAGGCATCACCCTTTCCTGAACTTGTGACTAAGAGAAATAACACATCCTTTAATATCAGTGAGGGCATCTTGTCTTTAGTGGTTTCTTTTGTCTTGAGCTCATCTCTCCAGTTCATCATTAATGTGACTTCTGCTTCCTTGCTAATATACTCCTTGAGGAGACATATACGGAAGATGCAGAAAAATGCCACTGGTTTCTGGAATCCCCAGACGGAAGCTCATGTAGGTGCTATGAAGCTGATGATCTATTTCCTCATCCTCTACATTCCATATTCAGTTGCTTCACTGGTCCAGTATCTCCCCTTTTATGCAGGGATGGATATGGGGACCAAATCCATTTGTCTGATTTTTGCCACCCTTTACTCTCCAGGACATTCTGTTCTCATTATTATCACACATCCTAAACTGAAAACAACAGCAAAGAAGATTCTTTGTTTCAAAAAATAGcggaatttcagtaaacaatacctagattcacctgatggtttgggggcaaggttttctgttggcagttttcccagtggtctgaggaattcagttttgtgattgctgatctgactcttaggcttttaagtgcctgattttcagctcattctgtaattgtttttggtatgtaagtattttaaaataaggcacattctctaagaaacttttttg
>TAS2R40_Mfus_H1
gaggggggcggaaattacaataacattgagcaagggtcagaagattgcagagcagttacccgttcttggcacagaaacctgaaagtcaggatcaaagagaATGGCAACCATGAACACAGATGCCACAGACAAAGACATATCCAGGTTCAAGGTCATCTTCACCTTGGTGGTCTCCGGAATAGAGTGCATTACTGGCATCCTTGGGAGTGGCTTCATCACGGCCATCTATGGGGCTGAGTGGGCCAGGGGCAAAACACTCCCCACTGGTGACTGCATTATGTTGATGCTGAGCTTTTCCAGGCTCTTGCTACAGATTTGGATGATGCTGGAGAACATTTTCAGTCTGCTATTCCGAATTGTTTATAACCAAAACACAGTGTATATCCTCTTCAAAGTCATCACTGTCTTTCTGAACCATTCCAATCTCTGGTTTGCTGCCTGGCTCAAAGTCTTCTATTGTCTTAGAATTGCAAACTTCAATCATCCTTTGTTCTTCCTGATGAAGAGGAAAATCATAGTGCTGATGCCTTGGCTCCTCGGGCTGTCAGTGTTGGTTTCCTTAAGCTTCAGCTTTCCTCTCTCAAAAGATGTCTTCAATGTGTATGTGAATAGCTCCATTCCTATCCCCTCCTACAACTCCACGGAGAAGAAGTACTTCTCTGAGACCAATATGGTCAACCTGGTATTTTTCTATAACATAGGGATCTTCATTCCTCTGATCATGTTCATCCTGGCAGCCACTCTGCTGATCCTCTCTCTCAAGAGACACACCCTACACATGGGAAGCAATGCCACAGGGTCCAGGGACCCCAGCATGAAGGCTCACATAGGGGCCATCAAAGCCACCAGCTACTTTCTCATCCTCTACATTTTCAATGCAGTTGCTCTATTTCTTTCCATGTCCAACATCTTTGACACTTACAGTTCCTGGAATATTTTGTGCAAGATCATCATGGCTGCCTACCCTGCTGGCCACTCAATACAACTGATCTTGGGCAACCCTGGGCTGAGAAGAGCCTGGAAGCGGTTTCAGAGCCAAATTCCTCTTTACCTAAAAGGGCAGACTCTGTGActggaactcagggaggactgcgggacctcgtccaaccacttctgccttttcctcaggtagaactctctcctcacccatctcttctctcccaaacctgctc
>TAS2R40_Mfus_H2
gaggggggcggaaattacaataacattgagcaagggtcagaagattgcagagcagttacccgttcttggcacagaaacctgaaagtcaggatcaaagagaATGGCAACCATGAACACAGATGCCACAGACAAAGACATATCCAGGTTCAAGGTCATCTTCACCTTGGTGGTCTCCGGAATAGAGTGCATTACTGGCATCCTTGGGAGTGGCTTCATCACGGCCATCTATGGGGCTGAGTGGGCCAGGGGCAAAACACTCCCCACTGGTGACTGCATTATGTTGATGCTGAGCTTTTCCAGGCTCTTGCTACAGATTTGGATGATGCTGGAGAACATTTTCAGTCTGCTATTCCGAATTGTTTATAACCAAAACACAGTGTATATCCTCTTCAAAGTCATCACTGTCTTTCTGAACCATTCCAATCTCTGGTTTGCTGCCTGGCTCAAAGTCTTCTATTGTCTTAGAATTGCAAACTTCAATCATCCTTTGTTCTTCCTGATGAAGAGGAAAATCATAGTGCTGATGCCTTGGCTCCTCGGGCTGTCAGTGTTGGTTTCCTTAAGCTTCAGCTTTCCTCTCTCAAAAGATGTCTTCAATGTGTATGTGAATAGCTCCATTCCTATCCCCTCCTACAACTCCACGGAGAAGAAGTACTTCTCTGAGACCAATATGGTCAACCTGGTATTTTTCTATAACATAGGGATCTTCATTCCTCTGATCATGTTCATCCTGGCAGCCACTCTGCTGATCCTCTCTCTCAAGAGACACACCCTACACATGGGAAGCAATGCCACAGGGTCCAGGGACCCCAGCATGAAGGCTCACATAGGGGCCATCAAAGCCACCAGCTACTTTCTCATCCTCTACATTTTCAATGCAGTTGCTCTATTTCTTTCCATGTCCAACATCTTTGACACTTACAGTTCCTGGAATATTTTGTGCAAGATCATCATGGCTGCCTACCCTGCTGGCCACTCAATACAACTGATCTTGGGCAACCCTGGGCTGAGAAGAGCCTGGAAGCGGTTTCAGAGCCAAATTCCTCTTTACCTAAAAGGGCAGACTCTGTGActggaactcagggaggactgcgggacctcgtccaaccacttctgccttttcctcaggtagaactctctcctcacccatctcttctctcccaaacctgctc
>TAS2R403-D_Mfus_H1
acagttagtaatcaagtatttattgaagttaaagtctggatattaaaggaatcagaaccagtgttattaagcctgcaatttttttggtctaacatctaacATGATGTATTTTCTGTTCATCATTTTGTCAATTCTGTTAGTGTTTGCATTTGTTCTTGGAAATTTTGCCAATGGCTTCATAGCTCTAGTAAATGTCATTGACTGGGTTAAGACACGAAAGATTTCCTTAGTTGACCAAATTCTCACTGCTCTCGTGATCTACAGAATTGGTTTACTCTGGGCCATATTATTATATTGGTATGCAACTATGTTTAATTCGGCTTTATGTAGTTCAGAAGTAAGAATTTTTGCTTCTAATATCTCGGCAATAATCAACCATTTCAGCATCTGGCTTGCTGCTAGCCTCAGCATATTTTATTTGCTCAAGATTGCCAATTTCTCCAACCTTATTTTTCTCCACCTACAGAAGAGAATTAAGAGTGTTGTTCGGGTGATGCTGTTGGGGCCCTTGGTATTTTTGATTTGTAATCTTGCTGTGGTAACCACGGATGAGGGTGTGTGGACAAAAGAATATGAAGGAAATGTGACTTGGAAGATCAAATTGAAGAATGCAATACACCTTTCAAACTTGACTATAAGCACGCTAGCAAACCTCATACCCTTCACTCTGACCCTAATGTTTTCTGCTGTTAATCTATTCTCTGTGTAAATATCTCAAGAAGATACAGCTCCATGGCAAAGGATCTCAAGATCTCAGCACCAAGGTCCACATAAAATCTCTGCAAACTGTGATCTCCTTCCTCATGTTGTTTGCCATTTACTCTCTGTGTCTAATCAGTTTAACCTGGAGTCCTTGGAAACAGCAGAACAAACTTGTGTTTCTGCTTTGCCAAACTCTTGCAATCATGTATCCTTCATTCCACTCCTTCATCCTGATTATGGGAAATAGGAAACTAAAACAGACTTTTCTTTCAGTTTTGTGGCAGGTGACATGCTGAgtgaaaggacagaaaccctcaactccatagattcacaaggggagcatcatgtgtcttctagcagtaaacaaactgacggtgtgtggaacattttatattt
>TAS2R403-D_Mfus_H2
acagttagtaatcaagtatttattgaagttaaagtctggatattaaaggaatcagaaccagtgttattaagcctgcaatttttttggtctaacatctaacATGATGTATTTTCTGTTCATCATTTTGTCAATTCTGTTAGTGTTTGCATTTGTTCTTGGAAATTTTGCCAATGGCTTCATAGCTCTAGTAAATGTCATTGACTGGGTTAAGACACGAAAGATTTCCTTAGTTGACCAAATTCTCACTGCTCTCGTGATCTACAGAATTGGTTTACTCTGGGCCATATTATTATATTGGTATGCAACTATGTTTAATTCGGCTTTATGTAGTTCAGAAGTAAGAATTTTTGCTTCTAATATCTCGGCAATAATCAACCATTTCAGCATCTGGCTTGCTGCTAGCCTCAGCATATTTTATTTGCTCAAGATTGCCAATTTCTCCAACCTTATTTTTCTCCACCTACAGAAGAGAATTAAGAGTGTTGTTCGGGTGATGCTGTTGGGGCCCTTGGTATTTTTGATTTGTAATCTTGCTGTGGTAACCACGGATGAGGGTGTGTGGACAAAAGAATATGAAGGAAATGTGACTTGGAAGATCAAATTGAAGAATGCAATACACCTTTCAAACTTGACTATAAGCACGCTAGCAAACCTCATACCCTTCACTCTGACCCTAATGTTTTCTGCTGTTAATCTATTCTCTGTGTAAATATCTCAAGAAGATACAGCTCCATGGCAAAGGATCTCAAGATCTCAGCACCAAGGTCCACATAAAATCTCTGCAAACTGTGATCTCCTTCCTCATGTTGTTTGCCATTTACTCTCTGTGTCTAATCAGTTTAACCTGGAGTCCTTGGAAACAGCAGAACAAACTTGTGTTTCTGCTTTGCCAAACTCTTGCAATCATGTATCCTTCATTCCACTCCTTCATCCTGATTATGGGAAATAGGAAACTAAAACAGACTTTTCTTTCAGTTTTGTGGCAGGTGACATGCTGAgtgaaaggacagaaaccctcaactccatagattcacaaggggagcatcatgtgtcttctagcagtaaacaaactgacggtgtgtggaacattttatattt
>TAS2R41_Mfus_H1
ttagcactcctaggaaagattaaaagcaggactgtggctaggggcagggaggaggccagggaccaaggcactcaagtggggactgcaggaggggtcagaATGCAAGCAGCACTGAGGGCCTTCTTCATGTTGCTCTTTAGCCTGCTGAGTCTTCTGGGGATTGCAGCGAATGGCTTCATTGTGCTGGTGCTGGGCAGGGAGTGGCTTCGATATGGCAGGCTGCTACCCTTGGACATGATCCTCCTTAGCTTGGGTGCCTTCCGCTTCTACCTGCAGTTGGTTGGGATGGGGCACAACTTCTATCACTCTGCCCATGTGGTCCAGCGCTCTGGGGTTCTCACTCAACAGTTCTTCCATCTACACTGGCACTTCCTGAACTCAGTCACCTTCTGGTTTTGCAGCTGGCTCAGCGTCCTGTTCTGTGTGAAGATCGCTAACATCACCCACCCCACCTTCCTGTGGCTGAAGTGGAGGTTCCCAGGGTGGGTGCCCTGGCTCCTGTTGGGCTCTGTCCTGATCTCCTTCATCATAGCCCTTCTGTTGTTTTGGGTGAACTACTCTGCATATCAACAATTTTTAATTAGAACATTTTCTGGGAACATGACCTACGAGTGGAATGCAATGACAGAAATTTACTATTTCCCGTTCGCGCAACTGGTCATCTGGTCAATTCCTTGTTCTGTTTTTCTGGTCTCAATTATGCTGCTCATTAATTCTCTGAGGAGGCATACTTGGAGAATGCAGCACAACAGCCACAGCCTGCAGGACCCCAGCACCCAGGCTCACACCAGAGCTCTGAAGTTCCTCATCTCCTTCCTCATTCTTTATGTTCTGTCCTTTCTGTCCCTGATCATTGATGCCACAAAATTTATCTCCATGCAGAACGACTTTTACTGGCCATGGCAAATTGCAGTCTACCTGAGCGTGTCTGTCCATCCCTTCATTCTCATCTTCAACAACCTCAAGCTTCAAAGTGTGTTCTGGCAACTCCTGCTGTTGGCAAGGGGCTTCTGGGTGGCCTAGatggcatggtctccttatctagacccccggaaaagaaaggtgaggatggcagagctgtggcccaccgacatggaggtgttttcataggtagatgaatact
>TAS2R41_Mfus_H2
ttagcactcctaggaaagattaaaagcaggactgtggctaggggcagggaggaggccagggaccaaggcactcaagtggggactgcaggaggggtcagaATGCAAGCAGCACTGAGGGCCTTCTTCATGTTGCTCTTTAGCCTGCTGAGTCTTCTGGGGATTGCAGCGAATGGCTTCATTGTGCTGGTGCTGGGCAGGGAGTGGCTTCGATATGGCAGGCTGCTACCCTTGGACATGATCCTCCTTAGCTTGGGTGCCTTCCGCTTCTACCTGCAGTTGGTTGGGATGGGGCACAACTTCTATCACTCTGCCCATGTGGTCCAGCGCTCTGGGGTTCTCACTCAACAGTTCTTCCATCTACACTGGCACTTCCTGAACTCAGTCACCTTCTGGTTTTGCAGCTGGCTCAGCGTCCTGTTCTGTGTGAAGATCGCTAACATCACCCACCCCACCTTCCTGTGGCTGAAGTGGAGGTTCCCAGGGTGGGTGCCCTGGCTCCTGTTGGGCTCTGTCCTGATCTCCTTCATCATAGCCCTTCTGTTGTTTTGGGTGAACTACTCTGCATATCAACAATTTTTAATTAGAACATTTTCTGGGAACATGACCTACGAGTGGAATGCAATGACAGAAATTTACTATTTCCCGTTCGCGCAACTGGTCATCTGGTCAATTCCTTGTTCTGTTTTTCTGGTCTCAATTATGCTGCTCATTAATTCTCTGAGGAGGCATACTTGGAGAATGCAGCACAACAGCCACAGCCTGCAGGACCCCAGCACCCAGGCTCACACCAGAGCTCTGAAGTTCCTCATCTCCTTCCTCATTCTTTATGTTCTGTCCTTTCTGTCCCTGATCATTGATGCCACAAAATTTATCTCCATGCAGAACGACTTTTACTGGCCATGGCAAATTGCAGTCTACCTGAGCGTGTCTGTCCATCCCTTCATTCTCATCTTCAACAACCTCAAGCTTCAAAGTGTGTTCTGGCAACTCCTGCTGTTGGCAAGGGGCTTCTGGGTGGCCTAGatggcatggtctccttatctagacccccggaaaagaaaggtgaggatggcagagctgtggcccaccgacatggaggtgttttcataggtagatgaatact
>TAS2R410_Mfus_H1
gtctccgtcattgaagtcagcgagaacacgaacccacatgcaggatccaactctggacacaccaccagcattttaaaaatttctttttctctgttcagacATGATAACTTTTTTACCCATCATTTTTTCCATTCTAGTAGTGTTTACATTTGTTATTGGAAATTTTGCTAATGGTTTCATAGCATTGGTAAATTCCATTGAGTGGGTCAAGAGACAAAAGATCTCCTTTGCTGACCAAATTCTCACTGCTCTGGCAGTCTCCAGAGTTGGTTTGCTCTGGATATTATTATTAAATTGGTATTCAACTGTTTTGAATCCAGCTTTTTATAGTGTAGAAGTAAGAACTATTGTTTATAATCTCTGGGCAGTAATCAACCATTTCAGCAACTGGCTTGCTACTAGCCTAAGCATATTTTACTCACTCAAGATTGCCAATTTCTCCAACCTTATATTTCTTCACTTAAAGAGGAGAGTTAAGAGTGTCGTTCTGGTGATACTGTTGGGGCCTTTGCTATTTTTGGTTTGTCATCTTTTTGTGGTAAACATGAATGGGATTATACAGACAAAAGAATATGAAGGAAACATGACTTGGAAGAGCAAATTGAGGAGTGCAATGTACCTTTCAAATACGACTGTAACCATACTAGCAAACTTAGTACCCTTCATTCTGACCCTAATATCTTTTCTGCTGTTAATCTGTTCTCTGTGTAAACATCTCAAGAAGATGCAGCTCCGTGACAAAGGCTCTCAAGATCCCAGCACCAAGGTCCACATAAAAGCTTTGCAAACTGTCATCTCCTTGTCGTTATGTGCCATTTACTTTCTGTCCATAATGATATCAAGTTGGAGTTTGGGAAGGGTGGAAAACAAAGCTATCTTCATGTTCTGCAAAGCTATTAGATTCAGCTATCCTTCAGCCCACGCATTCATACTGATTTGGGGAAACAAGAAGCTAAAGCAGACTCTTCTTTCAGTTTTGTGGAACGTGAGGTACTGCGTGAAAGGACAGAAGCCTTCATCTCCATAGattgacaagaggggccttgtgtgtcttctagcagaaaacaaactggtggtgtgtcraacattttatatttcttattgacttttctgtaatatacgtgtat
>TAS2R410_Mfus_H2
gtctccgtcattgaagtcagcgagaacacgaacccacatgcaggatccaactctggacacaccaccagcattttaaaaatttctttttctctgttcagacATGATAACTTTTTTACCCATCATTTTTTCCATTCTAGTAGTGTTTACATTTGTTATTGGAAATTTTGCTAATGGTTTCATAGCATTGGTAAATTCCATTGAGTGGGTCAAGAGACAAAAGATCTCCTTTGCTGACCAAATTCTCACTGCTCTGGCAGTCTCCAGAGTTGGTTTGCTCTGGATATTATTATTAAATTGGTATTCAACTGTTTTGAATCCAGCTTTTTATAGTGTAGAAGTAAGAACTATTGTTTATAATCTCTGGGCAGTAATCAACCATTTCAGCAACTGGCTTGCTACTAGCCTAAGCATATTTTACTCACTCAAGATTGCCAATTTCTCCAACCTTATATTTCTTCACTTAAAGAGGAGAGTTAAGAGTGTCGTTCTGGTGATACTGTTGGGGCCTTTGCTATTTTTGGTTTGTCATCTTTTTGTGGTAAACATGAATGGGATTATACAGACAAAAGAATATGAAGGAAACATGACTTGGAAGAGCAAATTGAGGAGTGCAATGTACCTTTCAAATACGACTGTAACCATACTAGCAAACTTAGTACCCTTCATTCTGACCCTAATATCTTTTCTGCTGTTAATCTGTTCTCTGTGTAAACATCTCAAGAAGATGCAGCTCCGTGACAAAGGCTCTCAAGATCCCAGCACCAAGGTCCACATAAAAGCTTTGCAAACTGTCATCTCCTTGTCGTTATGTGCCATTTACTTTCTGTCCATAATGATATCAAGTTGGAGTTTGGGAAGGGTGGAAAACAAAGCTATCTTCATGTTCTGCAAAGCTATTAGATTCAGCTATCCTTCAGCCCACGCATTCATACTGATTTGGGGAAACAAGAAGCTAAAGCAGACTCTTCTTTCAGTTTTGTGGAACGTGAGGTACTGGGTGAAAGGACAGAAGCCTTCATCTCCATAGattgacaagaggggccttgtgtgtcttctagcagaaaacaaactggtggtgtgtcraacattttatatttcttattgacttttctgtaatatacgtgtat
>TAS2R411_Mfus_H1
agctctattcttgaagtcagcgagatcacgaacccacctgcaggaaccaactccggatacaacaccagcgttttaaaattttctttttgtctgttcagacATGATAACTTTTCTACCCATCATTTTTTCCATTCTAGTAGTGGTTACATTTGTTATTGGAAATTTTGCTAATGGCTTCATAGCATTGGTAAGTTCCATTGAGTTGGTCAAGAGACAAAAGATCTCCTTTGCTGACCAAATTCTCACTGCTCTGGCGGTCTCCAGAGTTGGTTTGCTCTGGGTATTATTACTAAATTGGTATTCAACTGTGTTGAATCCAGCTTTTTATAGTGTAGACCTAAGAACTACTGCTTATAACCTCTGGGCAGTAACCAGTCATTTCAGCAACTGGCTTGCTACTTGCCTCAGCATATTTTATGTGCTCAAGATTGCCAATTTCTCCAACCTTATGTTTCTTCACTTAAAGAGGAGAGTTAAGAGTGTCATTCTGGTGATGCTGTTGGGGCCTTTGCTATTTTTGGCTTGTCATCTTTTTGTCATAAACGTGAATGAGATTGTACGGACAAAAGAATATGAAGGAAACATGACTTGGAAGATCAAATTGATGAGTGCAATGCACTTTTCAAATACGACTGTAACCATGCTAGCAAACTTAGTACCCTTCACTTTGACCCTACTATCTTTTGTGCTGTTAATATGGTCTTTGTGTAAACATCTCAAGAAGATGCAGCTTTATGGTAAAGGGTCTCAAGATCCCAGCACCAAGGTCCACATAAAAGCTTTGCAAACTGTGATCTCCTTCCTCTTCCTATGTGCCATTTACTTTCTGTCCATAATGATATCAGTTTGGAATTTGGAGAGGCTGGAAAATAAATCTTTCTTCCTGTTCTGCAAAGCTATTAGAATCATGTATCCTTCAGCCCACACATTCGTCCTGATTTGGGGAAACAAGAAGCTAAAGCAGACTTTTCTTTCAGTTTTGTGGCAAGTGAGGTACTGGGTGAAAGGACAGAAGCCTTCATCTCCATAGrttcacaagaggagcatagtgtgtcttctagcagaaaacaaactggtggtgtatgaaacattttctatttcttactggtttttctgtaaaatatgtggat
>TAS2R411_Mfus_H2
ATGATAACTTTTCTACCCATCATTTTTTCCATTCTAGTAGTGGTTACATTTGTTATTGGAAATTTTGCTAATGGCTTCATAGCATTGGTAAGTTCCGTTGAGTTGGTCAAGAGACAAAAGATCTCCTTTGCTGACCAAATTCTCACTGCTCTGGCGGTCTCCAGAGTTGGTTTGCTCTGGGTATTATTACTAAATTGGTATTCAACTGTGTTGAATCCAGCTTTTTATAGTGTAGACCTAAGAACTACTGCTTATAACCTCTGGGCAGTAACCAGTCATTTCAGCAACTGGCTTGCTACTTGCCTCAGCATATTTTATGTGCTCAAGATTGCCAATTTCTCCAACCTTATGTTTCTTCACTTAAAGAGGAGAGTTAAGAGTGTCATTCTGGTGATGCTGTTGGGGCCTTTGCTATTTTTGGCTTGTCATCTTTTTGTCATAAACGTGAATGAGATTGTACGGACAAAAGAATATGAAGGAAACATGACTTGGAAGATCAAATTGATGAGTGCAATGCACTTTTCAAATACGACTGTAACCATGCTAGCAAACTTAGTACCCTTCACTTTGACCCTACTATCTTTTGTGCTGTTAATATGGTCTTTGTGTAAACATCTCAAGAAGATGCAGCTTTATGGTAAAGGGTCTCAAGATCCCAGCACCAAGGTCCACATAAAAGCTTTGCAAACTGTGATCTCCTTCCTCTTCCTATGTGCCATTTACTTTCTGTCCATAATGATATCAGTTTGGAATTTGGAGAGGCTGGAAAATAAATCTTTCTTCCTGTTCTGCAAAGCTATTAGAATCATGTATCCTTCAGCCCACACATTCGTCCTGATTTGGGGAAACAAGAAGCTAAAGCAGACTTTTCTTTCAGTTTTGTGGCAAGTGAGGTACTGGGTGAAAGGACAGAAGCCTTCATCTCCATAGrttcacaagaggagcatagtgtgtcttctagcagaaaacaaactggtggtgtatgaaacattttctatttcttactggtttttctgtaaaatatgtggat
>TAS2R412_Mfus_H1
tactgctcgctctttgggtccatgccatcttgaagggctgtaacactcactgtgaagctccgaggctccattcttgaagtcagccggaccatgaacccacATGCAGGAACCAACTCCGGACACAATACCAGCATTTAAAAAATTTCTTTTTGTCTGTTCAGACATGATAACTTTTCTACCCATCATTTTTTTCATTCTAGTAGTGGTTACATTTGTTATTGGAAATTTTGCTAATGGCTTCATAGCGTTGGTAAATTCCACTGAGTGGGTCAAGAGACAAAAGATCTCCTTTGCTGACCAAATTCTCACTGCTCTGGCGGTCTCCAGAATTGGTTTGCTCTGGGTGTTATTATTACATTGGTATTCAGTTGTGTTGAATCCAGCTTTTTATAGTGTAGAGGTAAGAACTACCACTTACAATGTCTGGGCAGTAACCAGCCATTTCAGCAACTGGTTTGCTACTTGCCTCAGCATATTTTATTTGCTCAAGATTGCCAATTTCTCCAACCTTATGTTTCTTCACTTAAAGAGGAGAGTTAAGAGTGTCATTCTGGTGATGCTGTTGGGGCCTTTGCTATTTTTGGTTTGTCATCTTTTTGTGATAAATATGAATGAGATTGTACAGACAAAAGAATATGAAGGAAACATGACTGGGAAGATCAAATTGAGGAGTGCAATGTACCTTTCAGATGCGACTGTAACCACGCTAGTAAACTTAGTACCCTTCACTCTGACCCTAATATCTTTTCTGCTGTTAGTCTGTTCTCTGTTTAAACATCTGAAGAAGATGCAGCTTCATGGCAAAGGATCTCAGGATCCCAGCACCAAGGTCCACATAAAAGCTTTGCAAACTGTGATCTCTTTCCTCTTGCTATGTGCCATTTACTTTGTGTTCCTAATCATATCAGCTTTGAGTTTTGAGAGTCGGGATAACAAACCTGTCTTCATGATCTGTGAAGCTGTTACATTCAGCTATCCTTCAACCCACCCATTCATACTGATTTGGGGAAACAAGAAGCTAAAGCGGACTTTTCTTTCAGTTTTGCGGCAAGTGAGGTACTGGGTGAAAGGACAGAAGCCTTCATCTCCATAGattcacaagaggggccttgtgtgtcttctagcagaaaacaaactggtggtgtatgaaacattttctatttcttactatgttttctgtagtgtatgtgtat
>TAS2R412_Mfus_H2
tactgctcgctctttgggtccatgccatcttgaagggctgtaacactcactgtgaagctccgaggctccattcttgaagtcagccggaccatgaacccacATGCAGGAACCAACTCCGGACACAATACCAGCATTTAAAAAATTTCTTTTTGTCTGTTCAGACATGATAACTTTTCTACCCATCATTTTTTTCATTCTAGTAGTGGTTACATTTGTTATTGGAAATTTTGCTAATGGCTTCATAGCGTTGGTAAATTCCACTGAGTGGTTCAAGAGACAAAAGATCTCCTTTGCTGACCAAATTCTCACTGCTCTGGCGGTCTCCAGAATTGGTTTGCTCTGGGTGTTATTATTACATTGGTATTCAGTTGTGTTGAATCCAGCTTTTTATAGTGTAGAGGTAAGAACTACCACTTACAATGTCTGGGCAGTAACCAGCCATTTCAGCAACTGGTTTGCTACTTGCCTCAGCATATTTTATTTGCTCAAGATTGCCAATTTCTCCAACCTTATGTTTCTTCACTTAAAGAGGAGAGTTAAGAGTGTCATTCTGGTGATGCTGTTGGGGCCTTTGCTATTTTTGGTTTGTCATCTTTTTGTGATAAATATGAATGAGATTGTACAGACAAAAGAATATGAAGGAAACATGACTGGGAAGATCAAATTGAGGAGTGCAATGTACCTTTCAGATGCGACTGTAACCACGCTAGTAAACTTAGTACCCTTCACTCTGACCCTAATATCTTTTCTGCTGTTAGTCTGTTCTCTGTTTAAACATCTGAAGAAGATGCAGCTTCATGGCAAAGGATCTCAGGATCCCAGCACCAAGGTCCACATAAAAGCTTTGCAAACTGTGATCTCTTTCCTCTTGCTATGTGCCATTTACTTTGTGTTCCTAATCATATCAGCTTTGAGTTTTGAGAGTCGGGATAACAAACCTGTCTTCATGATCTGTGAAGCTGTTACATTCAGCTATCCTTCAACCCACCCATTCATACTGATTTGGGGAAACAAGAAGCTAAAGCGGACTTTTCTTTCAGTTTTGCGGCAAGTGAGGTACTGGGTGAAAGGACAGAAGCCTTCATCTCCATAGattcacaagaggggccttgtgtgtcttctagcagaaaacaaactggtggtgtatgaaacattttctatttcttactatgttttctgtagtgtatgtgtat
>TAS2R413-D_Mfus_H1
cgaaggtccacagctctcagcgagatcacgaacccacctgcaggaaccaactctggacacaacaccagcatttttaaaatttctttttgtctgttgggacATGATAACTTTTCTACCCATCATTTGTTCCATTCTAGTAGTGGTTACATTTATTATTGGAAATTTTGCTAATGGCTTCATAGCATTGGTAAATTCCACTGAGTGGGTCAAGAGACAAAAGATCTCCTTTGCTGACCAAATTCTCACTGCTCTGGCAGTCTCCAGAATTGGTTTGCTCTGGGTGTTATTATTACATTGGTATTCAATTGTGTTGAATCCAGCTTTTTATCGTGTAGAGGTAAGAATTACCACTTAAAATGTCTGGGCAGTAACCAGCCATTTGAGCAACTGGCTTGCTACTAGCCTCGGCATATTTTATTTGCTTAAGATTGCCAATTTCTCCAGCCTTATATTTCTTCACTTAAAGAGGAGAGTTAAGAGTGTCATTCTGGTGATGCTGTTGGGGCCTTTGCTATTTTTGCCTTGTCATCTTTTTGTGATAAATATGAATGAGATTGTACAGACAAAAGAATATGAACGAAACATGACTTGGAAGATCAAATTGAGGAGGACAATGTTCCTTTCAGATACGGCTATAACCATGGTAGCAAACTTAGTACCCTTTACTCTGACTCTGATATCTTTTCTGCTGTTAATCTGTTCTCTGTGTAAACATCTCAAGAAGATGCAGCTTCATGGCAGAGGATCTCAAGATCCCAATGCCAAGGTCCACATAAAAGCTTTGCAAACTGTGATTTCCTTCCTCTTGTTATGTGCCATTTACTTTGTGTTCGTAACCATATCAGTTTGGAGTTTTCAGACTCTGGATAATAACCCTGTCTTCATGTTCTGCCAAGCTATTACATTCAGCTATCCTTCAGCCCACCCATTCATCCTGATTTGGGGAAACAAGAAGCTAAAGCAGACTTTTCTTTCAGTTTTGTGGAATGTGAGGTACTGGGTGAAAGGACAGAAGCCTTCATCTCCATAGattcacgagaggggcattgtgtgtcttctagcagaaaacaaactggtggtgtatggaacatttttatatttcttactgtgttttctgtaatgtatgtgta
>TAS2R413-D_Mfus_H2
cgaaggtccacagctctcagcgagatcacgaacccacctgcaggaaccaactctggacacaacaccagcatttttaaaatttctttttgtctgttgggacATGATAACTTTTCTACCCATCATTTGTTCCATTCTAGTAGTGGTTACATTTATTATTGGAAATTTTGCTAATGGCTTCATAGCATTGGTAAATTCCACTGAGTGGGTCAAGAGACAAAAGATCTCCTTTGCTGACCAAATTCTCACTGCTCTGGCAGTCTCCAGAATTGGTTTGCTCTGGGTGTTATTATTACATTGGTATTCAATTGTGTTGAATCCAGCTTTTTATCGTGTAGAGGTAAGAATTACCACTTAAAATGTCTGGGCAGTAACCAGCCATTTGAGCAACTGGCTTGCTACTAGCCTCGGCATATTTTATTTGCTTAAGATTGCCAATTTCTCCAGCCTTATATTTCTTCACTTAAAGAGGAGAGTTAAGAGTGTCATTCTGGTGATGCTGTTGGGGCCTTTGCTATTTTTGCCTTGTCATCTTTTTGTGATAAATATGAATGAGATTGTACAGACAAAAGAATATGAACGAAACATGACTTGGAAGATCAAATTGAGGAGGACAATGTTCCTTTCAGATACGGCTATAACCATGGTAGCAAACTTAGTACCCTTTACTCTGACTCTGATATCTTTTCTGCTGTTAATCTGTTCTCTGTGTAAACATCTCAAGAAGATGCAGCTTCATGGCAGAGGATCTCAAGATCCCAATGCCAAGGTCCACATAAAAGCTTTGCAAACTGTGATTTCCTTCCTCTTGTTATGTGCCATTTACTTTGTGTTCGTAACCATATCAGTTTGGAGTTTTCAGACTCTGGATAATAACCCTTTCTTCATGTTCTGCCAAGCTATTACATTCAGCTATCCTTCAGCCCACCCATTCATCCTGATTTGGGGAAACAAGAAGCTAAAGCAGACTTTTCTTTCAGTTTTGTGGAATGTGAGGTACTGGGTGAAAGGACAGAAGCCTTCATCTCCATAGattcacgagaggggcattgtgtgtcttctagcagaaaacaaactggtggtgtatggaacatttttatatttcttactgtgttttctgtaatgtatgtgta
>TAS2R414Ma-1_Mfus_H1
ggctccactctggaagtcagtgagaccacgaacccacctgcaggaaccaattccagacacaayatcagcatttaaaaattttctttttgtttgttcagacATGATAACTTTTCTACCCATCATTTTTTCCACTCTAGTAGTGGTTACATTTGTTATTGGAAATTTTGCTAATGGCTTCATAGCACTGGTAAACTCCGTTGAGTTGGTCAAGAGACAAAAGATCTCCTTTGCTGACCAAATTCTCACTGCTCTGGCGGTCTCCAGAGTTGGTTTGCTCTGGGTATTATTATTAAATTGGTATGCAACTGTGTTGAATCCAGCGTTTTATAGTGTGGAAGTAAGAACTACCACTTACAATGTCTGGGCAGTAACCAACCATTTCAGCAACTGGCTTGCTACTAGTCTCAGCATATTTTATTTGCTCAAGATTGCCAATTTCTCCAACCTTATTTTTCTTCACTTAAAGAGGAAAGTTAAGAATGTCATTCTGGTGATGCTGTTGGGGCCTTTGCTCGTTTTGGCGTGTCATCTTTTTATGGTAAACATGAATGAGATTGTACGGACAAAAGAATATGAAGAAAACATGACTTGGAAGTACATATTGAGGAATGCGATTTACCATCCAGGTATGACTGTAACCACGCTASAGAACTTAGTACCTTTCACTCTGACCCTGATATCTTTTCTGCTGTTAATCTGTTCTCTGTGTAAACATCTGAAGAAGATGCAGCTCCATGGCAGAGGATCTCAAGATCCCAGCACCAAGGTCCACATAAAAGCTTTGCAAATTGTGATCTCCTTCCTCTTGTTATGTGTCATTTACTTTGTGTCTGTAATTATATCAATTTGGAGTTTTGAGAGTCTGGGAAACAAACCTGTCTTGATGTTCTGCCAAGCTATTAGATTCAGCTATCCTTCAGCCCACCCATTCATCATGATTTGGGGAAACAAGAAGCTAAAGCAGACTTTTCTTTCAGTTTTGTGGAAYGTGAGGTATTGGGTGAAAGGATAGAAGCTTCAATCTCCATAAattcccaagaggggcattgtgtgtcttctagcagaaaacaaactggtggtgtatgaaacattttctatttcttactgtgttttctgtaatgtatgtgtat
>TAS2R414Ma-1_Mfus_H2
ggctccactctggaagtcagtgagaccacgaacccacctgcaggaaccaattccagacacaayatcagcatttaaaaattttctttttgtttgttcagacATGATAACTTTTCTACCCATCATTTTTTCCACTCTAGTAGTGGTTACATTTGTTATTGGAAATTTTGCTAATGGCTTCATAGCACTGGTAAACTCCGTTGAGTTGGTCAAGAGACAAAAGATCTCCTTTGCTGACCAAATTCTCACTGCTCTGGCGGTCTCCAGAGTTGGTTTGCTCTGGGTATTATTATTAAATTGGTATGCAACTGTGTTGAATCCAGCGTTTTATAGTGTGGAAGTAAGAACTACCACTTACAATGTCTGGGCAGTAACCAACCATTTCAGCAACTGGCTTGCTACTAGTCTCAGCATATTTTATTTGCTCAAGATTGCCAATTTCTCCAACCTTATTTTTCTTCACTTAAAGAGGAAAGTTAAGAATGTCATTCTGGTGATGCTGTTGGGGCCTTTGCTCGTTTTGGCGTGTCATCTTTTTATGGTAAACATGAATGAGATTGTACGGACAAAAGAATATGAAGAAAACATGACTTGGAAGTACATATTGAGGAATGCGATTTACCATCCAGGTATGACTGTAACCACGCTASAGAACTTAGTACCTTTCACTCTGACCCTGATATCTTTTCTGCTGTTAATCTGTTCTCTGTGTAAACATCTGAAGAAGATGCAGCTCCATGGCAGAGGATCTCAAGATCCCAGCACCAAGGTCCACATAAAAGCTTTGCAAATTGTGATCTCCTTCCTCTTGTTATGTGTCATTTACTTTGTGTCTGTAATTATATCAATTTGGAGTTTTGAGAGTCTGGGAAACAAACCTGTCTTGATGTTCTGCCAAGCTATTAGATTCAGCTATCCTTCAGCCCACCCATTCATCATGATTTGGGGAAACAAGAAGCTAAAGCAGACTTTTCTTTCAGTTTTGTGGAAYGTGAGGTATTGGGTGAAAGGATAGAAGCTTCAATCTCCATAAattcccaagaggggcattgtgtgtcttctagcagaaaacaaactggtggtgtatgaaacattttctatttcttactgtgttttctgtaatgtatgtgtat
>TAS2R414Ma-2_Mfus_H1
ggctccactctggaagtcagtgagaccacgaacccacctgcaggaaccaactccagacacaacatcagcatttaaaaattttctttttgtctattgagacATGATAACTTTTCTATCCATCATTTTTTCCATTCTAGTAGTGGTTACATTTGTTATTGGAAATTGTGCTAATGGCTTCATAGCGTTGGTAAATTCCACTGAGTGGGTCAAGAGACAAAAGATCTCCTTTGCTGACCAAATTCTCACTGCTCTGGCGGTCTCCAGAATTGGTTTGCTCTGGGTATTATTATTAAATTGGTATGCAACTGTGTTGAATCCAGCGTTTTATACTATAGAAGTAAGAACTACCACTTATAACGTCTGGGCAGTAACCAGCCATTTCAGCAACTGGCTTGCTACTAGTCTCAGCATATTTTATTTGTTCAAGATTGCCAATTTCTCCAACCTTATTTTTCTTCACTTAAAGAGGAGAGTTAAGAATGTCATTCTGGTGATGCTGTTGGGGCCTTTGCTGGTTTTGGCTTGTCATCTTTTTGTCATAAACATGAATCAGATTGTACAGACAAAAGAATATGAAGAAAACATGACTTGGAAGATCATATTGAGGAATGCGATTTATCATCCAGATATGACTGTAACCACGCTACAGAACTTAGTACCTTTCACTCTGACGCTGATATGTTTTCTGCTGTTAATCTGTTCTCTGTGTAAACATCTGAAGAAGATGCAGCTCCATGGCAAAGGATCTCAAGATCCCAGCACCAAAGTCCACATAAAAGCTTTGCAAATTGTGATCTCCTTCCTCTTGTTATGTGTCGTTTACTTTGTGTCTGTAATTATATCAATTTGGAGTTTTGAGAGTCTGGGAAACAAACCTGTCTTCATGTTCTGCCAAGCTATTAGATTCAGCTATTCTTCAGCCCACCCATTCATCGTGATTTGGGGAAACAAGAAGCTAAAGCAGATTTTTCTTTCAGTTTTGTGGAACGTGAGGTACTGTGTGAAAGGACAGAAGCTTTCATCTCCATAAattcccaagaggggcattgtgtgtcttctagcagaaaacaaactggtggtgtatgaaacattttctatttcttactgtgttttctgtaatgtatgtgtat
>TAS2R414Ma-2_Mfus_H2
ggctccactctggaagtcagtgagaccacgaacccacctgcaggaaccaactccagacacaacatcagcatttaaaaattttctttttgtctattgagacATGATAACTTTTCTATCCATCATTTTTTCCATTCTAGTAGTGGTTACATTTGTTATTGGAAATTGTGCTAATGGCTTCATAGCGTTGGTAAATTCCACTGAGTGGGTCAAGAGACAAAAGATCTCCTTTGCTGACCAAATTCTCACTGCTCTGGCGGTCTCCAGAATTGGTTTGCTCTGGGTATTATTATTAAATTGGTATGCAACTGTGTTGAATCCAGCGTTTTATACTATAGAAGTAAGAACTACCACTTATAACGTCTGGGCAGTAACCAGCCATTTCAGCAACTGGCTTGCTACTAGTCTCAGCATATTTTATTTGTTCAAGATTGCCAATTTCTCCAACCTTATTTTTCTTCACTTAAAGAGGAGAGTTAAGAATGTCATTCTGGTGATGCTGTTGGGGCCTTTGCTGGTTTTGGCTTGTCATCTTTTTGTCATAAACATGAATCAGATTGTACAGACAAAAGAATATGAAGAAAACATGACTTGGAAGATCATATTGAGGAATGCGATTTATCATCCAGATATGACTGTAACCACGCTACAGAACTTAGTACCTTTCACTCTGACGCTGATATGTTTTCTGCTGTTAATCTGTTCTCTGTGTAAACATCTGAAGAAGATGCAGCTCCATGGCAAAGGATCTCAAGATCCCAGCACCAAAGTCCACATAAAAGCTTTGCAAATTGTGATCTCCTTCCTCTTGTTATGTGTCGTTTACTTTGTGTCTGTAATTATATCAATTTGGAGTTTTGAGAGTCTGGGAAACAAACCTGTCTTCATGTTCTGCCAAGCTATTAGATTCAGCTATTCTTCAGCCCACCCATTCATCGTGATTTGGGGAAACAAGAAGCTAAAGCAGATTTTTCTTTCAGTTTTGTGGAACGTGAGGTACTGTGTGAAAGGACAGAAGCTTTCATCTCCATAAattcccaagaggggcattgtgtgtcttctagcagaaaacaaactggtggtgtatgaaacattttctatttcttactgtgttttctgtaatgtatgtgtat
>TAS2R415Ma-1_Mfus_H1
caaatcaggtacatatagattttaaggtcaggatattcaagcaatcacaacctgcgatgttacaccggcattttaaaaatttctttctgtctgttcagacATGATAACTGTTCTATCTATCACTTTTTCCATTCTAATAATGGTTATATTTGTTATTGGAAATTTTGCTAATGGCTTCATAGCATTGGTAAATTCCATTGAGTGGGTCAAGAGACAAAAGATCTCGTTTGCTGACCAAATTCTCACTGCTCTGGCTGTCTCCAGAGTTGGTTTTCTCTGGGTATTATTACTACATTGGTGTGCAACTGAGTTTAATCTAGCTTTTTATAGTGTAGAAGTAAGAAGTACTGCTTATAACGTCTGGGTAGTGACCAACCATTTCAGCAGCTGGCTTTCTACTAGCCTCAGCATATTTTATTTTCTCAAGATTGCCACTTTCTCCAACCTGATTTTTCTTCACTTAAAGAGGAGAGTTATGAATGTCATTCTGGTGATGCTGTTGGGGTCTTTGCTATTTTTGGCTTGTCATCTTTTTGTCATAAACATGAATCAGATTGTACAGACAAAAGAATATGAAGGAAACATGACATGGAAGATCAAATTGAAGAGTGCAATGTACTTTTCAAATATGACTGTAACCATGCTAGCAAACTTTGTACCCATCACTCTGACCCTGATATCTTTTCTGCTGTTAATCTGTTCTCTGTGTAAACATCTGAAGAAGATGCAGGTCCATGGCAAAGGATCTCAAGATCCCACCACCAAGGTCCACATAAAAGCTTTGCAAACTGTGACCTCCTTTCTCCTGTTATGTGCCATTTACTTTCTGGTCATAATGCTATCAGTTTGGAATTTTGAGAGGCTGGAAAACGAACATGTCTTCATGTTCTGCCAAGCTACTGTATTCAGCTATCCTTCCACCCACCCATTCATCCTGATTTGGGGAAACAAGAAACTAAAGCAGATTTTCCTTTCAACTTTGTGGACTGTGAGGTACTGGGTGAAAGGACAGAAGCCTTCATCTCTGTAGattcacgagaggggccttgtgtgtcttctagcagaaaacaaactggtgatgtatgaaacattttctatttcttactgggttttctgtaatgtatgtatat
>TAS2R415Ma-1_Mfus_H2
caaatcaggtacatatagattttaaggtcaggatattcaagcaatcacaacctgcgatgttacaccggcattttaaaaatttctttctgtctgttcagacATGATAACTGTTCTATCTATCACTTTTTCCATTCTAATAATGGTTATATTTGTTATTGGAAATTTTGCTAATGGCTTCATAGCATTGGTAAATTCCATTGAGTGGGTCAAGAGACAAAAGATCTCGTTTGCTGACCAAATTCTCACTGCTCTGGCTGTCTCCAGAGTTGGTTTTCTCTGGGTATTATTACTACATTGGTGTGCAACTGAGTTTAATCTAGCTTTTTATAGTGTAGAAGTAAGAAGTACTGCTTATAACGTCTGGGTAGTGACCAACCATTTCAGCAGCTGGCTTTCTACTAGCCTCAGCATATTTTATTTTCTCAAGATTGCCACTTTCTCCAACCTGATTTTTCTTCACTTAAAGAGGAGAGTTATGAATGTCATTCTGGTGATGCTGTTGGGGTCTTTGCTATTTTTGGCTTGTCATCTTTTTGTCATAAACATGAATCAGATTGTACAGACAAAAGAATATGAAGGAAACATGACATGGAAGATCAAATTGAAGAGTGCAATGTACTTTTCAAATATGACTGTAACCATGCTAGCAAACTTTGTACCCATCACTCTGACCCTGATATCTTTTCTGCTGTTAATCTGTTCTCTGTGTAAACATCTGAAGAAGATGCAGGTCCATGGCAAAGGATCTCAAGATCCCACCACCAAGGTCCACATAAAAGCTTTGCAAACTGTGACCTCCTTTCTCCTGTTATGTGCCATTTACTTTCTGGTCATAATGCTATCAGTTTGGAATTTTGAGAGGCTGGAAAACGAACATGTCTTCATGTTCTGCCAAGCTACTGTATTCAGCTATCCTTCCACCCACCCATTCATCCTGATTTGGGGAAACAAGAAACTAAAGCAGATTTTCCTTTCAACTTTGTGGACTGTGAGGTACTGGGTGAAAGGACAGAAGCCTTCATCTCTGTAGattcacgagaggggccttgtgtgtcttctagcagaaaacaaactggtgatgtatgaaacattttctatttcttactgggttttctgtaatgtatgtatat
>TAS2R415Ma-2-D_Mfus_H1
caaatcaggtgcatatagagttaaggtcacgatattcaagccatcacaagctgtgatgttccaccggcattttaaaattttctttctgtctgttcagacATGATAACTTTTCTGTCTATCACTTTTTCCATTCTAAGAGTGGTTATATATTTTTTATTGGAAATTTTGCTAATGGCTTCATAGCATTGGTAAATTCCATTGAGTGGGTCAAGAGACAAAAGATCTCATTTGCTGAGCAAATTCTCACTGCTCTGGCTGTCTTCAGAGTTGGTTTGCTCTGGGTATTATTACTACATTGGTGTGCAACTGAGTTTAATCTAGCTTTTTATAGTGTAGAAGTAAGAAGTACTGCTTATAACGTCTGGGTAGTGACCAACCATTTCAGCAGCTGGCTTGGTACTAGCCTCAGCATGTTTTATTTGCTCAAGATTGCCACTTTCTCCAACCTGATTTTTCTTCACTTAAAGAGGAGAGTTATGAATGTCATTCTGGTGATGCTGTTGGGGTCTTTGCTATTTTTGGCTTGTCATCTTTTTGTCATAAACATGAATCAGATTGTACAGACAAAAGAATATGAAGGAAACATGACATGGAAGGTCAAATTGAGGAGTGCAATATACTTTTCAAATATGACTGTAACCATGCTAGCAAACTTTGTACCCATCACTCTGACCCTGATATCTTTTCTGCTGTTAATCTGTTCTCTGTGTAAACATCTGAAGAAGATGCAGGTCCATGGCAAAGGATCTCAAGATCCCAGCACCAAGGTCCACATAAAAGCTTTGCAAACTGGACCTCCTTTCTCCTGTTATGTGCCATTCACTTTCTGGCCATAATGCTATCAGTTTGGAATTTTGAGAGGCTGGAAAACGAACATGTCTTCATGTTCTGCCAAGCTACTATATTCAGCTATCCTTCCACCCACCCATTCATCCTGATTTGGGGAAACAAGAAACTAAAGCAGATTTTTCTTTCAACTTTGTGGAATGTGAGGTACTGGGTGAAAGGACAGAAGCCTTCATCTCTGTAGattcacgagagggaccttgtgtgtcttctagcagaaaacaaactggtggtgtatgaaacattttctatttcttactgggttttctgtaatgtatgtatat
>TAS2R415Ma-2-D_Mfus_H2
caaatcaggtgcatatagagttaaggtcacgatattcaagccatcacaagctgtgatgttccaccggcattttaaaattttctttctgtctgttcagacATGATAACTTTTCTGTCTATCACTTTTTCCATTCTAAGAGTGGTTATATATTTTTTATTGGAAATTTTGCTAATGGCTTCATAGCATTGGTAAATTCCATTGAGTGGGTCAAGAGACAAAAGATCTCATTTGCTGAGCAAATTCTCACTGCTCTGGCTGTCTTCAGAGTTGGTTTTCTCTGGGTATTATTACTACATTGGTGTGCAACTGAGTTTAATCTAGCTTTTTATAGTGTAGAAGTAAGAAGTACTGCTTATAACGTCTGGGTAGTGACCAACCATTTCAGCAGCTGGCTTGGTACTAGCCTCAGCATGTTTTATTTGCTCAAGATTGCCACTTTCTCCAACCTGATTTTTCTTCACTTAAAGAGGAGAGTTATGAATGTCATTCTGGTGATGCTGTTGGGGTCTTTGCTATTTTTGGCTTGTCATCTTTTTGTCATAAACATGAATCAGATTGTACAGACAAAAGAATATGAAGGAAACATGACATGGAAGGTCAAATTGAGGAGTGCAATATACTTTTCAAATATGACTGTAACCATGCTAGCAAACTTTGTACCCATCACTCTGACCCTGATATCTTTTCTGCTGTTAATCTGTTCTCTGTGTAAACATCTGAAGAAGATGCAGGTCCATGGCAAAGGATCTCAAGATCCCAGCACCAAGGTCCACATAAAAGCTTTGCAAACTGGACCTCCTTTCTCCTGTTATGTGCCATTCACTTTCTGGCCATAATGCTATCAGTTTGGAATTTTGAGAGGCTGGAAAACGAACATGTCTTCATGTTCTGCCAAGCTACTATATTCAGCTATCCTTCCACCCACCCATTCATCCTGATTTGGGGAAACAAGAAACTAAAGCAGATTTTTCTTTCAACTTTGTGGAATGTGAGGTACTGGGTGAAAGGACAGAAGCCTTCATCTCTGTAGattcacgagagggaccttgtgtgtcttctagcagaaaacaaactggtggtgtatgaaacattttctatttcttactgggttttctgtaatgtatgtatat
>TAS2R418-D_Mfus_H1
tacacaaatcaggtacatatagaatttaaggttaggatattcaagcaatcacatccagtgatattacactggcatttaaaaaatttctttttgtctgtttAGACATGATAACTTTTCTGCCCATCACTTTTTCCATTCTAATAGTGGTTATATTTGTTATTGGAAATTTTGCTAATGGCTTCATAGCATTGATAAATTCCACTGAATGGGTCAAGAGACAAAAGATCTCCTTTGCTGGCCAAATTCTCACTGCTCTGGCGGTCTCCAGAGTTGGTTTGCTCTGGGTATTATCACTACATTGGTATGCAACTGAGTTTAATCTAGCTTTTCATAGTGTAGAAGTAAGAAGTACTGCTTATAATGTCTGGGTAGTGACCAACCATTTCAGCAACTGGCTTGCTACTAGCCTCAGCATGTTTTATTTGCTCAGAATTGCCACTTTCTCCAACCTTATTTTCTTCACTTAAATAGGAGAGTAAAGAGTGTCATTCTGGTGACACTGTTAGGGCCTTTGCTGTTTTTGGTTTGTCATCTTTTTGTGATGAACATGAATCAGATTGTACGGACAAAAGAATATGAAGGAAACATGACTTGGAAGATCAAATTGAAGAGTGCAATGTACCTTTCAAATACAACTGTAACCATGCTAGCAAACTTTGTACCCCTCACTCTGACCCTGATATCTTTTCTGCTGTTAATCTGTTCTCTGTGTAAACATCTCAAGAAGATGTGGGTCCATGGCAAAGGATCTCAAGATCCCAGCACCAAGGTCCACACAAAAGCTTTGCAAATTGTGACCTGTTTTCTCCTGGTATGTGCCATTTACTTTCTGTCCATGATCCTATCAGTTTGGAATTCTGGGAGGCTGGAAAAGAAACCTTTCTTCATGTTCTGCCAAGCTATTGTATTCAGCTATCCTTCAACCCACCTATTCATCCTGATTTGGGGAAACAAGACACTAAAGCAGACTTTTCTTTCAGTTTTAAGGAATGTAAAGTACTGGGTGAAAGGACAGAAGCCTTCATCTCCATAGATTCACAAGAGGGGCATTGTGTGTCTTCTAGcaggaaactaaatggaggtgtatgaaacattttatatttgctactgggttttctgtaatgtatgtatgtaaataatttccaaatatatacctagaaaagt
>TAS2R418-D_Mfus_H2
tacacaaatcaggtacatatagaatttaaggttaggatattcaagcaatcacatccagtgatattacactggcatttaaaaaatttctttttgtctgtttAGACATGATAACTTTTCTGCCCATCACTTTTTCCATTCTAATAGTGGTTATATTTGTTATTGGAAATTTTGCTAATGGCTTCATAGCATTGATAAATTCCACTGAGTGGGTCAAGAGACAAAAGATCTCCTTTGCTGGCCAAATTCTCACTGCTCTGGCGGTCTCCAGAGTTGGTTTGCTCTGGGTATTATCACTACATTGGTATGCAACTGAGTTTAATCTAGCTTTTCATAGTGTAGAAGTAAGAAGTACTGCTTATAATGTCTGGGTAGTGACCAACCATTTCAGCAACTGGCTTGCTACTAGCCTCAGCATGTTTTATTTGCTCAGAATTGCCACTTTCTCCAACCTTATTTTCTTCACTTAAATAGGAGAGTAAAGAGTGTCATTCTGGTGACACTGTTAGGGCCTTTGCTGTTTTTGGTTTGTCATCTTTTTGTGATGAACATGAATCAGATTGTACGGACAAAAGAATATGAAGGAAACATGACTTGGAAGATCAAATTGAAGAGTGCAATGTACCTTTCAAATACAACTGTAACCATGCTAGCAAACTTTGTACCCCTCACTCTGACCCTGATATCTTTTCTGCTGTTAATCTGTTCTCTGTGTAAACATCTCAAGAAGATGTGGGTCCATGGCAAAGGATCTCAAGATCCCAGCACCAAGGTCCACACAAAAGCTTTGCAAATTGTGACCTGTTTTCTCCTGGTATGTGCCATTTACTTTCTGTCCATGATCCTATCAGTTTGGAATTCTGGGAGGCTGGAAAAGAAACCTTTCTTCATGTTCTGCCAAGCTATTGTATTCAGCTATCCTTCAACCCACCTATTCATCCTGATTTGGGGAAACAAGACACTAAAGCAGACTTTTCTTTCAGTTTTAAGGAATGTAAAGTACTGGGTGAAAGGACAGAAGCCTTCATCTCCATAGATTCACAAGAGGGGCATTGTGTGTCTTCTAGcaggaaactaaatggaggtgtatgaaacattttatatttgctactgggttttctgtaatgtatgtatgtaaataatttccaaatatatacctagaaaagt
>TAS2R419_Mfus_H1
caaatcaggtgcatatagaatttaaggtcaggatattcaagcaatcacaaccagtgatattacactagcatttaaaaaatttctctttgtctgttcagatATGATAACTTTTCTGTCCATCACTTTTTCCATTCTAGTAGGGGTTATATTTGTTATTGGAAATTTTGCTAATGGCTTCATAGCATTGGTAAATTCCATTGAGTGGGTGAAAAGACAAAAAATCTCCTTTGCTGACCAAATTCTCACTGGTCTGGCTGTCTCCAGAGTTGGTTTGCTCTGGGTATTATTACTACATTTGTATGCAACTGAGTTTAATCTAGCTTTTTATAGTGTAGAAGTAAGAATCACTGCTTATAATGTCTGGATAGTGACCAACCATTTCAGCAACTGGCTTTCTACTAGCCTCAGCATGTTTTATTTGCTCAAGATTGCCACTTTCTCCAACCTGATTTTTCTTCACTTAAAGAGGAAAGTTAAGAGTGTCATTCTGGTGACACTGTTGGGGCCTTTGCTATTTTTGGTTTGTCATCTTTTTGTGATGAACATGAATCATATTGTGTGGAGAAAAGAATATGAAGGAAACATTACTTGGAGGATCAAATTGAGGAGTGCAATGTACCTTTCAAATGTGACTGTAACCATGCTAGCAAACCTTATACCCCTCACTCTGACCCTGATGTCTTTTCTGCTGTTAATCTGTTCTCTGTGTAAACATCTCAAGAAGATGCAGGTCCACGGCAAAGGATCTCAAGATCCCAGCACCAAGGTCCACATAAAAGCTTTGCAAACTGTGACCTCCTTTCTCCTGTTATGTGCCATTTACTTTCTGTCCATGATCCTATCAGTTTGGAATTTTGAGCTGGAAAAGAAACCTGTCTTCATGTTCTGCCAAGCTGTCATATTCAGCTATCCTTCAACCCACCCACTCATCCTGATTTGGGGAAACAAGAAGCTAAAGCAGATTTTTCTTTCAGTTTTGTGGAACGTGAGATACTGGGTGAAAGGACAGAAGCCTTCATCTCCATAGattcacgagaggggcattgtgtgtcttctagcagaaaacaaactggtagtgtatgaaacattttctatttcttactgtgttttctgtaatgtatgtgtat
>TAS2R419_Mfus_H2
caaatcaggtgcatatagaatttaaggtcaggatattcaagcaatcacaaccagtgatattacactagcatttaaaaaatttctctttgtctgttcagatATGATAACTTTTCTGTCCATCACTTTTTCCATTCTAGTAGGGGTTATATTTGTTATTGGAAATTTTGCTAATGGCTTCATAGCATTGGTAAATTCCATTGAGTGGGTGAAAAGACAAAAAATCTCCTTTGCTGACCAAATTCTCACTGGTCTGGCTGTCTCCAGAGTTGGTTTGCTCTGGGTATTATTACTACATTTGTATGCAACTGAGTTTAATCTAGCTTTTTATAGTGTAGAAGTAAGAATCACTGCTTATAATGTCTGGATAGTGACCAACCATTTCAGCAACTGGCTTTCTACTAGCCTCAGCATGTTTTATTTGCTCAAGATTGCCACTTTCTCCAACCTGATTTTTCTTCACTTAAAGAGGAAAGTTAAGAGTGTCATTCTGGTGACACTGTTGGGGCCTTTGCTATTTTTGGTTTGTCATCTTTTTGTGATGAACATGAATCATATTGTGTGGAGAAAAGAATATGAAGGAAACATTACTTGGAGGATCAAATTGAGGAGTGCAATGTACCTTTCAAATGTGACTGTAACCATGCTAGCAAACCTTATACCCCTCACTCTGACCCTGATGTCTTTTCTGCTGTTAATCTGTTCTCTGTGTAAACATCTCAAGAAGATGCAGGTCCACGGCAAAGGATCTCAAGATCCCAGCACCAAGGTCCACATAAAAGCTTTGCAAACTGTGACCTCCTTTCTCCTGTTATGTGCCATTTACTTTCTGTCCATGATCCTATCAGTTTGGAATTTTGAGCTGGAAAAGAAACCTGTCTTCATGTTCTGCCAAGCTGTCATATTCAGCTATCCTTCAACCCACCCACTCATCCTGATTTGGGGAAACAAGAAGCTAAAGCAGATTTTTCTTTCAGTTTTGTGGAACGTGAGATACTGGGTGAAAGGACAGAAGCCTTCATCTCCATAGattcacgagaggggcattgtgtgtcttctagcagaaaacaaactggtagtgtatgaaacattttctatttcttactgtgttttctgtaatgtatgtgtat
>TAS2R42_Mfus_H1
aagataagtatcagaaatgaatgctcttctgcaatagtttgattgtaaatttattaatgacgcaaagtattaaaaacttggatttttttggtctctggaaATGGCCACCGAAATGGACAAAATCTTTCTGACTCTGGCAACAGTGGAATTCATCATCGGCATGCTGGGGAATGTGTTCATTGGACTGGTAAACTGCTCTGAAGGGATCAAGAACCAAAAGGTCTTCTCAGTTGACTTCATCCTCACCTGCTTGGCTATCTCCACAATTGGTCACCTGTTGGTGATACTGTTTGATTCATGTGTAGTGGGACTTGCTCCACATTTATATGCCACAGATAGAGTAGGAAGACCTGTTACTATGCTTTGGCACATGACTAATCACTTGACCACCTGGCTTGCCACCTGCCTGAGCATTTTCTATTTCTTTAAGATAGCCCACTTCCCCCACTCCCTTTTCCTCTGGCTGAGGTGGAGGATGAACAGAGTGATTGCTATACTCCTTACATTGTCTTTGTTCTTACTGATTTTTGACTGTTTAGTGCTAGAAATGTTTATTGATATCTCACTGAATATAATAGATAAAAGTAATCTGACTTTATACTTAGATGAAAGTAAAACTCCCTATGATAAACTCTCTCTGTTAAAAATTCTTCTTAGCTTGAACAGTTTTATCCCCTTTTCTCTGTGCCTGACCTCATTGCTTTTTTTATTTCTCTCCTTGGTGAGACATACTAGAAATTTGAAGCTTAGTTCCTTGGGCTCTAGAGACTCCAGCACAGAGGCCCACAGGAGGGCCATGAAAATGGTGATGTCTTTACTTTTCCTCTTCATAGTTCACTTTTTTTCCTTACAAGTGGCAAATTGGACATTTTGCATATTGGGGAACAACAAGTACACACAGTTTGTCACGTTAGCCTTACATGCCTTTCCCTCGTGCCACTCATTTATTCTCATTCTGGGAAACAGCAAGCTGCGACAGACAGCTGTGAGGCTACTGTGGCATCTTAGGAACTATACAAAAAGACCAAACCCTTTACCTTTGTAGacagactttccagaagcttttctaagagaataactcaatgaggagcatttggggatgacttccactgtgtttttgttttttgttttgttttgttttgttt
>TAS2R42_Mfus_H2
aagataagtatcagaaatgaatgctcttctgcaatagtttgattgtaaatttattaatgacgcaaagtattaaaaacttggatttttttggtctctggaaATGGCCACCGAAATGGACAAAATCTTTCTGACTCTGGCAACAGTGGAATTCATCATCGGCATGCTGGGGAATGTGTTCATTGGACTGGTAAACTGCTCTGAAGGGATCAAGAACCAAAAGGTCTTCTCAGTTGACTTCATCCTCACCTGCTTGGCTATCTCCACAATTGGTCACCTGTTGGTGATACTGTTTGATTCATGTGTAGTGGGACTTGCTCCACATTTATATGCCACAGATAGAGTAGGAAGACCTGTTACTATGCTTTGGCACATGACTAATCACTTGACCACCTGGCTTGCCACCTGCCTGAGCATTTTCTATTTCTTTAAGATAGCCCACTTCCCCCACTCCCTTTTCCTCTGGCTGAGGTGGAGGATGAACAGAGTGATTGCTATACTCCTTACATTGTCTTTGTTCTTACTGATTTTTGACTGTTTAGTGCTAGAAATGTTTATTGATATCTCACTGAATATAATAGATAAAAGTAATCTGACTTTATACTTAGATGAAAGTAAAACTCCCTATGATAAACTCTCTCTGTTAAAAATTCTTCTTAGCTTGAACAGTTTTATCCCCTTTTCTCTGTGCCTGACCTCATTGCTTTTTTTATTTCTCTCCTTGGTGAGACATACTAGAAATTTGAAGCTTAGTTCCTTGGGCTCTAGAGACTCCAGCACAGAGGCCCACAGGAGGGCCATGAAAATGGTGATGTCTTTACTTTTCCTCTTCATAGTTCACTTTTTTTCCTTACAAGTGGCAAATTGGACATTTTGCATATTGGGGAACAACAAGTACACACAGTTTGTCACGTTAGCCTTACATGCCTTTCCCTCGTGCCACTCATTTATTCTCATTCTGGGAAACAGCAAGCTGCGACAGACAGCTGTGAGGCTACTGTGGCATCTTAGGAACTATACAAAAAGACCAAACCCTTTACCTTTGTAGacagactttccagaagcttttctaagagaataactcaatgaggagcatttggggatgacttccactgtgtttttgttttttgttttgttttgttttgttt
>TAS2R5_Mfus_H1
aaatccagattctgtggtgtgcaaatttaccctggtgtgttattgctgctgggggatctgagctcagccaggagcagtgagagcctcccctcccccgtcATGCTGAGCGCTGGCCTAGGACTGCTGATGCTGGTGGCCGTGATTGAATTTCTCATCGGTTTAATTGGAAATGGAATCCTTGTGGTCTGGAGTTTAAGAGAATGGATCAGAAAATTCAGCTGGTCCTCATATAACCTCATTATCCTGGGTCTGGCTGGCTGCCGGTTTCTCCTGCAGTGGCTGATCATTTTGGACTTAAGCTTGTTTCCCCTTTTCCAGAGCAGCCGTTGGCTTCGCTATCTTAATGTCTTCTGGGTCCTGGTAAGCCAGGCCAGCTTGTGGTTTGCCACCTTCCTCAGTGTCTTCTATTGCAAGAAGATCACCACCTTTGATCGCCCTGCCTACTTGTGGCTGAAGCAGAGGGCCTATAACCTGAGTCTGTGGTGCCTTCTGGGCTACTTTATAATCAGTTTGTTACTTACAGTCCAAGTTGGCTTAACGGTCCATCATCCTCCCCAAGGAAACAGCAGCATTCGTTATCCCTTTGAACACTGGCAGTACCTGTATGTATTTCAGCTCAATTCTGGAAGTTATTTGCCTTTAATGGTGTTTCTTGTTTCCTCTGGGATGCTGATTATCTCTTTGTATACACACCACAAGAAGATGAAGGTCCATTTAGCTGGTAGGGGGGATGCCCGGGCCAAGGCTCACATCACTGCCCTGAAGTCCTTGGGCTGCTTCCTCTTACTTCACCTGGTTTATATCGTGGCCAGCCCCTTCTCCATCACCTCCAAGACTTATCCTCCTGATCTCACCAGTGTCTTCATCTGGGAGACACTCATGGCGGCCTATCCTTCTCTTCATTCTCTCATGTTGATCATGGGGATTCCTAGGGTGAAGCAGACTTGTCAGAAGATCCTGTGGAAGACAGTGTGTGCTTGGAGATGCTGGGGCCCATGAtctaggaagaaaagtgtggtcagggcactcttgggatgctcttttgatagctgtctgtaagggagctgccttccatgtcttttaagattttccttctttt
>TAS2R5_Mfus_H2
aaatccagattctgtggtgtgcaaatttaccctggtgtgttattgctgctgggggatctgagctcagccaggagcagtgagagcctcccctcccccgtcATGCTGAGCGCTGGCCTAGGACTGCTGATGCTGGTGGCCGTGATTGAATTTCTCATCGGTTTAATTGGAAATGGAATCCTTGTGGTCTGGAGTTTAAGAGAATGGATCAGAAAATTCAGCTGGTCCTCATATAACCTCATTATCCTGGGTCTGGCTGGCTGCCGGTTTCTCCTGCAGTGGCTGATCATTTTGGACTTAAGCTTGTTTCCCCTTTTCCAGAGCAGCCGTTGGCTTCGCTATCTTAATGTCTTCTGGGTCCTGGTAAGCCAGGCCAGCTTGTGGTTTGCCACCTTCCTCAGTGTCTTCTATTGCAAGAAGATCACCACCTTTGATCGCCCTGCCTACTTGTGGCTGAAGCAGAGGGCCTATAACCTGAGTCTGTGGTGCCTTCTGGGCTACTTTATAATCAGTTTGTTACTTACAGTCCAAGTTGGCTTAACGGTCCATCATCCTCCCCAAGGAAACAGCAGCATTCGTTATCCCTTTGAACACTGGCAGTACCTGTATGTATTTCAGCTCAATTCTGGAAGTTATTTGCCTTTAATGGTGTTTCTTGTTTCCTCTGGGATGCTGATTATCTCTTTGTATACACACCACAAGAAGATGAAGGTCCATTTAGCTGGTAGGGGGGATGCCCGGGCCAAGGCTCACATCACTGCCCTGAAGTCCTTGGGCTGCTTCCTCTTACTTCACCTGGTTTATATCGTGGCCAGCCCCTTCTCCATCACCTCCAAGACTTATCCTCCTGATCTCACCAGTGTCTTCATCTGGGAGACACTCATGGCGGCCTATCCTTCTCTTCATTCTCTCATGTTGATCATGGGGATTCCTAGGGTGAAGCAGACTTGTCAGAAGATCCTGTGGAAGACAGTGTGTGCTTGGAGATGCTGGGGCCCATGAtctaggaagaaaagtgtggtcagggcactcttgggatgctcttttgatagctgtctgtaagggagctgccttccatgtcttttaagattttccttctttt
>TAS2R50_Mfus_H1
taaaatttaacatcagggtattaaagaaatcacagccagtgatattaggcttgcattttctttctttctttctttttttttttttttgttttgttcagatATGATACCTTTTCTACACATTTTTTTTTCAGTTCTAATATTGGTTTTATTTGTTCTTGGAAATTTTGCCAATGGCTTCATAGCACTGGTAAATTTCATTGACTGGGTGAAAAGAAAAAAGATCTCCTTGGYTGACCAAATTCTCACTGCTCTGGCAGTCTCCAGAGTTGGTTTGCTCTGGGCGTTATTATTAAATTGGTATTTAACTGAGTTGAATCCAGCTTTTTATAGTGTAGAGTTAAGAATTACTTCTTATAATGCCTGGGTTGTAACTAACCATTTCAGCATGTGGCTTGCTGCTAGCCTCAGCATATTTTATTTGCTCAAGATTGCCAATTTCTCCAACCTTAGTTTTCTTAATTTAAAGAGGAGAGTTAGGAGTATCATTCTGGTAATACTGTTGGGGTCTTTGTTATTTTTGGTTTGTCATCTTCTTGCGGTAAACATGGATGAGAATATGTGGACAGAAGAATAYGAAGGAAACATGACCGGGAAGATGAAATTGAGGAATGCAGCACACCTTTCATATATGACTGTAACTACCCTGTGGAGCTTCATACCCTTTATGCTGTCCCTGATATCTTTTCTGATGCTAATCTTTTCTCTGTGTAAACATCTCAAGAAGATGCAGCTCCATGGTGAAGGATCTCGAGATCCCAGCACCACGGTCCACATAAAAGCTTTGCAAACTCTGATCTCCTTTCTCTTGTTATGTGCCATTTTCTTTCTATTCCTAATCATTTCGGTTTGGAGTCCTAGGAGGCTGCAGAATGAACCAGTTTTCATGGTTTGCAAGGCTGTTGGAAATATATATCTTTCTTTCGACTCATTCGTCCTAATTTGGAGAACCAAGAAGCTAAAACACATCTTTCTTTTGATTTTATGTCAGATTAGGTGCTGAgtaaaatacctgaaactctcaactttctagattcacaagtgggacctcgcgtgtgtcttctaggagaaaacaaactgatagtgtctggaacattttatac
>TAS2R50_Mfus_H2
taaaatttaacatcagggtattaaagaaatcacagccagtgatattaggcttgcattttctttctttctttctttttttttttttttgttttgttcagatATGATACCTTTTCTACACATTTTTTTTTCAGTTCTAATATTGGTTTTATTTGTTCTTGGAAATTTTGCCAATGGCTTCATAGCACTGGTAAATTTCATTGACTGGGTGAAAAGAAAAAAGATCTCCTTGGYTGACCAAATTCTCACTGCTCTGGCAGTCTCCAGAGTTGGTTTGCTCTGGGCGTTATTATTAAATTGGTATTTAACTGAGTTGAATCCAGCTTTTTATAGTGTAGAGTTAAGAATTACTTCTTATAATGCCTGGGTTGTAACTAACCATTTCAGCATGTGGCTTGCTGCTAGCCTCAGCATATTTTATTTGCTCAAGATTGCCAATTTCTCCAACCTTAGTTTTCTTAATTTAAAGAGGAGAGTTAGGAGTATCATTCTGGTAATACTGTTGGGGTCTTTGTTATTTTTGGTTTGTCATCTTCTTGCGGTAAACATGGATGAGAATATGTGGACAGAAGAATAYGAAGGAAACATGACCGGGAAGATGAAATTGAGGAATGCAGCACACCTTTCATATATGACTGTAACTACCCTGTGGAGCTTCATACCCTTTATGCTGTCCCTGATATCTTTTCTGATGCTAATCTTTTCTCTGTGTAAACATCTCAAGAAGATGCAGCTCCATGGTGAAGGATCTCGAGATCCCAGCACCACGGTCCACATAAAAGCTTTGCAAACTCTGATCTCCTTTCTCTTGTTATGTGCCATTTTCTTTCTATTCCTAATCATTTCGGTTTGGAGTCCTAGGAGGCTGCAGAATGAACCAGTTTTCATGGTTTGCAAGGCTGTTGGAAATATATATCTTTCTTTCGACTCATTCGTCCTAATTTGGAGAACCAAGAAGCTAAAACACATCTTTCTTTTGATTTTATGTCAGATTAGGTGCTGAgtaaaatacctgaaactctcaactttctagattcacaagtgggacattgcgtgtgtcttctaggagaaaacaaactgatagtgtctggaacattttatac
>TAS2R60_Mfus_H1
cggggcaggtggagggacaaccaaatcctacaagaccttccagagcaacccaacagaaatagcccttgaagctttgggacccatcttgtccactggagagATGAATGGAGATCACATGGTTCTAGGATCTTCGGTGACTGACCAGAAGGCCATCATCTTGGTTATCATTTTACTCCTTTTGTGCCTGGTAGCAATAGCAGGCAATGGCTTCATCACTGCTGCTCTGGGTGTGGAGTGGGTGCTACGGGGAACGTTGTTGCCTTGTGATAAGTTACTGGTTAGCCTAAGGGCCTCTCGCTTTTGTCTGCAGTGGGTGGTAATGGGTAAGACCATTTATGTTTTGCCGTATCTGACAGCCTTCCCATACAACCCTGTACTGCAGTTTCTAGCTTTCCAGTGGGACTTCCTGAATGCTGCCACCTTGTGGTTCTCTAGCTGGCTCAGTGTCTTCTATTGTGTGAAAATTGCCACCTTCACCCACCCTGTCTTCCTCTGGCTAAAGCACAAGTTGTCTGAGTGGGTACCATGGATGTTCTTCAGCTCTGTAGGGCTCTCCAGCTTCACCACCATTCTATTTTTCATAGGCAACCACAGTATATATCAGAATTATTTAAGGAACCATCTACAACCTTGGAATGTCACTGGCAATAGCATATGGAGCTACTGTGAGAAATTCTACCTTTTCCCTCTAAAAATGATTACTTGGACAATGCCCACTGCTGTCTTTTTCATTTGCATGATTTTGCTCATCACATCTCTGGGAAGACACATGGAGAAGGCTCTCCTTACAACCTCAGGATTCCGAGAACCCAGTGTGCAGGCACACGTAAAGGCTCTGCTGGCTCTCCTCTCTCTTGCCATGCTCTTCATCTCGTATTTCCTGTCACTGGTGCTCAGTGCTGCAGGTATTTTTCCACCTCTGGACTTTAAATTCTGGGTGGGGGAGTCAGTGATTTATCTGTGTGCAGGAGTTCACCCCATCATTCTGCTCTTCAGCAACCGCAGGCTGAGAGCTGTGCTGGAGAGGTGCCGTTCCTCGAGGTGCCGGACACCTTGAgccacagctgacgaaaaacttcaaggagattcctgtggagaaggcatggactcaaagggtcatagcttctctctttgccacattgaatgttttctccctg
>TAS2R60_Mfus_H2
cggggcaggtggagggacaaccaaatcctacaagaccttccagagcaacccaacagaaatagcccttgaagctttgggacccatcttgtccactggagagATGAATGGAGATCACATGGTTCTAGGATCTTCGGTGACTGACCAGAAGGCCATCATCTTGGTTATCATTTTACTCCTTTTGTGCCTGGTAGCAATAGCAGGCAATGGCTTCATCACTGCTGCTCTGGGTGTGGAGTGGGTGCTACGGGGAACGTTGTTGCCTTGTGATAAGTTACTGGTTAGCCTAAGGGCCTCTCGCTTTTGTCTGCAGTGGGTGGTAATGGGTAAGACCATTTATGTTTTGCCGTATCTGACAGCCTTCCCATACAACCCTGTACTGCAGTTTCTAGCTTTCCAGTGGGACTTCCTGAATGCTGCCACCTTGTGGTTCTCTAGCTGGCTCAGTGTCTTCTATTGTGTGAAAATTGCCACCTTCACCCACCCTGTCTTCCTCTGGCTAAAGCACAAGTTGTCTGAGTGGGTACCATGGATGTTCTTCAGCTCTGTAGGGCTCTCCAGCTTCACCACCATTCTATTTTTCATAGGCAACCACAGTATATATCAGAATTATTTAAGGAACCATCTACAACCTTGGAATGTCACTGGCAATAGCATATGGAGCTACTGTGAGAAATTCTACCTTTTCCCTCTAAAAATGATTACTTGGACAATGCCCACTGCTGTCTTTTTCATTTGCATGATTTTGCTCATCACATCTCTGGGAAGACACATGGAGAAGGCTCTCCTTACAACCTCAGGATTCCGAGAACCCAGTGTGCAGGCACACGTAAAGGCTCTGCTGGCTCTCCTCTCTCTTGCCATGCTCTTCATCTCGTATTTCCTGTCACTGGTGCTCAGTGCTGCAGGTATTTTTCCACCTCTGGACTTTAAATTCTGGGTGGGGGAGTCAGTGATTTATCTGTGTGCAGGAGTTCACCCCATCATTCTGCTCTTCAGCAACCGCAGGCTGAGAGCTGTGCTGGAGAGGTGCCGTTCCTCGAGGTGCCGGACACCTTGAgccacagctgacgaaaaacttcaaggagattcctgtggagaaggcatggactcaaagggtcatagcttctctctttgccacattgaatgttttctccctg
>TAS2R62_Mfus_H1
cagggtggcttgacttggccagagagactgtttttccctgcagatgtgtcccagtcctctgcagtaggagccgagacttagcagaacttccctggagaagATGCCCTCCTCGCCCACATTGATCTTCATGGCCATCTTTTGCCTGGAGTCATTGGCTGCAATGATGCAGAATGGCTTCTTGGTCACAGTGCTGGGCAGGGAGTGGGTAAGGTGCCGGACTCTGTCTGCAAGTGACATGATTGTGGCCTGTCTCGCTGCCTCCCGGTTCTGCCTCCATGGGGTAGCCATGGTGAACAACTTCCTGACCTCCTTAGATTTTTGGCGCACAGTTCCCTATGTGAACACCTTCTGGGACCTTTTCAATGCCCTCACTTTGTGGTTTACTGCCTTGCTTGCTGCTTTCTACTGTGTGAAGATCTCATCTTTCTCCCACCCCACCTTCGCCTGGCTGAAGTGGAGGATCTCTCGGTCAGTGCCCAGGCTGATCCAGGTCTCCCTGATCATCTGTGGCCTGGAAGTCATCTCATCAGCCACTGGGAATGTACTGTTTGGTCCGAGGAAGGTCTCCCTGAATTCCTGCGGAAACGAAACTCTAGTTTATAGAGTGCAGGCTTCATTTGAGCTCTACTTTTTCCTTTATGAAGGGTTTGTGTTGTTGATTCCATTCCTCCTGTTCCTAGTGTCCACTGTCTTGCTCATAGTCTCACTGTGCTGGCACTTGGGGCAGATGAGGGACCGCAGGCCCGGGCCCTGTCATCCCAGCACCCAGGCTTACACCGTGGCTCTAAAGTCACTCACCGTTTCCCTCATCTTCTGTACATTGTACTTCCTGTTCTTGTTTGTTTCTGCTTTGAAAATCATAAACTTTCAGAATCACTGGCACTGGGCCTGGGAAGTGCTAATCTATGCCAACATCTGTCTGCACTCTACCTTCCTGGTGCTGAGGAGCCCCAAACTGAAAAAGAGCCTGAAGACATGGCCTCAGCTGCAGTGCCCATGTGCTGCTGGCTCATAGggctttggaaggtgctggccatagggtggttctgctcctgagtcatccgtgtcaataaccagtcctgtgatgaatgatcctggttccggcaggagtgcatatggtttgggttctgtctttctctttccagtttcttctttc
>TAS2R62_Mfus_H2
cagggtggcttgacttggccagagagactgtttttccctgcagatgtgtcccagtcctctgcagtaggagccgagacttagcagaacttccctggagaagATGCCCTCCTCGCCCACATTGATCTTCATGGCCATCTTTTGCCTGGAGTCATTGGCTGCAATGATGCAGAATGGCTTCTTGGTCACAGTGCTGGGCAGGGAGTGGGTAAGGTGCCGGACTCTGTCTGCAAGTGACATGATTGTGGCCTGTCTCGCTGCCTCCCGGTTCTGCCTCCATGGGGTAGCCATGGTGAACAACTTCCTGACCTCCTTAGATTTTTGGCGCACAGTTCCCTATGTGAACACCTTCTGGGACCTTTTCAATGCCCTCACTTTGTGGTTTACTGCCTTGCTTGCTGCTTTCTACTGTGTGAAGATCTCATCTTTCTCCCACCCCACCTTCGCCTGGCTGAAGTGGAGGATCTCTCGGTCAGTGCCCAGGCTGATCCAGGTCTCCCTGATCATCTGTGGCCTGGAAGTCATCTCATCAGCCACTGGGAATGTACTGTTTGGTCCGAGGAAGGTCTCCCTGAATTCCTGCGGAAACGAAACTCTAGTTTATAGAGTGCAGGCTTCATTTGAGCTCTACTTTTTCCTTTATGAAGGGTTTGTGTTGTTGATTCCATTCCTCCTGTTCCTAGTGTCCACTGTCTTGCTCATAGTCTCACTGTGCTGGCACTTGGGGCAGATGAGGGACCGCAGGCCCGGGCCCTGTCATCCCAGCACCCAGGCTTACACCGTGGCTCTAAAGTCACTCACCGTTTCCCTCATCTTCTGTACATTGTACTTCCTGTTCTTGTTTGTTTCTGCTTTGAAAATCATAAACTTTCAGAATCACTGGCACTGGGCCTGGGAAGTGCTAATCTATGCCAACATCTGTCTGCACTCTACCTTCCTGGTGCTGAGGAGCCCCAAACTGAAAAAGAGCCTGAAGACATGGCCTCAGCTGCAGTGCCCATGTGCTGCTGGCTCATAGggctttggaaggtgctggccatagggtggttctgctcctgagtcatccgtgtcaataaccagtcctgtgatgaatgatcctggttccggcaggagtgcatatggtttgggttctgtctttctctttccagtttcttctttc
>TAS2R7_Mfus_H1
aacaaagagttgaaaactacatcaaaatctaagaagcaggtgtggatgtcaaactccatcaggtcaactagaaactaattgcgtatttctctatttaaacATGACAGATAAAGTACAGACTACTTTACTATTCTTAGCAATTGGAGAGTTTTCAGTGGGGATCTTAGGGAATGCGTTCATTGGATTGGTAAACTGCATGGACTGGGTCAAGAAGAGGAAAATTGCCTCCATTGATTTAATCCTCACAAGTCTGGCCATTTCTAGAATTTGTCTATTATGTGTAATATTATTAGATTGTTTTATGTTGGTGCTGTATCCAGATGTGTATGCCACTGGTAAACAAATGAGAATCATTGACTTCTTCTGGACACTAACCAACCATTTAAGTATCTGGTTTGCAACCTGCCTCAGCATTTACTATTTCTTCAAGATAGCTAATTTCTTTCACCCACTTTTCCTCTGGATGAAGTGGAGAATTGACAGGGTGATTTCCTGGATTCTACTGGGGTGCATGGTTCTCTCTGTGTTTATTAACCTTCCAGCCACTGAGAATTTGAATGCTGATTTCAGGCGTTGTGTGAAGGCAAAGAGGAAAACAAACTTAACTTGGAGTTGCAGAGTAACTAAAGCTCAACATGCTTCTACCAAGTTATTTCTCAACCTGGTAACGCTGCTCCCTTTTTCTGTGTGCCTGATGTCATTTTTCCTCTTGATCCTCTCCCTGTGGAGACATATCAGACGAATGCAGCTCAGTGCCACAGGGTGCAGAGACCCCAGCACAGAAGCCCACGTGAGAGCCCTGAAAGCTGTCATTTCCTTCCTTCTCCTCTTTATTGCCTACTATTTGTCCTTTCTCATCGCCACCTCCAGCTACTTTATTCCAGAGACGGAATTAGCTGTGATTTTTGGTGAGTTCATAGCTCTAATCTACCCCTCAAGCCATTCATTTATCCTAATACTGGGGAACAGTAAATTAAGACGTGCATCTCTAAAGGTGCTTTGGACAGTAATGTCTATTCTAAAAGGAAGAAAATTCCAACAACATAAACAAATCTGAaaaaaaactaagcttttctaggacaaacaaagataagatgtttctaaattaacttcagttgttgcattaatgttttatggattaatgactctattaatca
>TAS2R7_Mfus_H2
aacaaagagttgaaaactacatcaaaatctaagaagcaggtgtggatgtcaaactccatcaggtcaactagaaactaattgcgtatttctctatttaaacATGACAGATAAAGTACAGACTACTTTACTATTCTTAGCAATTGGAGAGTTTTCAGTGGGGATCTTAGGGAATGCGTTCATTGGATTGGTAAACTGCATGGACTGGGTCAAGAAGAGGAAAATTGCCTCCATTGATTTAATCCTCACAAGTCTGGCCATTTCTAGAATTTGTCTATTATGTGTAATATTATTAGATTGTTTTATGTTGGTGCTGTATCCAGATGTGTATGCCACTGGTAAACAAATGAGAATCATTGACTTCTTCTGGACACTAACCAACCATTTAAGTATCTGGTTTGCAACCTGCCTCAGCATTTACTATTTCTTCAAGATAGCTAATTTCTTTCACCCACTTTTCCTCTGGATGAAGTGGAGAATTGACAGGGTGATTTCCTGGATTCTACTGGGGTGCATGGTTCTCTCTGTGTTTATTAACCTTCCAGCCACTGAGAATTTGAATGCTGATTTCAGGCGTTGTGTGAAGGCAAAGAGGAAAACAAACTTAACTTGGAGTTGCAGAGTAACTAAAGCTCAACATGCTTCTACCAAGTTATTTCTCAACCTGGTAACGCTGCTCCCTTTTTCTGTGTGCCTGATGTCATTTTTCCTCTTGATCCTCTCCCTGTGGAGACATATCAGACGAATGCAGCTCAGTGCCACAGGGTGCAGAGACCCCAGCACAGAAGCCCACGTGAGAGCCCTGAAAGCTGTCATTTCCTTCCTTCTCCTCTTTATTGCCTACTATTTGTCCTTTCTCATCGCCACCTCCAGCTACTTTATTCCAGAGACGGAATTAGCTGTGATTTTTGGTGAGTTCATAGCTCTAATCTACCCCTCAAGCCATTCATTTATCCTAATACTGGGGAACAGTAAATTAAGACGTGCATCTCTAAAGGTGCTTTGGACAGTAATGTCTATTCTAAAAGGAAGAAAATTCCAACAACATAAACAAATCTGAaaaaaaactaagcttttctaggacaaacaaagataagatgtttctaaattaacttcagttgttgcattaatgttttatggattaatgactctattaatca
>TAS2R8_Mfus_H1
ttgcatgattcgaagaatttatttatcatgcttcaacagatcacctgtaaattagctcatctacggtgatatttgacatcagattgttctctctacaaacATGTTCAGTCCTGCAGATAACATCTTTATAATCCTAATAACTGGAGAATTCATAATAGGAATATTGGGGAATGGATACATTGGACTAGTCAACTGGATTGACTGGATTAAGAAGAAAAAGATCTCCACAATTGACTGCATCCTCACCAATTTAGTTATCTCCAGAATTTGTTTGATCAGTGTAATGGTTGTAAATGGCATTGTAATAGTACTTTACCCGGACGTTTATACAAAAAGTAAACTACAGATAGTCATTTGTACCTTCTGGACATTTGCCAACTACTTAAATATGTGGTTTACTGCCTGCCTTAATGTCTTCTATTCTCTCAAGGTAGCCAATTCCTCTCACCCACTTTTTCTCTGGCTGAAGCGGAAAATTGATACGGTGGTTCGCTGGATCCTGCTGGGATGTTTTGCCATTTCCTTGTTGGTCAGTCTTATAATAGCAACAGTAATGAGTCATGATTATAGGTTTCATGCAATTGCCAAACATAAAAGAAACGTTACTGAAATGTTCCATGTGAGTAAAATGCCATATTTTAAACCCTTGACTCTCTTTAACTTGCTTGCAATTGTCCCATTTATTGTGTCATTGATGTCATTTTTCCTTTTAGTAAGATCTTTATGGAGACATACCAAGCAAATAAAACTCTATGCTACTGGCGGTAGAGACCCAAGCACAGAAGCTCATGTGAGAGCCATTAAAACTATGACTTTGCTTATCTTCTTTTTTTTCCTATACTATATTACTTCTCTTTTGGTGAACTTTAGCTATCTTATTACAAACTACAAGTTAGCTATGGCGTTTGGAGAGATTGTAGCAATTCTCTATCCCTCGGGTCACTCACTTATTTTAATTATTTTAAATAACAAACTGAGGCAGGCATCTGTCAGAATGCTGACGTGTAGAAAAATTGCCTGCGTGATAGGAAATCTTAGTCGTATAAATAGAATTTAAaatcaaatattcactaacaaaaaatataattttcttataagtctattctcattttccctagttatctcatttattttagatgcgtatctttaagtattct
>TAS2R8_Mfus_H2
ttgcatgattcgaagaatttatttatcatgcttcaacagatcacctgtaaattagctcatctacggtgatatttgacatcagattgttctctctacaaacATGTTCAGTCCTGCAGATAACATCTTTATAATCCTAATAACTGGAGAATTCATAATAGGAATATTGGGGAATGGATACATTGGACTAGTCAACTGGATTGACTGGATTAAGAAGAAAAAGATCTCCACAATTGACTGCATCCTCACCAATTTAGTTATCTCCAGAATTTGTTTGATCAGTGTAATGGTTGTAAATGGCATTGTAATAGTACTTTACCCGGACGTTTATACAAAAAGTAAACTACAGATAGTCATTTGTACCTTCTGGACATTTGCCAACTACTTAAATATGTGGTTTACTGCCTGCCTTAATGTCTTCTATTCTCTCAAGGTAGCCAATTCCTCTCACCCACTTTTTCTCTGGCTGAAGCGGAAAATTGATACGGTGGTTCGCTGGATCCTGCTGGGATGTTTTGCCATTTCCTTGTTGGTCAGTCTTATAATAGCAACAGTAATGAGTCATGATTATAGGTTTCATGCAATTGCCAAACATAAAAGAAACGTTACTGAAATGTTCCATGTGAGTAAAATGCCATATTTTAAACCCTTGACTCTCTTTAACTTGCTTGCAATTGTCCCATTTATTGTGTCATTGATGTCATTTTTCCTTTTAGTAAGATCTTTATGGAGACATACCAAGCAAATAAAACTCTATGCTACTGGCGGTAGAGACCCAAGCACAGAAGCTCATGTGAGGGCCATTAAAACTATGACTTTGCTTATCTTCTTTTTTTTCCTATACTATATTACTTCTCTTTTGGTGAACTTTAGCTATCTTATTACAAACTACAAGTTAGCTATGGCGTTTGGAGAGATTGTAGCAATTCTCTATCCCTCGGGTCACTCACTTATTTTAATTATTTTAAATAACAAACTGAGGCAGGCATCTGTCAGAATGCTGACGTGTAGAAAAATTGCCTGCGTGATAGGAAATCTTAGTCGTATAAATAGAATTTAAaatcaaatattcactaacaaaaaatataattttcttataagtctattctcattttccctagttatctcatttattttagatgcgtatctttaagtattct
>TAS2R9_Mfus_H1
atatcacggtctaagtggtataccgagacattgttcttcactggtcagctgaaagtcaattcatcatcagtgatattcaaaatcagaagtctctgctggtATGCCAAGTACAATACAGGCAATATATATTATTTTAATTGCTGGTGAACTGACCATAGGGATTTGGGGAAATGGATTCATTGTACTAGTTAACTGTATTGACTGGCTCAAAAGAAGAGATGTTTCCTTGATTGACATCATCCTGATCAGCTTGGCCATCTCCAGAATCTGTTTGCTGTGTGTAATATCATTAGATGGCTTCTTTATACTGCTCTTTCCAGGTACATATGACACTAATGTGCTAGAAAGCATTATGGATGCTGTCTGGACATTTGCCAATAATTCAAGTCTCTGGTTTACTTCTTGCCTCAGTATCTTCTATTTACTCAAGATAGCCAATATATCCCACCCATTTTTCTTCTGGCTGAAGCTAAAGATCAACAAGGTCATCCTTGCGATTCTTCTGGGGTCCTTTCTTATCTCCTTAATTATTAGCTTTCCAATTAATGGTATGTGGTATCACCTTTTCAAGGTCAGTCATGAAGAAAACATTACTTGGGCATTCAAAGTGAGTACAATTCCAGGTGCTTTCAAACAGTTAACCCTGAACCTGGGGGCGATGGTTCCCTTTATCCTTTGCCTGATCTCATTTTTCTTGTTACTTTTCTCCTTAGTTAGACACACCAAGCAGATTCAACTGCATGCTACAGGGTTCAGAGACCCCAGCACAGAGGCCCACATGAGGGCCGTAAAGGCAGTGATCATCTTTCTGCTCCTCCTCATTCTGTACTACCCGGTCTTTCTTGTTATGACCTCTAGCACTCTGATTCCCCAGGGAAAATTAGTGTTGATGATTGGTGACATAGTAACTGTCATTTTCCCATCAAGCCATTCATTCATTCTAATCATGGGAAACAGCAAGTTGAGGGCAGCTTTTCTGAAGATGTTAAGATTTGTGAAGGGTTTCCTTAGGAGAAGAAAGCCTTTTGTTCCATAGagtcccctaaaaaccctgtaaagcctgactacaaggagaaagaaatcaacaacaggcattctcccttctgtttgcattcattttctcttacatgctattg
>TAS2R9_Mfus_H2
atatcacggtctaagtggtataccgagacattgttcttcactggtcagctgaaagtcaattcatcatcagtgatattcaaaatcagaagtctctgctggtATGCCAAGTACAATAGAGGCAATATATATTATTTTAATTGCTGGTGAACTGACCATAGGGATTTGGGGAAATGGATTCATTGTACTAGTTAACTGTATTGACTGGCTCAAAAGAAGAGATGTTTCCTTGATTGACATCATCCTGATCAGCTTGGCCATCTCCAGAATCTGTTTGCTGTGTGTAATATCATTAGATGGCTTCTTTATACTGCTCTTTCCAGGTACATATGACACTAATGTGCTAGAAAGCATTATGGATGCTGTCTGGACATTTGCCAATAATTCAAGTCTCTGGTTTACTTCTTGCCTCAGTATCTTCTATTTACTCAAGATAGCCAATATATCCCACCCATTTTTCTTCTGGCTGAAGCTAAAGATCAACAAGGTCATCCTTGCGATTCTTCTGGGGTCCTTTCTTATCTCCTTAATTATTAGCTTTCCAATTAATGGTATGTGGTATCACCTTTTCAAGGTCAGTCATGAAGAAAACATTACTTGGGCATTCAAAGTGAGTACAATTCCAGGTGCTTTCAAACAGTTAACCCTGAACCTGGGGGCGATGGTTCCCTTTATCCTTTGCCTGATCTCATTTTTCTTGTTACTTTTCTCCTTAGTTAGACACACCAAGCAGATTCAACTGCATGCTACAGGGTTCAGAGACCCCAGCACAGAGGCCCACATGAGGGCCGTAAAGGCAGTGATCATCTTTCTGCTCCTCCTCATTCTGTACTACCCGGTCTTTCTTGTTATGACCTCTAGCACTCTGATTCCCCAGGGAAAATTAGTGTTGATGATTGGTGACATAGTAACTGTCATTTTCCCATCAAGCCATTCATTCATTCTAATCATGGGAAACAGCAAGTTGAGGGCAGCTTTTCTGAAGATGTTAAGATTTGTGAAGGGTTTCCTTAGGAGAAGAAAGCCTTTTGTTCCATAGagtcccctaaaaaccctgtaaagcctgactacaaggagaaagaaatcaacaacaggcattctcccttctgtttgcattcattttctcttacatgctattg
>TAS2R1_Mnig_H1
gaggaatcctgatctaattgaagaataacgtgaataacccagctggtccaaagctctataactgcattattttttaagtaaataattttttattcctaaaATGCTAGAGTCACACCTGATTATCTATTTTCTTTTTGCAGTGATACAATTTCTTCTTGGGACTTTCACGAATGGCATCATTGTGGTGGTGAATGGCATTGACTTGATCAAGCACAGAAAAATGGCTCCGCTGGATCTTCTTCTTTCTTGCCTGGCGGTTTCTAGAATTTTTCTGCAGTTGTTCATCTTCTACATTAATGTGGTTGTTATCTTCTTGATAGAATTCACCACGTGTTCTGCGAGTTGTGCATTTATCGTATTTGTAAATGAATTGGAACTTTGGCTTGCCACATGGCTCGGCGTTTTCTACTGTGCCAAGGTTGCCAGCGTCCCTCACCCACTCTTCGTCTGGTTGAAGATGAGGATATCCAAGTTAGTCCCGTGGATGATCCTGGGGTCTCTGCTATATGTATCTGTGATTTGTATTTTCCATAGCAAATATACAGGGTTTATGGTCCCGTACTTCTTAAGGAACCTTTTCTTCCAAAATGCCACAATTCAAATAGAAGTTAAACAGGCTATACAGATTTTCTCTTTTGTTGCTGAGCTCTTAGTGCCATTACTTATCTTCCTTGTTGCTGTTCTGCTCTTGATTTTCTCTCTGGGGAGGCACACCCGGCAAATGAGAAACACAGTGGCTGGCAGCAGGGTTCCTGGCAGGGGTGCCCACATCAGCGCGTTGCTGTCCATCCTGTCCTTCCTGATCCTCTACATCTCCCACTACCTGATAAAAGCTTTTCTCTCTTCTCTAAAGTTTCATGTCAAAAGGTTCGTCTTTCTGTTCTGCATCCTTGTGATTGGTACATACCCTTCTGGACACTCTCTCATCTTAATTTTAGGAAATCCTAAATTGAAACAAAATACAAAAGAGTTCCTCTGCCACAGTAAGTGCTGTCAGTGAgagagaactttgatcagtttatagaacccatgatttaatgatttacccacgccggccacacttccctcagccagacaaagcagcctgtttataaatatac
>TAS2R1_Mnig_H2
gaggaatcctgatctaattgaagaataacgtgaataacccagctggtccaaagctctataactgcattattttttaagtaaataattttttattcctaaaATGCTAGAGTCACACCTGATTATCTATTTTCTTTTTGCAGTGATACAATTTCTTCTTGGGACTTTCACGAATGGCATCATTGTGGTGGTGAATGGCATTGACTTGATCAAGCACAGAAAAATGGCTCCGCTGGATCTTCTTCTTTCTTGCCTGGCGGTTTCTAGAATTTTTCTGCAGTTGTTCATCTTCTACATTAATGTGGTTGTTATCTTCTTGATAGAATTCACCACGTGTTCTGCGAGTTGTGCATTTATCGTATTTGTAAATGAATTGGAACTTTGGCTTGCCACATGGCTCGGCGTTTTCTACTGTGCCAAGGTTGCCAGCGTCCCTCACCCACTCTTCGTCTGGTTGAAGATGAGGATATCCAAGTTAGTCCCGTGGATGATCCTGGGGTCTCTGCTATATGTATCTGTGATTTGTATTTTCCATAGCAAATATACAGGGTTTATGGTCCCGTACTTCTTAAGGAACCTTTTCTTCCAAAATGCCACAATTCAAATAGAAGTTAAACAGGCTATACAGATTTTCTCTTTTGTTGCTGAGCTCTTAGTGCCATTACTTATCTTCCTTGTTGCTGTTCTGCTCTTGATTTTCTCTCTGGGGAGGCACACCCGGCAAATGAGAAACACAGTGGCTGGCAGCAGGGTTCCTGGCAGGGGTGCCCACATCAGCGCGTTGCTGTCCATCCTGTCCTTCCTGATCCTCTACATCTCCCACTACCTGATAAAAGCTTTTCTCTCTTCTCTAAAGTTTCATGTCAAAAGGTTCGTCTTTCTGTTCTGCATCCTTGTGATTGGTACATACCCTTCTGGACACTCTCTCATCTTAATTTTAGGAAATCCTAAATTGAAACAAAATACAAAAGAGTTCCTCTGCCACAGTAAGTGCTGTCAGTGAgagagaactttgatcagtttatagaacccatgatttaatgatttacccacgccggccacacttccctcagccagacaaagcagcctgtttataaatatac
>TAS2R10_Mnig_H1
gaagaaagtcatgcttccatcaagcagccaatatatgcctcgttctgcaacaggtaatctaagatagacgtaacagaagcaatattaagaattagcagatATGCTAAGTGTAGTGGAAGGCATCTTCATTTTTGTTGTAATTAGTGAGTCAGTATTTGCGATTTTAGGGAATGGATTTATTGGACTTGTAAACTGCATTGACTGTGCCAAGAATAAGTTATCTACAATTGGCTTTATTCTCACCGGCTTAGCTATTTCTAGAATTTTTCTGATATGGCTAATAATTACAGATGGATTCATACGGATATTCTCTCCAGATATATATGCTTCTGGTAACCTAATTGAATATATTAGTTACTTTTGGGTAATTAGTAATCAATCAAGTATGTGGTTTGCCACCAGCCTCAGCATCTTCTATTTCCTGAAGATAGCAAATTTTTCCAACTACATATTTCTCTGGTTGAAGAGTAGAACAAATAGGGTTCTTCCCCTTCTGATGGGATTCTTACTTATTTCATGCTTACTTAATTTTGCATATATTGCGAAGATTCTTAATGATTTTAAAATGAAGAATGACACAGTCTGGCGTCTCAACATATTTAAAAATGAATACTTTGTTAAGCAGATTTTGCTAAATCTGGGAGTCATTTTCTTCTTTACACTATCCCTAATTACAAGTGTTTTGTTGATCATTTCCCTTTGGAGACACAACAGGCAGATGCAATCAAATGTGACAGGACTGAGAGACTCCAACACTGAAGCTCATGTGAGGGCAATGAAAGTTTTAATATCTTTCATCATCCTCTTTATCTTGTATTTTATAGGCATAGCCATAGAAATATCGTATTTTACTGTGCCAGAAAACAAACTGTTGCTTATGTTTGGAATGACAACCACAGCCATCTATCCCTGGGGTCACTCATTTATCTTAATTCTAGGAAACAGCAAGCTAAAGCAAGCCTCTTTGAGGGTACTACAGCAATTGAAGTGCTGTGAGAAAAGGAAAAACCTCAGAGCCACATAGacaccttggggagatatggatgttccatgaaaagaatccagtgaataaatccttgaagatctgtttcactgcactgcattcttgctttgttttttaaact
>TAS2R10_Mnig_H2
gaagaaagtcatgcttccatcaagcagccaatatatgcctcgttctgcaacaggtaatctaagatagacgtaacagaagcaatattaagaattagcagatATGCTAAGTGTAGTGGAAGGCATCTTCATTTTTGTTGTAATTAGTGAGTCAGTATTTGCGGTTTTAGGGAATGGATTTATTGGACTTGTAAACTGCATTGACTGTGCCAAGAATAAGTTATCTACAATTGGCTTTATTCTCACCGGCTTAGCTATTTCTAGAATTTTTCTGATATGGCTAATAATTACAGATGGATTCATACGGATATTCTCTCCAGATATATATGCTTCTGGTAACCTAATTGAATATATTAGTTACTTTTGGGTAATTAGTAATCAATCAAGTATGTGGTTTGCCACCAGCCTCAGCATCTTCTATTTCCTGAAGATAGCAAATTTTTCCAACTACATATTTCTCTGGTTGAAGAGTAGAACAAATAGGGTTCTTCCCCTTCTGATGGGATTCTTACTTATTTCATGCTTACTTAATTTTGCATATATTGCGAAGATTCTTAATGATTTTAAAATGAAGAATGACACAGTCTGGCGTCTCAACATATTTAAAAATGAATACTTTGTTAAGCAGATTTTGCTAAATCTGGGAGTCATTTTCTTCTTTACACTATCCCTAATTACAAGTGTTTTGTTGATCATTTCCCTTTGGAGACACAACAGGCAGATGCAATCAAATGTGACAGGACTGAGAGACTCCAACACTGAAGCTCATGTGAGGGCAATGAAAGTTTTAATATCTTTCATCATCCTCTTTATCTTGTATTTTATAGGCATAGCCATAGAAATATCGTATTTTACTGTGCCAGAAAACAAACTGTTGCTTATGTTTGGAATGACAACCACAGCCATCTATCCCTGGGGTCACTCATTTATCTTAATTCTAGGAAACAGCAAGCTAAAGCAAGCCTCTTTGAGGGTACTACAGCAATTGAAGTGCTGTGAGAAAAGGAAAAACCTCAGAGCCACATAGacaccttggggagatatggatgttccatgaaaagaatccagtgaataaatccttgaagatctgtttcactgcactgcattcttgctttgttttttaaact
>TAS2R13_Mnig_H1
aggaagaagaactccactgtccactcaaggatatgaatagcattttagatcagtgaataaccagcagcgatattagactttgaactttctctgttctgacATGGAAAGTGCCCTGCTGAGTATCCTCACTCTTGTAATAATTGCAGAATTCGTAATTGGGAATTTGAGCAATGGATTTATAGTACTGATAAACTGCATTGACTGGGTCAGTAAAAGACAGCTGTCCTCAGTTGATAAAATCCTCACATTCTTGGCAATCTCCAGAATTGGGCTGATCTGGGAACTATTAGTAAGTTGGTTTTTAGGTCTGCATTATCGAGCCATATTTGTGTCTGGAACAGGGTTAAGAATTATGATTTTTAGCTGGGTAGTTTCTAATCACTTCAGTCTCTGGCTTGCTACAATCCTCAGCATCTTTTATTTGCTCAAAATAGTGAGTTTCTCTAGCCCTGCTTTTCTCTATTTGAAGTGGAGAGTAAACCAAGTGATTGTGATGATACTGCTGGGAACCTTGATCTTCTTATTTTTAAATCTGATACAAATAAACATACATATTAAAGACTGGCTGGACCGATGTGAAAGAAACACAATTTGGAATTTCAGTATGAGTGGCCTTCCAACATTTTCAGTGCCGGTCAAATTCACCATGACTATGTTCAGTCTAGCACCATTTACTGTGGCCCTCATCTCTTTTCTCCTGTTAATTTTCTCCTTGTGGAAACATCTCCAGAAAATGCAGCTCAATTACAAAGGACACAGAGACCCCAGGACCAAGGCCCACATAAATGCATTGAAAATTGTGATCTCATTCCTTTTACTCTATGCCAGTTTCCTTCTATGTATTCTCATATCATGGATTTCTGAGCTGTATCAGAATACACTGATCCACATGTTTTGTCAGACGATTGGAGTCTTCTATCCTTCAAGCCACTCCTTTCTTCTGATTCTAGGAAACCCTAAGTTAAGACAGGCCTCTCTTTTGGTGGCAGCTAAGGTATGGGCTAAACGTTGAgaaactcacaatttcataagccattcagaccacagattattgaatattgtagacagaaacaggagtctatgaggagtttaaaaatattttatactttccc
>TAS2R13_Mnig_H2
aggaagaagaactccactgtccactcaaggatatgaatagcattttagatcagtgaataaccagcagcgatattagactttgaactttctctgttctgacATGGAAAGTGCCCTGCTGAGTATCCTCACTCTTGTAATAATTGCAGAATTCGTAATTGGGAATTTGAGCAATGGATTTATAGTACTGATAAACTGCATTGACTGGGTCAGTAAAAGACAGCTGTCCTCAGTTGATAAAATCCTCACATTCTTGGCAATCTCCAGAATTGGGCTGATCTGGGAACTATTAGTAAGTTGGTTTTTAGGTCTGCATTATCGAGCCATATTTGTGTCTGGAACAGGGTTAAGAATTATGATTTTTAGCTGGGTAGTTTCTAATCACTTCAGTCTCTGGCTTGCTACAATCCTCAGCATCTTTTATTTGCTCAAAATAGTGAGTTTCTCTAGCCCTGCTTTTCTCTATTTGAAGTGGAGAGTAAACCAAGTGATTGTGATGATACTGCTGGGAACCTTGATCTTCTTATTTTTAAATCTGATACAAATAAACATACATATTAAAGACTGGCTGGACCGATGTGAAAGAAACACAATTTGGAATTTCAGTATGAGTGGCCTTCCAACATTTTCAGTGCCGGTCAAATTCACCATGACTATGTTCAGTCTAGCACCATTTACTGTGGCCCTCATCTCTTTTCTCCTGTTAATTTTCTCCTTGTGGAAACATCTCCAGAAAATGCAGCTCAATTACAAAGGACACAGAGACCCCAGGACCAAGGCCCACATAAATGCATTGAAAATTGTGATCTCATTCCTTTTACTCTATGCCAGTTTCCTTCTATGTATTCTCATATCATGGATTTCTGAGCTGTATCAGAATACACTGATCCACATGTTTTGTCAGACGATTGGAGTCTTCTATCCTTCAAGCCACTCCTTTCTTCTGATTCTAGGAAACCCTAAGTTAAGACAGGCCTCTCTTTTGGTGGCAGCTAAGGTATGGGCTAAACGTTGAgaaactcacaatttcataagccattcagaccacagattattgaatattgtagacagaaacaggagtctatgaggagtttaaaaatattttatactttccc
>TAS2R14_Mnig_H1
tattgaattttcaagaatcagatatacatagcattttagatgaatgcattaagaagtcttcagcagtgatattagacattggggcattctcttacaggcaATGGATGGTGTCATAAAGAGCATATTTACATTCATTTTAATTGTGGAATTTATAATTGGAAATTTAGGAAATAGTTTCATAGTACTGGTGAACTGTATTGACTGGGTCAAGAGAAGAAAGATCTCTTTAGTTGATCAGATTCTCATTGCTTTGGCAATCTCTAGAATTAGTCTGGTTTGGTCAATATTTGGAAGCTGGTGTGTATCTGTGTTTTTCCCAGCTTTATTTGCCACTGAAAAACTGTTAAGAATGCTTACTAATATCTGGACAGTGACCAATCATTTTAGTGTCTGGTTAGCTCCAATCCTAGGTACTTTTTATTTTCTCAAGATAGCCAATTTTTCTAACTCTATTTTTCTCTACCTAAAGTGGAGAGTTAAAAAGGTGGTTTTAGTGCTGCTTCTTGTGACTTTGGTCCTCTTGTTTTTAAATATTTTACTGATAAACATTCATATAAATGCCAGTATCAATGGATACAGAGGAAACATGACTTGCAGTTCTGCTTCATGCAACTTTATACGATTTTCCAGGGCTATTGCATTAACCAGCACTGTGTTCGTTTTAATTCCCTTTACTTTGTCCCTGGCAACTTTTCTTCTGCTCAGCTTCTCCCTGTGGAAACATCACAAGAAGATGCAGCACACTGTCAAAGGATACAGAGACGTCAGCACCAAGGCCCACAGAGGAGTTATGCAAACTGTGATCACTTTCCTCCTACTCTATGCCATTTTCCTTCTGACTTTTTTCATATCAATTTGGACCTCTGTACGGTTGAAGGAAAATCAAATTATTATTCTTTCTGAGATGATGGGACTGGCTTATCCTTCAGGTCACTCATGTGTTCTGATTCTTGGAAACAAGAAGCTGAGACAGGCCTCTCTGTCAGTGCTATGGTGGCTGAGGTACAGGTTTAAACATGGGGAGCCCTCAGGTCACAAAGAATTTAGGGAATCATCTTGAatatgttagaaaaaaatagttcataagaaattcttgtatattatgtaaatttatacttcctcaagattctttcattgtgtataactttgtgaattttaca
>TAS2R14_Mnig_H2
tattgaattttcaagaatcagatatacatagcattttagatgaatgcattaagaagtcttcagcagtgatattagacattggggcattctcttacaggcaATGGATGGTGTCATAAAGAGCATATTTACATTCATTTTAATTGTGGAATTTATAATTGGAAATTTAGGAAATAGTTTCATAGTACTGGTGAACTGTATTGACTGGGTCAAGAGAAGAAAGATCTCTTTAGTTGATCAGATTCTCATTGCTTTGGCAATCTCTAGAATTAGTCTGGTTTGGTCAATATTTGGAAGCTGGTGTGTATCTGTGTTTTTCCCAGCTTTATTTGCCACTGAAAAACTGTTAAGAATGCTTACTAATATCTGGACAGTGACCAATCATTTTAGTGTCTGGTTAGCTCCAATCCTAGGTACTTTTTATTTTCTCAAGATAGCCAATTTTTCTAACTCTATTTTTCTCTACCTAAAGTGGAGAGTTAAAAAGGTGGTTTTAGTGCTGCTTCTTGTGACTTTGGTCCTCTTGTTTTTAAATATTTTACTGATAAACATTCATATAAATGCCAGTATCAATGGATACAGAGGAAACATGACTTGCAGTTCTGCTTCATGCAACTTTATACGATTTTCCAGGGCTATTGCATTAACCAGCACTGTGTTCGTTTTAATTCCCTTTACTTTGTCCCTGGCAACTTTTCTTCTGCTCAGCTTCTCCCTGTGGAAACATCACAAGAAGATGCAGCACACTGTCAAAGGATACAGAGACGTCAGCACCAAGGCCCACAGAGGAGTTATGCAAACTGTGATCACTTTCCTCCTACTCTATGCCATTTTCCTTCTGACTTTTTTCATATCAATTTGGACCTCTGTACGGTTGAAGGAAAATCAAATTATTATTCTTTCTGAGATGATGGGACTGGCTTATCCTTCAGGTCACTCATGTGTTCTGATTCTTGGAAACAAGAAGCTGAGACAGGCCTCTCTGTCAGTGCTATGGTGGCTGAGGTACAGGTTTAAACATGGGGAGCCCTCAGGTCACAAAGAATTTAGGGAATCATCTTGAatatgttagaaaaaaatagttcataagaaattcttgtatattatgtaaatttatacttcctcaagattctttcattgtgtataactttgtgaattttaca
>TAS2R16_Mnig_H1
ttcttgcaccagacagtggtggaatcgggaacccattctctacctggaaattggtacagagattcagtctttgtccaggaagacactttggagtagaagaATGATACCCATCCAACTCAGTGTCTTCTTCATGATCATCTATGTGCTTGAGTCCTTGACAATTATTGTGCAGAGCAGCTTAATTGTTGCAGTGCTGGGCAGAGAATGGCTGCAAGTCAGAAGGCTGATGCCTGTGGACATGATTCTCATCAGCCTGGGCATCTCTCGTTTCTGTCTACAGTGGACATCAATGCTGAACGATTTTTGCTTCTATTTTAATTTTAATTATGTACTTTGCAACTTAACAATCACCTGGACATTTTTTAATGTCCTTACATTCTGGTTAAACAGCTTGCTTACCGTCTTCTACTGCATCAAGGTCTCTTCTTTCACCCATCCCATCGTTCTCTGGCTGAGGTGGAGAATTTTGAGGYGGCTTCCCTGGCTATTACTGGGTTGTCTGATGATTACTTGTGTGACAATCATCCCTTCAGCTATTGGGAATTACATTCAAATTCAGTTTCTCACCATGGAGCATCCACCCAGTAACAGCACTGTAATTGACAGACTTCAAAAGTTTCATCAGTATCTGCACCAGGCTCATACAGTTGCRTTGGTTATTCCTTTCATCCTGTTCCTGGCCTCCACCATCTTGCTCATGGCATCATTGACCAAGCAGATAGAACATCATGGCACTGGTCACTGCAATCCAAGCATGAAAGCGCACTTCACTGCCCTGAGGTCCCTTGCCATCTTGTTTATCGTGTTTACCTCTTACTTTCTAACCATACTTATCACCATGATAGGTACTCTATTTGATAAGAGATGTTGGTTATGGGTCTGGGAAGCTTTTGTCTATGCTTTCATCTTTATGCATTCCACTTCACTGATGCTGAGCAGCCCTACATTGAAAAGGATTCTAAATGGAAAATGCTAGgcctagaggttgcctgaggcacagggtacaaactcccgggcaattgatataattaataccagtaaagagtattgctcttatcaatcaattcattgtgaa
>TAS2R16_Mnig_H2
ttcttgcaccagacagtggtggaatcgggaacccattctctacctggaaattggtacagagattcagtctttgtccaggaagacactttggagtagaagaATGATACCCATCCAACTCAGTGTCTTCTTCATGATCATCTATGTGCTTGAGTCCTTGACAATTATTGTGCAGAGCAGCTTAATTGTTGCAGTGCTGGGCAGAGAATGGCTGCAAGTCAGAAGGCTGATGCCTGTGGACATGATTCTCATCAGCCTGGGCATCTCTCGTTTCTGTCTACAGTGGACATCAATGCTGAACGATTTTTGCTTCTATTTTAATTTTAATTATGTACTTTGCAACTTAACAATCACCTGGACATTTTTTAATGTCCTTACATTCTGGTTAAACAGCTTGCTTACCGTCTTCTACTGCATCAAGGTCTCTTCTTTCACCCATCCCATCGTTCTCTGGCTGAGGTGGAGAATTTTGAGGYGGCTTCCCTGGCTATTACTGGGTTGTCTGATGATTACTTGTGTGACAATCATCCCTTCAGCTATTGGGAATTACATTCAAATTCAGTTTCTCACCATGGAGCATCCACCCAGTAACAGCACTGTAATTGACAGACTTCAAAAGTTTCATCAGTATCTGCACCAGGCTCATACAGTTGCRTTGGTTATTCCTTTCATCCTGTTCCTGGCCTCCACCATCTTGCTCATGGCATCATTGACCAAGCAGATAGAACATCATGGCACTGGTCACTGCAATCCAAGCATGAAAGCGCACTTCACTGCCCTGAGGTCCCTTGCCATCTTGTTTATCGTGTTTACCTCTTACTTTCTAACCATACTTATCACCATGATAGGTACTCTATTTGATAAGAGATGTTGGTTATGGGTCTGGGAAGCTTTTGTCTATGCTTTCATCTTTATGCATTCCACTTCACTGATGCTGAGCAGCCCTACATTGAAAAGGATTCTAAATGGAAAATGCTAGgcctagaggttgcctgaggcacagggtacaaactcccgggcaattgatataattaataccagtaaagagtattgctcttatcaatcaattcattgtgaa
>TAS2R2_Mnig_H1
gttgagatttctcagtgctgtatgttcccatttgcaagatcctctggaggaagtatttaggaccatctacaaggaaaagctgagacttgtcctagaaaacATGGCCTTCTCTTTTTCAACTATTCTTCATATTATCGTCATGTCAGCAGAATTCTTCACAGGGATCACAGTAAACGGGTTTCTTATCATTGTTAACTGTAATGAATTGATCAGACATAGAAAGCTAATGCCAATTCAAATCCTCTTAATGTGCATAGGGATGTCTCGATTGGGTCTGCAGATGRTGTTAATGGTACAAAGTTTTTTCTCTGTGTTCTTTCCACTCTTTTATGTCAAAAAACTTCATGGTGCAGCAATGATGTTCCTTTGGATGTTTTTTAGCTCTATCAGCCTCTGGTTTGCCACCTGCCTTTCTGTATTTTACTGCCTCAAGATTTCAGGCTTCACTCAGTCCTGTTTTCTTTGGTTGAAATTCAGGATGCCAAAGTTAATATCTTGGCTGCTTCTGGGAAGTCTTCTGGCCTCTGTGGGCATTGCATCTCTGTGTATCGAGGTAGATTACCCTAAAACTGAGGAAGAGGACGCCCTCAGAAACACCACACTTTATTTTGCACACAAAACAAAGATAAAGAAAATTAGTGAAGTGCTTCTTGTCAACTTGGCATTATTATTTCCTCTGGCCATATTTGTGATGTGCACTTCTATGTTACTCATCTCTCTTTACAAGCACAATCAACGGATGCAACATGGATCTCATGGCTTTAGAAACRCCAGCACAGAAGCCCATATAAATGCATTAAAAACAGTGATAACATTCTTCTGCTTCTTTATTTCTTATTTTGCTGCYTTCATGACGAATATGACATTTAGCTCACCTTACAGAAGTCACCAGTTCTTTATGCTGAAGGACATAATGGCAGCATATCCCTCTGGCCACTCAGTTATAATAATCTTGAGTAATTCGAAGTTCCAACAATCATTTAGAAGAATTTTCTGCCTCAAAAAGAAACCGTGAagaggaagaacagtgtgaactatttctttcctcgatatagattcaatggacttacttgggttttgtgtgctgactctccctctctctggtaattttctgc
>TAS2R2_Mnig_H2
gttgagatttctcagtgctgtatgttcccatttgcaagatcctctggaggaagtatttaggaccatctacaaggaaaagctgagacttgtcctagaaaacATGGCCTTCTCTTTTTCAACTATTCTTCATATTATCGTCATGTCAGCAGAATTCTTCACAGGGATCACAGTAAACGGGTTTCTTATCATTGTTAACTGTAATGAATTGATCAGACATAGAAAGCTAATGCCAATTCAAATCCTCTTAATGTGCATAGGGATGTCTCGATTGGGTCTGCAGATGRTGTTAATGGTACAAAGTTTTTTCTCTGTGTTCTTTCCACTCTTTTATGTCAAAAAACTTCATGGTGCAGCAATGATGTTCCTTTGGATGTTTTTTAGCTCTATCAGCCTCTGGTTTGCCACCTGCCTTTCTGTATTTTACTGCCTCAAGATTTCAGGCTTCACTCAGTCCTGTTTTCTTTGGTTGAAATTCAGGATGCCAAAGTTAATATCTTGGCTGCTTCTGGGAAGTCTTCTGGCCTCTGTGGGCATTGCATCTCTGTGTATCGAGGTAGATTACCCTAAAACTGAGGAAGAGGACGCCCTCAGAAACACCACACTTTATTTTGCACACAAAACAAAGATAAAGAAAATTAGTGAAGTGCTTCTTGTCAACTTGGCATTATTATTTCCTCTGGCCATATTTGTGATGTGCACTTCTATGTTACTCATCTCTCTTTACAAGCACAATCAACGGATGCAACATGGATCTCATGGCTTTAGAAACRCCAGCACAGAAGCCCATATAAATGCATTAAAAACAGTGATAACATTCTTCTGCTTCTTTATTTCTTATTTTGCTGCYTTCATGACGAATATGACATTTAGCTCACCTTACAGAAGTCACCAGTTCTTTATGCTGAAGGACATAATGGCAGCATATCCCTCTGGCCACTCAGTTATAATAATCTTGAGTAATTCGAAGTTCCAACAATCATTTAGAAGAATTTTCTGCCTCAAAAAGAAACCGTGAagaggaagaacagtgtgaactatttctttcctcgatatagattcaatggacttacttgggttttgtgtgctgactctccctctctctggtaattttctgc
>TAS2R20_Mnig_H1
ttcaggaatcaagtgcatatttaatctaaagtctgaatattagaggagtcacaaccagtgacattaggcctgaactttttacttgcttttttgtttagacATGATGAGTTTTCTACCCATTGTTTTTTCCATTCTAGTAGTGGTTGCATTTGTTCTTGGAAATTTTGCCAATGGCTTTATAGCACTGATAAATTTCATTGCCTGGGTCAAGAGACAAAAGATCTCCTCAGCTGATCAAATTATTGCTGCTCTGGCGGTCTCCAGAGTTGGTTTGCTCTGGGTAATAGTCTTACACTGGTATGCAACTGTRTTGAATCCAAATTCATCTAGTTTAAAAGTAAGAATTTTTCTTTCTAATGCCTGGGCAGTAACCAACCATTTCAGCATCTGGCTTGCTACTAGCCTCAGCATATTTTATTTGCTCAAGATCRTCAATTTCTCCAGACTTATTTTTCATCACTTAAAAAGGAAGGTTAAGAGTGTAGTTCTGGGGATAGTGTCGGGGGCTTTGTTATTTTTGGTTTGTGATCTTGTGGCGGAAAACGTRTATATAAATGTGTGGACAAAAGAATATGAAAGAAACATAACTTGGAAGATCAAATTGAGGAATGCAACGTACCTTTCTAACTTGATTGTAGTCACGCTAGCAAACTTGATACCATTCACTCTGACCCTGACATCTTTTCTGCTGTTAATCTGCTCTCTGTGTAAACATCTGAAGAAGATGAAGCTCTATGGCAAAGGATCGCAAGATCCTAGCACCAAGATCCACATAAAAGCTCTGCAAACTGTGACCTCTTTCCTCATACTATTTGCCGTTTACTTTCTATGTCTAATCGTATCATTTTGGAATTATAAGAAGCAACAGAAAGAACTTGTCTTAATCCTTTGCCAAGCTATTGGAATCATATATCCATCGTTCCACTCATTCATTCTGATTTGGGGGAACAAGAAGCTAAAGCAGAACTTTCTTTCAATTTTGTGGCAGGTGACTTGCTGGGCCAAAGGACAGAACCTGTCAACTCCATAGattcaccagaggttcattgtgtgttttctagcagaaaacaaattgwtggtgtccggaacattttatatttcctacaagtttttgcatagtctatgtattt
>TAS2R20_Mnig_H2
ttcaggaatcaagtgcatatttaatctaaagtctgaatattagaggagtcacaaccagtgacattaggcctgaactttttacttgcttttttgtttagacATGATGAGTTTTCTACCCATTGTTTTTTCCATTCTAGTAGTGGTTGCATTTGTTCTTGGAAATTTTGCCAATGGCTTTATAGCACTGATAAATTTCATTGCCTGGGTCAAGAGACAAAAGATCTCCTCAGCTGATCAAATTATTGCTGCTCTGGCGGTCTCCAGAGTTGGTTTGCTCTGGGTAATAGTCTTACACTGGTATGCAACTGTRTTGAATCCAAATTCATCTAGTTTAAAAGTAAGAATTTTTCTTTCTAATGCCTGGGCAGTAACCAACCATTTCAGCATCTGGCTTGCTACTAGCCTCAGCATATTTTATTTGCTCAAGATCRTCAATTTCTCCAGACTTATTTTTCATCACTTAAAAAGGAAGGTTAAGAGTGTAGTTCTGGGGATAGTGTCGGGGGCTTTGTTATTTTTGGTTTGTGATCTTGTGGCGGAAAACGTRTATATAAATGTGTGGACAAAAGAATATGAAAGAAACATAACTTGGAAGATCAAATTGAGGAATGCAACGTACCTTTCTAACTTGATTGTAGTCACGCTAGCAAACTTGATACCATTCACTCTGACCCTGACATCTTTTCTGCTGTTAATCTGCTCTCTGTGTAAACATCTGAAGAAGATGAAGCTCTATGGCAAAGGATCGCAAGATCCTAGCACCAAGATCCACATAAAAGCTCTGCAAACTGTGACCTCTTTCCTCATACTATTTGCCGTTTACTTTCTATGTCTAATCGTATCATTTTGGAATTATAAGAAGCAACAGAAAGAACTTGTCTTAATCCTTTGCCAAGCTATTGGAATCATATATCCATCGTTCCACTCATTCATTCTGATTTGGGGGAACAAGAAGCTAAAGCAGAACTTTCTTTCAATTTTGTGGCAGGTGACTTGCTGGGCCAAAGGACAGAACCTGTCAACTCCATAGattcaccagaggttcattgtgtgttttctagcagaaaacaaattgwtggtgtccggaacattttatatttcctacaagtttttgcatagtctatgtattt
>TAS2R3_Mnig_H1
aacaggtagaggagtagattaacgagaaaaatatcaaatcagtgaggagattctacatatcaacagaaagaacaaagatcaggactgcctaattgctgacataATGGGACTCACCGAGGGGGTGTTCCTGATTGTGTGTGGCGCTCAGTTCACACTGGGAATTCTGGTCAATGGTTTCATTGGTTTGGTCAGTGGTAGGAGCTGGTTCAAGACCAAGAGAATGTCTTTGTCTGACTTCATCATCGCCACCTTGGCACTCTCAAGGATCATTCTGCTGTGTATTATCTTGACTGATAGTTTTTTAATAGTATTCTCTGTCAATGAACATGATTCAGGGATAATAATGCAAATTATTGATGTTTTCTGGACCTTTACAAACCATCTGAGCATTTGGTTTGCCACTTGTCTTGGTGTCCTCTACTGCTTGAAAATCGCCATTTTCTCTCACCCCACATTCCTCTGGCTCAAGTGGAGAGTTTCTAGGGTGATGGTATGGATGCTGTTGGGTGCACTGCTCTTATCCTGTGGTAGTACCGCATCTCTGATCAATGAGTTTAAGCTCTATTCTGTCCTTAGGGGAATTGAGGCCACCAGGAATGTGACTGAACACTTCAGAAAGAAGAGGAATGAGTATTATCTGATCCATGTTCTTGGGACTCTGTGGTACCTGCCTCCCTTAGTTGTGTCCCTGGCCTCCTACTTTTTGCTCATCTTCTCCTTGGGGAGGCACACACGGCAGATGCTGCAAAATAGTACAAGCTCCAGAGATCCAAGCACTGAGGCCCACAAGAGGGCCATCAGAATCATCCTTTCCTTCTTTTTTCTCTTCTTACTTTACTTTCTTGCCTTTTTAATTGCATCATTTGGTAATTTCCTACCAAAAACCAAGATGGCTAAGATGATTGGCGAGGTAATGACAATGTTTTATCCTGCTGGCCACTCGTTTATTGTCATTCTGGGGAACAGCAAACTGAAGCAGACATTTGTAGAGACGCTCTGGTGTGAGTCTGGCCACCTGAAGCCTGGATCCAAGGGACCCATTTTCTCTTAGagtaacagagggcctggggtggagcccgtgagccttttgcccggctcaagactacgggattcttcctgaccctcccatgataccagttccataacatcac
>TAS2R3_Mnig_H2
aacaggtagaggagtagattaacgagaaaaatatcaaatcagtgaggagattctacatatcaacagaaagaacaaagatcaggactgcctaattgctgacataATGGGACTCACCGAGGGGGTGTTCCTGATTGTGTGTGGCGCTCAGTTCACACTGGGAATTCTGGTCAATGGTTTCATTGGTTTGGTCAGTGGTAGGAGCTGGTTCAAGACCAAGAGAATGTCTTTGTCTGACTTCATCATCGCCACCTTGGCACTCTCAAGGATCATTCTGCTGTGTATTATCTTGACTGATAGTTTTTTAATAGTATTCTCTGTCAATGAACATGATTCAGGGATAATAATGCAAATTATTGATGTTTTCTGGACCTTTACAAACCATCTGAGCATTTGGTTTGCCACTTGTCTTGGTGTCCTCTACTGCTTGAAAATCGCCATTTTCTCTCACCCCACATTCCTCTGGCTCAAGTGGAGAGTTTCTAGGGTGATGGTATGGATGCTGTTGGGTGCACTGCTCTTATCCTGTGGTAGTACCGCATCTCTGATCAATGAGTTTAAGCTCTATTCTGTCCTTAGGGGAATTGAGGCCACCAGGAATGTGACTGAACACTTCAGAAAGAAGAGGAATGAGTATTATCTGATCCATGTTCTTGGGACTCTGTGGTACCTGCCTCCCTTAGTTGTGTCCCTGGCCTCCTACTTTTTGCTCATCTTCTCCTTGGGGAGGCACACACGGCAGATGCTGCAAAATAGTACAAGCTCCAGAGATCCAAGCACTGAGGCCCACAAGAGGGCCATCAGAATCATCCTTTCCTTCTTTTTTCTCTTCTTACTTTACTTTCTTGCCTTTTTAATTGCATCATTTGGTAATTTCCTACCAAAAACCAAGATGGCTAAGATGATTGGCGAGGTAATGACAATGTTTTATCCTGCTGGCCACTCGTTTATTGTCATTCTGGGGAACAGCAAACTGAAGCAGACATTTGTAGAGACGCTCTGGTGTGAGTCTGGCCACCTGAAGCCTGGATCCAAGGGACCCATTTTCTCTTAGagtaacagagggcctggggtggagcccgtgagccttttgcccggctcaagactacgggattcttcctgaccctcccatgataccagttccataacatcac
>TAS2R38_Mnig_H1
tctctccactgggtggcaactaggtctttagagtagccaactagagaagattagccaactagagaagagaagtagaatagccaattagagaagtgacatcATGTTAACTCTAACTCACATCTGCACTGTGTCCTCTGAAGTCAGGAGCACATTTCTGTTCATTTCAGTCCTGGAGTTTGCAGTGGGGTTTCTGACCAACGCCTTCATTTCCTTGGTGAATTTTTGGGACGTAGTGAAGAGGCAGCCACTGAGCAACAGTGATTGTGTGCTTCTGTGTCTCAGCATCAGCCGGCTTTTCCTGCATGGACTGCTCTTCCTGAGTGCTATCCAGCTTACCCACTTCCAGAAGTTGAGTGAACCACTGAACCACAGCTACCAAGCCATCCTCATGCTATGGATGATTGCAAACCAAGCCAACCTCTGGCTTGCCGCCTGCCTCAGCCTGCTCTACTGCTCCAAGCTCATCCGTTTCTCTCACACCTTCCTGATCTGCTTGGCAAACTGGGTCTCCAGGAAGATATCCCAGATGCTCCTGGGTATTATTCTTTGCTCCTGCATCTGCACTGTCCTCTGTGTTTGGTGCTTTTTTGGCAGACTTCACTTCACAGTCACAACTGTGCTATTCATGAATAACAATACAAGGCTCAACTGGCAGATTAAAGATCTCAACTTATTTTATTCCTTTCTCTTCTGCTATCTGTGGTCTGTCCCTCCTTTCCTATTGTTTCTGGTTTCTTCTGGGATGCTGACTGTCTCCCTGGGAAGGCACATGAGGACAATGAAGGTCTATACCAGAGACTCTCGTGACCCCAGCCTGGAGGCCCACATTAAAGCCCTCAAGTCTCTTATCTCCTTTTTCTGCTTCTTTGCGATATCATCCTGTGCTGCCTTCATCTCAGTGCCCCTACTTATTCTGTGGCATGACAAAATAGGGGTGATGGTTTGTGTTGGGATAATGGCAGCTTGTCCCTCTGGGCATGCAGCCGTCCTGATCTCAGGCAATGCCAAGTTGAGGAGAGCTGTGACAACCATTCTGCTCTGGGCTCAGAGCAGCCTGAAGGTAAGAGCCGACCACATGGCAGATTCCAGGACACCATGCTGAgaatggatataaaatgaactcttccttaatacgcctgtgagtcttcatgaatatgcctctgattcctcaggaatacaactctgattcctcacaaagcctt
>TAS2R38_Mnig_H2
tctctccactgggtggcaactaggtctttagagtagccaactagagaagattagccaactagagaagagaagtagaatagccaattagagaagtgacatcATGTTAACTCTAACTCACATCTGCACTGTGTCCTCTGAAGTCAGGAGCACATTTCTGTTCATTTCAGTCCTGGAGTTTGCAGTGGGGTTTCTGACCAACGCCTTCATTTCCTTGGTGAATTTTTGGGACGTAGTGAAGAGGCAGCCACTGAGCAACAGTGATTGTGTGCTTCTGTGTCTCAGCATCAGCCGGCTTTTCCTGCATGGACTGCTCTTCCTGAGTGCTATCCAGCTTACCCACTTCCAGAAGTTGAGTGAACCACTGAACCACAGCTACCAAGCCATCCTCATGCTATGGATGATTGCAAACCAAGCCAACCTCTGGCTTGCCGCCTGCCTCAGCCTGCTCTACTGCTCCAAGCTCATCCGTTTCTCTCACACCTTCCTGATCTGCTTGGCAAACTGGGTCTCCAGGAAGATATCCCAGATGCTCCTGGGTATTATTCTTTGCTCCTGCATCTGCACTGTCCTCTGTGTTTGGTGCTTTTTTGGCAGACTTCACTTCACAGTCACAACTGTGCTATTCATGAATAACAATACAAGGCTCAACTGGCAGATTAAAGATCTCAACTTATTTTATTCCTTTCTCTTCTGCTATCTGTGGTCTGTCCCTCCTTTCCTATTGTTTCTGGTTTCTTCTGGGATGCTGACTGTCTCCCTGGGAAGGCACATGAGGACAATGAAGGTCTATACCAGAGACTCTCGTGACCCCAGCCTGGAGGCCCACATTAAAGCCCTCAAGTCTCTTATCTCCTTTTTCTGCTTCTTTGCGATATCATCCTGTGCTGCCTTCATCTCAGTGCCCCTACTTATTCTGTGGCATGACAAAATAGGGGTGATGGTTTGTGTTGGGATAATGGCAGCTTGTCCCTCTGGGCATGCAGCCGTCCTGATCTCAGGCAATGCCAAGTTGAGGAGAGCTGTGACAACCATTCTGCTCTGGGCTCAGAGCAGCCTGAAGGTAAGAGCCGACCACATGGCAGATTCCAGGACACCGTGCTGAgaatggatataaaatgaactcttccttaatacgcctgtgagtcttcatgaatatgcctctgattcctcaggaatacaactctgattcctcacaaagcctt
>TAS2R39_Mnig_H1
gaattctgaaataaacaaatagagtgaatttggaaatgatgcatcaactgcttcctcctgtgacacgaatactgggagttatcaagaatctgcccatcaaATGCTAGGGAGATGTTTTCCTCCAAACACCAAAGGGAAGCAACAGCTCAGGATGATTAAACTCTGCGATCCTGCAGAAAGTGAATTGTCGCCATTTCTCATCACCTTAACTTTAGCAGTTTTACTTGCTGAATACCTCACTGGTATCATTGCAAATGGGTTCATCACGKCTATACATGCAGCTGAATGGGTTCAAAATAAGTCAGTKTCCACAAGTGGCAGGATCCTGGTTTTCCTGAGTGTATCCAGAATAGCTCTCCAGAGCCTCATGATGTTAGAAATWACCATCAGCTCAACCTCCCTAAGTTTTTATTCTGAAGACGCTGTATATTATGCATTCAAAATAAGTTTTATATTCTTAAATTTTTGTAGCCTGTGGTTTGCTGCCTGGCTCAGTTTCTTCTACTTTGTGAAGATTGCCAATTTCTCCTACCCCCTTTTCCTCAAGCTGAGGTGGAGAATTTCTGGATTGATACCCTGGCTTCTATGGCTGTCTGTGTTTATTTCCTTCAGTCACAGCATGTTCTGCATCAACATCTGCACTGGGTATTGTGACAATTCTTTCCCTATCCACTCTTCCAACTCCACTGAGAAAACATACTTCTCTGAGATCAGTGTGGTCAGTTTGGCTTTTTTCTTTAACCTAGGGATTGTGATTCCTCTGATCATGTTCATCCTGGCAGCCATTCTGCTGATCCTCTCTCTCAAGAGACACACCCTACAYATGGGAAGCAATGCCACAGGGTCCAAGGACCCTAGCATGGAGGCTCACATTGGGGCCATCAAAGCTACCAGCTACTTTCTCATTCTCTACATTTTCAATGCAGTTGCTCTGTTTATCTACCTGTCCAACATGTTTGACATCAACAGTCTGTGGAATACTTTGTGCCAGATCATCATGGCTGCCTACCCTGCCAGCCACTCAATTCTACTGATTAAGGATAACCCTGGGTTGAGAAGAGCATGGAAGCAGATTCAGCACCAACTTCATCTTTACCCAAAACAGTGGACTCTGTGActggcacccaagaagaccacaggacctgacctaaccggctctgccattccctcacctagacctctcttttctctcttcttttcttctccaaccctcatct
>TAS2R39_Mnig_H2
gaattctgaaataaacaaatagagtgaatttggaaatgatgcatcaactgcttcctcctgtgacacgaatactgggagttatcaagaatctgcccatcaaATGCTAGGGAGATGTTTTCCTCCAAACACCAAAGGGAAGCAACAGCTCAGGATGATTAAACTCTGCGATCCTGCAGAAAGTGAATTGTCGCCATTTCTCATCACCTTAACTTTAGCAGTTTTACTTGCTGAATACCTCACTGGTATCATTGCAAATGGGTTCATCACGKCTATACATGCAGCTGAATGGGTTCAAAATAAGTCAGTKTCCACAAGTGGCAGGATCCTGGTTTTCCTGAGTGTATCCAGAATAGCTCTCCAGAGCCTCATGATGTTAGAAATWACCATCAGCTCAACCTCCCTAAGTTTTTATTCTGAAGACGCTGTATATTATGCATTCAAAATAAGTTTTATATTCTTAAATTTTTGTAGCCTGTGGTTTGCTGCCTGGCTCAGTTTCTTCTACTTTGTGAAGATTGCCAATTTCTCCTACCCCCTTTTCCTCAAGCTGAGGTGGAGAATTTCTGGATTGATACCCTGGCTTCTATGGCTGTCTGTGTTTATTTCCTTCAGTCACAGCATGTTCTGCATCAACATCTGCACTGGGTATTGTGACAATTCTTTCCCTATCCACTCTTCCAACTCCACTGAGAAAACATACTTCTCTGAGATCAGTGTGGTCAGTTTGGCTTTTTTCTTTAACCTAGGGATTGTGATTCCTCTGATCATGTTCATCCTGGCAGCCATTCTGCTGATCCTCTCTCTCAAGAGACACACCCTACAYATGGGAAGCAATGCCACAGGGTCCAAGGACCCTAGCATGGAGGCTCACATTGGGGCCATCAAAGCTACCAGCTACTTTCTCATTCTCTACATTTTCAATGCAGTTGCTCTGTTTATCTACCTGTCCAACATGTTTGACATCAACAGTCTGTGGAATACTTTGTGCCAGATCATCATGGCTGCCTACCCTGCCAGCCACTCAATTCTACTGATTAAGGATAACCCTGGGTTGAGAAGAGCCTGGAAGCAGCTTCAGCACCGACTTCATCTTTACCCAAAACAGTGGACTCTGTGActggcacccaagaagaccacaggacctgacctaaccggctctgccattccctcacctagacctctcttttctctcttcttttcttctccaaccctcatct
>TAS2R4_Mnig_H1
atgtccttcctggctagatactggtgtctgcttatacattttggtatttctcctgcccccactatcagcaccacaactgctgaatcctcaatgagtaaagATGCTTTGGTTATTCTATTTCTCTGCTATTATTGCCTCAGTTATTTTAGATTTTGTAGGAATCATTATGAGTCTGTTTATTACAGTGGTCAATTACAAAACTTGGGTCAAAAGCCATAGAATCTCCTCTTCTGAAAGGATCCTGTTCAGCTTGGGCATCACCAGGTTTTTTATGCTGGGACTATTTCTGGCGAACACCATCTATTTCGTCTCTTCAAATAAGGAAAGGTCAGTCTACCTGTCTGCTTTTTTCGTGTTGTGTTTCATGTTTTTGGACTCAAGCAGTCTCTGGTTTGTGACCTTGCTCAACAGCTTGTACTGTGTGAAGATTACCAACTTCCAACACTCAGTGTTTCTCCTGCTGAAGCGGAATATCTCCCCAAAGATCCCCAGACTGCTGCCGGCCTGTGTGCTGATTTCTGCTTTCACCACTTGCCTGTATATCACGCTTAGCCAGGCATCACCTTTTCCTGAACTTGTGACTAAGAGAAATAACACATCCTTTAATATCAGTGAGGGCATCTTGTCTTTAGTGGTTTCTTTTGTCTTGAGCTCATCTCTCCAGTTCATCATTAATGTGACTTCTGCTTCCTTGCTAATATACTCCTTGAGGAGACATATACGGAAGATGCAGAAAAATGCCACTGGTTTCTGGAATCCCCAGACGGAAGCTCATGTAGGTGCTATGAAGCTGATGATCTATTTCCTCATCCTCTACATTCCATATTCAGTTGCTACACTGGTCCAGTATCTCCCCTTTTATGCAGGGATGGATATGGGGACCAAATCCATTTGTCTGATTTTTGCCACCCTTTACTCTCCAGGACATTCTGTTCTCATTATTATCACACATCCTAAACTGAAAACAACAGCAAAGAAGATTCTTTGTTTCAAAAAATAGcggaatttcagtaaacaatacctagattcacctgatggtttgggggcaaggttttctgttggcagttttcccaatggtctgaggaattcagttttgtgat
>TAS2R4_Mnig_H2
atgtccttcctggctagatactggtgtctgcttatacattttggtatttctcctgcccccactatcagcaccacaactgctgaatcctcaatgagtaaagATGCTTTGGTTATTCTATTTCTCTGCTATTATTGCCTCAGTTATTTTAGATTTTGTAGGAATCATTATGAGTCTGTTTATTACAGTGGTCAATTACAAAACTTGGGTCAAAAGCCATAGAATCTCCTCTTCTGAAAGGATCCTGTTCAGCTTGGGCATCACCAGGTTTTTTATGCTGGGACTATTTCTGGCGAACACCATCTATTTCGTCTCTTCAAATAAGGAAAGGTCAGTCTACCTGTCTGCTTTTTTCGTGTTGTGTTTCATGTTTTTGGACTCAAGCAGTCTCTGGTTTGTGACCTTGCTCAACAGCTTGTACTGTGTGAAGATTACCAACTTCCAACACTCAGTGTTTCTCCTGCTGAAGCGGAATATCTCCCCAAAGATCCCCAGACTGCTGCCGGCCTGTGTGCTGATTTCTGCTTTCACCACTTGCCTGTATATCACGCTTAGCCAGGCATCACCTTTTCCTGAACTTGTGACTAAGAGAAATAACACATCCTTTAATATCAGTGAGGGCATCTTGTCTTTAGTGGTTTCTTTTGTCTTGAGCTCATCTCTCCAGTTCATCATTAATGTGACTTCTGCTTCCTTGCTAATATACTCCTTGAGGAGACATATACGGAAGATGCAGAAAAATGCCACTGGTTTCTGGAATCCCCAGACGGAAGCTCATGTAGGTGCTATGAAGCTGATGATCTATTTCCTCATCCTCTACATTCCATATTCAGTTGCTACACTGGTCCAGTATCTCCCCTTTTATGCAGGGATGGATATGGGGACCAAATCCATTTGTCTGATTTTTGCCACCCTTTACTCTCCAGGACATTCTGTTCTCATTATTATCACACATCCTAAACTGAAAACAACAGCAAAGAAGATTCTTTGTTTCAAAAAATAGcggaatttcagtaaacaatacctagattcacctgatggtttgggggcaaggttttctgttggcagttttcccaatggtctgaggaattcagttttgtgat
>TAS2R40_Mnig_H1
gaggggggcggaaattacaataacattgagcaagggtcagaagattgcagagcagttacccgttcttggcatagaaacctgaaagtcaggatcaaagagaATGGCAACCATGAACACAGATGCCACAGACAAAGACATATCCAGGTTCAAGGTCATCTTCACCTTGGTGGTCTCCGGAATAGAGTGCATCACTGGCATCCTTGGGAGTGGCTTCATCACGGCCATCTATGGGGCTGAGTGGGCCAGGGGCAAAACACTCCCCACTGGTGACTGCATTATGTTGATGCTGAGCTTTTCCAGGCTCTTGCTACAGATTTGGATGATGCTGGAGAACATTTTCAGTCTGCTATTCCGAATTGTTTATAACCAAAACACAGTGTATATCCTCTTCAAAGTCATCACTGTCTTTCTGAACCATTCCAATCTCTGGTTTGCTGCCTGGCTCAAAGTCTTCTATTGTCTTAGAATTGCAAACTTCAATCATCCTTTGTTCTTCCTGATGAAGAGGAAAATCATAGTGCTGATGCCTTGGCTCCTCGGGCTGTCAGTGTTGGTTTCCTTAAGCTTCAGCTTTCCTCTCTCAAAAGATGTCTTCAATGTGTATGTGAATAGCTCCATTCCTATCCCCTCCTACAACTCCACGGAGAAGAAGTACTTCTCTGAGACCAATATGGTCAACCTGGTATTTTTCTATAACATAGGGATCTTCATTCCTCTGATCATGTTCATCCTGGCAGCCACTCTGCTGATCCTCTCTCTCAAGAGACACACCCTACACATGGGAAGCAATGCCACAGGGTCCAGGGACCCCAGCATGAAGGCTCACATAGGGGCCATCAAAGCCACCAGCTACTTTCTCATCCTCTACATTTTCAATGCAGTTGCTCTATTTCTTTCCATGTCCAACATCTTTGACACTTACAGTTCCTGGAATATTTTGTGCAAGATCATCATGGCTGCCTACCCTGCCGGCCACTCAATACAACTGATCTTGGGCAACCCTGGGCTGAGAAGAGCCTGGAAGCGGTTTCAGAGCCAAGTTTCTCTTTACCTAAAAGGGCAGACTCTGTGActggaactcagggaggactgcgggacctcgtccaaccacttctgccttttcctcaggtagaactctctcctcacccatctcttctctcccaaacctgctc
>TAS2R40_Mnig_H2
gaggggggcggaaattacaataacattgagcaagggtcagaagattgcagagcagttacccgttcttggcatagaaacctgaaagtcaggatcaaagagaATGGCAACCATGAACACAGATGCCACAGACAAAGACATATCCAGGTTCAAGGTCATCTTCACCTTGGTGGTCTCCGGAATAGAGTGCATCACTGGCATCCTTGGGAGTGGCTTCATCACGGCCATCTATGGGGCTGAGTGGGCCAGGGGCAAAACACTCCCCACTGGTGACTGCATTATGTTGATGCTGAGCTTTTCCAGGCTCTTGCTACAGATTTGGATGATGCTGGAGAACATTTTCAGTCTGCTATTCCGAATTGTTTATAACCAAAACACAGTGTATATCCTCTTCAAAGTCATCACTGTCTTTCTGAACCATTCCAATCTCTGGTTTGCTGCCTGGCTCAAAGTCTTCTATTGTCTTAGAATTGCAAACTTCAATCATCCTTTGTTCTTCCTGATGAAGAGGAAAATCATAGTGCTGATGCCTTGGCTCCTCGGGCTGTCAGTGTTGGTTTCCTTAAGCTTCAGCTTTCCTCTCTCAAAAGATGTCTTCAATGTGTATGTGAATAGCTCCATTCCTATCCCCTCCTACAACTCCACGGAGAAGAAGTACTTCTCTGAGACCAATATGGTCAACCTGGTATTTTTCTATAACATAGGGATCTTCATTCCTCTGATCATGTTCATCCTGGCAGCCACTCTGCTGATCCTCTCTCTCAAGAGACACACCCTACACATGGGAAGCAATGCCACAGGGTCCAGGGACCCCAGCATGAAGGCTCACATAGGGGCCATCAAAGCCACCAGCTACTTTCTCATCCTCTACATTTTCAATGCAGTTGCTCTATTTCTTTCCATGTCCAACATCTTTGACACTTACAGTTCCTGGAATATTTTGTGCAAGATCATCATGGCTGCCTACCCTGCCGGCCACTCAATACAACTGATCTTGGGCAACCCTGGGCTGAGAAGAGCCTGGAAGCGGTTTCAGAGCCAAGTTTCTCTTTACCTAAAAGGGCAGACTCTGTGActggaactcagggaggactgcgggacctcgtccaaccacttctgccttttcctcaggtagaactctctcctcacccatctcttctctcccaaacctgctc
>TAS2R403-S_Mnig_H1
acagttagtaatcaagtatttattgaagttaaagtctggatattaaaggaatcagaaccagtgttattaagcctgcaatttttttggtctaacatctaacATGATGTATTTTCTGTTCATCATTTTATCAATTCTGTTAGTGTTTGCATTTGTTGTTGGAAATTTTGCCAATGGCTTCATAGCTCTAGTAAATGTCATTGACTGGGTTAAGACGCGAAAGATTTCCTTAGTTGACCAAATTCTCACTGCTCTCGTGATCTACAGAATTGGTTTACTCTGGGCCATATTATTATATTGGTAKGCAACTGTGTTTAATTCGGCTTTATGTAGTTCAGAAGTAAGAATTTTTCCTTCTAATATCTTGGCAATAATCAACCATTTCAGCATCTGGCTTACTGCTAGCCTCAGCATATTTTATTTGCTCAAGATTGCCAATTTCTCCAACCTTCTTTTTCTCCACCTACAGAAGAGAATTAAGAGTGTTGTTCTGGTGATACTGTTGGGGCCCTTGGTATTTTTTATTAGTAATCTTGCTGTGGTAACCATGGATGAGGGTGTATGGACAAAAGAATATGAAGGAAATGTGACTTGGAAGATCAAATTGAAGAATGCAATACACCTTTCAAACTTGACTCTAAGCACGCTAGCAAACCTCATACCCTTCACTCTGACCCTAATATGTTTTCTGCTGTTAATCTGTTCTCTGTGTAAACATCTCAAGAAGATGCAGCTCCATGGCAAAGGATCTCAAGATCTCAGCACCAAGGTCCACGTAAAATCTTTGCAAACCGTGATCTCCTTTCTCATGTTGTTTGCCATTTACTTTCTGTGTCTAATCACTTTAACCTGGAGTCCTTGGAAACAGCAGAGCAAACTTGTATTCCTGCTTTGCCAAACTTTTGCAATCATGTATCCTTCATTCCACTCATTCATCCTGATTATGGGAAATAGGAAACTAAAACAGACCTTTCTTTCAGTTTTGTGGCAGGTGACATGCTGAgtgaaaggacagaaaccctcaactccatagattcacaaggggagcatcatgtgtcttctagcagtaaacaaactgacggtgtgtggaacattttatattt
>TAS2R403-S_Mnig_H2
acagttagtaatcaagtatttattgaagttaaagtctggatattaaaggaatcagaaccagtgttattaagcctgcaatttttttggtctaacatctaacATGATGTATTTTCTGTTCATCATTTTATCAATTCTGTTAGTGTTTGCATTTGTTGTTGGAAATTTTGCCAATGGCTTCATAGCTCTAGTAAATGTCATTGACTGGGTTAAGACGCGAAAGATTTCCTTAGTTGACCAAATTCTCACTGCTCTCGTGATCTACAGAATTGGTTTACTCTGGGCCATATTATTATATTGGTAKGCAACTGTGTTTAATTCGGCTTTATGTAGTTCAGAAGTAAGAATTTTTCCTTCTAATATCTTGGCAATAATCAACCATTTCAGCATCTGGCTTACTGCTAGCCTCAGCATATTTTATTTGCTCAAGATTGCCAATTTCTCCAACCTTCTTTTTCTCCACCTACAGAAGAGAATTAAGAGTGTTGTTCTGGTGATACTGTTGGGGCCCTTGGTATTTTTGATTTGTAATCTTGCTGTGGTAACCATGGATGAGGGTGTATGGACAAAAGAATATGAAGGAAATGTGACTTGGAAGATCAAATTGAAGAATGCAATACACCTTTCAAACTTGACTCTAAGCACGCTAGCAAACCTCATACCCTTCACTCTGACCCTAATATGTTTTCTGCTGTTAATCTGTTCTCTGTGTAAACATCTCAAGAAGATGCAGCTCCATGGCAAAGGATCTCAAGATCTCAGCACCAAGGTCCACGTAAAATCTTTGCAAACCGTGATCTCCTTTCTCATGTTGTTTGCCATTTACTTTCTGTGTCTAATCACTTTAACCTGGAGTCCTTGGAAACAGCAGAGCAAACTTGTATTCCTGCTTTGCCAAACTTTTGCAATCATGTATCCTTCATTCCACTCATTCATCCTGATTATGGGAAATAGGAAACTAAAACAGACCTTTCTTTCAGTTTTGTGGCAGGTGACATGCTGAgtgaaaggacagaaaccctcaactccatagattcacaaggggagcatcatgtgtcttctagcagtaaacaaactgacggtgtgtggaacattttatattt
>TAS2R41_Mnig_H1
tttagcactcctaggaaagattaaaagcaggactgtggctaggggcagggaggaggccagggaccaaggcactcaagtggggactgcaggaggggtcagaATGCAAGCAGCACTGAGGGCCTTCTTCATGTTGCTCTTTAGCCTGCTGAGTCTTCTGGGGATTGCAGCGAATGGCTTCATTGTGCTGGTGCTGGGCAGGGAGTGGCTTCGATATGGCAGGCTGCTACCCTTGGACATGATCCTCCTTAGCTTGGGTGCCTTCCGCTTCTACCTGCAGTTGGTTGGGATGGGGCACAACTTCTATCACTCTGCCCATGTGGTCCAGCGCTCTGGGGTTCTCACTCAACAGTTCTTCCATCTACACTGGCACTTCCTGAACTCAGTCACCTTCTGGTTTTGCAGCTGGCTCAGCGTCCTGTTCTGTGTGAAGATCGCTAACATCACCCACCCCACCTTCCTGTGGCTGAAGTGGAGGTTCCCAGGGTGGGTGCCCTGGCTCCTGTTGGGCTCTGTCCTGATCTCCTTCATCATAGCCCTTCTGTTGTTTTGGGTGAACTACTCTGCATATCAACAATTTTTAATTAGAACATTTTCTGGGAACATGACCTACGAGTGGAATGCAATGACAGAAATTTACTATTTCCCGTTCGCGCAACTGGTCATCTGGTCAATTCCTTGTTCTGTTTTTCTGGTCTCAATTATGCTGCTCATTAATTCTCTGAGGAGGCATACTTGGAGAATGCAGCACAACAGCCACAGCCTGCAGGACCCCAGCACCCAGGCTCACACCAGAGCTCTGAAGTTCCTCATCTCCTTCCTCATTCTTTATGTTCTGTCCTTTCTGTCCCTGATCATTGATGCCACAAAATTTATCTCCATGCAGAACGACTTTTACTGGCCATGGCAAATTGCAGTCTACCTGAGCGTGTCTGTCCATCCCTTCATTCTCATCTTCAACAACCTCAAGCTTCACAGTGTGTTCTGGCAACTCCTGCTGTTGGCAAGGGGCTTCTGGGTGGCCTAGatggcatggtctccttatctagacccccggaaaagaaaggtgaggatggcagagctgtggcccaccgacatggaggtgttttcataggtagatgaatact
>TAS2R41_Mnig_H2
tttagcactcctaggaaagattaaaagcaggactgtggctaggggcagggaggaggccagggaccaaggcactcaagtggggactgcaggaggggtcagaATGCAAGCAGCACTGAGGGCCTTCTTCATGTTGCTCTTTAGCCTGCTGAGTCTTCTGGGGATTGCAGCGAATGGCTTCATTGTGCTGGTGCTGGGCAGGGAGTGGCTTCGATATGGCAGGCTGCTACCCTTGGACATGATCCTCCTTAGCTTGGGTGCCTTCCGCTTCTACCTGCAGTTGGTTGGGATGGGGCACAACTTCTATCACTCTGCCCATGTGGTCCAGCGCTCTGGGGTTCTCACTCAACAGTTCTTCCATCTACACTGGCACTTCCTGAACTCAGTCACCTTCTGGTTTTGCAGCTGGCTCAGCGTCCTGTTCTGTGTGAAGATCGCTAACATCACCCACCCCACCTTCCTGTGGCTGAAGTGGAGGTTCCCAGGGTGGGTGCCCTGGCTCCTGTTGGGCTCTGTCCTGATCTCCTTCATCATAGCCCTTCTGTTGTTTTGGGTGAACTACTCTGCATATCAACAATTTTTAATTAGAACATTTTCTGGGAACATGACCTACGAGTGGAATGCAATGACAGAAATTTACTATTTCCCGTTCGCGCAACTGGTCATCTGGTCAATTCCTTGTTCTGTTTTTCTGGTCTCAATTATGCTGCTCATTAATTCTCTGAGGAGGCATACTTGGAGAATGCAGCACAACAGCCACAGCCTGCAGGACCCCAGCACCCAGGCTCACACCAGAGCTCTGAAGTTCCTCATCTCCTTCCTCATTCTTTATGTTCTGTCCTTTCTGTCCCTGATCATTGATGCCACAAAATTTATCTCCATGCAGAACGACTTTTACTGGCCATGGCAAATTGCAGTCTACCTGAGCGTGTCTGTCCATCCCTTCATTCTCATCTTCAACAACCTCAAGCTTCACAGTGTGTTCTGGCAACTCCTGCTGTTGGCAAGGGGCTTCTGGGTGGCCTAGatggcatggtctccttatctagacccccggaaaagaaaggtgaggatggcagagctgtggcccaccgacatggaggtgttttcataggtagatgaatact
>TAS2R410_Mnig_H1
gtctccgtcattgaagtcagcgagaccacgaacccacatgcaggatccaactctggacacaccaccagcattttaaaaatttctttttctctgttcagacATGATAACTTTTTTACCCATCATTTTTTCCATTCTAGTAGTGTTTACATTTGTTATTGGAAATTTTGCTAATGGTTTCATAGCATTGGTAAATTCCATTGAGTGGGTCAAGAGACAAAAGATCTCCTTTGCTGACCAAATTCTCACTGCTCTGGCAGTCTCCAGAGTTGGTTTGCTCTGGATATTATTATTAAATTGGTATTCAACTGTTTTGAATCCAGCTTTTTATAGTGTAGAAGTAAGAACTATTGTTTATAATCTCTGGGCAGTAATCAACCATTTCAGCAACTGGCTTGCTACTAGCCTAAGCATATTTTACTTACTCAAGATTGCCAATTTCTCCAACCTTATATTTCTTCACTTAAAGAGGAGAGTTAAGAGTGTCGTTCTGGTGATATTGTTGGGGCCTTTGCTATTTTTGGTTTGTCATCTTTTTGTGGTAAACATGAATGAGATTATACAGACAAAAGAATATGAAGGAAACATGACTCGGAAGAGCAAATTGAGGAGTGCAATGTACCTTTCAAATACGACTGTAACCATACTAGCAAACTTAGTACCCTTCATTCTGACCCTAATATCTTTTCTGCTGTTAATCTGTTCTCTGTGTAAACATCTCAAGAAGATGCAGCTCCGTGACAAAGGCTCTCAAGATCCCAGCACCAAGGTCCACATAAAAGCTTTGCAAACTGTCATCTCCTTGTCGTTATGTGCCATTTACTTTCTGTCCATAATGATATCAAGTTGGAGTTTGGGAAGGGTGGAAAACAAAGCTATCTTCATGTTCTGCAAAGCTATTAGATTCAGCTATCCTTCAGCCCACGCATTCATACTGATTTGGGGAAACAAGAAGCTAAAGCAGACTCTTCTTTCAGTTTTGTGGAACGTGAGGTACTGCGTGAAAGGACAGAAGCTTCAATCTCCATAGattgacaagaggggcattgtgtgtcttctagcagaaaacaaactggtggtgtgtgaaacattttatatttcttattgacttttctgtaatatacgtgtat
>TAS2R410_Mnig_H2
gtctccgtcattgaagtcagcgagaccacgaacccacatgcaggatccaactctggacacaccaccagcattttaaaaatttctttttctctgttcagacATGATAACTTTTTTACCCATCATTTTTTCCATTCTAGTAGTGTTTACATTTGTTATTGGAAATTTTGCTAATGGTTTCATAGCATTGGTAAATTCCATTGAGTGGGTCAAGAGACAAAAGATCTCCTTTGCTGACCAAATTCTCACTGCTCTGGCAGTCTCCAGAGTTGGTTTGCTCTGGATATTATTATTAAATTGGTATTCAACTGTTTTGAATCCAGCTTTTTATAGTGTAGAAGTAAGAACTATTGTTTATAATCTCTGGGCAGTAATCAACCATTTCAGCAACTGGCTTGCTACTAGCCTAAGCATATTTTACTTACTCAAGATTGCCAATTTCTCCAACCTTATATTTCTTCACTTAAAGAGGAGAGTTAAGAGTGTCGTTCTGGTGATATTGTTGGGGCCTTTGCTATTTTTGGTTTGTCATCTTTTTGTGGTAAACATGAATGAGATTATACAGACAAAAGAATATGAAGGAAACATGACTCGGAAGAGCAAATTGAGGAGTGCAATGTACCTTTCAAATACGACTGTAACCATACTAGCAAACTTAGTACCCTTCATTCTGACCCTAATATCTTTTCTGCTGTTAATCTGTTCTCTGTGTAAACATCTCAAGAAGATGCAGCTCCGTGACAAAGGCTCTCAAGATCCCAGCACCAAGGTCCACATAAAAGCTTTGCAAACTGTCATCTCCTTGTCGTTATGTGCCATTTACTTTCTGTCCATAATGATATCAAGTTGGAGTTTGGGAAGGGTGGAAAACAAAGCTATCTTCATGTTCTGCAAAGCTATTAGATTCAGCTATCCTTCAGCCCACGCATTCATACTGATTTGGGGAAACAAGAAGCTAAAGCAGACTCTTCTTTCAGTTTTGTGGAACGTGAGGTACTGCGTGAAAGGACAGAAGCTTCAATCTCCATAGattgacaagaggggcattgtgtgtcttctagcagaaaacaaactggtggtgtgtgaaacattttatatttcttattgacttttctgtaatatacgtgtat
>TAS2R411-S_Mnig_H1
agctctattcttgaagtcagcgagatcacgaacccacctgcaggaaccaactccggacacagcatcagcatttaaaaattttctttttgtttgttcagacATGATAACTTTTCTACCCATCATTTTTTCCACTCTAGTAGTGGTTACATTTGTTATTGGAAATTTTCTTAATGGCTTCATAGCACTGGTAAACTCCGTTGAGTTGGTCAAGAGACAAAAGATCTCCTTTGCTGACCAAATTCTCACTGCTCTGGCGGTCTCCAGAGTTGGTTTGCTCTGGGTATTATTACTAAATTGGTATTCAACTGTGTTGAATCCAGCTTTTTATAGTGTAGACCTAAGAACTACTGCTTATAACCTCTGGGCAGTAACCAGTCATTTCAGTAACTGGCTTGCTACTTGCCTCAGCATATTTTATGTGCTCAAGATTGCCAATTTCTCCAACCTTATGTTTCTTCACTTAAAGAGGAGAGTTAAGAGTGTCATTCTGGTGATGCTGTTGGGGCCTTTGCTATTTTTGGCTTGTCATCTTTTTGTCATAAACGTGAATGAGATTGTACGGACAAAAGAATATGAAGGAAACATGACTKGGAAGATCAAATTGATGAGTGCAATGCACTTTTCAAATACGACTGTAACCATGCTAGCAAACTTAGTACCCTTCACTTTGACCCTGATATCTTTTGTGCTGTTAATATGGTCTTTGTGTAARCATCTCAAGAAGATGCARCTTTATGGTAAAGGGTCTCAAGATCCCAGCACCAAGGTCCACATAAAAGCTTTGCAAACTGTGATCTCCTTCCTCTTCTTATGTGCCATTTACTTTCTGTCCATAATGATATCAGTTTGGAATTTGGAGAGGCTGGAAAATAAATCTTTCTTCCTGTTCTGCAAAGCTATTAGAATCATGTATCCTTCAGCCCACACATTCGTCCTGATTTGGGGAAACAAGAAGCTAAAGCAGACTTTTCTTTCAGTTTTGTGGCAAGTGAGGTACTGGGTGAAWGGACAGAAGCCTTCATCTCCATAGattcacaagaggagcatagtgtgtcttctagcagaaaacaaactggtggtgtatgaaacattttctatttcttactggtttttctgtaaaatatgtggat
>TAS2R411-S_Mnig_H2
agctctattcttgaagtcagcgagatcacgaacccacctgcaggaaccaactccggacacagcatcagcatttaaaaattttctttttgtttgttcagacATGATAACTTTTCTACCCATCATTTTTTCCACTCTAGTAGTGGTTACATTTGTTATTGGAATTTTCTTAATGGCTTCATAGCATTGGTAAATTCCGTTGAGTTGGTCAAGAGACAAAAGATCTCCTTTGCTGACCAAATTCTCACTGCTCTGGCGGTCTCCAGAGTTGGTTTGCTCTGGGTATTATTACTAAATTGGTATTCAACTGTGTTGAATCCAGCTTTTTATAGTGTAGACCTAAGAACTACTGCTTATAACCTCTGGGCAGTAACCAGTCATTTCAGTAACTGGCTTGCTACTTGCCTCAGCATATTTTATGTGCTCAAGATTGCCAATTTCTCCAACCTTATGTTTCTTCACTTAAAGAGGAGAGTTAAGAGTGTCATTCTGGTGATGCTGTTGGGGCCTTTGCTATTTTTGGCTTGTCATCTTTTTGTCATAAACGTGAATGAGATTGTACGGACAAAAGAATATGAAGGAAACATGACTKGGAAGATCAAATTGATGAGTGCAATGCACTTTTCAAATACGACTGTAACCATGCTAGCAAACTTAGTACCCTTCACTTTGACCCTGATATCTTTTGTGCTGTTAATATGGTCTTTGTGTAARCATCTCAAGAAGATGCARCTTTATGGTAAAGGGTCTCAAGATCCCAGCACCAAGGTCCACATAAAAGCTTTGCAAACTGTGATCTCCTTCCTCTTCTTATGTGCCATTTACTTTCTGTCCATAATGATATCAGTTTGGAATTTGGAGAGGCTGGAAAATAAATCTTTCTTCCTGTTCTGCAAAGCTATTAGAATCATGTATCCTTCAGCCCACACATTCGTCCTGATTTGGGGAAACAAGAAGCTAAAGCAGACTTTTCTTTCAGTTTTGTGGCAAGTGAGGTACTGGGTGAAWGGACAGAAGCCTTCATCTCCATAGattcacaagaggagcatagtgtgtcttctagcagaaaacaaactggtggtgtatgaaacattttctatttcttactggtttttctgtaaaatatgtggat
>TAS2R412-D_Mnig_H1
tactgctcactctttgggtccatgccatcttgaagggctgtaacactcactgtgaagctccgaggctccattcttgatgtcagccggaccatgaacccacATGCAGGAACCAACTCCGGACACAATACCAGCATTTAAAAAWTTTCTTTTTGTCTRTTSAGACATGATAACTTTTCTAYCCATCATTTTTTCCATTCTAGTAGTGGTTACATTTGTTATTGGAAATTGTGCTAATGGCTTCATAGCGTTGGTAAATTCCACTGAGTGGGTCAAGAGACAAAAGATCTCCTTTGCTGACCAAATTCTCACTGCTCTGGCGGTCTCCAGAATTGGTTTGCTCTGAGTGTTATTATTACATTGGTATTCAGTTGTGTTGAATACAGCTTTTTATAGTGTAGAGGTAAGAACTACCACTTACAATGTCTGGGCAGTAACCAGCCATTTCAGCAACTGGTTTGCTACTAGCCTCAGCATATTTTATTTGCTCAAGATTGCCAATTTCTCCAAGCTTATGTTTCTTCACTTAAAGAGGAGAGTTAAGAGTGTCATTCTGGTGATGCTGTTGGGGCCTTTGCTATTTTTGGTTTGTCATCTTTTTGTCATAAACATAAATCATATTGTACAGACAAAAGAATATGAAGGAAACATGACTGGGAAGATCAAATTGAGGAGTGCAATGTACCTTTCAGATGCGACTGTAACCACGCTAGTAAACTTAGTACCCTTCACTCTGACCCTAATATCTTTTCTGCTGTTAGTCTGTTCTCTGTTTAAACATCTGAAGAAGATGCAGCTTCATGGCAAAGGATCTCAGGATCCCAGCACCAAGGTCCACATAAAAGCTTTGCAAACTGTGATCTCTTTCCTCTTGCTATGTGCCATTTACTTTGTGTTCCTAATCATATCAGCTTTGAGTTTTGAGAGTCGGGATAACAAACCTGTCTTCATGATCTGTGAAGCTGTTACATTCAGCTATCCTTCAACCCACCCATTCATACTGATTTGGGGAAACAAGAAGCTAAAGCAGACTTTTCTTTCAGTTTTGCGGCAAGTGAGGTACTGGGTGAAAGGACAGAAGCCTTCATCTCCATAGattcacaagaggggcattgtgtgtcttccagcagaaaacaaactggtggtgtatgaaacattttctatttcttactgtgttttctgtagtgtatgtatat
>TAS2R412-D_Mnig_H2
tactgctcactctttgggtccatgccatcttgaagggctgtaacactcactgtgaagctccgaggctccattcttgatgtcagccggaccatgaacccacATGCAGGAACCAACTCCAGACACAACATCAGCATTTAAAAAWTTTCTTTTTGTCTRTTSAGACATGATAACTTTTCTAYCCATCATTTTTTCCATTCTAGTAGTGGTTACATTTGTTATTGGAAATTGTGCTAATGGCTTCATAGCGTTGGTAAATTCCACTGAGTGGGTCAAGAGACAAAAGATCTCCTTTGCTGACCAAATTCTCACTGCTCTGGCGGTCTCCAGAATTGGTTTGCTCTGAGTGTTATTATTACATTGGTATTCAGTTGTGTTGAATACAGCTTTTTATAGTGTAGAGGTAAGAACTACCACTTACAATGTCTGGGCAGTAACCAGCCATTTCAGCAACTGGTTTGCTACTAGCCTCAGCATATTTTATTTGCTCAAGATTGCCAATTTCTCCAAGCTTATGTTTCTTCACTTAAAGAGGAGAGTTAAGAGTGTCATTCTGGTGATGCTGTTGGGGCCTTTGCTATTTTTGGTTTGTCATCTTTTTGTCATAAACATAAATCATATTGTACAGACAAAAGAATATGAAGGAAACATGACTGGGAAGATCAAATTGAGGAGTGCAATGTACCTTTCAGATGCGACTGTAACCACGCTAGTAAACTTAGTACCCTTCACTCTGACCCTAATATCTTTTCTGCTGTTAGTCTGTTCTCTGTTTAAACATCTGAAGAAGATGCAGCTTCATGGCAAAGGATCTCAGGATCCCAGCACCAAGGTCCACATAAAAGCTTTGCAAACTGTGATCTCTTTCCTCTTGCTATGTGCCATTTACTTTGTGTTCCTAATCATATCAGCTTTGAGTTTTGAGAGTCGGGATAACAAACCTGTCTTCATGATCTGTGAAGCTGTTACATTCAGCTATCCTTCAACCCACCCATTCATACTGATTTGGGGAAACAAGAAGCTAAAGCAGACTTTTCTTTCAGTTTTGCGGCAAGTGAGGTACTGGGTGAAAGGACAGAAGCCTTCATCTCCATAGattcacaagaggggcattgtgtgtcttccagcagaaaacaaactggtggtgtatgaaacattttctatttcttactgtgttttctgtagtgtatgtatat
>TAS2R413_Mnig_H1
cgaaggtccgcagctctcagcgagatcacgaacccacctgcagraaccaacactggtcacaacaccagcatttttaaaatttctttttgtctgttgggacATGATAACTTTTCTACCCATCATTTGTTCCATTCTAGTAGTGGTTACATTTATTATTGGAAATTTTGCTAATGGCTTCATAGCATTGGTAAATTCCATTGAGTGGGTCAAGAGACAAAAGATCTCCTTTGCTGACCAAATTCTCACTGCTCTGGCAGTCTCCAGAATTGGTTTGCTCTGGGTGTTATTATTACATTGGTATTCAATTGTGTTGAATCCARCTTTTTATCGTGTAGAGGTAAGAATTACCACTTATAATGTCTGGGCAGTAACCAGCCATTTGAGCAACTGGCTTGCTACTAGCCTCGGCATATTTTATTTGCTTAAGATTGCCAATTTCTCCAGCCTTATATTTCTTCACTTAAAGAGGAGAGTTAAGAGTGTCATTCTGGTGATGCTGTTGGGGCCTTTGCTATTTTTGSYTTGTCATCTTTTTGTGATAAATATGAATGAGATTGTACAGACAAAAGAATATGAACGAAACATGACTTGGAAKATCAAATTGAGGAGGACAGTGTTCCTTTCAGATACGGCTATAACCATGGTAGCAAACTTAGTACCCTTTACTCTGACTCTGATATCTTTTCTGCTGTTAATCTGTTCTCTGTGTAAACATCTCAAGAAGATGCAGCTTCATGGTAGAGGATCTCAAGATCCCACCACCAAGGTCCACATAAAAGCTTTGCAAACTGTGATTTCCTTCCTCTTGTTATGTGCCATTTACTTTGTGTTCGTAACCATATCAGTTTGGAGTTTTCAGACTCTGGATAATAACCCTGTCTTCATGTTCTGCCAAGCTATTACATTCAGCTATCCTTCAGCCCACCCATTCATCSTGATTTGGGGAAACAAGAAGCTAAAGCAGAYTTTTCTTTCAGTTTTGTGGAAYGTGAGGTACTGKGTGAAAGGACAGAAGCCTTCATCTCCATAGattcacragaggggcattgtgtgtcttctagcagaaaacaaactggtggtgtatggaacatttttatatttcttactgtgttttctgtaatgtatgtgta
>TAS2R413_Mnig_H2
cgaaggtccgcagctctcagcgagatcacgaacccacctgcagraaccaacactggtcacaacaccagcatttttaaaatttctttttgtctgttgggacATGATAACTTTTCTACCCATCATTTGTTCCATTCTAGTAGTGGTTACATTTATTATTGGAAATTTTGCTAATGGCTTCATAGCATTGGTAAATTCCATTGAGTGGGTCAAGAGACAAAAGATCTCCTTTGCTGACCAAATTCTCACTGCTCTGGCAGTCTCCAGAATTGGTTTGCTCTGGGTGTTATTATTACATTGGTATTCAATTGTGTTGAATCCARCTTTTTATCGTGTAGAGGTAAGAATTACCACTTATAATGTCTGGGCAGTAACCAGCCATTTGAGCAACTGGCTTGCTACTAGCCTCGGCATATTTTATTTGCTTAAGATTGCCAATTTCTCCAGCCTTATATTTCTTCACTTAAAGAGGAGAGTTAAGAGTGTCATTCTGGTGATGCTGTTGGGGCCTTTGCTATTTTTGSYTTGTCATCTTTTTGTGATAAATATGAATGAGATTGTACAGACAAAAGAATATGAACGAAACATGACTTGGAAKATCAAATTGAGGAGGACAGTGTTCCTTTCAGATACGGCTATAACCATGGTAGCAAACTTAGTACCCTTTACTCTGACTCTGATATCTTTTCTGCTGTTAATCTGTTCTCTGTGTAAACATCTCAAGAAGATGCAGCTTCATGGTAGAGGATCTCAAGATCCCAATGCCAAGGTCCACATAAAAGCTTTGCAAACTGTGATTTCCTTCCTCTTGTTATGTGCCATTTACTTTGTGTTCGTAACCATATCAGTTTGGAGTTTTCAGACTCTGGATAATAACCCTGTCTTCATGTTCTGCCAAGCTATTACATTCAGCTATCCTTCAGCCCACCCATTCATCSTGATTTGGGGAAACAAGAAGCTAAAGCAGAYTTTTCTTTCAGTTTTGTGGAAYGTGAGGTACTGKGTGAAAGGACAGAAGCCTTCATCTCCATAAattcccragaggggcattgtgtgtcttctagcagaaaacaaactggtggtgtatggaacatttttatatttcttactgtgttttctgtaatgtatgtgta
>TAS2R414Ma-1_Mnig
ggctccattctggaartcagtgagaccacgaacccacctgcaggaaccaactccagacacaacaccagcatttaaaaattttcttttgtttgttgagacATGATAACTTTTCTACCCATCATTTTTTCCACTCTAGTAGTGGTTACATTTGTTACTGGAAATTGTGCTAATGGCTTCATAGCRTTGGTAAATTCCACTGAGTGGGTCAAGAGACAAAAGATCTCCTTTGCTGACCAAATTCTCACTGCTCTGGCGGTCTCCAGAGTTGGTTTGCTCTGGGYATTATTATTAAATTGGTATGCAACTGTGTTGAATCCAGCGTTTTATAGTGTAGAAGTAAGAACTACCACTTAYAATGTCTGGGCAGTAACCAGCCATTTCAGCAAATGGCTTGCTASTAATCTCAGCATATTTTATTTGCTCAAGATTGCCAATTTCTCCAACCTTATTTTTCTTCACTTAAAAAGGAGAGTTAAGAATGTCATTCTGGTGATGCTGTTGGGGCCTTTGCTCATTTTGRTGTGTCATCTTTTTATGGTAAACATGAATGAGATTGTACGGACAAAAGAATATGAAGAAAACATGACTTGGAAGTACGTGTTGAGGAATGCGATTTACCATCCAGGTATGACTGTAACCACGCTACAGAACTTAGTACCTTTCACTCTGACCCTGATATCTTTTCTGCTGTTAATCTGTTCTCTGTGTAAACATCTGAAGAAGATGCAGCTCCATGGCARAGGATMTCAWGATCCCAGCACCAAGGTCCACATAAAAGCTTTGCAAATTGTGATCTCCTTCCTCTTGTTATGTGTCATTTACTTTGTGTCTGTAATTATATCAATTTGGAGTTTTGAGAGTCTGGGAAACAAACCTGTCTTGATGTTCTGCCAATCTATTACATTCAGCTATYCTTCAGCCCACCCATTCATCRTGATTTGGGGAAACAAGAAGCTAAAGCAGACTTTTCTTTCAGTTTTGTGGAACRTGAGGTACTGGGTGAAAGGATAGAAACCTCMATCTCCATAAattcccaagaggggcattgtgtgtcttctagcagaaaacaaactggtggtgtatgaaacaytttctatttcttactrtgttttctgtaatgtatgtgtat
>TAS2R414Ma-2_Mnig
ggctccattctggaagtcagtgagaccacgaacccacctgcaggaaccaactccagacacaacatcagcatttaaaaattttctttttgtctrttgagacATGATAACTTTTCTATCCATCATTTTTTCCATTCTAGTAGTGGTTACATTTGTTATTGGAAATTGTGCTAATGGCTTCATAGCGTTGGTAAATTCCACTGAGTGGGTCAAGAGACAAAAGATCTCCTTTGCTGACCAAATTCTCACTGCTCTGGCGGTCTCCAGAATTGGTTTGCTCTGGGTATTATTATTAAATTGGTATGCAACTGTGTTGAATCCAGCGTTTTATACTATAGAAGTAAGAACTACCACTTATAACGTCTGGGCAGTAACCAGCCATTTCAGCAACTGGCTTGCTACTAGTCTCAGCATATTTTATTTGYTCAAGATTGCCAATTTCTCCAACCTTATTTTTCTTCAYTTAAARAGGARAGTTAAGAATGTCATTCTGGTGATGCTGTTGGGGCCTTTGCTCATTTTGGTGTGTCATCTTTTTATGGTAAACATGAATGAGATTGTACGGACAAAAGAATATGAAGAAAACATGACTTGGAAGATCATATTGAGGAATGCGATTTATCATCCAGGTATGACTGTAACCACGCTASAGAACTTAGTACCTTTCACTCTGACGCTGATATGTTTTCTGCTGTTAATCTGTTCTCTGTGTAAACATCTGAAGAAGATGCAGCTCCATGGCAAAGGATCTCAAGATCCCAGCACCAARGTCCACATAAAAGCTTTGCAAATTGTGATCTCCTTCCTCTTGTTATGTGTCRTTTACTTTGTGTCTGTAATTATATCAATTTGGAGTTTTGAGAGTCTGGGAAACAAACCTGTCTTCATGTTCTGCCAAGCTATTASATTCAGCTATTCTTCAGCCCACCCATTCATCGTGATTTRGGGAAACAAGAAGCTAAAGCAGATTTTTCTTTCAGTTTTGTGGWACGTGAGGTACTGKGTGAAAGGACAGAAGCYTTCATCTCCATAAattcccaagaggggcattgtgtgtcttctagcagaaaacaaactggtggtgtatgaaacattttctatttcttactgtgttttctgtaatgtatgtgtat
>TAS2R415Ma-1-D_Mnig
caaatcaggtgcatatagagttaaggtcacgatattcaagccatcacaagctgtgatgttccaccggcattttaaaattttctttctgtctgttcagacATGATAACTTTTCTGTCTATCACTTTTTCCATTCTAAGAGTGGTTATATATTTTTTATTGGAAATTTTGCTAATGGCTTCATAGCATTGGTAAATTCCATTGAGTGGGTCAARAGACAAAAGATCTCATTTGCTGACCAAATTCTCACTGCTCTGGCTGTCTYCASAGTTGGTTTKCTCTGGGTATTATTACTACATTGGTGTGCAACTGAGTTTAATCTAGCTTTTTATAGTGTAGAAGTAAGAAGTACTGYTTATAACRTCTGRGTAGTGACCAACCATTTCAGCARCTGGCTTRGTACTAGCCTCAGCATGTTTTATTTGCTCAAGATTGCCACTTTCTCCAACCTGATTTTTCTTCACTTAAAGAGGAGAGTTAWGAATGTCATTCTGGTGATGCTGTTGGGGTCTTTGCTATTTTTGGCTTGTCATCTTTTTGTCATAAACWTGAATCAGATTGTACAGACAWAAGAATATGAAGGAAACATGACATGGAAGATCAAATTGAGGAGTGCAATATACTTTTCAAATATGACTGTAACCATGCTAGCAAACTTTGTACCCATCACTCTGACCCTGATATCTTTTCTGCTGTTAATCTGYTCTCTGTGTAAACATCTGAAGAAGATGYAGGTCCATGGCAAAGGATCTCAAGATCCCACCACYAAGGTCCACATAAAAGCTTTGCAWACTGTGACCTCCTTTCTCCTGTTATGTGCYATTCACTTTCTGGCCAYAATGCTATCAGTTTGGAATTTTGAGAGGCTGGAAAACAAACCTGTCATCATGTTCTGCCAAGCTACTGTATTCAGCTATCCTTCMACCCACCCATTCATCCTGATTTGGGGAARCAAGAARCTAAAGCAGATTTTTCTTTCAACTTTGTGGAATGTGAGGTACTGGGTGAAAGGACAGAAGCCTTCATCTCTGTAGatacatgagaggggttttgtgtgtgtcttctagcagaaaacaaactggtggtgtatgaaacattttctatttcttactgggttttctgtaatgtatgtatat
>TAS2R415Ma-2-D_Mnig
caaatcaggtacatatagattttaaggtcaggatattcaagcaatcacaacctgygatgttacaccrgcattttaaaaatttctttctgtctgttcagacATGATAACTTTTCTRTSTATCACTTTTTCCATTCTAATARTGGTTATATATTTKTTATTGGAAATTTTGCTAATGGCTTCATAGCATTGGTAAATTCCATTGAGTGGGTCAARAGAYAAAAGATCTCRTWTGCTGACCAAATTCTCACTGCTCTGGCTGTCTCCAGAGTTGGTTTTCTCTGGGTATTATTACTACATTGGTGTGCAACTGAGTTTAATCTAGCTTTTTATAGTGTAGAAGTAAGAAGTACTGCTTATAACRTCTGRGTAGTGACCAACCATTTCASCARCTGGCTTRSTACTAGCCTCAGCATRTTTTATTTKCTCAAGATTGCCACTTTCTCCAACCTGATTTTTCTTCACTTAAAGAGGAGAGTTAWGRATGTCATTCTGGTGATGCTGTTGGGGTCTTTGCTATTTTTGGCTTGTCATCTTTTTGTCATAAACATGAATCAGATTGTACAGACAWAAGAATATGAAGGAAACATGACATGGAAGATCAAATTGARGAGTGCAATRTACTTTTCAAATATGACTGTAACCATGCTAGCAAACTTTGTACCCATCACTCTGACCCTGATATCTTTTCTGCTGTTAATCTGYTCTCTGTGTAAACATCTGAAGATGCAGGTCCATGGCAAARGATCTCAAGATCCCACCACCAAGGTCCACATAAAAGCTTTGCATATGTGACCTCCTTTCTCCTGTTATGTGCYATTTACTTTCTGGTCAYAATGCTATCAGTTTGGAATTTTGAGAGGCTGGAAAAYGAACATGTCTTCATGTTCTGCCAAGCTACTGTATTCAGCTATCCTTCCACCCACCCATTCATCCTGATTTGGGGAAACAAGAAACTAAAGCAGATTTTTCTTTCAACTTTGTGGAATGTGAGGTACTGGGTGAAAGGACAGAAGCCTTCATCTCTGTAGattcacgagaggggccttgtgtgtcttctagcagaaaacaaactggtggtgtatgaaacattttctwtttcttactgggwtttctgtaatgtatgtatat
>TAS2R418-D_Mnig_H1
tacacaaatcaggtgcatatagaatttaaggttaggatattcaagcaatcacatccagtgatattacactggcatttaaaaaatttctttttgtctgkttAGACATGATAACTTTTCTGCCCATCACTTTTTCCATTCTAATAGTGGTTATATTTGTTATTGGAAATTTTGCTAATGGCTTCATAGCATTGATAAATTCCACTGAGTGGGTCAAGAGACAAAAGATCTCCTTTGCTGGCCAAATTCTCACTGGTCTGGCTGTCTCCAGAGTTGGTTTGCTCTGGGTATTATCACTACATTGGTATGCAACTGAGTTTAATCTAGCTTTTYATAGTGTAGAAGTAAGAAGTACTGCTTATAATGTCTGGGTAGTGACCAACCATTTCAGCAACTGGCTTGCTACTAGCCTCAGCATGTTTTACTTGCTCAGAATTGCCACTTTCTCCAACCTTATTTTCTTCACTTAAATAGGAGAGTAAAGAGTGTCATTCTGGTGACACTGTTAGGGCCTTTGCTGTTTTTGGTTTGTCAACTTTTTGTGATGAACATGAATCAGATTGTACGGACAAAAGAATATGAAGGAAACATGACTTGGAAGATCAAATTGAAGAGTGCAATGTGCCTTTCAAATACAACTGTAACCATGCTAGCAAACTTTGTACCCCTCACTCTGACCCTGATATCTTTTCTGCTGTTAATCTGTTCTCTGTGTAAACATCTCAAGAAGATGTGGGTCCATGGCAAAGGATCTCAAGATCCCAGCACCAAGGTCCACACAAAAGCTTTGCAAATTGTGACCTGTTTTCTCCTGGTATGTRCCATTTACTTTCTGTCCATGATCCTATCAGTTTGGAATTCTGGGAGGCTGGAAAAGAAACCTTTCTTCATGTTCTGCCAAGCTATTTGTATTCAGCTATCCTTCAACCCACCTATTCATCCTGATTTGGGGAAACAAGACACTAAAGCAGACTTTTCTTTCAGTTTTAAGGAATGTAAAGTACTGGGTGAAAGGACAGAAGCCTTCATCTCCATAGATTCACAAGAGGGGCACTGTGTGTCTTCTAGcaggaaactaaatggaggtgtatgaarcattttatatttgatactgggttttctgtaatgtatgtatgtaaataatttccaaatatatacctagaaaagt
>TAS2R418-D_Mnig_H2
tacacaaatcaggtgcatatagaatttaaggttaggatattcaagcaatcacatccagtgatattacactggcatttaaaaaatttctttttgtctgkttAGACATGATAACTTTTCTGCCCATCACTTTTTCCATTCTAATAGTGGTTATATTTGTTATTGGAAATTTTGCTAATGGCTTCATAGCATTGATAAATTCCACTGAGTGGGTCAAGAGACAAAAGATCTCCTTTGCTGGCCAAATTCTCACTGGTCTGGCTGTCTCCAGAGTTGGTTTGCTCTGGGTATTATCACTACATTGGTATGCAACTGAGTTTAATCTAGCTTTTYATAGTGTAGAAGTAAGAAGTACTGCTTATAATGTCTGGGTAGTGACCAACCATTTCAGCAACTGGCTTGCTACTAGCCTCAGCATGTTTTACTTGCTCAGAATTGCCACTTTCTCCAACCTTATTTTCTTCACTTAAATAGGAGAGTAAAGAGTGTCATTCTGGTGACACTGTTAGGGCCTTTGCTGTTTTTGGTTTGTCAACTTTTTGTGATGAACATGAATCAGATTGTACGGACAAAAGAATATGAAGGAAACATGACTTGGAAGATCAAATTGAAGAGTGCAATGTGCCTTTCAAATACAACTGTAACCATGCTAGCAAACTTTGTACCCCTCACTCTGACCCTGATATCTTTTCTGCTGTTAATCTGTTCTCTGTGTAAACATCTCAAGAAGATGTGGGTCCATGGCAAAGGATCTCAAGATCCCAGCACCAAGGTCCACACAAAAGCTTTGCAAATTGTGACCTGTTTTCTCCTGGTATGTRCCATTTACTTTCTGTCCATGATCCTATCAGTTTGGAATTCTGGGAGGCTGGAAAAGAAACCTTTCTTCATGTTCTGCCAAGCTATTTGTATTCAGCTATCCTTCAACCCACCTATTCATCCTGATTTGGGGAAACAAGACACTAAAGCAGACTTTTCTTTCAGTTTTAAGGAATGTAAAGTACTGGGTGAAAGGACAGAAGCCTTCATCTCCATAGATTCACAAGAGGGGCACTGTGTGTCTTCTAGcaggaaactaaatggaggtgtatgaarcattttatatttgatactgggttttctgtaatgtatgtatgtaaataatttccaaatatatacctagaaaagt
>TAS2R419_Mnig_H1
caaatcaggtgcatatagaatttaaggtcagkatattcaagcaatcacaaccagtgatattacactagcttttaaaaaagttctctttgtctgttcagatATGATAACTTTTCTGTCCATCACTTTTTCCATTCTAGTAGGGGTTATATTTGTTATTGGAAATTTTGCTAATGGCTTCATAGCATTGGTAAATTCCATTGAGTGGGTGAAAAGACAAAAAATCTCCTTTGCTGACCAAATTCTCACTGGTCTGGCTGTCTCCAGAGTTGGTTTGCTCTGGGTATTATYACTACATTKGTATGCAACTGAGTTTAATCTAGYTTTTTATAGTGTAGAAGTAAGAAGTACTGCTTATAAYGTCTGGGTAGTGACCAACCATTTCAGCAACTGGCTTKSTACTAGCCTCAGCATGTTTTATTTGCTCAAGATTGCCACTTTCTCCAACCTGATTTTTCTTCACTTAAAGAGGAAAGTTAAGAGTGTCATTCTGGTGACACTGTTGGGGCCTTTGCTATTTTTGGTTTGTCATCTTTTTGTGATGAACATGAATCAGATTGTGTGGAGAAAAGAATATGAAGGAAACATTACTTGGAGGATCAAATTGAGGAGTGCAGTGTACCTTTCAAATGTGACTGTAACCATGCTAGCAAACCTTATACCCCTCACTCTGACCCTGATGTCTTTTCTGCTGTTAATCTGTTCTCTGTGTAAACATCTCAAGAAGATGCAGGTCCACGGCAAAGGATCTCAAGATCCCAGCACCAAGGTCCACATAAAAGCTTTGCAAACTGTGACCTCCTTTCTCCTGTTATGTGCCATTTACTTTCTGTCCATGATCCTATCAGTTTKGAATTTTGAGCTGGAAAAGAAACCTGTCTTCATGTTCTRCCAAGCTGTCGTATTCAGCTATCCTTCAACCCACCCACTCATCCTGATTTGGGGAAACAAGAAGCTAAAGCAGATTTTTCTTTCAGTTTTGTGGAACGTGAGATACTGGGTGAAAGGACAGAAGCCTTCATCTCCATAGattcacgagaggggcattgtgtgtttcctagcagaaaacaaactggtagtgtatgaaacattttctatttcttactgtgttttctgtaatgtatgtgtat
>TAS2R419_Mnig_H2
caaatcaggtgcatatagaatttaaggtcagkatattcaagcaatcacaaccagtgatattacactagcttttaaaaaagttctctttgtctgttcagatATGATAACTTTTCTGTCCATCACTTTTTCCATTCTAGTAGGGGTTATATTTGTTATTGGAAATTTTGCTAATGGCTTCATAGCATTGGTAAATTCCATTGAGTGGGTGAAAAGACAAAAAATCTCCTTTGCTGACCAAATTCTCACTGGTCTGGCTGTCTCCAGAGTTGGTTTGCTCTGGGTATTATYACTACATTKGTATGCAACTGAGTTTAATCTAGYTTTTTATAGTGTAGAAGTAAGAATCACTGCTTATAAYGTCTGGGTAGTGACCAACCATTTCAGCAACTGGCTTKSTACTAGCCTCAGCATGTTTTATTTGCTCAAGATTGCCACTTTCTCCAACCTGATTTTTCTTCACTTAAAGAGGAAAGTTAAGAGTGTCATTCTGGTGACACTGTTGGGGCCTTTGCTATTTTTGGTTTGTCATCTTTTTGTGATGAACATGAATCAGATTGTGTGGAGAAAAGAATATGAAGGAAACATTACTTGGAGGATCAAATTGAGGAGTGCAGTGTACCTTTCAAATGTGACTGTAACCATGCTAGCAAACCTTATACCCCTCACTCTGACCCTGATGTCTTTTCTGCTGTTAATCTGTTCTCTGTGTAAACATCTCAAGAAGATGCAGGTCCACGGCAAAGGATCTCAAGATCCCAGCACCAAGGTCCACATAAAAGCTTTGCAAACTGTGACCTCCTTTCTCCTGTTATGTGCCATTTACTTTCTGTCCATGATCCTATCAGTTTKGAATTTTGAGCTGGAAAAGAAACCTGTCTTCATGTTCTRCCAAGCTGTCGTATTCAGCTATCCTTCAACCCACCCACTCATCCTGATTTGGGGAAACAAGAAGCTAAAGCAGATTTTTCTTTCAGTTTTGTGGAACGTGAGATACTGGGTGAAAGGACAGAAGCCTTCATCTCCATAGattcacgagaggggcattgtgtgtttcctagcagaaaacaaactggtagtgtatgaaacattttctatttcttactgtgttttctgtaatgtatgtgtat
>TAS2R42_Mnig_H1
aagataagtatcagaaatgaatgctcttctgcaatagtttgattgtaaatttattaatgacgcaaagtattaaaaacttggatttttttggtctctggaaATGGCCACCGAAATGGACAAAATCTTTCTGACTCTGGCAATAGTGGAATTCATCATCGGCATGCTGGGGAATGTGTTCATTGGACTGGTAAACTGCTCTGAAGGGATCAAGAACCAAAAGGTCTTCTCAGTTGACTTCAACCTCACCTGCTTGGCTATCTCCACAATTGGTCACCTGTTGGTGATACTGTTTGATTCATGTGTAGTGGGACTTGCTCCACATTTATATGCCACATATAGAGTAGGAAGACCTGTTACTATGCTTTGGCACATGACTAATCACTTGACCACCTGGCTTGCCACCTGCCTGAGCATTTTCTATTTCTTTAAGATAGCCCACTTCCCCCACTCCCTTTTCCTCTGGCTGAGGTGGAGGATGAACAGAGTGATTGCTATACTGCTTACATTGTCTTTGTTCTTACTGATTTTTGACTGTTTAGTGCTAGAAATGTTTATTGATATCTCACTGAATATAATAGATAAAAGTAATCTGACTTTATACTTAGATGAAAGTAAAACTCCCTATGATAAACTCTCTCTGTTAAAAATTCTTCTTAGCTTGAACAGTTTTATCCCCTTTTCTCTGTGCCTGACCTCATTGCTTTTTTTATTTCTSTCCTTGGTGAGACATACTAGAAATTTGAAGCTTAGTTCCTTGGGCTCTAGAGACTCCAGCACAGAGGCCCACAGGAGGGCCATGAAAATGGTGATGTCTTTACTTTTCCTCTTCATAGTTCACTTTTTTTCCTTACAAGTGGCAAATTGGACATTTTGCATATTGGGGAACAACAAGTACACACAGTTTGTCACGTTAGCCTTACATGCCTTTCCCTCGTGCCACTCATTTATTCTCATTCTGGGAAACAGCAAGCTGCGACAGACAGYTGTGAGGCTACTGTGGCGTCTTAGGAACTATACAAAAAGACCAAACCCTTTACCTTTGTAGacagactttccagaagcttttctaagagaataactcaatgaggagcatttggggatcacttccactgtgtttttgttttttgttttgttttgttttgttt
>TAS2R42_Mnig_H2
aagataagtatcagaaatgaatgctcttctgcaatagtttgattgtaaatttattaatgacgcaaagtattaaaaacttggatttttttggtctctggaaATGGCCACCGAAATGGACAAAATCTTTCTGACTCTGGCAATAGTGGAATTCATCATCGGCATGCTGGGGAATGTGTTCATTGGACTGGTAAACTGCTCTGAAGGGATCAAGAACCAAAAGGTCTTCTCAGTTGACTTCAACCTCACCTGCTTGGCTATCTCCACAATTGGTCACCTGTTGGTGATACTGTTTGATTCATGTGTAGTGGGACTTGCTCCACATTTATATGCCACATATAGAGTAGGAAGACCTGTTACTATGCTTTGGCACATGACTAATCACTTGACCACCTGGCTTGCCACCTGCCTGAGCATTTTCTATTTCTTTAAGATAGCCCACTTCCCCCACTCCCTTTTCCTCTGGCTGAGGTGGAGGATGAACAGAGTGATTGCTATACTGCTTACATTGTCTTTGTTCTTACTGATTTTTGACTGTTTAGTGCTAGAAATGTTTATTGATATCTCACTGAATATAATAGATAAAAGTAATCTGACTTTATACTTAGATGAAAGTAAAACTCCCTATGATAAACTCTCTCTGTTAAAAATTCTTCTTAGCTTGAACAGTTTTATCCCCTTTTCTCTGTGCCTGACCTCATTGCTTTTTTTATTTCTSTCCTTGGTGAGACATACTAGAAATTTGAAGCTTAGTTCCTTGGGCTCTAGAGACTCCAGCACAGAGGCCCACAGGAGGGCCATGAAAATGGTGATGTCTTTACTTTTCCTCTTCATAGTTCACTTTTTTTCCTTACAAGTGGCAAATTGGACATTTTGCATATTGGGGAACAACAAGTACACACAGTTTGTCACGTTAGCCTTACATGCCTTTCCCTCGTGCCACTCATTTATTCTCATTCTGGGAAACAGCAAGCTGCGACAGACAGYTGTGAGGCTACTGTGGCGTCTTAGGAACTATACAAAAAGACCAAACCCTTTACCTTTGTAGacagactttccagaagcttttctaagagaataactcaatgaggagcatttggggatcacttccactgtgtttttgttttttgttttgttttgttttgttt
>TAS2R5_Mnig_H1
actatatagcacctgagcatgttttgatttgatctttcttgttgaggggccttgctacattatatcctggtgtctactagactttggcccacgacctttgagATGGAGAGCCAGTGTCTCTGGTACTGTTGGCAATCTCTGGGTCTACACCCAGAGTTCATTCATGTAGATGCAAATACAGAGCGTGTCATAACTTTCAACCTCTCTGTTCCTCGTCACAGCTGTTCAGTCTTGCTTGAAGACAGATTACAGAGGGATAAGGCCAAATCCAGATTCTGTGGTGTGCAAATTTACCCTGGTGTGTTATTGCTGCTGGGGGATCTGAGCTCAGCCAGGAGCAGTGAGAGCCTCCCCTCCCCCGTCATGCTGAGCGCTGGCCTAGGACTGCTGATGCTGGTGGCCGTGATTGAATTTCTCATCGGTTTAATTGGAAATGGAATCCTTGTGGTCTGGAGTTTAAGAGAATGGATCAGAAAATTCAGCTGGTCCTCATATAACCTCATTATCCTGGGTCTGGCTGGCTGCCGGTTTCTCCTGCAGTGGCTGATCATTTTGGACTTAAGCTTGTTTCCCCTTTTCCAGAGCAGCCGTTGGCTTCGCTATCTTAATGTCTTCTGGGTCCTGGTAAGCCAGGCCAGCTTGTGGTTTGCCACCTTCCTCAGTGTCTTCTATTGCAAGAAGATCACCACCTTTGATCGCCCTGCCTACTTGTGGCTGAAGCAGAGGGCCTATAACCTGAGTCTGTGGTGCCTTCTGGGCTACTTTATAATCAGTTTGTTACTTACAGTCCAAGTTGGCTTAACGGTCCATCATCCTCCCCAAGGAAACAGCAGCATTCGTTATCCCTTTGAACACTGGCAGTACCTGTATGTATTTCAGCTCAATTCTGGAAGTTATTTGCCTTTAATGGTGTTTCTTGTTTCCTCTGGGATGCTGATTATCTCTTTGTATACACACCACAAGAAGATGAAGGTCCATTTAGCTGGTAGGGGGGATGCCCGGGCCAAGGCTCACATCACTGCCCTGAAGTCCTTGGGCTGCTTCCTCTTACTTCACCTGGTTTATATCGTGGCCAGCCCCTTCTCCATCACCTCCAAGACTTATCCTCCTGATCTCACCAGTGTCTTCATCTGGGAGACACTCATGGCAGCCTATCCTTCTCTTCATTCTCTCATGTTGATCATGGGGATTCCTAGGGTGAAGCAGACTTGTCAGAAGATCCTGTGGAAGACAGTGTGTGCTTGGAGATGCTGGGGCCCATGAtctaggaagaaaagtgtggtcagggcactcttgggacgctcttttgatagctgtctgtaagggagctgccttccatgtcttttaagattttccttctttt
>TAS2R5_Mnig_H2
actatatagcacctgagcatgttttgatttgatctttcttgttgaggggccttgctacattatatcctggtgtctactagactttggcccacgacctttgagATGGAGAGCCAGTGTCTCTGGTACTGTTGGCAATCTCTGGGTCTACACCCAGAGTTCATTCATGTAGATGCAAATACAGAGCGTGTCATAACTTTCAACCTCTCTGTTCCTCGTCACAGCTGTTCAGTCTTGCTTGAAGACAGATTACAGAGGGATAAGGCCAAATCCAGATTCTGTGGTGTGCAAATTTACCCTGGTGTGTTATTGCTGCTGGGGGATCTGAGCTCAGCCAGGAGCAGTGAGAGCCTCCCCTCCCCCGTCATGCTGAGCGCTGGCCTAGGACTGCTGATGCTGGTGGCCGTGATTGAATTTCTCATCGGTTTAATTGGAAATGGAATCCTTGTGGTCTGGAGTTTAAGAGAATGGATCAGAAAATTCAGCTGGTCCTCATATAACCTCATTATCCTGGGTCTGGCTGGCTGCCGGTTTCTCCTGCAGTGGCTGATCATTTTGGACTTAAGCTTGTTTCCCCTTTTCCAGAGCAGCCGTTGGCTTCGCTATCTTAATGTCTTCTGGGTCCTGGTAAGCCAGGCCAGCTTGTGGTTTGCCACCTTCCTCAGTGTCTTCTATTGCAAGAAGATCACCACCTTTGATCGCCCTGCCTACTTGTGGCTGAAGCAGAGGGCCTATAACCTGAGTCTGTGGTGCCTTCTGGGCTACTTTATAATCAGTTTGTTACTTACAGTCCAAGTTGGCTTAACGGTCCATCATCCTCCCCAAGGAAACAGCAGCATTCGTTATCCCTTTGAACACTGGCAGTACCTGTATGTATTTCAGCTCAATTCTGGAAGTTATTTGCCTTTAATGGTGTTTCTTGTTTCCTCTGGGATGCTGATTATCTCTTTGTATACACACCACAAGAAGATGAAGGTCCATTTAGCTGGTAGGGGGGATGCCCGGGCCAAGGCTCACATCACTGCCCTGAAGTCCTTGGGCTGCTTCCTCTTACTTCACCTGGTTTATATCGTGGCCAGCCCCTTCTCCATCACCTCCAAGACTTATCCTCCTGATCTCACCAGTGTCTTCATCTGGGAGACACTCATGGCAGCCTATCCTTCTCTTCATTCTCTCATGTTGATCATGGGGATTCCTAGGGTGAAGCAGACTTGTCAGAAGATCCTGTGGAAGACAGTGTGTGCTTGGAGATGCTGGGGCCCATGAtctaggaagaaaagtgtggtcagggcactcttgggacgctcttttgatagctgtctgtaagggagctgccttccatgtcttttaagattttccttctttt
>TAS2R50_Mnig_H1
taaaatttaacatcagggtattaaagaactcacagccagtgatattaggcttgcattttctttctttctttctttctttctttyttttttttttttttgttcagatATGATACCTTTTCTACACATTTTTTTTTCAGTTCTAATATTGGTTTTATTTGTTCTTGGAAATTTTGCCAATGGCTTCATAGCACTGGTAAATTTCATTGACTGGGTGAAAAGAAAAAAGATCTCCTTGGCTGACCAAATTCTCACTGCTCTGGCAGTCTCCAGAGTTGGTTTGCTCTGGGCGTTATTATTAAATTGGTATTTAACTGAGTTGAATCCAGCTTTTTATAGTGTAGAGTTAAGAATTACTTCTTATAATGCCTGGGTTGTAACTAACCATTTCAGCATGTGGCTTGCTGCTAGCCTCAGCATATTTTATTTGCTCAAGATTGCCAATTTCTCCAACCTTAGTTTTCTTAATTTAAAGAGGAGAGTTAGGAGTATCATTCTGGTAATACTGTTGGGGTCTTTGTTATTTTTGGTTTGTCATCTTCTTGCGGTAAACATGGATGAGAATATGTGGACAGAAGAATATGAAGGAAACATGACCGGGAAGATGAAATTGAGGAATGCAGCACACCTTTCATATATGACTGTAACTACCCTGTGGAGCTTCATACCCTTTATGCTGTCCCTGATATCTTTTCTGATGCTAATCTTTTCTCTGTGTAAACATCTCAAGAAGATGCAGCTCCATGGTGAAGGATCTCGAGATCCCAGCACCACGGTCCACATAAAAGCTTTGCAAACTCTGATCTCCTTTCTCTTGTTATGTGCCATTTTCTTTCTATTCCTAATCATTTCAGTTTGGAGTCCCAGGAGGCTGCAGAATGAACCAGTTTTCATGGTTTGCAAGGCTGTTGGAAATATATATCTTTCTTTCGACTCATTCGTCCTAATTTGGAGAACCAAGAAGCTAAAACACATCTTTCTTTTGATTTTATGTCAGATTAGGTGCTGAgtaaaatacctgaaactctcaactttctagattcacaagtgggacatcrcgtgtgtcttctaggagaaaacaaactgatagtgtctggaacattttatac
>TAS2R50_Mnig_H2
taaaatttaacatcagggtattaaagaactcacagccagtgatattaggcttgcattttctttctttctttctttctttctttyttttttttttttttgttcagatATGATACCTTTTCTACACATTTTTTTTTCAGTTCTAATATTGGTTTTATTTGTTCTTGGAAATTTTGCCAATGGCTTCATAGCACTGGTAAATTTCATTGACTGGGTGAAAAGAAAAAAGATCTCCTTGGCTGACCAAATTCTCACTGCTCTGGCAGTCTCCAGAGTTGGTTTGCTCTGGGCGTTATTATTAAATTGGTATTTAACTGAGTTGAATCCAGCTTTTTATAGTGTAGAGTTAAGAATTACTTCTTATAATGCCTGGGTTGTAACTAACCATTTCAGCATGTGGCTTGCTGCTAGCCTCAGCATATTTTATTTGCTCAAGATTGCCAATTTCTCCAACCTTAGTTTTCTTAATTTAAAGAGGAGAGTTAGGAGTATCATTCTGGTAATACTGTTGGGGTCTTTGTTATTTTTGGTTTGTCATCTTCTTGCGGTAAACATGGATGAGAATATGTGGACAGAAGAATATGAAGGAAACATGACTGGGAAGATGAAATTGAGGAATGCAGCACACCTTTCATATATGACTGTAACTACCCTGTGGAGCTTCATACCCTTTATGCTGTCCCTGATATCTTTTCTGATGCTAATCTTTTCTCTGTGTAAACATCTCAAGAAGATGCAGCTCCATGGTGAAGGATCTCGAGATCCCAGCACCACGGTCCACATAAAAGCTTTGCAAACTCTGATCTCCTTTCTCTTGTTATGTGCCATTTTCTTTCTATTCCTAATCATTTCGGTTTGGAGTCCTAGGAGGCTGCAGAATGAACCAGTTTTCATGGTTTGCAAGGCTGTTGGAAATATATATCTTTCTTTCGACTCATTCGTCCTAATTTGGAGAACCAAGAAGCTAAAACACATCTTTCTTTTGATTTTATGTCAGATTAGGTGCTGAgtaaaatacctgaaactctcaactttctagattcacaagtgggacatcrcgtgtgtcttctaggagaaaacaaactgatagtgtctggaacattttatac
>TAS2R60_Mnig_H1
cggggcaggtggagggacaaccaaatcctacaagaccttccagagcaacccaacagaaatagcccttgaagctttgggacccatcttgtccactggagagATGAATGGAGATCACATGGTTCTAGGATCTTCGGTGACTGACCAGAAGGCCATCATCTTGGTTATCATTTTACTCCTTTTGTGCCTGGTAGCAATAGCAGGCAATGGCTTCATCACTGCTGCTCTGGGTGTGGAGTGGGTGCTACGGGGAACGTTGTTGCCTTGTGATAAGTTACTGGTTAGCCTAAGGGCCTCTTGCTTTTGTCTGCAGTGGGTGGTAATGGGTAAGACCATTTATGTTTTGCTGTATCCGACAGCCTTCCCATACAACCCTGTACTGCAGTTTCTAGCTTTCCAGTGGGACTTCCTGAATGCTGCCACCTTGTGGTTCTCTAGCTGGCTCAGTGTCTTCTATTGTGTGAAAATTGCCACCTTCATCCACCCTGTCTTCCTCTGGCTAAAGCACAAGTTGTCTGAGTGGGTACCATGGATGTTCTTCAGCTCTGTAGGGCTCTCCAGCTTCACCACCATTCTATTTTTCATAGGCAACCACAGTATATATCAGAATTATTTAAGGTACCATCTACAACCTTGGAATGTCACTGGCAATAGCATATGGAGCTACTGTGAGAAATTCTACCTTTTCCCTCTAAAAATGATTACTTGGACAATGCCCACTGCTGTCTTTTTCATTTGCATGATTTTGCTCATCACATCTCTGGGAAGACACATGGAGAAGGCTCTCCTTACAACCTCAGGATTCCGAGAACCCAGTGTGCAGGCACACGTAAAGGCTCTGCTGGCTCTCCTCTCTCTTGCCATGCTCTTCATCTCGTATTTCCTGTCACTGGTGCTCAGTGCTGCAGGTATTTTTCCACCTCTGGACTTTAAATTCTGGGTGGGGGAGTCAGTGATTTATCTGTGTGCAGGAGTTCACCCCATCATTCTGCTCTTCAGCAACCGCAGGCTGAGAGCTGTGCTGGAGAGGTGCCGTTCCTCGAGGTGCGGGACACCTTGAgccacagctgacgaaaaacttcaaggagattcctgtgcagaaggcatggactcaaagggtcatagcttctctctttgccacattgaatgttttctccctg
>TAS2R60_Mnig_H2
cggggcaggtggagggacaaccaaatcctacaagaccttccagagcaacccaacagaaatagcccttgaagctttgggacccatcttgtccactggagagATGAATGGAGATCACATGGTTCTAGGATCTTCGGTGACTGACCAGAAGGCCATCATCTTGGTTATCATTTTACTCCTTTTGTGCCTGGTAGCAATAGCAGGCAATGGCTTCATCACTGCTGCTCTGGGTGTGGAGTGGGTGCTACGGGGAACGTTGTTGCCTTGTGATAAGTTACTGGTTAGCCTAAGGGCCTCTTGCTTTTGTCTGCAGTGGGTGGTAATGGGTAAGACCATTTATGTTTTGCTGTATCCGACAGCCTTCCCATACAACCCTGTACTGCAGTTTCTAGCTTTCCAGTGGGACTTCCTGAATGCTGCCACCTTGTGGTTCTCTAGCTGGCTCAGTGTCTTCTATTGTGTGAAAATTGCCACCTTCATCCACCCTGTCTTCCTCTGGCTAAAGCACAAGTTGTCTGAGTGGGTACCATGGATGTTCTTCAGCTCTGTAGGGCTCTCCAGCTTCACCACCATTCTATTTTTCATAGGCAACCACAGTATATATCAGAATTATTTAAGGTACCATCTACAACCTTGGAATGTCACTGGCAATAGCATATGGAGCTACTGTGAGAAATTCTACCTTTTCCCTCTAAAAATGATTACTTGGACAATGCCCACTGCTGTCTTTTTCATTTGCATGATTTTGCTCATCACATCTCTGGGAAGACACATGGAGAAGGCTCTCCTTACAACCTCAGGATTCCGAGAACCCAGTGTGCAGGCACACGTAAAGGCTCTGCTGGCTCTCCTCTCTCTTGCCATTCTCTTCATCTCGTATTTCCTGTCACTGGTGCTCAGTGCTGCAGGTATTTTTCCACCTCTGGACTTTAAATTCTGGGTGGGGGAGTCAGTGATTTATCTGTGTGCAGGAGTTCACCCCATCATTCTGCTCTTCAGCAACCGCAGGCTGAGAGCTGTGCTGGAGAGGTGCCGTTCCTCGAGGTGCGGGACACCTTGAgccacagctgacgaaaaacttcaaggagattcctgtgcagaaggcatggactcaaagggtcatagcttctctctttgccacattgaatgttttctccctg
>TAS2R62_Mnig_H1
cagggtggcttgacttggccagagagactgtttttccctgcagatgtgtcccagtcctctgcagtaggagccgagacttagcagaacctccctggagaagATGCCCTCCTCGCCCACATTGATCTTCATGGCCATCTTTTGCCTGGAGTCATTGGCTGCAATGCTGCAGAATGGCTTCTTGGTCACAGTGCTGGGCAGGGAGTGGGTAAGGTGCCGGACTCTGTCTGCAAGTGACATGATTGTGGCCTGTCTCGCTGCCTCCCGGTTCTGCCTCCATGGGGTAGCCATGGTGAACAACTTCCTGGCCTCCTTAGATTTTTGGCGCACAGTTCCCTATGTGAACACCTTCTGGGACCTTTTCAATGCCCTCACTTTGTGGTTTACTGCCTTGCTTGCTGCTTTCTACTGTGTGAAGATCTCATCTTTCTCCCACCCCACCTTCGCCTGGCTGAAGTGGAGGATCTCTCGGTCAGTGCCCAGGCTGATCCAGGTCTCCCTGATCATCTGTGGCCTGGAAGTCATCTCATCAGCCACTGGGAATGTACTGTTTGGTCCGAGGAAGGTCTCCCTGAATTCCTGCGGAAACGAAACTCTAGTTTATAGAGCGCAGGCTTCATTTGAGCTCTACTTTTTCCTTTATGAAGGGTTTGTGTTGTCGATTCCATTCCTCCTGTTCCTAGTGTCCACTGTCTTGCTCATAGTCTCACTGTGCTGGCACTTGGGGCAGATGAGGGACCGCAGGCCCGGGCCCTGTCATCCCAGCACCCAGGCTTACACCGTGGCTCTAAAGTCACTCACCGTTTCCCTCATCTTCTGTACATTGTACTTCCTGTTCTTGTTTGTTTCTGCTTTGAAAATCATAAACTTTCAGAATCACTGGCACTGGGCCTGGGAAGTGCTAATCTATGCCAACATCTGTCTGCACTCTACCTTCCTGGTGCTGAGGAGCCCCAAACTGAAAAAGAGCCTGAAGACATGGCCTCAGCTGCAGTGCCCATGTGCTGCTGGCTCATAGggctttggaaggtgctggccatagggtggttctgctcctgagtcatccgtgtcaataaccagtcctgtgatgaatgatcctggttccggcaagagtgcatatggtttgggttctgtctttctctttccagtttcttctttc
>TAS2R62_Mnig_H2
cagggtggcttgacttggccagagagactgtttttccctgcagatgtgtcccagtcctctgcagtaggagccgagacttagcagaacctccctggagaagATGCCCTCCTCGCCCACATTGATCTTCATGGCCATCTTTTGCCTGGAGTCATTGGCTGCAATGCTGCAGAATGGCTTCTTGGTCACAGTGCTGGGCAGGGAGTGGGTAAGGTGCCGGACTCTGTCTGCAAGTGACATGATTGTGGCCTGTCTCGCTGCCTCCCGGTTCTGCCTCCATGGGGTAGCCATGGTGAACAACTTCCTGGCCTCCTTAGATTTTTGGCGCACAGTTCCCTATGTGAACACCTTCTGGGACCTTTTCAATGCCCTCACTTTGTGGTTTACTGCCTTGCTTGCTGCTTTCTACTGTGTGAAGATCTCATCTTTCTCCCACCCCACCTTCGCCTGGCTGAAGTGGAGGATCTCTCGGTCAGTGCCCAGGCTGATCCAGGTCTCCCTGATCATCTGTGGCCTGGAAGTCATCTCATCAGCCACTGGGAATGTACTGTTTGGTCCGAGGAAGGTCTCCCTGAATTCCTGCGGAAACGAAACTCTAGTTTATAGAGCGCAGGCTTCATTTGAGCTCTACTTTTTCCTTTATGAAGGGTTTGTGTTGTCGATTCCATTCCTCCTGTTCCTAGTGTCCACTGTCTTGCTCATAGTCTCACTGTGCTGGCACTTGGGGCAGATGAGGGACCGCAGGCCCGGGCCCTGTCATCCCAGCACCCAGGCTTACACCGTGGCTCTAAAGTCACTCACCGTTTCCCTCATCTTCTGTACATTGTACTTCCTGTTCTTGTTTGTTTCTGCTTTGAAAATCATAAACTTTCAGAATCACTGGCACTGGGCCTGGGAAGTGCTAATCTATGCCAACATCTGTCTGCACTCTACCTTCCTGGTGCTGAGGAGCCCCAAACTGAAAAAGAGCCTGAAGACATGGCCTCAGCTGCAGTGCCCATGTGCTGCTGGTTCATAGggctttggaaggtgctggccatagggtggttctgctcctgagtcatccgtgtcaataaccagtcctgtgatgaatgatcctggttccggcaagagtgcatatggtttgggttctgtctttctctttccagtttcttctttc
>TAS2R7_Mnig_H1
aacaaagagttgaaaactacatcaaaatctaagaagcaggtgtggatgtcaaactccatcaggtcaactagaaactaattgcgtatttctctatttaaacATGACAGATAAAGTACAGACTACTTTACTATTCTTAGCAATTGGAGAGTTTTCAGTGGGGATCTTAGGGAATGCGTTCATTGGATTGGTAAACTGCATGGACTGGGTCAAGAAGAGGAAAATTGCCTCCATTGATTTAATCCTCACAAGTCTGGCCATTTCCAGAATTTGTCTATTATGTGTAATATTATTAGATTGTTTTATGTTGGTGCTGTATCCAGATGTCTATGCCACTGGTAAACAAATGAGAATCATTGACTTCTTCTGGACACTAACCAACCATTTAAGTATCTGGTTTGCAACCTGCCTCAGCATTTACTATTTCTTCAAGATAGCTAATTTCTTTCACCCACTTTTCCTCTGGATGAAGTGGAGAATTGACAGGGTGATTTCCTGGATTCTACTGGGGTGCATGGTTCTCTCTGTGTTTATTAACCTTCCAGCCACTGAGAATTTGAATGCTGATTTCAGGCGTTGTGTGAAGGCAAAGAGGAAAACAAACTTAACTTGGAGTTGCAGAGTAACTAAAGCTCAACATGCTTCTACCAAGTTATTTCTCAACCTGGTAACGCTGCTCCCTTTTTCTGTGTGCCTGATGTCATTTTTCCTCTTGATCCTCTCCCTGTGGAGACATATCAGGCGAATGCAGCTCAGTGCCACAGGGTGCAGAGACCCCAGCACAGAAGCCCACGTGAGAGCCCTGAAAGCTGTCATTTCCTTCCTTCTCCTCTTTATTGCCTACTATTTGTCCTTTCTCATCGCCACCTCCAGCTACTTTATTCCAGAGACGGAATTAGCTGTGATTTTTGGTGAGTTCATAGCTCTAATCTACCCCTCAAGCCATTCATTTATCCTAATACTGGGGAACAGTAAATTAAGACGTGCATCTCTAAAGGTGCTTTGGACAGTAATGTCTATTCTAAAAGGAAGAAAATTCCAACAACATAAACAAATCTGAaaaaaaactaagcttttctaggacaaacaaagataagatgtttctaaattaacttcagttgttgcattaatgttttatggattaatgactctattaatca
>TAS2R7_Mnig_H2
aacaaagagttgaaaactacatcaaaatctaagaagcaggtgtggatgtcaaactccatcaggtcaactagaaactaattgcgtatttctctatttaaacATGACAGATAAAGTACAGACTACTTTACTATTCTTAGCAATTGGAGAGTTTTCAGTGGGGATCTTAGGGAATGCGTTCATTGGATTGGTAAACTGCATGGACTGGGTCAAGAAGAGGAAAATTGCCTCCATTGATTTAATCCTCACAAGTCTGGCCATTTCCAGAATTTGTCTATTATGTGTAATATTATTAGATTGTTTTATGTTGGTGCTGTATCCAGATGTCTATGCCACTGGTAAACAAATGAGAATCATTGACTTCTTCTGGACACTAACCAACCATTTAAGTATCTGGTTTGCAACCTGCCTCAGCATTTACTATTTCTTCAAGATAGCTAATTTCTTTCACCCACTTTTCCTCTGGATGAAGTGGAGAATTGACAGGGTGATTTCCTGGATTCTACTGGGGTGCATGGTTCTCTCTGTGTTTATTAACCTTCCAGCCACTGAGAATTTGAATGCTGATTTCAGGCGTTGTGTGAAGGCAAAGAGGAAAACAAACTTAACTTGGAGTTGCAGAGTAACTAAAGCTCAACATGCTTCTACCAAGTTATTTCTCAACCTGGTAACGCTGCTCCCTTTTTCTGTGTGCCTGATGTCATTTTTCCTCTTGATCCTCTCCCTGTGGAGACATATCAGGCGAATGCAGCTCAGTGCCACAGGGTGCAGAGACCCCAGCACAGAAGCCCACGTGAGAGCCCTGAAAGCTGTCATTTCCTTCCTTCTCCTCTTTATTGCCTACTATTTGTCCTTTCTCATCGCCACCTCCAGCTACTTTATTCCAGAGACGGAATTAGCTGTGATTTTTGGTGAGTTCATAGCTCTAATCTACCCCTCAAGCCATTCATTTATCCTAATACTGGGGAACAGTAAATTAAGACGTGCATCTCTAAAGGTGCTTTGGACAGTAATGTCTATTCTAAAAGGAAGAAAATTCCAACAACATAAACAAATCTGAaaaaaaactaagcttttctaggacaaacaaagataagatgtttctaaattaacttcagttgttgcattaatgttttatggattaatgactctattaatca
>TAS2R8_Mnig_H1
ttgcatgattcgaagaatttatttatcatgcttcaacagatcacctgtaaattagctcatctacggtgatatttgacatcagattgttctctctacaaacATGTTCAGTCCTGCAGATAACATCTTTATAATCCTAATAACTGGAGAATTCATAATAGGAATATTGGGGAATGGATACATTGGACTAGTCAACTGGATTGACTGGATTAAGAAGAAAAAGATCTCCACAATTGACTGCATCCTCACCAATTTAGTTATCTCCAGAATTTGTTTGATCAGTGTAATGGTTGTAAATGGCATTGTAATAGTACTTTACCCGGACGTTTATACAAAAAGTAAACTACAGATAGTCATTTGTACCTTCTGGACATTTGCCAACTACTTAAATATGTGGGTTACTGCCTGCCTTAATGTCTTCTATTCTCTCAAGGTAGCCAATTCCTCTCACCCACTTTTTCTCTGGCTGAAGCGGAAAATTGATACGGTGGTTCGCTGGATCCTGCTGGGATGTTTTGCCATTTCCTTGTTGGTCAGTCTTATAATAGCAACAGTAATGAGTCATGATTATAGGTTTCATGCAATTGCCAAACATAAAAGAAACGTTACTGAAATGTTCCATGTGAGTAAAATGCCATATTTTGAACCCTCGACTCTCTTTAACTTGCTTGCAATTGTCCCATTTATTGTGTCATTGATGTCATTTTTCCTTTTAGTAAGATCTTTATGGAGACATACCAAGCAAATAAAACTCTATGCTACTGGCGGTAGAGACCCAAGCACAGAAGCTCATGTGAGAGCCATTAAAACTATGACTTTGCTTATCTTCTTTTTTTTCCTATACTATATTACTTCTCTTTTGGTGAACTTTAGCTATCTTATTACAAACTACAAGTTAGCTATGGCGTTTGGAGAGATTGTAGCAATTCTCTATCCCTCGGGTCACTCACTTATTTTAATTATTTTAAATAACAAACTGAGGCAGGCATCTGTCAGAATGCTGACGTGTAGAAAAATTGCCTGCGTGATAGGAAATCTTAGTCGTATAAGTAGAATTTAAaatcaaatattcactaacaaaaaatataattttcttataagtctattctcattttccctagttatctcatttattttagatgcgtatytttaagtattat
>TAS2R8_Mnig_H2
ttgcatgattcgaagaatttatttatcatgcttcaacagatcacctgtaaattagctcatctacggtgatatttgacatcagattgttctctctacaaacATGTTCAGTCCTGCAGATAACATCTTTATAATCCTAATAACTGGAGAATTCATAATAGGAATATTGGGGAATGGATACATTGGACTAGTCAACTGGATTGACTGGATTAAGAAGAAAAAGATCTCCACAATTGACTGCATCCTCACCAATTTAGTTATCTCCAGAATTTGTTTGATCAGTGTAATGGTTGTAAATGGCATTGTAATAGTACTTTACCCGGACGTTTATACAAAAAGTAAACTACAGATAGTCATTTGTACCTTCTGGACATTTGCCAACTACTTAAATATGTGGGTTACTGCCTGCCTTAATGTCTTCTATTCTCTCAAGGTAGCCAATTCCTCTCACCCACTTTTTCTCTGGCTGAAGCGGAAAATTGATACGGTGGTTCGCTGGATCCTGCTGGGATGTTTTGCCATTTCCTTGTTGGTCAGTCTTATAATAGCAACAGTAATGAGTCATGATTATAGGTTTCATGCAATTGCCAAACATAAAAGAAACGTTACTGAAATGTTCCATGTGAGTAAAATGCCATATTTTGAACCCTCGACTCTCTTTAACTTGCTTGCAATTGTCCCATTTATTGTGTCATTGATGTCATTTTTCCTTTTAGTAAGATCTTTATGGAGACATACCAAGCAAATAAAACTCTATGCTACTGGCGGTAGAGACCCAAGCACAGAAGCTCATGTGAGAGCCATTAAAACTATGACTTTGCTTATCTTCTTTTTTTTCCTATACTATATTACTTCTCTTTTGGTGAACTTTAGCTATCTTATTACAAACTACAAGTTAGCTATGGCGTTTGGAGAGATTGTAGCAATTCTCTATCCCTCGGGTCACTCACTTATTTTAATTATTTTAAATAACAAACTGAGGCAGGCATCTGTCAGAATGCTGACGTGTAGAAAAATTGCCTGCGTGATAGGAAATCTTAGTCGTATAAGTAGAATTTAAaatcaaatattcactaacaaaaaatataattttcttataagtctattctcattttccctagttatctcatttattttagatgcgtatytttaagtattat
>TAS2R9_Mnig_H1
atatcacggtctaagtggtataccgagacattgttcttcactggtcagctgaaagtcarttcatcatcagtgatattcaaaatcagaagtctctgctggtATGCCAAGTACAATAGAGGCAATATATATTATTTTAATTGCTGGTGAACTGACCATAGGGATTTGGGGAAATGGATTCATTGTACTAGTTAACTGTATTGACTGGCTCAAAAGAAGAGATGTTTCCTTGATTGACATCATCCTGATCAGCTTGGCCATCTCCAGAATCTGTTTGCTGTGTGTAATATCATTAGATGGCTTCTTTATACTGCTCTTTCCAGGTACATATGACACTAATGTGCTAGAAAACATTATRGATGCTGTCTGGACATTTGCCAATAATTCAAGTCTCTGGTTTACTTCTTGCCTCAGTATCTTCTATTTACTCAAGATAGCCAATATATCCCACCCATTTTTCTTCTGGCTGAAGCTAAAGATCAACAAGGTCATCCTTGCGATTCTTCTGGRGTCCTTTCTTATCTCCTTAATTATTAGCTTTCCAATTAATGGTATGTGGTATCACCTTTTCAAGGTCAGTCATGAAGAAAACATTACTTGGGCATTCAAAGTGAGTACAATTCCAGGTGCTTTCAAACASTTAACCCTGAACCTGGGGGCGATGGTTCCCTTTATCCTTTGCCTGATCTCATCTTTCTTGTTACTTTTCTCCTTAGACAGACACACCAAGCAGATTCAACTGCATGCTACAGGGTTCAGAGACCCCAGCACAGAGGCCCACATGAGGGCCGTAAAGGCAGTGATCATCTTTCTGCTCCTCCTCATTCTGTACTACCCGGTCTTTCTTGTTATGACCTCTAGCACTCTGATTCCCCAGGGAAAATTAGTGTTGATGATTGGTGACATAGYAACTGTCATTTTCCCATCAAGCCATTCATTCATTCTAATCATGGGAAACAGCAAGTTGAGGGCAGCTTTTCTGAAGATGTTAAGATTTGTGAAGGGTTTCCTTAGGAGAAGAAAGCCTTTTGTTCCATAGagtcccctaaaaaccccgtaaagcctgactacaaggagaaagaaatcaacaacaggcattctccctgctgtttgcattcattttctcttacatgctattg
>TAS2R9_Mnig_H2
atatcacggtctaagtggtataccgagacattgttcttcactggtcagctgaaagtcarttcatcatcagtgatattcaaaatcagaagtctctgctggtATGCCAAGTACAATAGAGGCAATATATATTATTTTAATTGCTGGTGAACTGACCATAGGGATTTGGGGAAATGGATTCATTGTACTAGTTAACTGTATTGACTGGCTCAAAAGAAGAGATGTTTCCTTGATTGACATCATCCTGATCAGCTTGGCCATCTCCAGAATCTGTTTGCTGTGTGTAATATCATTAGATGGCTTCTTTATACTGCTCTTTCCAGGTACATATGACACTAATGTGCTAGAAAACATTATRGATGCTGTCTGGACATTTGCCAATAATTCAAGTCTCTGGTTTACTTCTTGCCTCAGTATCTTCTATTTACTCAAGATAGCCAATATATCCCACCCATTTTTCTTCTGGCTGAAGCTAAAGATCAACAAGGTCATCCTTGCGATTCTTCTGGRGTCCTTTCTTATCTCCTTAATTATTAGCTTTCCAATTAATGGTATGTGGTATCACCTTTTCAAGGTCAGTCATGAAGAAAACATTACTTGGGCATTCAAAGTGAGTACAATTCCAGGTGCTTTCAAACASTTAACCCTGAACCTGGGGGCGATGGTTCCCTTTATCCTTTGCCTGATCTCATTTTTCTTGTTACTTTTCTCCTTAGTTAGACACACCAAGCAGATTCAACTGCATGCTACAGGGTTCAGAGACCCCAGCACAGAGGCCCACATGAGGGCCGTAAAGGCAGTGATCATCTTTCTGCTCCTCCTCATTCTGTACTACCCGGTCTTTCTTGTTATGACCTCTAGCACTCTGATTCCCCAGGGAAAATTAGTGTTGATGATTGGTGACATAGYAACTGTCATTTTCCCATCAAGCCATTCATTCATTCTAATCATGGGAAACAGCAAGTTGAGGGCAGCTTTTCTGAAGATGTTAAGATTTGTGAAGGGTTTCCTTAGGAGAAGAAAGCCTTTTGTTCCATAGagtcccctaaaaaccccgtaaagcctgactacaaggagaaagaaatcaacaacaggcattctccctgctgtttgcattcattttctcttacatgctattg
>TAS2R1_Panu_H1
gaggaatcctgatctaattgaagaataacgtgaataacccagctggtccaaagctctataactgcattattttttaagtaaataattttttattcctaaaATGCTAGAGTCACACCTGATTATCTATTTTCTTTTTGCAGTGATACAATTTCTTCTTGGGACTTTCACGAATGGCATCATTGTGGTGGTGAATGGCATTGACTTGATCAAGCACAGAAAAATGGCTCCGCTGGATCTTCTTCTTTCTTGCCTGGCGGTTTCTAGAATTTTTCTGCAGTTGTTCATCTTCTACATTAATGTGGTTGTTATCTTCTTGATAGAATTCATCACGTGTTCTGCGAGTTGTGCATTTCTCGTATTTGTAAATGAATTGGAACTTTGGCTTGCCACATGGCTCGGCATTTTCTACTGTGCCAAGGTTGCCAGCGTCCCTCACCCACTCTTCATCTGGTTGAAGATGAGGATATCCAAGTTAGTCCCGTGGATGATCCTGGGGTCTCTGCTATATGTATCTATGATTTGTATTTTCCATAGCAAATATACAGGGTTTATGGTCCCGTACTTCTTAAGGAACCTTTTCTTCCAAAATGCCACAATTCAAACAGAAGTTAAACAGGCTATACAGATTTTCTCTTTTGTTGCTGAGCTCTTAGTGCCATTACTTATCTTCCTTGTTGCTGTTCTGCTCTTGATTTTCTCTCTGGGGAGGCATACCCGGCAAATGAGAAACACAGTGGCTGGCAGCAGGGTTCCTGGCAGGGGTGCCCACATCAGCGCATTGCTGTCCATCCTGTCCTTCCTGATCCTCTACATCTCCCACTACTTGATAAAAGCTTTTCTCTTTTCTCTAAAGTTTCATGTCAAAAGGTTCATCTTTCTGTTCTGCATCCTTGTGATTGGTACATACCCTTCTGGACACTCTCTCATCTTAATTTTAGGAAATCCTAAATTGAAACAAAATACAAAAAAGTTCCTCTGCCACAGAAAGTGCTGTCAGTGAgagagaactttgatcagttcatagaacccatgattcaatgatttacccacgccggccacacttccctcagccagacaaagcagcctgttcataaatatac
>TAS2R1_Panu_H2
gaggaatcctgatctaattgaagaataacgtgaataacccagctggtccaaagctctataactgcattattttttaagtaaataattttttattcctaaaATGCTAGAGTCACACCTGATTATCTATTTTCTTTTTGCAGTGATACAATTTCTTCTTGGGACTTTCACGAATGGCATCATTGTGGTGGTGAATGGCATTGACTTGATCAAGCACAGAAAAATGGCTCCGCTGGATCTTCTTCTTTCTTGCCTGGCGGTTTCTAGAATTTTTCTGCAGTTGTTCATCTTCTACATTAATGTGGTTGTTATCTTCTTGATAGAATTCATCACGTGTTCTGCGAGTTGTGCATTTCTCGTATTTGTAAATGAATTGGAACTTTGGCTTGCCACATGGCTCGGCATTTTCTACTGTGCCAAGGTTGCCAGCGTCCCTCACCCACTCTTCATCTGGTTGAAGATGAGGATATCCAAGTTAGTCCCGTGGATGATCCTGGGGTCTCTGCTATATGTATCTATGATTTGTATTTTCCATAGCAAATATACAGGGTTTATGGTCCCGTACTTCTTAAGGAACCTTTTCTTCCAAAATGCCACAATTCAAACAGAAGTTAAACAGGCTATACAGATTTTCTCTTTTGTTGCTGAGCTCTTAGTGCCATTACTTATCTTCCTTGTTGCTGTTCTGCTCTTGATTTTCTCTCTGGGGAGGCATACCCGGCAAATGAGAAACACAGTGGCTGGCAGCAGGGTTCCTGGCAGGGGTGCCCACATCAGCGCATTGCTGTCCATCCTGTCCTTCCTGATCCTCTACATCTCCCACTACTTGATAAAAGCTTTTCTCTTTTCTCTAAAGTTTCATGTCAAAAGGTTCATCTTTCTGTTCTGCATCCTTGTGATTGGTACATACCCTTCTGGACACTCTCTCATCTTAATTTTAGGAAATCCTAAATTGAAACAAAATACAAAAAAGTTCCTCTGCCACAGAAAGTGCTGTCAGTGAgagagaactttgatcagttcatagaacccatgattcaatgatttacccacgccggccacacttccctcagccagacaaagcagcctgttcataaatatac
>TAS2R10Pa-1_Panu_H1
gaagaaagtcatgcttccatcaagcagccaatatatgcctcgttctgcagcaggtaatctaagatagacgtaacagaagcaatattaagaatttgcagatATGCTAAGTGTAGTGGAAGGCATCTTCATTTTTGTTGTAATTAGTGAGTCAGTATTTGCGGTTTTAGGGAATGGATTTATTGGACTTGTAAACTGTATTGACTGTGCCAAGAATAAGTTATCTACAATTGGCTTTATTCTCACCGGCTTAGCTATTTCTAGAATTTTTCTGATATGGCTAATAATTACAGATGGATTCATACGGATATTCTCTCCAGATATATATGCTTCTGGTAACCTAATTGAATATGTTAGTTACTTTTGGGTAATTAGTAACCAATCAAGTATGTGGTTTGCCACCAGCCTCAGCATCTTCTATTTCCTGAAGATAGCAAATTTTTCCAACTACATATTTCTCTGGTTGAAGAGTAAAACAAATAGGGTTCTTCCCCTTCTGATGGGATTCTTACTTATTTCATGCTTACTTAATTTTGCATATATTGCGAAGATTCTTAATGATTTTAAAATGAAGAATGACACAGTCTGGCGTCTCAACATATTTAAAAATGAATACTTTATTAAGCAGATTTTGCTAAATCTGGGAGTCATTTTCTTCTTTACAATATCCCTAATTACAAGTGTTTTGTTGATCATTTCCCTTTGGAGACACAACAGGCAGATGCAATCAAATGTGACAGGACTGAGAGACTCCAACACTGAAGCTCATGTGAAGGCAATGAAAGTTTTAATATCTTTCATCATCCTCTTTATCTTGTATTTTATAGGCATAGCCATAGAAATATCGTATTTTACTGTGCCAGAAAACAAACTGTTGCTTATGTTTGGAATGACAACCACAGCCATCTATCCCTGGGGTCACTCATTTATCTTAATTCTAGGAAACAGCAAGCTAAAGCAAGCCTCTTTGAGGGTACTACAGCAATTGAAGTGCTGTGAGAAAAGGAAAAGCCTCAGAGCCACATAGacaccttggggagatatggatgttccatgaaaagaatccagtgaataaatccttgaagatctgtttcactgcactgcattcttgctttgttttttaa
>TAS2R10Pa-1_Panu_H2
gaagaaagtcatgcttccatcaagcagccaatatatgcctcgttctgcagcaggtaatctaagatagacgtaacagaagcaatattaagaatttgcagatATGCTAAGTGTAGTGGAAGGCATCTTCATTTTTGTTGTAATTAGTGAGTCAGTATTTGCGGTTTTAGGGAATGGATTTATTGGACTTGTAAACTGTATTGACTGTGCCAAGAATAAGTTATCTACAATTGGCTTTATTCTCACCGGCTTAGCTATTTCTAGAATTTTTCTGATATGGCTAATAATTACAGATGGATTCATACGGATATTCTCTCCAGATATATATGCTTCTGGTAACCTAATTGAATATGTTAGTTACTTTTGGGTAATTAGTAACCAATCAAGTATGTGGTTTGCCACCAGCCTCAGCATCTTCTATTTCCTGAAGATAGCAAATTTTTCCAACTACATATTTCTCTGGTTGAAGAGTAAAACAAATAGGGTTCTTCCCCTTCTGATGGGATTCTTACTTATTTCATGCTTACTTAATTTTGCATATATTGCGAAGATTCTTAATGATTTTAAAATGAAGAATGACACAGTCTGGCGTCTCAACATATTTAAAAATGAATACTTTATTAAGCAGATTTTGCTAAATCTGGGAGTCATTTTCTTCTTTACAATATCCCTAATTACAAGTGTTTTGTTGATCATTTCCCTTTGGAGACACAACAGGCAGATGCAATCAAATGTGACAGGACTGAGAGACTCCAACACTGAAGCTCATGTGAAGGCAATGAAAGTTTTAATATCTTTCATCATCCTCTTTATCTTGTATTTTATAGGCATAGCCATAGAAATATCGTATTTTACTGTGCCAGAAAACAAACTGTTGCTTATGTTTGGAATGACAACCACAGCCATCTATCCCTGGGGTCACTCATTTATCTTAATTCTAGGAAACAGCAAGCTAAAGCAAGCCTCTTTGAGGGTACTACAGCAATTGAAGTGCTGTGAGAAAAGGAAAAGCCTCAGAGCCACATAGacaccttggggagatatggatgttccatgaaaagaatccagtgaataaatccttgaagatctgtttcactgcactgcattcttgctttgttttttaa
>TAS2R10Pa-2_Panu_H1
gaagaaagtcatgcttccatcaagcagccaatatatgcctcgttctgcagcaggtaatctaagatagacgtaacagaagcaatattaagaatttgcagatATGCTAAGTGTAGTGGAAGGCATCCTCATTTTGGTTGTAATTAGTGAGTCAGTATTTGGGGTTTTAGGGAATGGATTTATTGGACTTGTAAACTGCATTGACTGTGCCAAGAATAAGTTATCTACAATTGGCTTTATTCTCACCGGCTTAGCTATTTCTAGAATTTTTCTGATATGGATAATAATTACAGATGGATTCATACAGATATTCTCTCCAGATGTTTATGCCTCTGGTAACCTAATTGAATATATTAGTTACTTTTGGGTAATTACTAATCAATCAAGTATATGGTTTGCCACCAGCCTCAGTATCTTCTATTTCCTGAAGATAGCAAATTTTTCCAACTACATATTTCTCTGGTTGAAGAGTAGAATAAATAGAGTTCTTCCCCTTCTGATGGGATTCTTACTTATTTCATGCTTACTTAATTTTGCATATATTGTGAAGATTCTTAATGATCTTAAAATGAAGAATGACACAGTCTGGCGTCTCAACATGTATAAAAGTGAATACTTTATTAAACAGCTTTTGCTAAATCTGGGAGTCATTTTCTTCTTTACACTATCCCTAATTACAAGTGTTTTGTTGATCATTTCCCTTTGGAGACACAACAGGCAGATGCAATCGAATGTGACAGGACTGAGAGACTCCATCACTGAAGCTCATGTGAAGGCAATGAAAGTTTTAATATCTTTCATCATCCTCTTTATCTTGTATTTTATAGGCATAGCCATAGAAATATCGTATTTTACTGTGCCAGAAAACAAACTGTTGCTTATATTTGGAATGACAACCACAGCCATCTATCCCTGGGGTCACTCATTTATCTTAATTCTAGGAAACAGCAAGCTAAAGCAAGCCTCTTTGAGGGTACTACAGCAATTGAAGTGCTGTGAGGAAAGGAAAAATCTCAGAGCCACATAGacaccttggggagatatggatgttccatgaaaagaatccagtgaataaatccttgaagatctgtttcactgcactgcagcattcttgctttgttttattaa
>TAS2R10Pa-2_Panu_H2
gaagaaagtcatgcttccatcaagcagccaatatatgcctcgttctgcagcaggtaatctaagatagacgtaacagaagcaatattaagaatttgcagatATGCTAAGTGTAGTGGAAGGCATCCTCATTTTGGTTGTAATTAGTGAGTCAGTATTTGGGGTTTTAGGGAATGGATTTATTGGACTTGTAAACTGCATTGACTGTGCCAAGAATAAGTTATCTACAATTGGCTTTATTCTCACCGGCTTAGCTATTTCTAGAATTTTTCTGATATGGATAATAATTACAGATGGATTCATACAGATATTCTCTCCAGATGTTTATGCCTCTGGTAACCTAATTGAATATATTAGTTACTTTTGGGTAATTACTAATCAATCAAGTATATGGTTTGCCACCAGCCTCAGTATCTTCTATTTCCTGAAGATAGCAAATTTTTCCAACTACATATTTCTCTGGTTGAAGAGTAGAATAAATAGAGTTCTTCCCCTTCTGATGGGATTCTTACTTATTTCATGCTTACTTAATTTTGCATATATTGTGAAGATTCTTAATGATCTTAAAATGAAGAATGACACAGTCTGGCGTCTCAACATGTATAAAAGTGAATACTTTATTAAACAGCTTTTGCTAAATCTGGGAGTCATTTTCTTCTTTACACTATCCCTAATTACAAGTGTTTTGTTGATCATTTCCCTTTGGAGACACAACAGGCAGATGCAATCGAATGTGACAGGACTGAGAGACTCCATCACTGAAGCTCATGTGAAGGCAATGAAAGTTTTAATATCTTTCATCATCCTCTTTATCTTGTATTTTATAGGCATAGCCATAGAAATATCGTATTTTACTGTGCCAGAAAACAAACTGTTGCTTATATTTGGAATGACAACCACAGCCATCTATCCCTGGGGTCACTCATTTATCTTAATTCTAGGAAACAGCAAGCTAAAGCAAGCCTCTTTGAGGGTACTACAGCAATTGAAGTGCTGTGAGGAAAGGAAAAATCTCAGAGCCACATAGacaccttggggagatatggatgttccatgaaaagaatccagtgaataaatccttgaagatctgtttcactgcactgcagcattcttgctttgttttattaa
>TAS2R13_Panu_H1
aggaagaagaactccactgtccactcaaggatatgaatagcattttagatcagtgaataaccagyagcgatattagactttgaactttctctgttctgacATGGAAAGTGCCCTGCTGAGTATCCTCACTCTTGTAATAATTGCAGAATTCGTAATTGGGAATTTGAGCAATGGATTTATAGTACTGATAAACTGCATTGAYTGGGTCAGTAAAAGACAGCTGTCCTCAGTTGATAAAATCCTCACATTCTTGGCAATCTCCAGAATTGGGCTGATCTGGGAACTATTAGTAAGTTGGTTTTTAGRTCTGCATTATCTAGCCATATTTGTGTCTGGAACAGGGTTAAGAATTATGATTTTTAGCTGGGTAGTTTCTAATCACTTCAGTCTCTGGCTTGCTACAATCCTCAGCATCTTTTATTTGCTCAAAATAGCGAGTTTCTCTAGCCCTRCTTTTCTCTATTTGAAGTGGAGAGTAAACCAAGTGATTCTGATGATACTGCTGGGAACCTTGGTCTTCTTATTTTTAAATCTGATACAAATAAACATACATATTAAAGACTGGCTGGACCGATGTGAAAGAAACACAATTTGGAATTTCAGTATGAGTGGCCTTCCAACATTTTCAGTGCCGGTCAAATTCACCATGACTATGTTCAGTCTAGCACCATTTACTGTGGCCCTCATCTCTTTYCTCCTGTTAATTTTCTCCTTGCGGAAACATCTCCRGAAAATGCAGCTCAATTACAAAGGACACAGAGAACCCAGGACCAAGGCCCACATAAATGCGTTGAAAATTGTGATCTCATTCCTTTTACTCTATGCCAGTTTCTTCCTATGTATTCTCATATCATGGATTTCTGAGCKGTATCAGAATACACTGATCCACATGTTTTGTCAGACGATTGGAGTCTTCTATCCTTCAAGCCACTCCTTTCTTCTGATTCTAGGAAACCCTAAGTTAAGACAGGCCTCTCTTTTGGTGGCAGCTAAGGTATGGGCTAAACGTTGAgaaactcacaatttcataagccattcagaccacagattattgaatattgtaggcagaaacaggagtctatgaggagtttaaaaatattttatactttccc
>TAS2R13_Panu_H2
aggaagaagaactccactgtccactcaaggatatgaatagcattttagatcagtgaataaccagyagcgatattagactttgaactttctctgttctgacATGGAAAGTGCCCTGCTGAGTATCCTCACTCTTGTAATAATTGCAGAATTCGTAATTGGGAATTTGAGCAATGGATTTATAGTACTGATAAACTGCATTGAYTGGGTCAGTAAAAGACAGCTGTCCTCAGTTGATAAAATCCTCACATTCTTGGCAATCTCCAGAATTGGGCTGATCTGGGAACTATTAGTAAGTTGGTTTTTAGRTCTGCATTATCTAGCCATATTTGTGTCTGGAACAGGGTTAAGAATTATGATTTTTAGCTGGGTAGTTTCTAATCACTTCAGTCTCTGGCTTGCTACAATCCTCAGCATCTTTTATTTGCTCAAAATAGCGAGTTTCTCTAGCCCTRCTTTTCTCTATTTGAAGTGGAGAGTAAACCAAGTGATTCTGATGATACTGCTGGGAACCTTGGTCTTCTTATTTTTAAATCTGATACAAATAAACATACATATTAAAGACTGGCTGGACCGATGTGAAAGAAACACAATTTGGAATTTCAGTATGAGTGGCCTTCCAACATTTTCAGTGCCGGTCAAATTCACCATGACTATGTTCAGTCTAGCACCATTTACTGTGGCCCTCATCTCTTTYCTCCTGTTAATTTTCTCCTTGCGGAAACATCTCCRGAAAATGCAGCTCAATTACAAAGGACACAGAGAACCCAGGACCAAGGCCCACATAAATGCGTTGAAAATTGTGATCTCATTCCTTTTACTCTATGCCAGTTTCTTCCTATGTATTCTCATATCATGGATTTCTGAGCKGTATCAGAATACACTGATCCACATGTTTTGTCAGACGATTGGAGTCTTCTATCCTTCAAGCCACTCCTTTCTTCTGATTCTAGGAAACCCTAAGTTAAGACAGGCCTCTCTTTTGGTGGCAGCTAAGGTATGGGCTAAACGTTGAgaaactcacaatttcataagccattcagaccacagattattgaatattgtaggcagaaacaggagtctatgaggagtttaaaaatattttatactttccc
>TAS2R14_Panu_H1
attattgaattttcaagaatcagatatacatagcattttagatgaatgcattaagaagtcttcagcagtgatattagacattggggcattctcttacagaATGGATGGTGTCATAAAGAGCATATTTACATTCATTTTAATTCTGGAATTTATAATTGGAAATTTAGGAAATAGTTTCATAGTACTGGTGAACTGTATTGACTGGGTCAAGAGAAGAAAGATCTCTTTAGTTGATCAGCTTCTCATTGCTTTGGCAATCTCTAGAATTAGTCTGGTTTGGTCAATATTTGGAAGCTGGTGTGTATCTGTGGTTTTCCCAGCTTTATTTGCCACTGAAAAACTGTTAAGAATGCTTACTAATATCTGGACAGTGACCAATCATTTTAGTGTCTGGTTAGCTACAATCCTAGGTACTTTTTATTTTCTCAAGATAGCCAATTTTTCTAACTCTATTTTTCTCTACCTAAAGTGGAGAGTTAAAAAGGTGGTTTTAGTGCTGCTTCTTGTGACTTTGGTCCTCTTGTTTTTAAATATTTTACTGATAAACATTCATATAAATGCCAGCATCAATGGATACAGAGGAAACATGACTTGCAGTTCTGCTTCATGCAACTTTATACGATTTTCCAGTGCTATTGCATTAACCAGCACTGTGTTCATTTTAATTCCCTTTACTTTGTCCCTGGCAACTTTTCTTCTGCTCAGCTTCTCCCTGTGGAAACATCGCAAGAAGATGCAGCACACTGTCAAAGGATACAGAGACGTCAGCACCAAGGCCCACAGAGGAGTTATGCAAACTGTGATCACTTTCCTCCTACTCTATGCCGTTTTCTTTCTGACTTTTTTCGTATCAATTTGGATCTCTGAACGGTTGAAGGAAAATCAAATTATTATTCTTTCTGAGATGATGGGACTGGCTTATCCTTCAGGTCACTCATGTGTTCTGATTCTTGGAAACAAGAAGCTGAGACAGGCCTCTCTGTCAGTGCTATGGTGGCTGAGGTACAGGTTTAAAGATGGGGAGCTCTCAGGTCACAAAGAATTTAGGGAATCATCTTGAatatgttagaaaaaatagttcataagaaattcttgtatattatataaatttatacttcctcaagattctttcattgtgtataactttgtgaattttacaa
>TAS2R14_Panu_H2
attattgaattttcaagaatcagatatacatagcattttagatgaatgcattaagaagtcttcagcagtgatattagacattggggcattctcttacagaATGGATGGTGTCATAAAGAGCATATTTACATTCATTTTAATTCTGGAATTTATAATTGGAAATTTAGGAAATAGTTTCATAGTACTGGTGAACTGTATTGACTGGGTCAAGAGAAGAAAGATCTCTTTAGTTGATCAGCTTCTCATTGCTTTGGCAATCTCTAGAATTAGTCTGGTTTGGTCAATATTTGGAAGCTGGTGTGTATCTGTGGTTTTCCCAGCTTTATTTGCCACTGAAAAACTGTTAAGAATGCTTACTAATATCTGGACAGTGACCAATCATTTTAGTGTCTGGTTAGCTACAATCCTAGGTACTTTTTATTTTCTCAAGATAGCCAATTTTTCTAACTCTATTTTTCTCTACCTAAAGTGGAGAGTTAAAAAGGTGGTTTTAGTGCTGCTTCTTGTGACTTTGGTCCTCTTGTTTTTAAATATTTTACTGATAAACATTCATATAAATGCCAGCATCAATGGATACAGAGGAAACATGACTTGCAGTTCTGCTTCATGCAACTTTATACGATTTTCCAGTGCTATTGCATTAACCAGCACTGTGTTCATTTTAATTCCCTTTACTTTGTCCCTGGCAACTTTTCTTCTGCTCAGCTTCTCCCTGTGGAAACATCGCAAGAAGATGCAGCACACTGTCAAAGGATACAGAGACGTCAGCACCAAGGCCCACAGAGGAGTTATGCAAACTGTGATCACTTTCCTCCTACTCTATGCCGTTTTCTTTCTGACTTTTTTCGTATCAATTTGGATCTCTGAACGGTTGAAGGAAAATCAAATTATTATTCTTTCTGAGATGATGGGACTGGCTTATCCTTCAGGTCACTCATGTGTTCTGATTCTTGGAAACAAGAAGCTGAGACAGGCCTCTCTGTCAGTGCTATGGTGGCTGAGGTACAGGTTTAAAGATGGGGAGCTCTCAGGTCACAAAGAATTTAGGGAATCATCTTGAatatgttagaaaaaatagttcataagaaattcttgtatattatataaatttatacttcctcaagattctttcattgtgtataactttgtgaattttacaa
>TAS2R16_Panu_H1
ttcttgcaccagacagtggtggaatcgggaacccattctctacctggaaattggtacagagattcagtctttgtccaggaagacactttggagtagaagaATGATACCCATCCAACTCAGTGTCTTCTTCATGATCATCTACGTGCTTGAGTCCTTGACAATTATTGTGCAGAGCAGCTTAATTGTTGCAGTGCTGGGCAGAGAATGGCTGCAAATCAGAAGGCTGATGCCTGTGGACATGATTCTCATCAGCCTGGGCATCTCTCGTTTCTGTCTACAGTGGACATCAATGCTGAACGATTTTTGCTTCTATTTTAATTTTAATTATGTACTTTGCAACTTAACAATCACCTGGACATTTTTTAATGTCCTTACATTCTGGTTAAACAGCTTGCTTACCGTCTTCTACTGCATCAAGGTCTCTTCTTTCACCCATCCCATCGTTCTCTGGCTGAGGTGGAGAATTTTGAGGTGGCTTCCCTGGCTATTACTGGGTTGTCTGATGATTACTTGTGTGACAATCATCCCTTCAGCTATTGGGAATTACATTCAAATTCAGTTTCTCACCATGGAGCATCCACCCAGAAACAGCACTGTAATTGACAGACTTCAAAAGTTTCATCAGTATCTGCACCAGGCTCATACAGTCGCGTTGGTTATTCCTTTCATCCTGTTCCTGGCCTCCACCATCTTGCTCATGGCATCATTGACCAAGCAGATACAACATCATGGCACTGGTCACTGCAATCCAAGCATGAAAGCGCACTTCACTGCCCTGAGGTCCCTTGCCATCTTGTTTATCGTGTTTACCTCTTACTTTCTAACCATACTTATCACCATGATAGGTACTCTATTTGATAAGAGATGTTGGTTATGGGTCTGGGAAGCTTTTGTCTATGCTTTCATCTTTATGCATTCCACTTCACTGATGCTCAGCAGCCCTACATTGAAAAGGATTCTAAATGGAAAATGCTAGgcctagaagttgcctgaggcacaaggtacaagactccygggcaattgatataattaataccagtaaagagtattgctcttatcaatcaattcattgtgaa
>TAS2R16_Panu_H2
ttcttgcaccagacagtggtggaatcgggaacccattctctacctggaaattggtacagagattcagtctttgtccaggaagacactttggagtagaagaATGATACCCATCCAACTCAGTGTCTTCTTCATGATCATCTACGTGCTTGAGTCCTTGACAATTATTGTGCAGAGCAGCTTAATTGTTGCAGTGCTGGGCAGAGAATGGCTGCAAATCAGAAGGCTGATGCCTGTGGACATGATTCTCATCAGCCTGGGCATCTCTCGTTTCTGTCTACAGTGGACATCAATGCTGAACGATTTTTGCTTCTATTTTAATTTTAATTATGTACTTTGCAACTTAACAATCACCTGGACATTTTTTAATGTCCTTACATTCTGGTTAAACAGCTTGCTTACCGTCTTCTACTGCATCAAGGTCTCTTCTTTCACCCATCCCATCGTTCTCTGGCTGAGGTGGAGAATTTTGAGGTGGCTTCCCTGGCTATTACTGGGTTGTCTGATGATTACTTGTGTGACAATCATCCCTTCAGCTATTGGGAATTACATTCAAATTCAGTTTCTCACCATGGAGCATCCACCCAGAAACAGCACTGTAATTGACAGACTTCAAAAGTTTCATCAGTATCTGCACCAGGCTCATACAGTCGCGTTGGTTATTCCTTTCATCCTGTTCCTGGCCTCCACCATCTTGCTCATGGCATCATTGACCAAGCAGATACAACATCATGGCACTGGTCACTGCAATCCAAGCATGAAAGCGCACTTCACTGCCCTGAGGTCCCTTGCCATCTTGTTTATCGTGTTTACCTCTTACTTTCTAACCATACTTATCACCATGATAGGTACTCTATTTGATAAGAGATGTTGGTTATGGGTCTGGGAAGCTTTTGTCTATGCTTTCATCTTTATGCATTCCACTTCACTGATGCTCAGCAGCCCTACATTGAAAAGGATTCTAAATGGAAAATGCTAGgcctagaagttgcctgaggcacaaggtacaagactccygggcaattgatataattaataccagtaaagagtattgctcttatcaatcaattcattgtgaa
>TAS2R2_Panu_H1
gttgagatttctcagtgctgtatgttcccatttgcaagatcctctggaggaagtatttaggacyatctacaaggaaaagctgagacttgtcctagaaaacATGGCCTTCTCTTTTTCAACTATTCTTCATATTATCGTCATGTCAGCAGAATTCTTCACAGGGATCACAGTAAATGGGTTTCTTATCATTGTTAACTGTAATGAATTGATCAGACATAGAAAGCTAATGCCAATTCAAATCCTCTTAATGTGCATAGGGATGTCTCGATTGGGTCTGCAGATGGTGTTAATGGTACAAAGTTTTTTCTCTGTGTTCTTTCCACTCTTTTATGTCAAAAAACTTCATGGTGCAGCAATGATGTTCCTTTGGATGTTTTTTAGCTCTATCAGCCTCTGGTTTGCCACCTGCCTTTCTGTATTTTACTGCCTCAAGATTTCAGGCTTCACTCAGTCCTGTTTTCTTTGGTTGAAATTCAGGATGCCAAAGTTAATATCTTGGCTGCTTCTGGGAAGTCTTCTGGCCTCTGTGAGCATTGCATCTCTGTGTATCGAGGTAGATTACCCTAAAACTGAGGAAGAGGACGCCCTCAGAAACACCACACTTTATTTTGCACACAAAACAAAGAWAAAGAAAATTAGTGAAGTGCTTCTTGTCAACTTGGCATTATTATTTCCTCTAGCCATATTTGTGATGTGCAMTTCTRTGTTACTCATCTCTCTTTACAAGCACAATCATCGGATGCAACATGGATCTCATGGCTTTAGAAACGCCAGCACAGAAGCCCATATAAATGCATTAAAAACAGTGATAACATTCTTCTGCTTCTTTATTTCTTATTTTGCTGCCTTCATGACAAATATGACATTTAGTTCACCTTACAGAAGTCACCAGTTCTTTATGCTGAAGGACATAATGGCACAGCATATCCCTCTGGCCACTCAGTTATAAtaatcttgagtaattctaagttccaacaatcatttagaagaattttctgcctcaaaaagaaactatgaagaggaagaacagtgtgaactatttctttcct
>TAS2R2_Panu_H2
gttgagatttctcagtgctgtatgttcccatttgcaagatcctctggaggaagtatttaggacyatctacaaggaaaagctgagacttgtcctagaaaacATGGCCTTCTCTTTTTCAACTATTCTTCATATTATCGTCATGTCAGCAGAATTCTTCACAGGGATCACAGTAAATGGGTTTCTTATCATTGTTAACTGTAATGAATTGATCAGACATAGAAAGCTAATGCCAATTCAAATCCTCTTAATGTGCATAGGGATGTCTCGATTGGGTCTGCAGATGGTGTTAATGGTACAAAGTTTTTTCTCTGTGTTCTTTCCACTCTTTTATGTCAAAAAACTTCATGGTGCAGCAATGATGTTCCTTTGGATGTTTTTTAGCTCTATCAGCCTCTGGTTTGCCACCTGCCTTTCTGTATTTTACTGCCTCAAGATTTCAGGCTTCACTCAGTCCTGTTTTCTTTGGTTGAAATTCAGGATGCCAAAGTTAATATCTTGGCTGCTTCTGGGAAGTCTTCTGGCCTCTGTGAGCATTGCATCTCTGTGTATCGAGGTAGATTACCCTAAAACTGAGGAAGAGGACGCCCTCAGAAACACCACACTTTATTTTGCACACAAAACAAAGAWAAAGAAAATTAGTGAAGTGCTTCTTGTCAACTTGGCATTATTATTTCCTCTAGCCATATTTGTGATGTGCAMTTCTRTGTTACTCATCTCTCTTTACAAGCACAATCATCGGATGCAACATGGATCTCATGGCTTTAGAAACGCCAGCACAGAAGCCCATATAAATGCATTAAAAACAGTGATAACATTCTTCTGCTTCTTTATTTCTTATTTTGCTGCCTTCATGACAAATATGACATTTAGTTCACCTTACAGAAGTCACCAGTTCTTTATGCTGAAGGACATAATGGCACAGCATATCCCTCTGGCCACTCAGTTATAAtaatcttgagtaattctaagttccaacaatcatttagaagaattttctgcctcaaaaagaaactatgaagaggaagaacagtgtgaactatttctttcct
>TAS2R20_Panu_H1
ttcaggaatcaagtgcatatttaatctaaagtctgaatattagaggagtcacaaccagtggcattaggcctgaactttttacttgcttttttgtttagacATGATGAGTTTTCTACCCATTGTTTTTTCCATTCTAGTAGTGGTTGCATTTGTTCTTGGAAATTTTGCCAATGGCTTTATAGCACTGATAAATTTCATTGCCTGGGTCAAGAGACAAGAGATCTCCTCAGCTGATCAAATTATTGCTGCTCTGGCAGTCTCCAGAGTCGGTTTGCTCTGGGTAATAGTCTTACACTGGTATGCAACTGTGTTGAATCCAAATTCATCTAGTTTAAAAGTAAGAATTTTTCTTTCTAATGCCTGGGCAGTAACCAACCATTTCAGCATCTGGCTTGCTACTAGCCTCAGCATATTTTATTTGCTCAAGATCGTCAATTTCTCCAGACTTATTTTTCATCACTTAAAAAGGAAGGTTAAGAGTGTAGTTCTGGTGATAGTGTCGGGGGCTTCGTTATTTTTGGTTTGTGATCTTGTGGTGGAAAACGTGTATATAAATGTGTGGACAAAAGAATATGAAAGAAACATAACGTGGAAGATCAAATTGAGGAATGCAACGTACCTTTCTAACTTGATTGTAGTCACGCTAGCAAACTTGATACCATTCACTCTGACCCTGATATCTTTTCTGCTGTTAATCTGCTCTCTGTGTAAACATCTGAAGAAGATGAAGCTCTATGGCAAAGGATCGCAAGATCCTAGCACCAAGATCCACATAAAAGCTCTGCAAACTGTGACCTCTTTCCTCATACTATTTGCCGTTTACTTTCTATGTCTAATCGTATCATTTTGGAATTATAAGAAGCAACAGAAAGAAGTTGTCTTAATCCTTTGCCAAGCTGTTGGAATCATATATCCATCGTTCCACTCATTCATTCTGATTTGGGGGAACAAGAAGCTAAAGCAGAACTTTCTTTCAATTTTGTGGCAGGTGACTTGCTGGGCCAAAGGACAGAACCTGTCAACTCCATAGattcaccagaggtttattgtgtgttttctagcagaaaacaaattgatggtgtccggaacattttatatttcctacaagtttttgcatagtctatgtattt
>TAS2R20_Panu_H2
ttcaggaatcaagtgcatatttaatctaaagtctgaatattagaggagtcacaaccagtggcattaggcctgaactttttacttgcttttttgtttagacATGATGAGTTTTCTACCCATTGTTTTTTCCATTCTAGTAGTGGTTGCATTTGTTCTTGGAAATTTTGCCAATGGCTTTATAGCACTGATAAATTTCATTGCCTGGGTCAAGAGACAAGAGATCTCCTCAGCTGATCAAATTATTGCTGCTCTGGCAGTCTCCAGAGTCGGTTTGCTCTGGGTAATAGTCTTACACTGGTATGCAACTGTGTTGAATCCAAATTCATCTAGTTTAAAAGTAAGAATTTTTCTTTCTAATGCCTGGGCAGTAACCAACCATTTCAGCATCTGGCTTGCTACTAGCCTCAGCATATTTTATTTGCTCAAGATCGTCAATTTCTCCAGACTTATTTTTCATCACTTAAAAAGGAAGGTTAAGAGTGTAGTTCTGGTGATAGTGTCGGGGGCTTCGTTATTTTTGGTTTGTGATCTTGTGGTGGAAAACGTGTATATAAATGTGTGGACAAAAGAATATGAAAGAAACATAACGTGGAAGATCAAATTGAGGAATGCAACGTACCTTTCTAACTTGATTGTAGTCACGCTAGCAAACTTGATACCATTCACTCTGACCCTGATATCTTTTCTGCTGTTAATCTGCTCTCTGTGTAAACATCTGAAGAAGATGAAGCTCTATGGCAAAGGATCGCAAGATCCTAGCACCAAGATCCACATAAAAGCTCTGCAAACTGTGACCTCTTTCCTCATACTATTTGCCGTTTACTTTCTATGTCTAATCGTATCATTTTGGAATTATAAGAAGCAACAGAAAGAAGTTGTCTTAATCCTTTGCCAAGCTGTTGGAATCATATATCCATCGTTCCACTCATTCATTCTGATTTGGGGGAACAAGAAGCTAAAGCAGAACTTTCTTTCAATTTTGTGGCAGGTGACTTGCTGGGCCAAAGGACAGAACCTGTCAACTCCATAGattcaccagaggtttattgtgtgttttctagcagaaaacaaattgatggtgtccggaacattttatatttcctacaagtttttgcatagtctatgtattt
>TAS2R3_Panu_H1
aacaggtagaggagtagattaacgagaaaaatatcaaatcagtgaggagattctacatatcaacagaaagaacaaagatcaggactgcctaattgctgacATGATGGGACTCACCGACGGGGTGTTCCTGATTGTGTGTGGCRCTCAGTTCACACTGGGAATTCTGGTCAATGGTTTCATTGGTTTGGTCAATGGTAGGAGCTGGTTCAAGACCAAGAGAATGTCTTTGTCTGACTTCATCATTGCCACCCTGGCACTCTCGAGGATCATTCTGCTGTGTATTATCTTGACTGATAGTTTTTTAATAGTATTCTCTGTTAASGAACATGATTCAGGGATAATAATGCAACTTATTGATGTTTTCTGGACATTTACAAACCATCTGAGCATTTGGTTTGCCACTTGTCTTGGTGTCCTCTACTGCTTGAAAATCGCCAGTTTCTCTCACCCCACATTCCTCTGGCTCAAGTGGAGAGTTTCTAGGGTGATGGTATGGATGCTGTTGGGTGCACTGCTCTTATCCTGTGGTAGTACCGCATCTCTGATCAACGAGTTTAAGCTCTATTCTGTCCTTRGGGGAATTGAGGCCACCAGGAATGTGACTGAACACTTCAGAAAGAAGAGGAATGAGTATTATCTGATCCATGTTCTTGGGACTCTGTGGTACCTGCCTCCCTTAGTTGTGTCCCTGGCCTCCTACTTTTTGCTCATCTTCTCCTTGGGGAGGCACACACGGCAGATGCTGCAAAATAGTACAAGCTCCAGAGATCCAAGCACTGAGGCCCACAAGAGGGCCATCAGAATCATCCTTTCCTTCTTTTTTCTCTTCTTACTTTACTTTCTTGCCTTTTTAATTGCATCATTTGGTAATTTCCTACCAGAAACCAAGATGGCTAAGATGATTGGCGAGGTAATGACAATGTTTTATCCTGCTGGCCACTCATTTATTGTCATTCTGGGGAACAGCAAACTGAAGCAGACATTTGTAGAGATGCTCCGGTGTGAGTCTGGCCACCTGAAGCCTGGATCCAAGGGACCCATTTTCTCTTAGagtaacagagggcctggggtggagcccgtgagccttttgcctggctcaagactacgggattcttcctgaccctcccatgataccagttccatagcatcac
>TAS2R3_Panu_H2
aacaggtagaggagtagattaacgagaaaaatatcaaatcagtgaggagattctacatatcaacagaaagaacaaagatcaggactgcctaattgctgacATGATGGGACTCACCGACGGGGTGTTCCTGATTGTGTGTGGCRCTCAGTTCACACTGGGAATTCTGGTCAATGGTTTCATTGGTTTGGTCAATGGTAGGAGCTGGTTCAAGACCAAGAGAATGTCTTTGTCTGACTTCATCATTGCCACCCTGGCACTCTCGAGGATCATTCTGCTGTGTATTATCTTGACTGATAGTTTTTTAATAGTATTCTCTGTTAASGAACATGATTCAGGGATAATAATGCAACTTATTGATGTTTTCTGGACATTTACAAACCATCTGAGCATTTGGTTTGCCACTTGTCTTGGTGTCCTCTACTGCTTGAAAATCGCCAGTTTCTCTCACCCCACATTCCTCTGGCTCAAGTGGAGAGTTTCTAGGGTGATGGTATGGATGCTGTTGGGTGCACTGCTCTTATCCTGTGGTAGTACCGCATCTCTGATCAACGAGTTTAAGCTCTATTCTGTCCTTRGGGGAATTGAGGCCACCAGGAATGTGACTGAACACTTCAGAAAGAAGAGGAATGAGTATTATCTGATCCATGTTCTTGGGACTCTGTGGTACCTGCCTCCCTTAGTTGTGTCCCTGGCCTCCTACTTTTTGCTCATCTTCTCCTTGGGGAGGCACACACGGCAGATGCTGCAAAATAGTACAAGCTCCAGAGATCCAAGCACTGAGGCCCACAAGAGGGCCATCAGAATCATCCTTTCCTTCTTTTTTCTCTTCTTACTTTACTTTCTTGCCTTTTTAATTGCATCATTTGGTAATTTCCTACCAGAAACCAAGATGGCTAAGATGATTGGCGAGGTAATGACAATGTTTTATCCTGCTGGCCACTCATTTATTGTCATTCTGGGGAACAGCAAACTGAAGCAGACATTTGTAGAGATGCTCCGGTGTGAGTCTGGCCACCTGAAGCCTGGATCCAAGGGACCCATTTTCTCTTAGagtaacagagggcctggggtggagcccgtgagccttttgcctggctcaagactacgggattcttcctgaccctcccatgataccagttccatagcatcac
>TAS2R38_Panu_H1
tctctccactgggtggcaactaggtctttagagtagccaactagagaagattagccaactagagaagagaagtagaatagscaattagagaagtgacatcATGTTGACTCTAACTCACATCTGCACTGTGTCCTATGAAGTCAGGAGCACATTTCTGTTCATTTCAGTCCTGGAGTTTGCAGTGGGGTTTCTGACCAACGCCTTCATWTCCTTGGTGAATTTTTGGGACGTAGTGAAGAGGCAGCCACTGAGCAACAGTGATTGTGTGCTTCTGTGTCTCAGCATCAGCCGGCTTTTCCTGCATGGACTGCTCTTCCTGRGTGCTATCCAGCTTACCCACTTCCAGAAGTTGAGTGAACCACTGAACCACAGCTACCAAGYCATCCTCATGCTATGGATGATTGCAAACCAAGCCAACCTCTGGCTTGCCGCCTGCCTCAGCCTGCTCTACTGCTCCAAGCTCATCCRTTTCTCTCACACCTTCCTGATCTGCTTGGCAAGCTGGGTCTCCAGGAAGATCTCCCAGATGCTTCTGRGTATTATTCTTTGCTCCTGCATCTGCACTGTCCTCTGTGTTTGGTGCTTTTTTGGCAGACTTCACTTCACAGTCACAACTGTGCTATTCATGAATAACARTACAAGGCTCAACTGGCAGATTAAAGATCTCAACTTATTTTATTCCTTTCTCTTCTGCTATCTGTGGTCTGTCCCTCCTTTCCTATTGTTTCTGGTTTCTTCTGGGATGCTGACTGTCTCCCTGGGAAGGCACATGAGGACAATGAAGGTCTATACCAGAGACTCTCGTGACCCCAGCCTGGAGGCCCACATTAAAGCCCTCAAGTCTCTTGTCTCCTTTTTCTGCTTCTTTGTGATATCATCCTGTGCTGCCTTCATCTCAGTGCCCCTACTGATTCTGTGGCATGACAAAATAGGGGTGATGGTTTGTGTTGGGATAATGGCAGCTTGTCCCTCTGGGCATGCAGCCGTCCTGATCTCAGGCAATGCCAAGTTGAGGAGAGCTGTGACAACCATTCTGCTCTGGGCTCAGAGCAGCCTGAAGGTAAGAGCCGACCACATGGCAGATTCCAGGACACTGTGCTGAgaatggacataaaatgaactcttccttaatacgcctgtgagtcttcatgaatatgcctctgattcctcaggaatacaactctgattcctcacaaagcctt
>TAS2R38_Panu_H2
tctctccactgggtggcaactaggtctttagagtagccaactagagaagattagccaactagagaagagaagtagaatagscaattagagaagtgacatcATGTTGACTCTAACTCACATCTGCACTGTGTCCTATGAAGTCAGGAGCACATTTCTGTTCATTTCAGTCCTGGAGTTTGCAGTGGGGTTTCTGACCAACGCCTTCATWTCCTTGGTGAATTTTTGGGACGTAGTGAAGAGGCAGCCACTGAGCAACAGTGATTGTGTGCTTCTGTGTCTCAGCATCAGCCGGCTTTTCCTGCATGGACTGCTCTTCCTGRGTGCTATCCAGCTTACCCACTTCCAGAAGTTGAGTGAACCACTGAACCACAGCTACCAAGYCATCCTCATGCTATGGATGATTGCAAACCAAGCCAACCTCTGGCTTGCCGCCTGCCTCAGCCTGCTCTACTGCTCCAAGCTCATCCRTTTCTCTCACACCTTCCTGATCTGCTTGGCAAGCTGGGTCTCCAGGAAGATCTCCCAGATGCTTCTGRGTATTATTCTTTGCTCCTGCATCTGCACTGTCCTCTGTGTTTGGTGCTTTTTTGGCAGACTTCACTTCACAGTCACAACTGTGCTATTCATGAATAACARTACAAGGCTCAACTGGCAGATTAAAGATCTCAACTTATTTTATTCCTTTCTCTTCTGCTATCTGTGGTCTGTCCCTCCTTTCCTATTGTTTCTGGTTTCTTCTGGGATGCTGACTGTCTCCCTGGGAAGGCACATGAGGACAATGAAGGTCTATACCAGAGACTCTCGTGACCCCAGCCTGGAGGCCCACATTAAAGCCCTCAAGTCTCTTGTCTCCTTTTTCTGCTTCTTTGTGATATCATCCTGTGCTGCCTTCATCTCAGTGCCCCTACTGATTCTGTGGCATGACAAAATAGGGGTGATGGTTTGTGTTGGGATAATGGCAGCTTGTCCCTCTGGGCATGCAGCCGTCCTGATCTCAGGCAATGCCAAGTTGAGGAGAGCTGTGACAACCATTCTGCTCTGGGCTCAGAGCAGCCTGAAGGTAAGAGCCGACCACATGGCAGATTCCAGGACACTGTGCTGAgaatggacataaaatgaactcttccttaatacgcctgtgagtcttcatgaatatgcctctgattcctcaggaatacaactctgattcctcacaaagcctt
>TAS2R39_Panu_H1
gaattctgaaataaacaaatagagtgaatttggaaatgatgcatcaactgcttcctcctgtgacacgaatactgggagttatcaagaatctgcccatcaaATGCTAGGGAGATGTTTTCCTCCAAACACCAAAGAGAAGCAACAGCTCAGGATGATTAAACTCCGCGATCCTGCAGAAAGTGAATTGTCGCCATTTCTCATCACCTTAACTTTAGCAGTTTTACTTGCTGAATACCTCACTGGTATCATTGCAAATGGGTTCATCACGGCTATACATGCAGCTGAATGTGTTCAAAATAAGTCAGTTTCCACAAGTGGCAGGATCCTGGTTTTCCTGAGTGTATCCAGAATAGCTCTCCAGAGCCTCATGATGTTAGAAATTACCATCAGCTCAACCTCCCTAAGTTTTTATTCTGAAGACACTGTATATTATGCATTCAAAATAAGTTTTATATTCTTAAATTTTTGTAGCCTGTGGTTTGCTGCCTGGCTCAGTTTCTTCTACTTTGTGAAGATTGCCAATTTCTCCTACCCCCTTTTCCTCAAGCTGAGGTGGAGAATTTCTGGATTGATACCCTGGCTTCTATGGCTGTCTGTGTTTATTTCCTTCAGTCACAGCATGTTCTGCATCAACATCTGCACTGGGTATTGTGACAATTCTTTCCCTATCCACTCTTCCAACTCTACTGAGAAAACATACTTCTCTGAGATCAGTGTGGTCAGTCTGGCTTTTTTCTTTAACCTGGGGATTGTGATTCCTCTGATCATGTTCATCCTGGCAGCCATTCTGCTGATCCTCTCTCTCAAGAGACACACCCTATACATGGGAAGCAATGCCACAGGGTCCAAGGACCCTAGCATGGAGGCTCACATTGGGGCCATCAAAGCTACCAGCTACTTTCTCATTCTCTACATTTTCAATGCAGTTGCTCTGTTTATCTACCTGTCCAACATGTTTGACATCAACAGTCTGTGGAATACTTTGTGCCAGATCATCATGGCTGCCTACCCTGCCAGCCACTCAATTCTACTGATTAAGGATAACCCTGGGTTGAGAAGAGCCTGGAAGCAGCTTCAGCACCGACTTCATCTTTACCCAAAAGAGTGGACTCTGTGActggcacccaagaagaccacaggacctgacctaaccggctctgccattccctcacctagacctctcttttctctcttcttttcttctccaaccctcatct
>TAS2R39_Panu_H2
gaattctgaaataaacaaatagagtgaatttggaaatgatgcatcaactgcttcctcctgtgacacgaatactgggagttatcaagaatctgcccatcaaATGCTAGGGAGATGTTTTCCTCCAAACACCAAAGAGAAGCAACAGCTCAGGATGATTAAACTCCGCGATCCTGCAGAAAGTGAATTGTCGCCATTTCTCATCACCTTAACTTTAGCAGTTTTACTTGCTGAATACCTCACTGGTATCATTGCAAATGGGTTCATCACGGCTATACATGCAGCTGAATGTGTTCAAAATAAGTCAGTTTCCACAAGTGGCAGGATCCTGGTTTTCCTGAGTGTATCCAGAATAGCTCTCCAGAGCCTCATGATGTTAGAAATTACCATCAGCTCAACCTCCCTAAGTTTTTATTCTGAAGACACTGTATATTATGCATTCAAAATAAGTTTTATATTCTTAAATTTTTGTAGCCTGTGGTTTGCTGCCTGGCTCAGTTTCTTCTACTTTGTGAAGATTGCCAATTTCTCCTACCCCCTTTTCCTCAAGCTGAGGTGGAGAATTTCTGGATTGATACCCTGGCTTCTATGGCTGTCTGTGTTTATTTCCTTCAGTCACAGCATGTTCTGCATCAACATCTGCACTGGGTATTGTGACAATTCTTTCCCTATCCACTCTTCCAACTCTACTGAGAAAACATACTTCTCTGAGATCAGTGTGGTCAGTCTGGCTTTTTTCTTTAACCTGGGGATTGTGATTCCTCTGATCATGTTCATCCTGGCAGCCATTCTGCTGATCCTCTCTCTCAAGAGACACACCCTATACATGGGAAGCAATGCCACAGGGTCCAAGGACCCTAGCATGGAGGCTCACATTGGGGCCATCAAAGCTACCAGCTACTTTCTCATTCTCTACATTTTCAATGCAGTTGCTCTGTTTATCTACCTGTCCAACATGTTTGACATCAACAGTCTGTGGAATACTTTGTGCCAGATCATCATGGCTGCCTACCCTGCCAGCCACTCAATTCTACTGATTAAGGATAACCCTGGGTTGAGAAGAGCCTGGAAGCAGCTTCAGCACCGACTTCATCTTTACCCAAAAGAGTGGACTCTGTGActggcacccaagaagaccacaggacctgacctaaccggctctgccattccctcacctagacctctcttttctctcttcttttcttctccaaccctcatct
>TAS2R4_Panu_H1
atgtccttcctggctagatactggtgtctgcttatacattttggtatttctcctgcctccactatcagcaccacaactgctgaatcctcaatgagtaaagATGCTTTGGTTATTCTATTCCTCTGCTATTATTGCCTCAGTTATTTTAGATTTTGTAGGAATCATTATGAGTCTGTTTATTACAGTGGTCAATTACAAAACTTGGGTCAAAAGCCATAGAATCTCCTCTTCTGAAAGGATCCTGTTCAGCTTGGGCATCACCAGGTTTTTTATGCTGGCACTATTTCTGGTGAACACCATCTATTTCGTCTCTTCAAATAAGGAAAGGTCAGTCTACCTGTCTGCTTTTTTCGTGTTGTGTTTCATGTTTTTGGACTCAAGCAGTCTCTGGTTTGTGACCTTGCTCAACAGCTTGTACTGTGTGAAGATTACCAACTTCCAACACTCAGTGTTTCTCCTGCTGAAGCGGAATATCTCCCCAAAGATCCCCAGACTGCTGCCGGCCTGTGTGCTGATTTCTGCTTTCACCACTTGCCTGTATATCACGCTTAGCCAGGCATCACCTTTTCCTGAACTTGTGACTAAGAGAAATAACACATCATTTAATATCAGTGAGGGCATCTTGTCTTTAGTGGTTTCTTTTGTCTTGAGCTCATCTCTCCAGTTCATCATTAATGTGACTTCTGCTTCCTTGCTAATATACTCCTTGAGGAGACATATACGGAAGATGCAGAAAAATGCCACTGGTTTCTGGAATCCCCAGACGGAAGCTCATGTAGGTGCTATGAAGCTGATGATCTATTTCCTCATCCTCTACATTCCATATTCAGTTGCTACACTGGTCCAGTATCTCCCCTTTTATGCAGGGATGGATATGGGGACCAAATCCATTTGTCTGATTTTTGCCACCCTTTACTCTCCAGGACATTCTGTTCTCATTATTATCACACATCCTAAACTGAAAACAACAGCAAAGAAGATTCTTTGTTTCAAAAAATAGcggaatttcagtaaacaatacctagattcacctgatggtttgggggaaggttttctgttggcagttttcccagtggtctgaggaattcagttttgtgatt
>TAS2R4_Panu_H2
atgtccttcctggctagatactggtgtctgcttatacattttggtatttctcctgcctccactatcagcaccacaactgctgaatcctcaatgagtaaagATGCTTTGGTTATTCTATTCCTCTGCTATTATTGCCTCAGTTATTTTAGATTTTGTAGGAATCATTATGAGTCTGTTTATTACAGTGGTCAATTACAAAACTTGGGTCAAAAGCCATAGAATCTCCTCTTCTGAAAGGATCCTGTTCAGCTTGGGCATCACCAGGTTTTTTATGCTGGCACTATTTCTGGTGAACACCATCTATTTCGTCTCTTCAAATAAGGAAAGGTCAGTCTACCTGTCTGCTTTTTTCGTGTTGTGTTTCATGTTTTTGGACTCAAGCAGTCTCTGGTTTGTGACCTTGCTCAACAGCTTGTACTGTGTGAAGATTACCAACTTCCAACACTCAGTGTTTCTCCTGCTGAAGCGGAATATCTCCCCAAAGATCCCCAGACTGCTGCCGGCCTGTGTGCTGATTTCTGCTTTCACCACTTGCCTGTATATCACGCTTAGCCAGGCATCACCTTTTCCTGAACTTGTGACTAAGAGAAATAACACATCATTTAATATCAGTGAGGGCATCTTGTCTTTAGTGGTTTCTTTTGTCTTGAGCTCATCTCTCCAGTTCATCATTAATGTGACTTCTGCTTCCTTGCTAATATACTCCTTGAGGAGACATATACGGAAGATGCAGAAAAATGCCACTGGTTTCTGGAATCCCCAGACGGAAGCTCATGTAGGTGCTATGAAGCTGATGATCTATTTCCTCATCCTCTACATTCCATATTCAGTTGCTACACTGGTCCAGTATCTCCCCTTTTATGCAGGGATGGATATGGGGACCAAATCCATTTGTCTGATTTTTGCCACCCTTTACTCTCCAGGACATTCTGTTCTCATTATTATCACACATCCTAAACTGAAAACAACAGCAAAGAAGATTCTTTGTTTCAAAAAATAGcggaatttcagtaaacaatacctagattcacctgatggtttgggggaaggttttctgttggcagttttcccagtggtctgaggaattcagttttgtgatt
>TAS2R40_Panu_H1
gaggggggcggaaattacaataacattgagcaagggtcagaagattgcagagcagttacccgttcttggcatagaaatctgaaagtcaggatcaaagagaATGGCAACCATGAACACAGATGCCACAGACAAAGACATATCCAGGTTCAAGGTCATCTTCACCTTGGTGGTCTCCGGAATAGAGTGCATCACTGGCATCCTTGGGAGTGGCTTCATCACGGCCATCTATGGGGCTGAGTGGGCCAGGGGCAAAACACTCCCCACTGGTGACTGCATTATGTTGATGCTGAGCTTTTCCAGGCTCTTGCTACAGATTTGGATGATGCTGGAGAACATTTTCAGTCTGCTATTCCGAATTGTTTATAACCAAAACACAGTGTATATCCTCTTCAAAGTCATCACTGTCTTTCTGAACCATTCCAATCTCTGGTTTGCTGCCTGGCTCAAAGTCTTCTATTGTCTTAGAATTGCAAACTTCAATCATCCTTTGTTCTTCCTGATGAAGAGGAAAATCATAGTGCTGATGCCTTGGCTCCTCGGGCTGTCAGTGCTGGTTTCCTTAAGCTTCAGCTTTCCTCTCTCAAAAGATGTCTTCAATGTGTATGTGAATAGCTCCATTCCTATCCCCTCCTACAACTCCACGGAGAAGAAGTACTTCTCTGAGACCAATATGGTCAACCTGGTATTTTTCTATAACATAGGGATCTTCATTCCTCTGATCATGTTCATCCTGGCAGCCACTCTGCTGATCCTCTCTCTCAAGAGACACACCCTACACATGGGAAGCAATGCCACAGGGTCCAGGGACCCCAGCATGAAGGCTCACATAGGGGCCATCAAAGCCACCAGCTACTTTCTCATCCTCTACATTTTCAATGCAGTTGCTCTATTTCTTTCCATGTCCAACATCTTTGACACTTACAGTTCCTGGAATATTTTGTGCAAGATCATCATGGCTGCCTACCCTGCCGGCCACTCAATACAACTGATCTTGGGCAACCCTGGGCTGAGAAGAGCCTGGAAGCGGTTTCAGAGCCAAGTTCCTCTTTACCTAAAAGGGCAGACTCTGTGActggaactcagggaggactgcgggacctggtccaaccacttctgccttttcctcaggtagaactctctcctcacccatctcttctctcccaaacctgctc
>TAS2R40_Panu_H2
gaggggggcggaaattacaataacattgagcaagggtcagaagattgcagagcagttacccgttcttggcatagaaatctgaaagtcaggatcaaagagaATGGCAACCATGAACACAGATGCCACAGACAAAGACATATCCAGGTTCAAGGTCATCTTCACCTTGGTGGTCTCCGGAATAGAGTGCATCACTGGCATCCTTGGGAGTGGCTTCATCACGGCCATCTATGGGGCTGAGTGGGCCAGGGGCAAAACACTCCCCACTGGTGACTGCATTATGTTGATGCTGAGCTTTTCCAGGCTCTTGCTACAGATTTGGATGATGCTGGAGAACATTTTCAGTCTGCTATTCCGAATTGTTTATAACCAAAACACAGTGTATATCCTCTTCAAAGTCATCACTGTCTTTCTGAACCATTCCAATCTCTGGTTTGCTGCCTGGCTCAAAGTCTTCTATTGTCTTAGAATTGCAAACTTCAATCATCCTTTGTTCTTCCTGATGAAGAGGAAAATCATAGTGCTGATGCCTTGGCTCCTCGGGCTGTCAGTGCTGGTTTCCTTAAGCTTCAGCTTTCCTCTCTCAAAAGATGTCTTCAATGTGTATGTGAATAGCTCCATTCCTATCCCCTCCTACAACTCCACGGAGAAGAAGTACTTCTCTGAGACCAATATGGTCAACCTGGTATTTTTCTATAACATAGGGATCTTCATTCCTCTGATCATGTTCATCCTGGCAGCCACTCTGCTGATCCTCTCTCTCAAGAGACACACCCTACACATGGGAAGCAATGCCACAGGGTCCAGGGACCCCAGCATGAAGGCTCACATAGGGGCCATCAAAGCCACCAGCTACTTTCTCATCCTCTACATTTTCAATGCAGTTGCTCTATTTCTTTCCATGTCCAACATCTTTGACACTTACAGTTCCTGGAATATTTTGTGCAAGATCATCATGGCTGCCTACCCTGCCGGCCACTCAATACAACTGATCTTGGGCAACCCTGGGCTGAGAAGAGCCTGGAAGCGGTTTCAGAGCCAAGTTCCTCTTTACCTAAAAGGGCAGACTCTGTGActggaactcagggaggactgcgggacctggtccaaccacttctgccttttcctcaggtagaactctctcctcacccatctcttctctcccaaacctgctc
>TAS2R403-D_Panu_H1
acagttagtaatcaagtatttattgaagttaaagtctggatattaaaggaatcagaaccagtgttattaagcctgcaatttttttggtctaacatctaacATTATGTATTTTCTGTTCATCATTTTATCAATTCTGTTAGTGTTTGCATTTGTTCTTGGAAATTTTGCCAATGGCTTCATAGCTCTAGTAAATGTCATTGACTGGGTTAAGACGTGAAAGATTTCCTTAGCTGACCAAATTCTCACTGCTCTCGTGATCTACAGAATTGGTTTACTCTGGGCCATATTATTATATTGGTATGCAACTCTGTTTAATTCGGCTTTATGTAGTTCAGAAGTAAGAATTTTTGCTTCTAATATCTCGGCAATAATCAACCATTTCAGCATCTGGCTTGCTGCTAGCCTCCGCATATTTTATTTGCTCAAGATTGCCAATTTCTCCAACCTTATTTTTCTCCACCTACAGAAGAGAATTAAGAGTGTTGTTCAGGTGATGCTGTTGGGGCCCTTGGTATTTTTGATTTGTAATCTTGCTGTGGTAACCACGGATGAGGGTGTGTGGACAAAAGAATATGAAGGAAATGTGACTTGGAAGATCAAATTGAAGAATGCAATACACCTTTCAAACTTGACTATAAGCACGCTAGCAAACCTCATACCCTTCACTCTGACCCTAATATGTTTTCTGCTGTTAATCTGTTCTCTGTGTAAACATCTCAAGAAGATGCAGCTCCATGGCAAAGAATCTCAAGATCTCAGCACCAAGGTCCCCATAAAATCTCTGCAAACTGTGATCTCCTTCCTCATGTTGTTCGCCATTTACTTTCTTTGTCTAATCACTTTAACCTGGAGTCCTTGGAAACAGCAGAGCAAACTTGTATTCCTGCTTTGCCAAACTCTTGCAATCATGTATCCTTCATTCCACTCATTCATCCTGATTATGGGAAATAGGAAACTAAAACAGATCTTTCTTTCAGTTTTGTGGCAGGTGACATGCTGAgtgaaaggacagaaaccctcaactccatagattcacaaggggagcatcatgtgtcttctagcagtaaacaaacygacggtgtgtggaacattttatattt
>TAS2R403-D_Panu_H2
acagttagtaatcaagtatttattgaagttaaagtctggatattaaaggaatcagaaccagtgttattaagcctgcaatttttttggtctaacatctaacATTATGTATTTTCTGTTCATCATTTTATCAATTCTGTTAGTGTTTGCATTTGTTCTTGGAAATTTTGCCAATGGCTTCATAGCTCTAGTAAATGTCATTGACTGGGTTAAGACGTGAAAGATTTCCTTAGCTGACCAAATTCTCACTGCTCTCGTGATCTACAGAATTGGTTTACTCTGGGCCATATTATTATATTGGTATGCAACTCTGTTTAATTCGGCTTTATGTAGTTCAGAAGTAAGAATTTTTGCTTCTAATATCTCGGCAATAATCAACCATTTCAGCATCTGGCTTGCTGCTAGCCTCCGCATATTTTATTTGCTCAAGATTGCCAATTTCTCCAACCTTATTTTTCTCCACCTACAGAAGAGAATTAAGAGTGTTGTTCAGGTGATGCTGTTGGGGCCCTTGGTATTTTTGATTTGTAATCTTGCTGTGGTAACCACGGATGAGGGTGTGTGGACAAAAGAATATGAAGGAAATGTGACTTGGAAGATCAAATTGAAGAATGCAATACACCTTTCAAACTTGACTATAAGCACGCTAGCAAACCTCATACCCTTCACTCTGACCCTAATATGTTTTCTGCTGTTAATCTGTTCTCTGTGTAAACATCTCAAGAAGATGCAGCTCCATGGCAAAGAATCTCAAGATCTCAGCACCAAGGTCCCCATAAAATCTCTGCAAACTGTGATCTCCTTCCTCATGTTGTTCGCCATTTACTTTCTTTGTCTAATCACTTTAACCTGGAGTCCTTGGAAACAGCAGAGCAAACTTGTATTCCTGCTTTGCCAAACTCTTGCAATCATGTATCCTTCATTCCACTCATTCATCCTGATTATGGGAAATAGGAAACTAAAACAGATCTTTCTTTCAGTTTTGTGGCAGGTGACATGCTGAgtgaaaggacagaaaccctcaactccatagattcacaaggggagcatcatgtgtcttctagcagtaaacaaacygacggtgtgtggaacattttatattt
>TAS2R41_Panu_H1
tttagcactcctaggaaagactaaaagcaggactgtggctaggggtggggaggaggccagggaccaaggcactcaagtggggactgcaggaggggtcagaATGCAAGCAGCACTGAGGGCCTTCTTCATGTTGCTCTTTAGCCTGCTGAGTCTTCTGGGGATTGCAGCGAATGGCTTCATTGTGCTGGTGCTGGGCAGGGAGTGGCTTCGATATGGCAGGCTGCTACCCTTGGACATGATCCTCCTTAGCTTGGGTGCCTTCCGCTTCTACCTGCAGTTGGTTGGGATGGGGCACAACTTCTATCACTCTGCCCATGTGGTCGAGCGCTCTGGGGTTCTCACTCAACAGTTCTTCCATCTACACTGGCACTTCCTGAACTCAGTCACCTTCTGGTTTTGCAGCTGGCTCAGCGTCCTGTTCTGTGTGAAGATCGCTAACATCACCCACCCCACCTTCCTGTGGCTGAAGTGGAGGTTCCCAGGGTGGGTGCCCTGGCTCCTGTTGGGCTCTGTCCTGATCTCCTTCATCATAGCCCTTCTGTTGTTTTGGGTGAACTACTCTGCATATCAACAATTTTTAATTAGAACATTTTCTGGGAACATGACCTACGAGTGGAATGCAATGACAGAAATTTACTATTTCCCGTTCGCGCAACTGGTCATCTGGTCAATTCCTTGTTCGGTTTTTCTGGTCTCAATTATGCTGCTCATTAATTCTCTGAGGAGGCATACTTGGAGAATGCAGCACAACAGCCACAGCCTGCAGGACCCCAGCACCCAGGCTCACACCAGAGCTCTGAAGTTCCTCATCTCCTTCCTCATTCTTTATGTTCTGTCCTTTCTGTCCCTGATCATTGATGGCACAAAATTTATCTCCATGCAGAACGACTTTTACTGGCCATGGCAAATTGCAGTCTACCTGAGCGTGTCTGTCCATCCCTTCATTCTCATCTTCAACAACCTCAAGCTTCAAAGTGTGTTCTGGCAACTCCTGCTGTTGGCAAGGGGCTTCTGGGTGGCCTAGatggcatggtctccttatctagacccccggaaaagaaaggtgaggatggcagagctgtggcccaccgacatggaggtgttttcataggtagatgaatact
>TAS2R41_Panu_H2
tttagcactcctaggaaagactaaaagcaggactgtggctaggggtggggaggaggccagggaccaaggcactcaagtggggactgcaggaggggtcagaATGCAAGCAGCACTGAGGGCCTTCTTCATGTTGCTCTTTAGCCTGCTGAGTCTTCTGGGGATTGCAGCGAATGGCTTCATTGTGCTGGTGCTGGGCAGGGAGTGGCTTCGATATGGCAGGCTGCTACCCTTGGACATGATCCTCCTTAGCTTGGGTGCCTTCCGCTTCTACCTGCAGTTGGTTGGGATGGGGCACAACTTCTATCACTCTGCCCATGTGGTCGAGCGCTCTGGGGTTCTCACTCAACAGTTCTTCCATCTACACTGGCACTTCCTGAACTCAGTCACCTTCTGGTTTTGCAGCTGGCTCAGCGTCCTGTTCTGTGTGAAGATCGCTAACATCACCCACCCCACCTTCCTGTGGCTGAAGTGGAGGTTCCCAGGGTGGGTGCCCTGGCTCCTGTTGGGCTCTGTCCTGATCTCCTTCATCATAGCCCTTCTGTTGTTTTGGGTGAACTACTCTGCATATCAACAATTTTTAATTAGAACATTTTCTGGGAACATGACCTACGAGTGGAATGCAATGACAGAAATTTACTATTTCCCGTTCGCGCAACTGGTCATCTGGTCAATTCCTTGTTCGGTTTTTCTGGTCTCAATTATGCTGCTCATTAATTCTCTGAGGAGGCATACTTGGAGAATGCAGCACAACAGCCACAGCCTGCAGGACCCCAGCACCCAGGCTCACACCAGAGCTCTGAAGTTCCTCATCTCCTTCCTCATTCTTTATGTTCTGTCCTTTCTGTCCCTGATCATTGATGGCACAAAATTTATCTCCATGCAGAACGACTTTTACTGGCCATGGCAAATTGCAGTCTACCTGAGCGTGTCTGTCCATCCCTTCATTCTCATCTTCAACAACCTCAAGCTTCAAAGTGTGTTCTGGCAACTCCTGCTGTTGGCAAGGGGCTTCTGGGTGGCCTAGatggcatggtctccttatctagacccccggaaaagaaaggtgaggatggcagagctgtggcccaccgacatggaggtgttttcataggtagatgaatact
>TAS2R410_Panu_H1
gtctccaacattgaagtcagcgagaccacgaacccacctgcaggatctaactctggacacactaccagcattttaaaaatttctttttgtctgttcagacATGATAACTTTTTTACCCATCATTTTTTCCATTCTAGTAGTAGTTACCTTTGTTATTGGAAATTGTGCTAATGGCTTCATAGCATTGGTAAATTCCACTGAGTGGGTCAAGAGACAAAAGATCTCCTTTGCTGACCAAATTCTCACTGCTCTGGCGGTCTCCAGAGTTGGTTTGCTCTGGRTATTATTATTAAATTGGTATGCAACTGTTTTGAATCCAGCTTTTTATAGTGTAGAAGTAAGAACTATTGTTTATAATCTCTGGGCAGTAATCAACCATTTCAGCAACTGGCTTGCTACTAGCCTAAGCATATTTTACTTACTCAAGATTGCCAATTTCTCCAACCTTATATTTCTTCACTTAAAGAGGAGAGTTAAGAGTGTCGTTCTGGTGATACTGTTGGGGCCTTTGCTATTTTTGGTTTGTCATCTTTTTGWGGTAAACATGAATGAGATTGTACGGACMAAAGAATATGAAGGAAACATGACTTGGAAGAGCAAATTGAGGAGTGCAATGTACCTTTCAAATACGACTGTAACCATACTAGCAAACTTAGTACCCTTCATTCTGACCCTAATATCTTTTCTGCTGTTAATCTGTTCTTTGTGTAAACATCTCAAGAAGATGCAGCTCCGTGACAAAGGCTCTCAAGATCCCAGCACCAAGGTCCACATAAAAGCTTTGCAAACTGTGATCTCCTTGTTGTTATGTGYCATTTACTTTCTGTCCATAATGATATCAAGTTGGAGTTTGGGAAGGRTGGAAAACAAAGCTGTCTTCATGTTCTGCAAAGCTATTAGATTCAGCTATCCTTCAGCCCACGCATTCATTCTGATTTGGGGAAACAAGAAGCTAAAGCAGACTCTTCTTTCAGTTTTGTGGAACGTGAGGTACTGCGTGAAAGGACAGAAGCTTCAATCTCCATAGattgacaagaggggcattgtgtgtcttctagcagaaaacaaactggtggtgtgtgaaacattttatatttcttattgacttttctgtaatatacgtgtat
>TAS2R410_Panu_H2
gtctccaacattgaagtcagcgagaccacgaacccacctgcaggatctaactctggacacactaccagcattttaaaaatttctttttgtctgttcagacATGATAACTTTTTTACCCATCATTTTTTCCATTCTAGTAGTAGTTACCTTTGTTATTGGAAATTGTGCTAATGGCTTCATAGCATTGGTAAATTCCACTGAGTGGGTCAAGAGACAAAAGATCTCCTTTGCTGACCAAATTCTCACTGCTCTGGCGGTCTCCAGAGTTGGTTTGCTCTGGRTATTATTATTAAATTGGTATGCAACTGTTTTGAATCCAGCTTTTTATAGTGTAGAAGTAAGAACTATTGTTTATAATCTCTGGGCAGTAATCAACCATTTCAGCAACTGGCTTGCTACTAGCCTAAGCATATTTTACTTACTCAAGATTGCCAATTTCTCCAACCTTATATTTCTTCACTTAAAGAGGAGAGTTAAGAGTGTCGTTCTGGTGATACTGTTGGGGCCTTTGCTATTTTTGGTTTGTCATCTTTTTGWGGTAAACATGAATGAGATTGTACGGACMAAAGAATATGAAGGAAACATGACTTGGAAGAGCAAATTGAGGAGTGCAATGTACCTTTCAAATACGACTGTAACCATACTAGCAAACTTAGTACCCTTCATTCTGACCCTAATATCTTTTCTGCTGTTAATCTGTTCTTTGTGTAAACATCTCAAGAAGATGCAGCTCCGTGACAAAGGCTCTCAAGATCCCAGCACCAAGGTCCACATAAAAGCTTTGCAAACTGTGATCTCCTTGTTGTTATGTGYCATTTACTTTCTGTCCATAATGATATCAAGTTGGAGTTTGGGAAGGRTGGAAAACAAAGCTGTCTTCATGTTCTGCAAAGCTATTAGATTCAGCTATCCTTCAGCCCACGCATTCATTCTGATTTGGGGAAACAAGAAGCTAAAGCAGACTCTTCTTTCAGTTTTGTGGAACGTGAGGTACTGCGTGAAAGGACAGAAGCTTCAATCTCCATAGattgacaagaggggcattgtgtgtcttctagcagaaaacaaactggtggtgtgtgaaacattttatatttcttattgacttttctgtaatatacgtgtat
>TAS2R411_Panu_H1
agctccattcttgaagtcagcgagaccacgaacccacctgcaggaacyaactccggatacaacaccagcattttaaaattttctttttgyctgttcagacATGATAACTTTTCTACCCATCATTTTTTCCATTCTAGTAGTGGTTACATTTGTTATTGGAAATTTTGCTAATGGCTTCATAGCATTGGTAAATTCCGTTGAGTTGGTCAAGAGACMAAAGATCTCCTTTGCTGATCAAATTCTCACTGCTCTGGCGGTCTCCAGAGTTGGTTTGCTCTGGRTATTATTACTAAATTGGTATTCAACTGTGTTGAATCCAGCTTTTTATAGTGTAGACCTAAGAACTACTGCTTATAACCTCTGGGCAGTAACCAGTCATTTCAGCAACTGGCTTGCTACTTGCCTCAGCRTATTTTATGTGCTCAAGATTGCCAATTTCTCCAACCTTATGTTTCTTCACTTAAAGAGGAGAGTTAAGARTGTCATTCTGGTGATGCTGTTGGGGCCTTTGCTATTTTTGGCTTGTCATCTTTTTGTCATAAACATGAATGAGATTGTACGGACAAAAGAATATGAAGGAAACATGACTTGGAAGATCAAATTGATGAGTGCAATGTACTTTTCAAATACGACTGTAACCATGCTAGCAAACTTAGTACCCTTCACTTTGACCCTACTATCTTTTGTGCTGTTAATATGTTCTTTGTGTAAACATCTCAAGAAGATGCAGCTTTATGGTAAAGGGTCTCAAGATCCCAGCACCAAGGTCCACATAAAAGCTTTGCAAACTGTGATCTCCTTCCTCTTCTTATGTGCCATTTACTTTCTGTCCATAATGATATCAGTTTGGAATTTGGAGAGGCTGGAAAATAAACCTTTCTTCCTGTTCTGCAAAGCTATTAGAATCATGTATCCTTCAGCCCACACATTCGTCCTGATTTGGGGAAACAAGAAGCTAAAGCAGACTTTTCTTTCAGTTTTGTGGMAMGTGAGGTACTGGGTGAAAGGACAGAAGCCTTCATCTCCATAGattcacaagaggagcatggtgtgtcttctagcagaaaacaaactggtggtgtatgaaacattttctatttcttactggtttttctgtaaaatatgtggat
>TAS2R411_Panu_H2
agctccattcttgaagtcagcgagaccacgaacccacctgcaggaacyaactccggatacaacaccagcattttaaaattttctttttgyctgttcagacATGATAACTTTTCTACCCATCATTTTTTCCATTCTAGTAGTGGTTACATTTGTTATTGGAAATTTTGCTAATGGCTTCATAGCATTGGTAAATTCCGTTGAGTTGGTCAAGAGACMAAAGATCTCCTTTGCTGATCAAATTCTCACTGCTCTGGCGGTCTCCAGAGTTGGTTTGCTCTGGRTATTATTACTAAATTGGTATTCAACTGTGTTGAATCCAGCTTTTTATAGTGTAGACCTAAGAACTACTGCTTATAACCTCTGGGCAGTAACCAGTCATTTCAGCAACTGGCTTGCTACTTGCCTCAGCRTATTTTATGTGCTCAAGATTGCCAATTTCTCCAACCTTATGTTTCTTCACTTAAAGAGGAGAGTTAAGARTGTCATTCTGGTGATGCTGTTGGGGCCTTTGCTATTTTTGGCTTGTCATCTTTTTGTCATAAACATGAATGAGATTGTACGGACAAAAGAATATGAAGGAAACATGACTTGGAAGATCAAATTGATGAGTGCAATGTACTTTTCAAATACGACTGTAACCATGCTAGCAAACTTAGTACCCTTCACTTTGACCCTACTATCTTTTGTGCTGTTAATATGTTCTTTGTGTAAACATCTCAAGAAGATGCAGCTTTATGGTAAAGGGTCTCAAGATCCCAGCACCAAGGTCCACATAAAAGCTTTGCAAACTGTGATCTCCTTCCTCTTCTTATGTGCCATTTACTTTCTGTCCATAATGATATCAGTTTGGAATTTGGAGAGGCTGGAAAATAAACCTTTCTTCCTGTTCTGCAAAGCTATTAGAATCATGTATCCTTCAGCCCACACATTCGTCCTGATTTGGGGAAACAAGAAGCTAAAGCAGACTTTTCTTTCAGTTTTGTGGMAMGTGAGGTACTGGGTGAAAGGACAGAAGCCTTCATCTCCATAGattcacaagaggagcatggtgtgtcttctagcagaaaacaaactggtggtgtatgaaacattttctatttcttactggtttttctgtaaaatatgtggat
>TAS2R412_Panu_H1
tactgctcgctctttgggtccatgccatcttgaagggctgtaacactcactatgaagctcagaggctccattcttgaagtcagccggaccatgaacccacATGCAGGAACCAACTCCGGACACAATACCAGCATTTAAAAATTTTCTTTTTGTCTGTTCAGACATGATAACTTTTCTACCCATCATTTGTTCCATTCTAGTAGTGGTTACATTTGTTATTGGAAATTTTGCTAATGGCTTCATAGCGTTGATAAATTGCATTGAGTGGGTCAAGAGACAAAAGATCTCCTTTGCTGACCAAATTCTCACTGCTCTGGCAGTCTCCAGAGTTGGTTTGCTCTGGGCATTTTTATTAAATTGGAATTCAAATGTGTTGAATCTAGCTTTTTATAGTATAGACGTAAGAACTATTGCTTATAACCTCTGGGCAGTAACCAGCCATTTCAGCAACTGGCTTGCTACTTGCCTCAGTATATTTCATTTGCTCAAGATTGCCAATTTCTCCAACCTTATGTTTCTTCACTTAAAGAAGAGAGTTAAGAGTGTCATTCTGGTGATGCTGTTGGGGCCTTTGCTATTTTTGGCTTGTCATCTTTTTGTCATAAACATAAATCATATTGTACGGACAAAAGAATATGAAGGAAACATGACTTGGAAGATCAAATTGAGGAGTGCAGTGTACCTTTCAGATGCGACTGTAACCACGCTAGTAAACTTAGTACCCTTCACTCTGACCCTAATATCTTTTCTGCTGTTAGTCTGTTCTCTGTTTAAACATCTGAAGAAGATGCAGCTTCATGGCAAAGGATCTCAGGATCCCAGCACCAAGGTCCACATAAAAGCTTTGCAAACTGTGATCTCTTTCCTCTTGCTATGTGCCATTTACTTTGTGTTCCTAATCATATCAGCTTTGAGTTTTGAGAGTCTGGATAACAAACCTGTCTTCATGATCTGTGAAGCTGTTACATTCAGCTATCCTTCAACCCACCCATTCATACTGATTTGGGGAAACAAGAAGCTAAAGCAGACTTTTCTTTCAGTTTTGTGGCAAGTGAGGTACTGGGTGAAAGGACAGAAGCCTTCATCTCCATAGattcaagagaggggcattgtgtgtcttctagtagaaaacaaactggtggtgtatgaaacattttctatttcttactgtgttttctgtaatgtatgtgtat
>TAS2R412_Panu_H2
tactgctcgctctttgggtccatgccatcttgaagggctgtaacactcactatgaagctcagaggctccattcttgaagtcagccggaccatgaacccacATGCAGGAACCAACTCCGGACACAATACCAGCATTTAAAAATTTTCTTTTTGTCTGTTCAGACATGATAACTTTTCTACCCATCATTTGTTCCATTCTAGTAGTGGTTACATTTGTTATTGGAAATTTTGCTAATGGCTTCATAGCGTTGATAAATTGCATTGAGTGGGTCAAGAGACAAAAGATCTCCTTTGCTGACCAAATTCTCACTGCTCTGGCAGTCTCCAGAGTTGGTTTGCTCTGGGCATTTTTATTAAATTGGAATTCAAATGTGTTGAATCTAGCTTTTTATAGTATAGACGTAAGAACTATTGCTTATAACCTCTGGGCAGTAACCAGCCATTTCAGCAACTGGCTTGCTACTTGCCTCAGTATATTTCATTTGCTCAAGATTGCCAATTTCTCCAACCTTATGTTTCTTCACTTAAAGAAGAGAGTTAAGAGTGTCATTCTGGTGATGCTGTTGGGGCCTTTGCTATTTTTGGCTTGTCATCTTTTTGTCATAAACATAAATCATATTGTACGGACAAAAGAATATGAAGGAAACATGACTTGGAAGATCAAATTGAGGAGTGCAGTGTACCTTTCAGATGCGACTGTAACCACGCTAGTAAACTTAGTACCCTTCACTCTGACCCTAATATCTTTTCTGCTGTTAGTCTGTTCTCTGTTTAAACATCTGAAGAAGATGCAGCTTCATGGCAAAGGATCTCAGGATCCCAGCACCAAGGTCCACATAAAAGCTTTGCAAACTGTGATCTCTTTCCTCTTGCTATGTGCCATTTACTTTGTGTTCCTAATCATATCAGCTTTGAGTTTTGAGAGTCTGGATAACAAACCTGTCTTCATGATCTGTGAAGCTGTTACATTCAGCTATCCTTCAACCCACCCATTCATACTGATTTGGGGAAACAAGAAGCTAAAGCAGACTTTTCTTTCAGTTTTGTGGCAAGTGAGGTACTGGGTGAAAGGACAGAAGCCTTCATCTCCATAGattcaagagaggggcattgtgtgtcttctagtagaaaacaaactggtggtgtatgaaacattttctatttcttactgtgttttctgtaatgtatgtgtat
>TAS2R413Pa-1_Panu_H1
agctccattcttgaagtcagmgagatyacgaacccacctgcaggaaccaactctggacacatcagcattttaaaaatttctttttgtctgttcagacATGATAACTTTTCTACCCATCATTTTTTCCATTCTAGTAGGGGTTACATTTGTTACTGGAAATTTTGCTAATGGTTTCATAGCATTGGTAAATTCCACTGAGTGGGTCAAGAGACAAAAGATCTCCTTTGCTGACCAAATTCTCACTGCTCTGGCGGTCTCCAGAATTGGTTTGCTCTGGGTGTTATTATTACATTGGTATTCGGTTGTGTTGAATCCAGCTTTTTATAGTGTAGGGGTAAGAACTACCACTTACAATGTCTGGGCAGTAACCAGCCATTTGAGCAACTGGCTTGCTACTAGCCTCAGTATATTTTATTTGCTTAAGATTGCCAATTTCTCCAACCTTATTTTTCTTCACTTAAAGAGGAGAGTTAAGAGTGTCATTCTGGTGATGCTGTTGGGGACTTTGCTATTTTTGCCTTGTCATCTTTTTGTGATAAATATGAATCATATTGTACAGACAAAAGCATATGAAGGAAACATGACTTGGAAGATCAAATTGATGAGGACAATGTGCCTTTCAGATACGACTGTAACCATGCTAGCAAACTTAGTACCCTTTACTCTGACCCTGATATCTTTCGTGCTGTTAATCTGTTCTCTGTGTAAACATCTCAAGAAGATGCAGCTTCATGGTAAAGGATCTCAAGATCCCAATACCAAGGTCCACATAAAAGCTTTGCAAACTGTGATTTCCTTCCTCTTGTTATGTGCCATTTACTTTGTGTTCGTAACCATATCAGTTTGGAGTTTTCAGACTCTGGATAATAACCCTGTCTTCATGTTCTGCCAAGCTATTACATTCAGCTATCCTTCAGCCCACCCATTCATCCTGATTTGGGGAAACAAGAAGCTAAAGCAGACTTTTCTTTCAGTTTTGTGGCAAGTGAGGTACTGGGTGAAAGGACAGAAGCCTTCATCTCCATAGATTCAAGAGAGGGGCATTGTGTGTCTTCTAGcagaaaacaaactggtggtgtatgaaacattttctatttcttactgtgttttctgtaatgtatgtgtatgaataatttccaaacctatacctagaaaag
>TAS2R413Pa-1_Panu_H2
agctccattcttgaagtcagmgagatyacgaacccacctgcaggaaccaactctggacacatcagcattttaaaaatttctttttgtctgttcagacATGATAACTTTTCTACCCATCATTTTTTCCATTCTAGTAGGGGTTACATTTGTTACTGGAAATTTTGCTAATGGTTTCATAGCATTGGTAAATTCCACTGAGTGGGTCAAGAGACAAAAGATCTCCTTTGCTGACCAAATTCTCACTGCTCTGGCGGTCTCCAGAATTGGTTTGCTCTGGGTGTTATTATTACATTGGTATTCGGTTGTGTTGAATCCAGCTTTTTATAGTGTAGGGGTAAGAACTACCACTTACAATGTCTGGGCAGTAACCAGCCATTTGAGCAACTGGCTTGCTACTAGCCTCAGTATATTTTATTTGCTTAAGATTGCCAATTTCTCCAACCTTATTTTTCTTCACTTAAAGAGGAGAGTTAAGAGTGTCATTCTGGTGATGCTGTTGGGGACTTTGCTATTTTTGCCTTGTCATCTTTTTGTGATAAATATGAATCATATTGTACAGACAAAAGCATATGAAGGAAACATGACTTGGAAGATCAAATTGATGAGGACAATGTGCCTTTCAGATACGACTGTAACCATGCTAGCAAACTTAGTACCCTTTACTCTGACCCTGATATCTTTCGTGCTGTTAATCTGTTCTCTGTGTAAACATCTCAAGAAGATGCAGCTTCATGGTAAAGGATCTCAAGATCCCAATACCAAGGTCCACATAAAAGCTTTGCAAACTGTGATTTCCTTCCTCTTGTTATGTGCCATTTACTTTGTGTTCGTAACCATATCAGTTTGGAGTTTTCAGACTCTGGATAATAACCCTGTCTTCATGTTCTGCCAAGCTATTACATTCAGCTATCCTTCAGCCCACCCATTCATCCTGATTTGGGGAAACAAGAAGCTAAAGCAGACTTTTCTTTCAGTTTTGTGGCAAGTGAGGTACTGGGTGAAAGGACAGAAGCCTTCATCTCCATAGATTCAAGAGAGGGGCATTGTGTGTCTTCTAGcagaaaacaaactggtggtgtatgaaacattttctatttcttactgtgttttctgtaatgtatgtgtatgaataatttccaaacctatacctagaaaag
>TAS2R413Pa-2_Panu_H1
agctccattcttgaagtcagcgagattacgaacccacctgcaggaaccaactctggacacaataccagcatttttaaaatttctttttgtctgttcggacATGATAACTTTTCTACCCATCATTTTTTCCATTCTAGTAGTGGTTACATTTATTATTGGAAATTGTGCTAATGGCTTCATAGCATTGGTAAATTCCACTGAGTGGGTCAAGAGACAAAAGATCTCCTTTGCTGACCAAATTCTCACTGCTCTGGCGGTCTCCAGAATTGGTTTGCTCTGGGTGCTATTATTAAATTGGTATTCAATTGTGTTGAATCCAGCTTTTTATCGTGTAGAGGTAAGAATTACCACTTATAATGTCTGGGCAGTAACCAGCCATTTCAGCAACTGGCTTGCTACTAGCCTCAGCATATTTTATTTGCTTAAGATTGCCAATTTCTCCAACCTTATTTTTCTTCACTTAAAGAGGAGAGTTAAGAGTGTCATTCTGGTGATGCTGTTGGGGACTTTGCTATTTTTGCCTTGTCATCTTTTTGTGATAAATATGAATCATATTGTACAGACAAAAGAATATGAAGGAAACATGACTTGGAAGATCAAATTGAGGAGGACAATGTTCCTTTCAGATACGGCTATAACCATGGTAGCAAACTTAGTACCCTTTACTCTGACTCTGATATCTTTTCTGCTGTTAACCTGTTCTCTGTGTAAACATCTCAAGAAGATGCAGCTTCATGGTAGAGGATCTCAAGATCCCAATACCAAGGTCCACATAAAAGCTTTGCAAACTGTGATTTCCTTCCTCTTGTTATGTGCCATTTACTTTGTGTGCGTAACCATATCAGTTTGGAGTTTTCAGACTCTAGATAATAACCCTGTCTTCATGATTTGTGAAGCTATTACATTCAGCTATCCTTCAGCCCACCCATTCATCCTGATTTGGGGAAACAAGAAGCTAAAGCAGACTTTTCTTTCAGTTTTGTGGAATGTGAGGTACTGGGTGAAAGGACAGAAGCTTCATCTCCATAGATTCACGAGAGGGCCATTGTGTGTCTTCTAGcagaaaacaaactggtggtgtatgraacattttctatttcttactgtgttttctgtaatgtatgtgtatgagtaatttccaaacctatacctagaaaag
>TAS2R413Pa-2_Panu_H2
agctccattcttgaagtcagagagatcacgaacccacctgcaggaaccaactctggacacaataccagcatttttaaaatttctttttgtctgttcggacATGATAACTTTTCTACCCATCATTTTTTCCATTCTAGTAGTGGTTACATTTATTATTGGAAATTGTGCTAATGGCTTCATAGCATTGGTAAATTCCACTGAGTGGGTCAAGAGACAAAAGATCTCCTTTGCTGACCAAATTCTCACTGCTCTGGCGGTCTCCAGAATTGGTTTGCTCTGGGTGCTATTATTAAATTGGTATTCAATTGTGTTGAATCCAGCTTTTTATCGTGTAGAGGTAAGAATTACCACTTATAATGTCTGGGCAGTAACCAGCCATTTCAGCAACTGGCTTGCTACTAGCCTCAGCATATTTTATTTGCTTAAGATTGCCAATTTCTCCAACCTTATTTTTCTTCACTTAAAGAGGAGAGTTAAGAGTGTCATTCTGGTGATGCTGTTGGGGACTTTGCTATTTTTGCCTTGTCATCTTTTTGTGATAAATATGAATCATATTGTACAGACAAAAGAATATGAAGGAAACATGACTTGGAAGATCAAATTGAGGAGGACAATGTTCCTTTCAGATACGGCTATAACCATGGTAGCAAACTTAGTACCCTTTACTCTGACTCTGATATCTTTTCTGCTGTTAACCTGTTCTCTGTGTAAACATCTCAAGAAGATGCAGCTTCATGGTAGAGGATCTCAAGATCCCAATACCAAGGTCCACATAAAAGCTTTGCAAACTGTGATTTCCTTCCTCTTGTTATGTGCCATTTACTTTGTGTGCGTAACCATATCAGTTTGGAGTTTTCAGACTCTAGATAATAACCCTGTCTTCATGATTTGTGAAGCTATTACATTCAGCTATCCTTCAGCCCACCCATTCATCCTGATTTGGGGAAACAAGAAGCTAAAGCAGACTTTTCTTTCAGTTTTGTGGAATGTGAGGTACTGGGTGAAAGGACAGAAGCTTCATCTCCATAGATTCACGAGAGGGCCATTGTGTGTCTTCTAGcagaaaacaaactggtggtgtatgraacatttttatatttcttactgtgttttctgtaatgtatgtgtatgagtaatttccaaacctatacctagaaaag
>TAS2R414Pa-1_Panu_H1
ggcttcattctggaagtcagtgagaccacgaacccacctgcaggaaccaactccaaacacaacaccagcatttaaaaattttctttttgtctgttcagacATGATAACTTTTCTACCCATCATTTTTTCCATTCTAGTAGTGGTTACATTTGTTATTGGAAATTTTGCTAATGGCTTCATAGCATTGGTAAATTCCACTGAGTGGGTCAAGAGACAAAAGATCTCCATTGCTGACCAAATTCTCACTGCTCTGGCGGTTTCCAGAGTTGGTTTGCTCTGGGTATTATTATTAAATTGGTATGCAACTGTGTTGAATCCAGCGTTTTATAGTGTAGAAGTAAGAACTACCACTTATAACGTCTGGGCAGTAACCAGCCATTTCAGCAACTGGCTTGCTACTAGTCTCAGCATATTTTATTTGCTCAAGATTGCCAATTTCTCCAACCTTATTTTTCTTCACTTAAAGAGGAGAGTTAAGAATGTCATTCTGGTGATGCTGTTGGGGCCGTTGCTACTTTTGGCTTGTCATCTTTTTATGGTAAACATGAATGAGATTGTACGGACAAAAGAATATGAAGAAAACACGACTTGGAAGATCATATTGAGGAATGTGATTTACCATCCAGATATGACTGTAACCACGCTACACAACTTAGTACCTTTCACTCTGACGCTAATATCTTTTCTGCTGTTAATCTGTTCTCTGTGTAAACATTTGAAGAAGATGCAGCTGTATGGAAAAGGATCTCAAGATCCCAGCACCAAAGTCCACATAAAAGCTTTGCAAATTATGATCTCCTTCCTCTTGTTATGTGTCATTTACTTTGTGTCTGTAATTATATCAATTTGGAGTTTTGAGAGTCTGGGAAACAAACCTGTCTTCATGTTCTGCCAAGCTATTAGATTCAGCTATGCTTCAGCCCACCCATTCATCGAGATTTGGGGAAACAAGAAGCTAAAGCAGACTTTCCTTTCAGTTTTGTGGAACGTGAGGTACTGGGTGAAAGGACAGAAGCCTTCATCTCCATAGattcccaagaggggcattgtgtgtcttctagcagaaaacaaactggtggtgtatgaaacattttctatttcttactgtgttttctgtaatgtatgtgtat
>TAS2R414Pa-1_Panu_H2
ggcttcattctggaagtcagtgagaccacgaacccacctgcaggaaccaactccaaacacaacaccagcatttaaaaattttctttttgtctgttcagacATGATAACTTTTCTACCCATCATTTTTTCCATTCTAGTAGTGGTTACATTTGTTATTGGAAATTTTGCTAATGGCTTCATAGCATTGGTAAATTCCACTGAGTGGGTCAAGAGACAAAAGATCTCCATTGCTGACCAAATTCTCACTGCTCTGGCGGTTTCCAGAGTTGGTTTGCTCTGGGTATTATTATTAAATTGGTATGCAACTGTGTTGAATCCAGCGTTTTATAGTGTAGAAGTAAGAACTACCACTTATAACGTCTGGGCAGTAACCAGCCATTTCAGCAACTGGCTTGCTACTAGTCTCAGCATATTTTATTTGCTCAAGATTGCCAATTTCTCCAACCTTATTTTTCTTCACTTAAAGAGGAGAGTTAAGAATGTCATTCTGGTGATGCTGTTGGGGCCGTTGCTACTTTTGGCTTGTCATCTTTTTATGGTAAACATGAATGAGATTGTACGGACAAAAGAATATGAAGAAAACACGACTTGGAAGATCATATTGAGGAATGTGATTTACCATCCAGATATGACTGTAACCACGCTACACAACTTAGTACCTTTCACTCTGACGCTAATATCTTTTCTGCTGTTAATCTGTTCTCTGTGTAAACATTTGAAGAAGATGCAGCTGTATGGAAAAGGATCTCAAGATCCCAGCACCAAAGTCCACATAAAAGCTTTGCAAATTATGATCTCCTTCCTCTTGTTATGTGTCATTTACTTTGTGTCTGTAATTATATCAATTTGGAGTTTTGAGAGTCTGGGAAACAAACCTGTCTTCATGTTCTGCCAAGCTATTAGATTCAGCTATGCTTCAGCCCACCCATTCATCGAGATTTGGGGAAACAAGAAGCTAAAGCAGACTTTCCTTTCAGTTTTGTGGAACGTGAGGTACTGGGTGAAAGGACAGAAGCCTTCATCTCCATAGattcccaagaggggcattgtgtgtcttctagcagaaaacaaactggtggtgtatgaaacattttctatttcttactgtgttttctgtaatgtatgtgtat
>TAS2R414Pa-2_Panu_H1
ggcttcattctggaagtcagtgagaccacgaacccacctgcaggaaccaactccagacacaacaccagcatttaaaaattttctttttgtttgttcagacATGATAACTTTTCTACCCATCATTTTTTCCATTCTAGTAGTGGTTACATTTSTTATTGGAAATTTTGCTAATGGCTTCATAGCATTGGTAAATTCCACTGAGTGGGTCAAGAGACAAAAGATCTCCWTTGCTGACCAAATTCTCACTGCYCTGGCGGTTTCCAGAGTTGGTTTGCTCTGSGTATTATTATTAAATTGGTATGCAACTGTGTTGAATCCAGCGTTTTATAGTGTAGAAGTAAGAACTACCACTTATAATGTCTGGGCAGTAACCAACCATTTCAGCAACTGGCTTGCTACTAGTCTCAGCATATTTTATTTGCTCAAGATTGCCAATTTCTCCAACCTTATTTTTCTTCACTTAAAGAGGAGAGTTAAGAATGTCATTCTGGTGATGCTGTTGGGGCCTTTGCTCATTTTGGCTTGTCATCTTTTTATGGTAAACATGAATGAGATTGTACGGACAAAAGAGTATGAAGAAAACATGACTTGGAAGTACATATTGAGGAATGCGATTTACCATCCAGGTRTGACTGTAACCACGCTACAGAACTTAGTACCTTTCACTCTGACCCTGATATCCTTTCTGCTGTTAATCTGTTCTCTGTGTAAACATCTCAAGAAGATGCAGCTCCATGGCAAAGGACCTCAAGATCCCAGCACCAAGGTCCACATAAAAGCTTTGCAAATTGTGATCTCCTTCCTCTTGTTATGTGTCATTTACTTTGTGTCTGTAATTATATCAATTTGGAGTTTTGAGAGTCTGGGAAACAAACCTGTCTTCATGTTCTGCCAAGCTATTAGATTCAGCTATCCTTCAGCCCACCCATTCATCGTGATTTGGGGAAAYAAGAAGCTAAAGCAGACTTTTCTTTCAGTTTTGTGGAACGTGAGGTACTGGGTGAAAGGACAGAAGCCTTCATCTCTGTAGattcacgagcggggcattgtgtgtcttctagcagaaaacaaactggtggtgtatgaaacattttctatttcttactgtgttttctgtaatgtatgtgtat
>TAS2R414Pa-2_Panu_H2
ggcttcattctggaagtcagtgagaccacgaacccacctgcaggaaccaactccagacacaacaccagcatttaaaaattttctttttgtttgttcagacATGATAACTTTTCTACCCATCATTTTTTCCATTCTAGTAGTGGTTACATTTSTTATTGGAAATTTTGCTAATGGCTTCATAGCATTGGTAAATTCCACTGAGTGGGTCAAGAGACAAAAGATCTCCWTTGCTGACCAAATTCTCACTGCYCTGGCGGTTTCCAGAGTTGGTTTGCTCTGSGTATTATTATTAAATTGGTATGCAACTGTGTTGAATCCAGCGTTTTATAGTGTAGAAGTAAGAACTACCACTTATAATGTCTGGGCAGTAACCAACCATTTCAGCAACTGGCTTGCTACTAGTCTCAGCATATTTTATTTGCTCAAGATTGCCAATTTCTCCAACCTTATTTTTCTTCACTTAAAGAGGAGAGTTAAGAATGTCATTCTGGTGATGCTGTTGGGGCCTTTGCTCATTTTGGCTTGTCATCTTTTTATGGTAAACATGAATGAGATTGTACGGACAAAAGAGTATGAAGAAAACATGACTTGGAAGTACATATTGAGGAATGCGATTTACCATCCAGGTRTGACTGTAACCACGCTACAGAACTTAGTACCTTTCACTCTGACCCTGATATCCTTTCTGCTGTTAATCTGTTCTCTGTGTAAACATCTCAAGAAGATGCAGCTCCATGGCAAAGGACCTCAAGATCCCAGCACCAAGGTCCACATAAAAGCTTTGCAAATTGTGATCTCCTTCCTCTTGTTATGTGTCATTTACTTTGTGTCTGTAATTATATCAATTTGGAGTTTTGAGAGTCTGGGAAACAAACCTGTCTTCATGTTCTGCCAAGCTATTAGATTCAGCTATCCTTCAGCCCACCCATTCATCGTGATTTGGGGAAAYAAGAAGCTAAAGCAGACTTTTCTTTCAGTTTTGTGGAACGTGAGGTACTGGGTGAAAGGACAGAAGCCTTCATCTCTGTAGattcacgagcggggcattgtgtgtcttctagcagaaaacaaactggtggtgtatgaaacattttctatttcttactgtgttttctgtaatgtatgtgtat
>TAS2R415Pa-1_Panu
caaatcaggtrcatatagaatttaaggtcasgatattcaagcmatcacaacctgtgatgttayaccagcatttaaaaaatttctttctatttgttcagacGTGAWAACTTTTCTGTCTATCACTYTTTCCATTCTAATAATGGTTATATTTGTTATTGGAAATTTTGCTAATGGCTTCATAGCATTGGTAAATTCCATTGAGTGGGTCAAGAGACAAAAGATCTCGTTTGCTGACCAAATTCTCACTGCTCTGGCTGTCTTCAGAGTTGGTTTGCTCTGGGTATTATTACTACATTGGTATGCAACTGAGTTTAATCTAGCTTTTTATAGTGTAGAAGTAAGAAGTACTGCTTATAATGTCTGGGCAGTGACCAACCATTTCAGCAACTGGCTTGGTACTAGCCTCAGCATATTTTATTTGCTCAAGATTGCCACTTTCTCCAACCTGATTTTTCTTCACTTAAAGAGGAGAGTTAAGAATGTCATYCTGGTGATGCTGTTGGGGTCTTTGCTRTTTTTGGCTTGTCATCTTTTTGTCATAAACATGAATCAGATTGTACAGACAAAAGAATATGAAGGAAACATGACATGGAAGATAAAATTGARAAGTGCAATRTACYTTTCAAATATGACTGTAACCATGCTAGCAAACTTTKTACCCATCACTCTGACCCTGATMTCTTTTCTGCTGTTAATCTGTTCTCTGTGTAAACATCTCAAGAAGATGCAGGTCCATGGCAAAGGATCTCAAGATCCCAGCACCAAGGTCCACATAAAAGCTTYGCAAACTGTGACCTCCTTTCTCCTGTTATGTGCCATTCACTTTCTGGCCATAATGCTATCAGTTTGGAATTTTGAGAGWCTGGAAAACAAACCTGTCKTCATGTTCTGCCAAGCTACTGTATTCAGCTATCCTTCCACCCACCCATTCATCCTGATTTGGGGAAACAAGAAGCTAAAGCAGATTTTTCTTTCAGTTTTGTGGAATGTGAGGTACTGGGTGAAAGGACARAAGCCTTCATCTCTGTAGATTCACGAGMGGGGCCTTGTGTGTCTTCTAGcagaaaacaaactggtggtgtatgaaatattttmtatttcttactgkgttttctgtaatgtatgtatatgaataatttccaaatgtatacctagaaaakt
>TAS2R415Pa-2_Panu
caaatcaggtacatatagaatttaaggtcaggatattcaagcaatcacaacctgtgatgttayaccagcatttaaaaaatttctttctatttgttcagacGTGATAACTTTTCTGTCTATCACTYTTTCCATTCTAATAATGGTKATATTTKTTATTGGAAATTTTGCTAATGGCTTCATAGCATTGGTAMATTCCATTGAGTGGGTCAAGAGACAAAAGATCTCGTTTGCTGACCAAATTCTCACTGCTCTGGCTGTCTCCAGAGTTGGTTTTCTCTGGGTATTATTACTACATTGGTRTGCAACTGAGTTTAATCTAGCTTTTTATAGTGTRGAAGTAAGAAGTACTGCTTATAACGTCTGGGTAGTGACCAACCATTTCAGCAGCTGGCTTKCTACTAGCCTCAGCATATTTTATTTKCTCAAGATTGCCACTTTCTCCAACCTGATTTTTCTTCACTTAAAGAGGAGAGTTAAGAATGTCATYCTGGTGATGCTGTTGGGGTCTTTGCTATTTTTGGCTTGTCATCTTTTTGTCATAAACATGAATCAGATTGTACAGACAAAAGAATATGAAGGAAACATGACATGGAAGATMAAATTGAAGAGTGCAATRTACYTTTCAAATATGACTGTAACCATGCTAGCAAACTTTKTACCCATCACTCTGACCCTGATMTCTTTTCTGCTGTTAATCTGTTCTCTGTGTAAACATCTCAAGAAGATGCAGGTCCATGGCAAAGGATCTCAAGATCCCAGCACCAAGGTCCACATAAAAGCTTTGCAAACTGTGACCTCCTTTCTCCTGTTATGTGCCATTYACTTTCTGGCCATAATGCTATCAGTTTGGAATTTTGAGAGGCTGGAAAACAAACCTGTCTTCATGTTCTGCCAAGCTACTGTAATCAGCTATCCTTCCACCCACCCATTCATCCTGATCTGGGGAAACAAGAAGCTAAAGCAGATTTTTCTTTCAACTTTGTGGAACGTGAGGTACTGGGTGAAAGGACAGAAGCTTCATCTCCATAGATTCACGAGAGGGGCCTTGTGTGTCTTCTAGcagaaaacaaactggtggtgtatggaacattttctatttcttactgggttttctgtaatgcatgtatatgaataatttccaaatgtatacctagaaaagt
>TAS2R418_Panu_H1
caaatcaggtgcatatagaatttaaggtcaggatattcaagcaatcacatmcagtgatattacactggcatttaaaaaatttctttttatctgtttagacATGATAACTTTTCTGCCCATCACTTTTTCCATTCTAATAGTGGTTATATTTTTTATTGGAAATTTTGCTAATGGCTTCATAGCATTGATAAATTCTATTGAGTGGGTCAAGAGACAAAAGATCTCCTTTGCTGGCCAAATTCTCACTGCTCTGGCGGTCTCCAGAGTTGGTTTGCTCTGGGTATTATCACTACATTGGTATGCAACTGAGTTTAATCTAGCTTTTCATAGTGTAGAAGTAAGAAGTACTGCTTATAATGTCTGGGTAGTGACCAACCATTTCAGCAACTGGCTTTCTACTAGCCTCAGCATGTTTTATTTGCTCAGAATTGCCACTTTCTCCAACCTGATTTTTCTTCACTTAAATAGGAGAGTAAAGAGTGTCATTCTGGTGACACTGTTAGGGCCTTTGCTGTTTTTGGTTTGTCAACTTTTTGTGATGAACATGAATCAGATTGTACGGACAAAAGAATATGAAGGAAACATGACTTGGAAGATCAAATTGAAGAGTGCAATGTACCTTTCAAATACAACTGTAGCCATGCTAGCAAACTTTGTACCCCTCACTCTGACCCTGATATCTTTTCTGCTGTTAATCTGTTCTCTGTGTAAACATCTCAAGAAGATGCGGGTCCATGGCAAAGGATCTCAAGATCCCAGCACCAAGGTCCACACAAAAGCTTTGCAAATTGTGACCTCCTTTCTCCTGGTATGTGCCATTTACTTTCTGTCCATAATCCTATCAGTTTGGAATTCTGGGAGGCTGGAAAACAAACCTTTCTTCATGTTCTGCCAAGCTATTAAATTCAGCTATCCTTCCACCCACCCATTCATCCTGATTTGGGGAAACAAGACACTAAAGCAGACTTTTCTTTCAGTTTTAAGGAATGTGAGGTACTGGGTGAAAGGACAGAAGCCTTCATCTCCATAGattcacaagaggggcattgtgtgtcttctagcagaaaactaaatgggggtgtatgaaacattttatatttgctactgggttttctgtaatatatgtatgt
>TAS2R418_Panu_H2
caaatcaggtgcatatagaatttaaggtcaggatattcaagcaatcacatmcagtgatattacactggcatttaaaaaatttctttttatctgtttagacATGATAACTTTTCTGCCCATCACTTTTTCCATTCTAATAGTGGTTATATTTTTTATTGGAAATTTTGCTAATGGCTTCATAGCATTGATAAATTCTATTGAGTGGGTCAAGAGACAAAAGATCTCCTTTGCTGGCCAAATTCTCACTGCTCTGGCGGTCTCCAGAGTTGGTTTGCTCTGGGTATTATCACTACATTGGTATGCAACTGAGTTTAATCTAGCTTTTCATAGTGTAGAAGTAAGAAGTACTGCTTATAATGTCTGGGTAGTGACCAACCATTTCAGCAACTGGCTTTCTACTAGCCTCAGCATGTTTTATTTGCTCAGAATTGCCACTTTCTCCAACCTGATTTTTCTTCACTTAAATAGGAGAGTAAAGAGTGTCATTCTGGTGACACTGTTAGGGCCTTTGCTGTTTTTGGTTTGTCAACTTTTTGTGATGAACATGAATCAGATTGTACGGACAAAAGAATATGAAGGAAACATGACTTGGAAGATCAAATTGAAGAGTGCAATGTACCTTTCAAATACAACTGTAGCCATGCTAGCAAACTTTGTACCCCTCACTCTGACCCTGATATCTTTTCTGCTGTTAATCTGTTCTCTGTGTAAACATCTCAAGAAGATGCGGGTCCATGGCAAAGGATCTCAAGATCCCAGCACCAAGGTCCACACAAAAGCTTTGCAAATTGTGACCTCCTTTCTCCTGGTATGTGCCATTTACTTTCTGTCCATAATCCTATCAGTTTGGAATTCTGGGAGGCTGGAAAACAAACCTTTCTTCATGTTCTGCCAAGCTATTAAATTCAGCTATCCTTCCACCCACCCATTCATCCTGATTTGGGGAAACAAGACACTAAAGCAGACTTTTCTTTCAGTTTTAAGGAATGTGAGGTACTGGGTGAAAGGACAGAAGCCTTCATCTCCATAGattcacaagaggggcattgtgtgtcttctagcagaaaactaaatgggggtgtatgaaacattttatatttgctactgggttttctgtaatatatgtatgt
>TAS2R419_Panu_H1
caaatcaggtgcatatagaatttaaggtcaggatattgaagcaatcacaaccagtgatattacactagcatttaaaaaatttctctttgtctgttcagatATGATAACTTTTCTGTCCATCACTTTTTCCGTTCTAGTAGGGGTTATATTTGTTATTGGAAATTTTGCTAATGGCTTCATAGCATTGGTACATTCCATTGAGTGGGTGAAAAGACAAAAAATCTCSTTTGCTGACCAAATTCTCACTGCTCTGGCTGTCTCCAGAGTTGGTTTGCTCTGGGTATTATCACTACATTGGTATGCAACTGAGTTTAATCTAGCTTTTTATAGTGAAGAAGTAAGAATCACTACTTATAATGTCTGGGTAGTGACCAACCATTTCAGCAACTGGCTTTCTACAAGCCTCAGCATRTTTTATTTGCTCAAGATTGCCACTTTCTCCAACCTGATTTTTCTTCACTTAAAGAGGAAAGTTAAGAGTGTCATTCTGGTGACGCTGTTGGGGCCTTTGCTATTTTTGGTTTGTCATATTTTTGTGATGAACATGAATCAGATTGTGTGGAGAAAAGAATATGAAGGAAACATTACTTGGAGGATCAAATTGAGGAGTGCAACGTACCTTTCAAATGTGACTGTAACCATGCTAGCAAACCTTACACCCCTCACTCTGACCCTGATGTCTTTTCTGCTGTTAATCTGTTCTCTGTGTAAACATCTCAAGAAGATGCAGCTCCATGGCAAAGGATCTCAAGATCCCAGCACCAAGGTCCACATAAAAGCTTTGCAAACTGTGACCTCCTTTCTCCTATTATGTGCCATTTACTTTCTGTCCATGATCCTATCAGTTTGGAATTTTGAGCTGGAAAAGAAACCTGTCTTCATGTTCTGCCAAGCTATCATATTCAGCTATCCTTCAACCCACCCATTCATCCTGATTTGGGGAAACAAGAAGCTCAAGCAGATTTTTCTTTCAACTTTGTGGAATGTGAGGTACTGGGTGAAAGGACAGAAGCCTTCATCTCCATAAattcccaagaggggcattgtgtgtcttctagcagaaaacaaactggtggtgtatgaaacattttctatttcttactgggttttctgtaatgtatgtatat
>TAS2R419_Panu_H2
caaatcaggtgcatatagaatttaaggtcaggatattgaagcaatcacaaccagtgatattacactagcatttaaaaaatttctctttgtctgttcagatATGATAACTTTTCTGTCCATCACTTTTTCCGTTCTAGTAGGGGTTATATTTGTTATTGGAAATTTTGCTAATGGCTTCATAGCATTGGTACATTCCATTGAGTGGGTGAAAAGACAAAAAATCTCSTTTGCTGACCAAATTCTCACTGCTCTGGCTGTCTCCAGAGTTGGTTTGCTCTGGGTATTATCACTACATTGGTATGCAACTGAGTTTAATCTAGCTTTTTATAGTGAAGAAGTAAGAATCACTACTTATAATGTCTGGGTAGTGACCAACCATTTCAGCAACTGGCTTTCTACAAGCCTCAGCATRTTTTATTTGCTCAAGATTGCCACTTTCTCCAACCTGATTTTTCTTCACTTAAAGAGGAAAGTTAAGAGTGTCATTCTGGTGACGCTGTTGGGGCCTTTGCTATTTTTGGTTTGTCATATTTTTGTGATGAACATGAATCAGATTGTGTGGAGAAAAGAATATGAAGGAAACATTACTTGGAGGATCAAATTGAGGAGTGCAACGTACCTTTCAAATGTGACTGTAACCATGCTAGCAAACCTTACACCCCTCACTCTGACCCTGATGTCTTTTCTGCTGTTAATCTGTTCTCTGTGTAAACATCTCAAGAAGATGCAGCTCCATGGCAAAGGATCTCAAGATCCCAGCACCAAGGTCCACATAAAAGCTTTGCAAACTGTGACCTCCTTTCTCCTATTATGTGCCATTTACTTTCTGTCCATGATCCTATCAGTTTGGAATTTTGAGCTGGAAAAGAAACCTGTCTTCATGTTCTGCCAAGCTATCATATTCAGCTATCCTTCAACCCACCCATTCATCCTGATTTGGGGAAACAAGAAGCTCAAGCAGATTTTTCTTTCAACTTTGTGGAATGTGAGGTACTGGGTGAAAGGACAGAAGCCTTCATCTCCATAAattcccaagaggggcattgtgtgtcttctagcagaaaacaaactggtggtgtatgaaacattttctatttcttactgggttttctgtaatgtatgtatat
>TAS2R42_Panu_H1
ataagtatcagaaatgaatgctcttctgcaatagtttgattgtaaatttcttaatgacgcaaagtattaaaaacttggattttttttttgtctctggaaATGGCCACCGAATTGGATAAAATCTTTCTGACTCTGGCAATAGTGGAATTCATCATCGGCATGCTGGGGAATGTGTTCATTGGACTGGYAAACTGCTCTGAAGGGATCAAGAACCAAAAGGTCTTCTCAGTTGACTTCATCCTCACCTGCTTGGCTATCTCCACAATTGGTCACCTGTTGGTGATACTGTTTGATTCACATGTAGCGGGACTTGCTCCACATTTATATGCCACAGATAGAGTAGTAAGACCTGTTACTGTGCTTTGGCACATGACTAATCACTTGACCACCTGGCTTGCCACCTGCCTGAGCATTTTCTATTTCTTTAAGATAGCCCACTTCCCCCACTCCCTTTTCCTCTGGCTGAGGTGGAGGATGAACAGAGTGATTGCTATACTCCTTACATTGTCTTTGTTCTTACTGATTTTTGACTGTTTAGTGCTAGAAATGTTTATTGATATCTCACTGAATATAATAGATAAAAGTAATCTGACTTTATACTTAGATGAAAGTAAAACTCCCTATGATAAACTCTTTCTGTTAAAAACTCTTCTTAGCTTGAACAGTTTTATCCCCTTTTCTCTGTGCCTGACCTCATTGCTTTTTTTATTTCTGTCCTTGGTGAGACATACTAGAAATTTGAAGCTTAGTTCCTTGGGCTCTAGAGACTCCAGCACAGAGGCCCACAGGAGGGCCATGAAAATGGTGATGTCTTTCCTTTTCCTCTTCATAGTTCATTTTTTTTCCTTACAAGTGGCAAATTGGACATTTTGTATATTGGGGAACARCAAGTACACACAGTTCGTCATGTTAGCCTTACATGCCTTTCCCTCGTGCCACTCATTTATTCTCATTCTGGGAAACAGCAAGCTGCGACAGACAGCTGTGAGGCTACTGTGGCATCTTAGGAACTATACAAAAAGACCAAACCCTTTACCTTTGTAGacagtctttccagaagcttttctaagagaataactcaatgaggagcatttggggatcacttccactgtgtttttgttttgttttgttttgtttttccttc
>TAS2R42_Panu_H2
ataagtatcagaaatgaatgctcttctgcaatagtttgattgtaaatttcttaatgacgcaaagtattaaaaacttggattttttttttgtctctggaaATGGCCACCGAATTGGATAAAATCTTTCTGACTCTGGCAATAGTGGAATTCATCATCGGCATGCTGGGGAATGTGTTCATTGGACTGGYAAACTGCTCTGAAGGGATCAAGAACCAAAAGGTCTTCTCAGTTGACTTCATCCTCACCTGCTTGGCTATCTCCACAATTGGTCACCTGTTGGTGATACTGTTTGATTCACATGTAGCGGGACTTGCTCCACATTTATATGCCACAGATAGAGTAGTAAGACCTGTTACTGTGCTTTGGCACATGACTAATCACTTGACCACCTGGCTTGCCACCTGCCTGAGCATTTTCTATTTCTTTAAGATAGCCCACTTCCCCCACTCCCTTTTCCTCTGGCTGAGGTGGAGGATGAACAGAGTGATTGCTATACTCCTTACATTGTCTTTGTTCTTACTGATTTTTGACTGTTTAGTGCTAGAAATGTTTATTGATATCTCACTGAATATAATAGATAAAAGTAATCTGACTTTATACTTAGATGAAAGTAAAACTCCCTATGATAAACTCTTTCTGTTAAAAACTCTTCTTAGCTTGAACAGTTTTATCCCCTTTTCTCTGTGCCTGACCTCATTGCTTTTTTTATTTCTGTCCTTGGTGAGACATACTAGAAATTTGAAGCTTAGTTCCTTGGGCTCTAGAGACTCCAGCACAGAGGCCCACAGGAGGGCCATGAAAATGGTGATGTCTTTCCTTTTCCTCTTCATAGTTCATTTTTTTTCCTTACAAGTGGCAAATTGGACATTTTGTATATTGGGGAACARCAAGTACACACAGTTCGTCATGTTAGCCTTACATGCCTTTCCCTCGTGCCACTCATTTATTCTCATTCTGGGAAACAGCAAGCTGCGACAGACAGCTGTGAGGCTACTGTGGCATCTTAGGAACTATACAAAAAGACCAAACCCTTTACCTTTGTAGacagtctttccagaagcttttctaagagaataactcaatgaggagcatttggggatcacttccactgtgtttttgttttgttttgttttgtttttccttc
>TAS2R5_Panu_H1
caaatccagattctgtggtgtgcacatttaccctggtgtgttattgctgctaggggatctgagctcagccaggagcagtgagagcctcccctcccccgtcATGCTGAGCGCTGGCCTAGGACTGCTGATGCTGGTGGCCGTGATTGAATTTCTCATCGGTTTAATTGGAAATGGAATCCTTGTGGTCTGGAGTTTAAGAGAATGGATCAGAAAATTCAGCTGGTCCTCATATAACCTCATTATCCTGGGCCTGGCTGGCTGCCGGTTTCTCCTGCAGTGGCTGATCATTTTGGACTTAAGCTTGTTTCCCCTTTTCCAGAGCAGCAGTTGGCTTCGCTATCTTAATGTCTTCTGGGTCCTGGTAAGCCAGGCCAGCTTGTGGTTTGCCACCTTCCTCAGTGTCTTCTATTGCAAGAAGATCACCACCTTTGATCGCCCTGCCTACTTGTGGCTGAAGCAGAGGGCCTATAACCTGAGTCTGTGGTGCCTTCTGGGCTACTTTATAATCAGTTTGTTACTTACAGTCCAAGTTGGCTTAACGGTCCATCATCCTCCCCAAGGAAACAGCAGCATTCGTTATCCCTTTGAACACTGGCAGTACCTGTATGTATTTCAGCTCAATTCTGGAAGTTATTTGCCTTTAATGGTGTTTCTTGTTTCCTCTGGGATGCTGATTATCTCTTTGTATACACACCACAAGAAGATGAAGGTCCATTCAGCTGGTAGGAGGGATGCCCGGGCCAAGGCTCACATCACTGCCCTGAAGTCCTTGGGCTGCTTCCTCTTACTTCACCTGGTTTATATCGTGGCCAGCCCCTTCTCCATCACCTCCAAGACTTATCCTCCTGATCTCACCAGTGTCTTCATCTGGGAGACACTCATGGCGGCCTATCCTTCTCTTCATTCTCTCATGTTGATCATGGGGATTCCTAGGGTGAAGCAGACTTGTCAGAAGATCCTGTGGAAGACAGTGTGTGCTCGGAGATGCTGGGGCCCATGAtctaggaagaaaagtgtggtcagggcactcttgggacgctcttttgatagctgtctgtaagggagctgccttctatgtcttttaagattttccttctttt
>TAS2R5_Panu_H2
caaatccagattctgtggtgtgcacatttaccctggtgtgttattgctgctaggggatctgagctcagccaggagcagtgagagcctcccctcccccgtcATGCTGAGCGCTGGCCTAGGACTGCTGATGCTGGTGGCCGTGATTGAATTTCTCATCGGTTTAATTGGAAATGGAATCCTTGTGGTCTGGAGTTTAAGAGAATGGATCAGAAAATTCAGCTGGTCCTCATATAACCTCATTATCCTGGGCCTGGCTGGCTGCCGGTTTCTCCTGCAGTGGCTGATCATTTTGGACTTAAGCTTGTTTCCCCTTTTCCAGAGCAGCAGTTGGCTTCGCTATCTTAATGTCTTCTGGGTCCTGGTAAGCCAGGCCAGCTTGTGGTTTGCCACCTTCCTCAGTGTCTTCTATTGCAAGAAGATCACCACCTTTGATCGCCCTGCCTACTTGTGGCTGAAGCAGAGGGCCTATAACCTGAGTCTGTGGTGCCTTCTGGGCTACTTTATAATCAGTTTGTTACTTACAGTCCAAGTTGGCTTAACGGTCCATCATCCTCCCCAAGGAAACAGCAGCATTCGTTATCCCTTTGAACACTGGCAGTACCTGTATGTATTTCAGCTCAATTCTGGAAGTTATTTGCCTTTAATGGTGTTTCTTGTTTCCTCTGGGATGCTGATTATCTCTTTGTATACACACCACAAGAAGATGAAGGTCCATTCAGCTGGTAGGAGGGATGCCCGGGCCAAGGCTCACATCACTGCCCTGAAGTCCTTGGGCTGCTTCCTCTTACTTCACCTGGTTTATATCGTGGCCAGCCCCTTCTCCATCACCTCCAAGACTTATCCTCCTGATCTCACCAGTGTCTTCATCTGGGAGACACTCATGGCGGCCTATCCTTCTCTTCATTCTCTCATGTTGATCATGGGGATTCCTAGGGTGAAGCAGACTTGTCAGAAGATCCTGTGGAAGACAGTGTGTGCTCGGAGATGCTGGGGCCCATGAtctaggaagaaaagtgtggtcagggcactcttgggacgctcttttgatagctgtctgtaagggagctgccttctatgtcttttaagattttccttctttt
>TAS2R50Pa-1_Panu_H1
ataaaatttaacatcagggtattaaagaaatcacagccagtgatattaggcttgcattttctttctttctttctttctttttcttttttttttggttcagatATGATACCTTTTCTACACATTTTTTTTTCAGTTCTAATATTGGTTTTATTTGTTCTTGGAAATTTTGCCAATGGCTTCATAGCACTGGTAAATTTCATTGACTGGGTGAAAAGAAAAAAGATCTCCTTGGCTGACCAAATTCTCACTGCTCTGGCAGTCTCCAGAGTTGGTTTGCTCTGGGCGTTATTATTAAATTGGTATTTAACTGAGTTGAATCCAGCTTTTTATAGTGTAGAGTTAAGAATTACTTCTTATAATGCCTGGGTGGTAACTAACCATTTCAGCATGTGGCTTGCTGCTAGCCTCAGCATATTTTATTTGCTCAAGATTGCCAATTTCTCCAACCTTAGTTTTCTTAATTTAAAGAGGAGAGTTAGGAGTATCATTCTGGTAATACTGTTGGGGTCTTTGTTATTTTTGGTTTGTCATCTTCTTGCGGTAAACATGGATGAGAATATGTGGACAGAAGAATATGAAGGAAACATGACCGGGAAGATGAAATTGAGGAATGCAGCACACCTTTCATATATGACTGTAACTACCCTGTGGAGCTTCATACCCTTTATGCTGTCCCTGATATCTTTTCTGATGCTAATCTTTTCTCTGTGTAAACATCTCAAGAAGATGCAGCTCCATGGTGAAGGATCTCGAGATCCCAGCACCACGGTCCACATAAAAGCTTTGCAAACTCTGATCTCCTTTCTCTTGTTATGTGCCATTTTCTTTCTATTCCTAATCATTTCGGTTTGGAGTCCTAGGAGGCTGCAGAATGAACCAGTTTTCATGGTTTGCAAGGCTGTTGGAAATATATATCTTTCTTTCGACTCATTCGTCCTAATTTGGAGAACCAAGAAGCTAAAACACATCTTTCTTTTGATTTTATGTCAGATTAGGTGCTGAgtaaaatacctgaaactctcaactttctagattcacaagtgggacatcgcgtgtgtcttctaggagaaaacaaactgatagtgtctggaacattttatac
>TAS2R50Pa-1_Panu_H2
ataaaatttaacatcagggtattaaagaaatcacagccagtgatattaggcttgcattttctttctttctttctttctttttcttttttttttggttcagatATGATACCTTTTCTACACATTTTTTTTTCAGTTCTAATATTGGTTTTATTTGTTCTTGGAAATTTTGCCAATGGCTTCATAGCACTGGTAAATTTCATTGACTGGGTGAAAAGAAAAAAGATCTCCTTGGCTGACCAAATTCTCACTGCTCTGGCAGTCTCCAGAGTTGGTTTGCTCTGGGCGTTATTATTAAATTGGTATTTAACTGAGTTGAATCCAGCTTTTTATAGTGTAGAGTTAAGAATTACTTCTTATAATGCCTGGGTGGTAACTAACCATTTCAGCATGTGGCTTGCTGCTAGCCTCAGCATATTTTATTTGCTCAAGATTGCCAATTTCTCCAACCTTAGTTTTCTTAATTTAAAGAGGAGAGTTAGGAGTATCATTCTGGTAATACTGTTGGGGTCTTTGTTATTTTTGGTTTGTCATCTTCTTGCGGTAAACATGGATGAGAATATGTGGACAGAAGAATATGAAGGAAACATGACCGGGAAGATGAAATTGAGGAATGCAGCACACCTTTCATATATGACTGTAACTACCCTGTGGAGCTTCATACCCTTTATGCTGTCCCTGATATCTTTTCTGATGCTAATCTTTTCTCTGTGTAAACATCTCAAGAAGATGCAGCTCCATGGTGAAGGATCTCGAGATCCCAGCACCACGGTCCACATAAAAGCTTTGCAAACTCTGATCTCCTTTCTCTTGTTATGTGCCATTTTCTTTCTATTCCTAATCATTTCGGTTTGGAGTCCTAGGAGGCTGCAGAATGAACCAGTTTTCATGGTTTGCAAGGCTGTTGGAAATATATATCTTTCTTTCGACTCATTCGTCCTAATTTGGAGAACCAAGAAGCTAAAACACATCTTTCTTTTGATTTTATGTCAGATTAGGTGCTGAgtaaaatacctgaaactctcaactttctagattcacaagtgggacatcgcgtgtgtcttctaggagaaaacaaactgatagtgtctggaacattttatac
>TAS2R50Pa-2_Panu_H1
ataaaatttaacatcagggtattaaagaaatcacagccagtgatattaggcttgcattttctttctttctttctttcttttttttttttttttggttcagatATGATACCTTTTCTACACATTTTTTTTTCAGTTCTAATATTGGTTTTATTTGTTCTTGGAAATTTTACCAATGGCTTCATAGCACTGGTCAATTTCATTGACTGGGTGAAAAGAAAAAAGATCTCCTTGGCTGACCAAATTCTCACTGCTCTGGCAGTCTCCAGAGTTGGTTTGCTCTGGGCGTTATTATTAAATTGGTATTTAACTGAGTTGAATCCAGCTTTTTATAGTGTAGAGTTAAGAATTACTTTTTATAATGCCTGGGTTGTAACCAACCATTTCAGCATGTGGCTTGCTGCTAGCCTCAGCATATTTTATTTGCTCAAGATTGCCAATTTCTCCAACCTTATTTTTCTTCATTTAAAGAGGAGAGTTAGGAGTATCATTCTGGTAATATTGTTGGGGGCTTTGTTATTTTTGGTTTGTCATCTTCTTGTGGTAAACATGGATGAGATTATGTGGACAGAAGAATATGAAGGAAACATGACCGGGAAGATGAAATTGAGGAACGCAGCACACCTTTCATATATGACTGTAACTACCCTGTGGAGCTTCATACCCTTTACGCTGTCCCTGATATCTTTTCTGATGCTAATCTTTTCTCTGTGTAAACATCTCAAGAAGATGCAGCTTCATGGTGAAGGATCTCAAGATCCCAGCACCACGGTCCACATAAAAGCTTTGCAAACTCTGATCTCCTTTCTCTTGTTATATGCCATTTTCTTTCTATTCCTAATCATTTCGGTTTGGAGTCCTAGGAGGCTGCAGAATGAACCAGTTTTCATGGTTTGCAAGGCTGTTGGAAATATATATCTTTCTTTCGACTCATTCGTCCTAATTTGGAGAACCAAGAAGCTAAAACACATCTTTCTTTTGATTTTGTGTCAGATTAGGTGCTGAgtaaaatacgtgagactctcaactttctagattcacaagtgggacatcgtgtgtgtcttctaggagaaaacaaagtgatagtgtctggaacattttatac
>TAS2R50Pa-2_Panu_H2
ataaaatttaacatcagggtattaaagaaatcacagccagtgatattaggcttgcattttctttctttctttctttcttttttttttttttttggttcagatATGATACCTTTTCTACACATTTTTTTTTCAGTTCTAATATTGGTTTTATTTGTTCTTGGAAATTTTACCAATGGCTTCATAGCACTGGTCAATTTCATTGACTGGGTGAAAAGAAAAAAGATCTCCTTGGCTGACCAAATTCTCACTGCTCTGGCAGTCTCCAGAGTTGGTTTGCTCTGGGCGTTATTATTAAATTGGTATTTAACTGAGTTGAATCCAGCTTTTTATAGTGTAGAGTTAAGAATTACTTTTTATAATGCCTGGGTTGTAACCAACCATTTCAGCATGTGGCTTGCTGCTAGCCTCAGCATATTTTATTTGCTCAAGATTGCCAATTTCTCCAACCTTATTTTTCTTCATTTAAAGAGGAGAGTTAGGAGTATCATTCTGGTAATATTGTTGGGGGCTTTGTTATTTTTGGTTTGTCATCTTCTTGTGGTAAACATGGATGAGATTATGTGGACAGAAGAATATGAAGGAAACATGACCGGGAAGATGAAATTGAGGAACGCAGCACACCTTTCATATATGACTGTAACTACCCTGTGGAGCTTCATACCCTTTACGCTGTCCCTGATATCTTTTCTGATGCTAATCTTTTCTCTGTGTAAACATCTCAAGAAGATGCAGCTTCATGGTGAAGGATCTCAAGATCCCAGCACCACGGTCCACATAAAAGCTTTGCAAACTCTGATCTCCTTTCTCTTGTTATATGCCATTTTCTTTCTATTCCTAATCATTTCGGTTTGGAGTCCTAGGAGGCTGCAGAATGAACCAGTTTTCATGGTTTGCAAGGCTGTTGGAAATATATATCTTTCTTTCGACTCATTCGTCCTAATTTGGAGAACCAAGAAGCTAAAACACATCTTTCTTTTGATTTTGTGTCAGATTAGGTGCTGAgtaaaatacgtgagactctcaactttctagattcacaagtgggacatcgtgtgtgtcttctaggagaaaacaaagtgatagtgtctggaacattttatac
>TAS2R60_Panu_H1
cggggcaggtggagggacaaccatatcctacaagaccttccagagcaacccaacagaaatagcccttgaagctttgggacccatcttgtccaccagagagATGAATGGAGATCACATGGTTCCAGGATCTTCGGTGACTGACGAGAAGGCCATCATCTTGGTTATCATTTTACTCCTTTTGTGCCTGGTAGCAATAGCAGGCAATGGCTTCATCACTGCTGCTCTGGGTGTGGAGTGGGTGCTACGGGGAACGTTGTTGCCTTGTGATAAGTTACTGGTTAGCTTAGGGGCCTCTCGCTTTTGTCTGCAGTGGGTGGTAATGGGTAAGACCATTTATGTTTTGCTGTATCCGACGGCCTTCCCATACAACCCTGTACTGCAGTTTCTAGCTTTCCAGTGGGACTTCCTGAATGCTGCCACCTTGTGGTTCTCTAGCTGGCTCAGTGTCTTCTATTGTGTGAAAATTGCCACCTTCACCCACCCTGTGTTCCTCTGGCTAAAGCACAAGTTGTCTGAGTGGGTACCATGGATGTTCTTCAGCTCTGTAGGGCTCTCCAGCTTCACCACCATTCTATTTTTCATAGGCAACCACAGAATATATCAGAATTATTTAAGGAACCATCTACAACCTTGGAATGTCACTGGCAATAGCATACGGAGCTACTGTGAGAAATTCTACTTTTTCCCTCTAAAAATGATTACTTGGACAATGCCCACTGCTGTCTTTTTCATTTGCATGATTTTGCTCATCACGTCTCTGGGAAGACACATGGAGAAGGCTCTCCTTACAACCTCAGGATTCCGAGAAACCAGTGTGCAGGCACACGTAAAGGCTCTGCTGGCTCTCCTCTCTTTTGCCATGCTCTTTATCTCGTATTTCCTGTCACTGGTGCTCAGTGCTGCAGGTATTTTTCCACCTCTGGACTTTAAATTCTGGGTGGGGGAGTCAGTGATTTATCTGTGTGCAGCAGTTCACCCTATCATTCTGCTCTTCAGCAACCGCAGGCTGAGAGCTGTGCTGGAGAGGTGCCGTTCCTCGAGGTGCGGGACACCTTGAgccacagctgatgaaaaacttcaaggagattcctgtggagaaggcatggactcaaagggtcgtagcttctctctttgccacattgaatgttttctccctg
>TAS2R60_Panu_H2
cggggcaggtggagggacaaccatatcctacaagaccttccagagcaacccaacagaaatagcccttgaagctttgggacccatcttgtccaccagagagATGAATGGAGATCACATGGTTCCAGGATCTTCGGTGACTGACGAGAAGGCCATCATCTTGGTTATCATTTTACTCCTTTTGTGCCTGGTAGCAATAGCAGGCAATGGCTTCATCACTGCTGCTCTGGGTGTGGAGTGGGTGCTACGGGGAACGTTGTTGCCTTGTGATAAGTTACTGGTTAGCTTAGGGGCCTCTCGCTTTTGTCTGCAGTGGGTGGTAATGGGTAAGACCATTTATGTTTTGCTGTATCCGACGGCCTTCCCATACAACCCTGTACTGCAGTTTCTAGCTTTCCAGTGGGACTTCCTGAATGCTGCCACCTTGTGGTTCTCTAGCTGGCTCAGTGTCTTCTATTGTGTGAAAATTGCCACCTTCACCCACCCTGTGTTCCTCTGGCTAAAGCACAAGTTGTCTGAGTGGGTACCATGGATGTTCTTCAGCTCTGTAGGGCTCTCCAGCTTCACCACCATTCTATTTTTCATAGGCAACCACAGAATATATCAGAATTATTTAAGGAACCATCTACAACCTTGGAATGTCACTGGCAATAGCATACGGAGCTACTGTGAGAAATTCTACTTTTTCCCTCTAAAAATGATTACTTGGACAATGCCCACTGCTGTCTTTTTCATTTGCATGATTTTGCTCATCACGTCTCTGGGAAGACACATGGAGAAGGCTCTCCTTACAACCTCAGGATTCCGAGAACCCAGTGTGCAGGCACACGTAAAGGCTCTGCTGGCTCTCCTCTCTTTTGCCATGCTCTTTATCTCGTATTTCCTGTCACTGGTGCTCAGTGCTGCAGGTATTTTTCCACCTCTGGACTTTAAATTCTGGGTGGGGGAGTCAGTGATTTATCTGTGTGCAGCAGTTCACCCTATCATTCTGCTCTTCAGCAACCGCAGGCTGAGAGCTGTGCTGGAGAGGTGCCGTTCCTCGAGGTGCGGGACACCTTGAgccacagctgatgaaaaacttcaaggagattcctgtggagaaggcatggactcaaagggtcgtagcttctctctttgccacattgaatgttttctccctg
>TAS2R62_Panu_H1
cagggtggcttgacttggccagagagactgtttttccctgcagatgtgtcccagtcctctgcagtaggagccgagacttagcagaacctccctggagaagATGCCCTCCTCACCCACATTGATCTTCATGGCCATCTTTTGCCTGGAGTCATTGGCTGCAATGCTGCAGAATGGCTTCTTGGTCACAGTGCTGGGCAGGGAGTGGGTAAGGTGCCGGACTCTGTCCGCAAGTGACATGATTGTGGCCTGTCTCGCTGCCTCCCGGTTCTGCCTCCATGGGGTAGCCATGGTGAACAACTTCCTGGCCTCAGATTTTTGGCGCACAGTTCCCTATGTGAACACCTTCTGGGACCTTTTCAATGCCCTCACTTTGTGGTTTACTGCCTTGCTTGCTGCTTTCTACTGTGTGAAGATCTCATCTTTCTCCCACCCCACCTTCGCCTGGCTGAAGTGGAGGATCTCTCGGTCAGTGCCCAGGCTGATCCAGGTCTCCCTGATCATCTGTGGCCTGGAAGTCATCTCATCAGCCACTGGGAATGTACTGTTTGGTCCGAGGAAGGTCTCCCTGAATTCCTACGGAAACGAAACTCTAGTTTATAGAGTGCAGGCTTCATTTGAGCTCTACTTTTTCCTTTATGAAGGGTTTGTGTTGTTGATTCCATTCCTCCTGTTCCTAGTGTCCACTGTCTTGCTCATAGTCTCACTGTGCTGGCACTTGGGGCAGATGAGGGACCGCAGGCCCGGGCCCTGTCATCCCAGCACCCAGGCTTACACCGTGGCTCTAAAGTCACTCACCGTTTCCCTCATCTTCTGTACATTGTACTTCCTGTTCTTGTTTGTTTCTGCTTTGAAAATCATAAACTTTCAGAATCACTGGCACTGGGCCTGGGAAGTGCTAATCTATGCCAACATCTGTCTGCACTCTACCTTCCTGGTGCTGAGGAGCCCCAAACTGAAAAAGGGCCTGAAGACATGGCCTCAGCTGCAGTGCCCATGTGCTGCTGGCTCATAGggctttggaaggtgctggccatagggtggttctgctcctgagtcatccgtgtcaataaccagtcctgtgatgaatgatcctggttctggcaggaatgcat
>TAS2R62_Panu_H2
cagggtggcttgacttggccagagagactgtttttccctgcagatgtgtcccagtcctctgcagtaggagccgagacttagcagaacctccctggagaagATGCCCTCCTCACCCACATTGATCTTCATGGCCATCTTTTGCCTGGAGTCATTGGCTGCAATGCTGCAGAATGGCTTCTTGGTCACAGTGCTGGGCAGGGAGTGGGTAAGGTGCCGGACTCTGTCCGCAAGTGACATGATTGTGGCCTGTCTCGCTGCCTCCCGGTTCTGCCTCCATGGGGTAGCCATGGTGAACAACTTCCTGGCCTCAGATTTTTGGCGCACAGTTCCCTATGTGAACACCTTCTGGGACCTTTTCAATGCCCTCACTTTGTGGTTTACTGCCTTGCTTGCTGCTTTCTACTGTGTGAAGATCTCATCTTTCTCCCACCCCACCTTCGCCTGGCTGAAGTGGAGGATTTCTCGGTCAGTGCCCAGGCTGATCCAGGTCTCCCTGATCATCTGTGGCCTGGAAGTCATCTCATCAGCCACTGGGAATGTACTGTTTGGTCCGAGGAAGGTCTCCCTGAATTCCTACGGAAACGAAACTCTAGTTTATAGAGTGCAGGCTTCATTTGAGCTCTACTTTTTCCTTTATGAAGGGTTTGTGTTGTTGATTCCATTCCTCCTGTTCCTAGTGTCCACTGTCTTGCTCATAGTCTCACTGTGCTGGCACTTGGGGCAGATGAGGGACCGCAGGCCCGGGCCCTGTCATCCCAGCACCCAGGCTTACACCGTGGCTCTAAAGTCACTCACCGTTTCCCTCATCTTCTGTACATTGTACTTCCTGTTCTTGTTTGTTTCTGCTTTGAAAATCATAAACTTTCAGAATCACTGGCACTGGGCCTGGGAAGTGCTAATCTATGCCAACATCTGTCTGCACTCTACCTTCCTGGTGCTGAGGAGCCCCAAACTGAAAAAGGGCCTGAAGACATGGCCTCAGCTGCAGTGCCCATGTGCTGCTGGCTCATAGggctttggaaggtgctggccatagggtggttctgctcctgagtcatccgtgtcaataaccagtcctgtgatgaatgatcctggttctggcaggaatgcat
>TAS2R7_Panu_H1
aacaaagagtygaaaactacatcaaaatctaagaagcaggtgtggatgtcaaactccatcaggtcaactagaaactaattgcgtatttctctatttaaacATGACAGATAAAGTACAGACTACTTTACTATTCYTAGCAATTGGAGAGTTTTCAGTGGGGATCTTAGGGAATGCGTTCATTGGATTGGTAAACTGCATGGACTGGGTCAAGAAGAGGAAAATTGCCTCCATTGATTTAATCCTCACAAGTCTGGCCATTTCCAGAATTTGTCTATTATGTGTAATATTATTAGATTGTTTTATGTTGGTGCTGTATCCAGATGTCTATGCCACTGGTAAACAAATGAGAATCATTGACTTCTTCTGGACACTAACCAACCATTTAAGTATCTGGTTTGCAACCTGCCTCAGCATTTACTATTTCTTCAAGATAGCTAATTTCTTTCACCCACTTTTCCTCTGGATGAAGTGGAGAATTGACAGGGTGRTTTCCTGGATTCTACTGGGGTGCATGGTTCTCTCTGTGTTTATTAACCTTCCAGCCACTGAGAATTTGAATGCTGATTTCAGGCGTTGTGTGAAGGCAAAGAGGAAAACAAACTTAACTTGGAGTTGCAGAGTAACTAAAGCTCAACATGCTTCTACCAAGTTATTTCTCAACCTAGTAACGCTGCTCCCCTTTTCTGTGTGCCTGGTGTCATTTTTCCTCTTGATCCTCTCCCTGTGGAGACATATCAGGCGAATGCAGYTCAGTGCCACAGGGTGCAGAGACCCCAGCACAGAAGCCCATGTGAGAGCCCTGAAAGCTGTCATTTCCTTCCTTTTCCTCTTTATTGCCTACTATTTGTCCTTTCTCATCGCCACCTCCAGCTACTTTATTCCAGAGACGGAATTAGCTGTGATTTTTGGTGAGTTCATAGCTCTAATCTACCCCTCAAGCCATTCATTTATCCTAATACTGGGGAACAATAAATTAAGACGTGCATCTCTAAAGGTGCTTTGGACAGTAATGTCTATTCTAAAAGGAAGAAAATTTCAACAACATAAACAGATCTGAagaaaaactaagcttttctaggacaaacaaagataagatgtttctaaattaacttcagttgttgcattaatgttttatggattaatgactccattaatca
>TAS2R7_Panu_H2
aacaaagagtygaaaactacatcaaaatctaagaagcaggtgtggatgtcaaactccatcaggtcaactagaaactaattgcgtatttctctatttaaacATGACAGATAAAGTACAGACTACTTTACTATTCYTAGCAATTGGAGAGTTTTCAGTGGGGATCTTAGGGAATGCGTTCATTGGATTGGTAAACTGCATGGACTGGGTCAAGAAGAGGAAAATTGCCTCCATTGATTTAATCCTCACAAGTCTGGCCATTTCCAGAATTTGTCTATTATGTGTAATATTATTAGATTGTTTTATGTTGGTGCTGTATCCAGATGTCTATGCCACTGGTAAACAAATGAGAATCATTGACTTCTTCTGGACACTAACCAACCATTTAAGTATCTGGTTTGCAACCTGCCTCAGCATTTACTATTTCTTCAAGATAGCTAATTTCTTTCACCCACTTTTCCTCTGGATGAAGTGGAGAATTGACAGGGTGRTTTCCTGGATTCTACTGGGGTGCATGGTTCTCTCTGTGTTTATTAACCTTCCAGCCACTGAGAATTTGAATGCTGATTTCAGGCGTTGTGTGAAGGCAAAGAGGAAAACAAACTTAACTTGGAGTTGCAGAGTAACTAAAGCTCAACATGCTTCTACCAAGTTATTTCTCAACCTAGTAACGCTGCTCCCCTTTTCTGTGTGCCTGGTGTCATTTTTCCTCTTGATCCTCTCCCTGTGGAGACATATCAGGCGAATGCAGYTCAGTGCCACAGGGTGCAGAGACCCCAGCACAGAAGCCCATGTGAGAGCCCTGAAAGCTGTCATTTCCTTCCTTTTCCTCTTTATTGCCTACTATTTGTCCTTTCTCATCGCCACCTCCAGCTACTTTATTCCAGAGACGGAATTAGCTGTGATTTTTGGTGAGTTCATAGCTCTAATCTACCCCTCAAGCCATTCATTTATCCTAATACTGGGGAACAATAAATTAAGACGTGCATCTCTAAAGGTGCTTTGGACAGTAATGTCTATTCTAAAAGGAAGAAAATTTCAACAGAAACAGATCTGAagaaaaactaagcttttctaggacaaacaaagataagatgtttctaaattaacttcagttgttgcattaatgttttatggattaatgactccattaatca
>TAS2R8_Panu_H1
ttgcatgattcgaagaatttatttatcatgcttcaacagatcacctgtaaattagctcatctacggtgatatttgacatcagattgttctctctacaaasATGTTCAGTCCTGCAGATAACATCTTTATAATCCTAATAACTGGAGAATTCATAATAGGAATATTGGGGAATGGATACATTGGACTAGTCAACTGGATTGACTGGATTAAGAAGAAAAAGATCTCCACAATTGACTGCATCCTCACCAATTTAGTTATCTCCAGAATTTGTTTGATCAGTGTAATGGTTGTAAATGGCATTGTAATAGTACTTTACCCGGACGTTTATACAAAAACTAAACTACAGATAGTCATTTGTACCTTCTGGACATTTGCCAACTACTTAAATATGTGGTTTACTGCCTGCCTTAATGTCTTCTATTCTCTCAAGGTAGCCAATTCCTCTCACCCACTTTTTCTCTGGCTGAAGCGGAAAATTGATATGGTGGTTCGCTGGATCCTGCTGGGATGTTTTGCCATTTCCTTGTTGGTCAGTCTTATAATAGCAACAGTACTGAGTCATGATTATAGGTTTCATGCAATTGCCAAACATAAAAGAAACGTTACTGAAATGTTCCATGTGAGTAAAATGCCATATTTTGAACCTTTGACTCTCTTTAACTTGCTTGCAATTGTCCCATTTATTGTGTCATTGATGTCATTTTTCCTTTTAGTAAGATCTTTGTGGAGACATACCAAGCAAATAAAACTCTATGCTACTGGCGGTAGAGACCCAAGCACAGAAGCTCATGTGAGAGCCATTAAAACTATGACTTTGCTTATCTTCTTTTTTTTCCTATACTATATTACTTCTCTTTTGGTGAACTTTAGCTATCTTATTACAAACTACAAGTTAGCTATGGCGTTTGGAGAGATTGTAGCAATTCTCTATCCCTCGGGTCACTCACTTATTTTAATTATTTTAAATAACAAACTGAGGCAGGCATCTGTCAGAATGCTGACATGTAGAAAAATTGCCTGCGTGACATGAaatctttgttgtataaattgaatttaaaatcaaatattcactaacaaaaaatataattttcttataagtctattctcattttccccagttatgtcattta
>TAS2R8_Panu_H2
ttgcatgattcgaagaatttatttatcatgcttcaacagatcacctgtaaattagctcatctacggtgatatttgacatcagattgttctctctacaaasATGTTCAGTCCTGCAGATAACATCTTTATAATCCTAATAACTGGAGAATTCATAATAGGAATATTGGGGAATGGATACATTGGACTAGTCAACTGGATTGACTGGATTAAGAAGAAAAAGATCTCCACAATTGACTGCATCCTCACCAATTTAGTTATCTCCAGAATTTGTTTGATCAGTGTAATGGTTGTAAATGGCATTGTAATAGTACTTTACCCGGACGTTTATACAAAAACTAAACTACAGATAGTCATTTGTACCTTCTGGACATTTGCCAACTACTTAAATATGTGGTTTACTGCCTGCCTTAATGTCTTCTATTCTCTCAAGGTAGCCAATTCCTCTCACCCACTTTTTCTCTGGCTGAAGCGGAAAATTGATATGGTGGTTCGCTGGATCCTGCTGGGATGTTTTGCCATTTCCTTGTTGGTCAGTCTTATAATAGCAACAGTACTGAGTCATGATTATAGGTTTCATGCAATTGCCAAACATAAAAGAAACGTTACTGAAATGTTCCATGTGAGTAAAATGCCATATTTTGAACCTTTGACTCTCTTTAACTTGCTTGCAATTGTCCCATTTATTGTGTCATTGATGTCATTTTTCCTTTTAGTAAGATCTTTGTGGAGACATACCAAGCAAATAAAACTCTATGCTACTGGCGGTAGAGACCCAAGCACAGAAGCTCATGTGAGAGCCATTAAAACTATGACTTTGCTTATCTTCTTTTTTTTCCTATACTATATTACTTCTCTTTTGGTGAACTTTAGCTATCTTATTACAAACTACAAGTTAGCTATGGCGTTTGGAGAGATTGTAGCAATTCTCTATCCCTCGGGTCACTCACTTATTTTAATTATTTTAAATAACAAACTGAGGCAGGCATCTGTCAGAATGCTGACATGTAGAAAAATTGCCTGCGTGATATGAaatctttgttgtataaattgaatttaaaatcaaatattcactaacaaaaaatataattttcttataagtctattctcattttccccagttatgtcattta
>TAS2R9_Panu_H1
ataccacggtctaagtggtatacagatacattgttcttcactggtcagctgaaagtcaattcatcatcagtgatattcaaaatcagaagtctctgctggtATGCCAAGTACAATAGAGGCAATATATATTATTTTAATTGCTGGTGAATTGACCATAGGGATTTGGGGAAATGGATTCATTGTACTAGTTAACTGCATTGACTGGCTCAAAAGAAGAGATGTTTCCTTGATTGACATCATCCTGATCAGCTTGGCCATCTCCAGAATCTGTTTGCTGTGTGTAATATCATTAGATGGCTTCTTTATACTGCTCTTTCCAGGTACATATGACATTAATGTGCTAGAAAGCATTATGGATGCTGTCTGGACATTTGCCAATAATTCAAGTCTCTGGTTTACTTCTTGCCTCAGTATCTTCTATTTACTCAAGATAGCCAATATATCCCACCCATTTTTCTTCTGGCTGAAGCTAAAGATCAACAAGGTCATCCTTGCGATTCTTCTGGGGTCCTTTCTTATCTCCTTAATTATTAGCTTTCCAATTAATGGTATGTGGTATCACCTTTTCAAGGTCAGTCATGAAGAAAACATTACTTGGGCATTCAAAGTGAGTACAATTCCAGGTGCTTTCAAACAGTTAACCCTGAACCTGGGGGCGATGGTTCCCTTTATCCTTTGCCTGATCTCATTTTTCTTGTTACTTTTCTCCTTAGTTAGACACACCAAGCAGATTCAACTGCATGCTACAGGGTTGAGAGACCCCAGCACAGAGGCCCACATGAGGGCCATAAAGGCAGTGATCATCTTTCTGCTCCTCCTCATTGTGTACTACCCAGTCTTTCTTGTTATGACCTCTAGCACTCTGATTCCCCAGGGAAAATTAGTGTTGATGATTGGTGACATAGTAACTGTCATTTTCCCATCAAGCCATTCATTCATTCTAATCATGGGAAACAGCAAGTTGAGGGAAGCTTTTCTGAAGATGCTAAGATTTGTGAAGGGTTTCCTTAGAAGAAGAAAGCCTTTTGGTCCATAGagacccctaaaaaccccataaagcctgactacaaggagaaagaaatcaacaacaggtattctcccttctgtttgcattcattttctcttacatgctattg
>TAS2R9_Panu_H2
ataccacggtctaagtggtatacagatacattgttcttcactggtcagctgaaagtcaattcatcatcagtgatattcaaaatcagaagtctctgctggtATGCCAAGTACAATAGAGGCAATATATATTATTTTAATTGCTGGTGAATTGACCATAGGGATTTGGGGAAATGGATTCATTGTACTAGTTAACTGCATTGACTGGCTCAAAAGAAGAGATGTTTCCTTGATTGACATCATCCTGATCAGCTTGGCCATCTCCAGAATCTGTTTGCTGTGTGTAATATCATTAGATGGCTTCTTTATACTGCTCTTTCCAGGTACATATGACATTAATGTGCTAGAAAGCATTATGGATGCTGTCTGGACATTTGCCAATAATTCAAGTCTCTGGTTTACTTCTTGCCTCAGTATCTTCTATTTACTCAAGATAGCCAATATATCCCACCCATTTTTCTTCTGGCTGAAGCTAAAGATCAACAAGGTCATCCTTGCGATTCTTCTGGGGTCCTTTCTTATCTCCTTAATTATTAGCTTTCCAATTAATGGTATGTGGTATCACCTTTTCAAGGTCAGTCATGAAGAAAACATTACTTGGGCATTCAAAGTGAGTACAATTCCAGGTGCTTTCAAACAGTTAACCCTGAACCTGGGGGCGATGGTTCCCTTTATGCTTTGCCTGATCTCATTTTTCTTGTTACTTTTCTCCTTAGTTAGACACACCAAGCAGATTCAACTGCATGCTACAGGGTTGAGAGACCCCAGCACAGAGGCCCACATGAGGGCCATAAAGGCAGTGATCATCTTTCTGCTCCTCCTCATTGTGTACTACCCAGTCTTTCTTGTTATGACCTCTAGCACTCTGATTCCCCAGGGAAAATTAGTGTTGATGATTGGTGACATAGTAACTGTCATTTTCCCATCAAGCCATTCATTCATTCTAATCATGGGAAACAGCAAGTTGAGGGAAGCTTTTCTGAAGATGCTAAGATTTGTGAAGGGTTTCCTTAGAAGAAGAAAGCCTTTTGGTCCATAGagacccctaaaaaccccataaagcctgactacaaggagaaagaaatcaacaacaggtattctcccttctgtttgcattcattttctcttacatgctattg
>TAS2R1_Pham_H1
gaggaatcctgatctaattgaagaataacgtgaataacccagctggtccaaagctctataactgcattattttttaagtaaataattttttattcctaaaATGCTAGAGTCACACCTGATTATCTATTTTCTTTTTGCAGTGATACAATTTCTTCTTGGGACTTTCACGAATGGCATCATTGTGGTGGTGAATGGCATTGACTTGATCAAGCACAGAAAAATGGCTCCGCTGGATCTTCTTCTTTCTTGCCTGGCGGTTTCTAGAATTTTTCTGCAGTTGTTCATCTTCTACATTAATGTGGTTGTTATCTTCTTGATAGAATTCATCACGTGTTCTGCGAGTTGTGCATTTCTCGTATTTGTAAATGAATTGGAACTTTGGCTTGCCACATGGCTCGGCATTTTCTACTGTGCCAAGGTTGCCAGCGTCCCTCACCCACTCTTCATCTGGTTGAAGATGAGGATATCCAAGTTAGTCCCGTGGATGATCCTGGGGTCTCTGCTATATGTATCTATGATTTGTATTTTCCATAGCAAATATACAGGGTTTATGGTCCCGTACTTCTTAAGGAAACTTTTCTTCCAAAATGCCACAATTCAAACAGAAGTTAAACAGGCTATACAGATTTTCTCTTTTGTTGCTGAGCTCTTAGTGCCATTACTTATCTTCCTTGTTGCTGTTCTGCTCTTGATTTTCTCTCTGGGGAGGCATACCTGGCAAATGAGAAACACAGTGGCTGGCAGCAGGGTTCCTGGCAGGGGTGCCCACATCAGCGCATTGCTGTCCATCCTGTCCTTCCTGATCCTCTACATCTCCCACTACTTGATAAAAGCTTTTCTCTTTTCTCTAAAGTTTCATGTCAAAAGGTTCATCTTTCTGTTCTGCATCCTTGTGATTGGTACATACCCTTCTGGACACTCTCTCATCTTAATTTTAGGAAATCCTAAATTGAAACAAAATACAAAAAAGTTCCTCTGCCACAGAAAGTGCTGTCAGTGAgagagaactttgatcagttcatagaacccatgattcaatgatttacccacgccggccacacttccctcagccagacaaagcagcctgttcataaatatac
>TAS2R1_Pham_H2
gaggaatcctgatctaattgaagaataacgtgaataacccagctggtccaaagctctataactgcattattttttaagtaaataattttttattcctaaaATGCTAGAGTCACACCTGATTATCTATTTTCTTTTTGCAGTGATACAATTTCTTCTTGGGACTTTCACGAATGGCATCATTGTGGTGGTGAATGGCATTGACTTGATCAAGCACAGAAAAATGGCTCCGCTGGATCTTCTTCTTTCTTGCCTGGCGGTTTCTAGAATTTTTCTGCAGTTGTTCATCTTCTACATTAATGTGGTTGTTATCTTCTTGATAGAATTCATCACGTGTTCTGCGAGTTGTGCATTTCTCGTATTTGTAAATGAATTGGAACTTTGGCTTGCCACATGGCTCGGCATTTTCTACTGTGCCAAGGTTGCCAGCGTCCCTCACCCACTCTTCATCTGGTTGAAGATGAGGATATCCAAGTTAGTCCCGTGGATGATCCTGGGGTCTCTGCTATATGTATCTATGATTTGTATTTTCCATAGCAAATATACAGGGTTTATGGTCCCGTACTTCTTAAGGAAACTTTTCTTCCAAAATGCCACAATTCAAACAGAAGTTAAACAGGCTATACAGATTTTCTCTTTTGTTGCTGAGCTCTTAGTGCCATTACTTATCTTCCTTGTTGCTGTTCTGCTCTTGATTTTCTCTCTGGGGAGGCATACCTGGCAAATGAGAAACACAGTGGCTGGCAGCAGGGTTCCTGGCAGGGGTGCCCACATCAGCGCATTGCTGTCCATCCTGTCCTTCCTGATCCTCTACATCTCCCACTACTTGATAAAAGCTTTTCTCTTTTCTCTAAAGTTTCATGTCAAAAGGTTCATCTTTCTGTTCTGCATCCTTGTGATTGGTACATACCCTTCTGGACACTCTCTCATCTTAATTTTAGGAAATCCTAAATTGAAACAAAATACAAAAAAGTTCCTCTGCCACAGAAAGTGCTGTCAGTGAgagagaactttgatcagttcatagaacccatgattcaatgatttacccacgccggccacacttccctcagccagacaaagcagcctgttcataaatatac
>TAS2R10Pa-1_Pham_H1
gaagaaagtcatgcttccatcaagcagccaatatatgcctcgttctgcagcaggtaatctaagatagatgtaacagaagcaatattaagaattagtagatATGCTAAGTGTAGTGGAAGGCATCTTCATTTTTGTTGTAATTAGTGAGTCAGTATTTGCGGTTTTAGGGAATGGATTTATTGGACTTGTAAACTGTATTGACTGTGCCAAGAATAAGTTATCTACAATTGGCTTTATTCTCACCGGCTTAGCTATTTCTAGAATTTTTCTGATATGGCTAATAATTACAGATGGATTCATACGGATATTCTCTCCAGATATATATGCTTCTGGTAACCTAATTGAATATGTTAGTTACTTTTGGGTAATTAGTAACCAATCAAGTATGTGGTTTGCCACCAGCCTCAGCATCTTCTATTTCCTGAAGATAGCAAATTTTTCCAACTACATATTTCTCTGGTTGAAGAGTAAAACAAATAGGGTTCTTCCCCTTCTGATGGGATTCTTACTTATTTCATGCTTACTTAATTTTGCATATATTGCGAAGATTCTTAATGATTTTAAAATGAAGAATGACACAGTCTGGCGTCTCAACATATTTAAAAATGAATACTTTATTAAGCAGATTTTGCTAAATCTGGGAGTCATTTTCTTCTTTACAATATCCCTAATTACAAGTGTTTTGTTGATCATTTCCCTTTGGAGACACAACAGGCAGATGCAATCAAATGTGACAGGACTGAGAGACTCCAACACTGAAGCTCATGTGAAGGCAATGAAAGTTTTAATATCTTTCATCATCCTCTTTATCTTGTATTTTATAGGCATAGCCATAGAAATATCGTATTTTACTGTGCCAGAAAACAAACTGTTGCTTATGTTTGGAATAACAACCACAGCCATCTATCCCTGGGGTCACTCATTTATCTTAATTCTAGGAAACAGCAAGCTAAAGCAAGCCTCTTTGAGGGTACTACAGCAATTGAAGTGCTGTGAGAAAAGGAAAAGCCTCAGAGCCACATAGacaccttggggagatatggatgttccatgaaaagaatccagtgaataaatccttgaagatctgtttcactgcactgcattcttgctttgttttttaa
>TAS2R10Pa-1_Pham_H2
gaagaaagtcatgcttccatcaagcagccaatatatgcctcgttctgcagcaggtaatctaagatagatgtaacagaagcaatattaagaattagtagatATGCTAAGTGTAGTGGAAGGCATCTTCATTTTTGTTGTAATTAGTGAGTCAGTATTTGCGGTTTTAGGGAATGGATTTATTGGACTTGTAAACTGTATTGACTGTGCCAAGAATAAGTTATCTACAATTGGCTTTATTCTCACCGGCTTAGCTATTTCTAGAATTTTTCTGATATGGCTAATAATTACAGATGGATTCATACGGATATTCTCTCCAGATATATATGCTTCTGGTAACCTAATTGAATATGTTAGTTACTTTTGGGTAATTAGTAACCAATCAAGTATGTGGTTTGCCACCAGCCTCAGCATCTTCTATTTCCTGAAGATAGCAAATTTTTCCAACTACATATTTCTCTGGTTGAAGAGTAAAACAAATAGGGTTCTTCCCCTTCTGATGGGATTCTTACTTATTTCATGCTTACTTAATTTTGCATATATTGCGAAGATTCTTAATGATTTTAAAATGAAGAATGACACAGTCTGGCGTCTCAACATATTTAAAAATGAATACTTTATTAAGCAGATTTTGCTAAATCTGGGAGTCATTTTCTTCTTTACAATATCCCTAATTACAAGTGTTTTGTTGATCATTTCCCTTTGGAGACACAACAGGCAGATGCAATCAAATGTGACAGGACTGAGAGACTCCAACACTGAAGCTCATGTGAAGGCAATGAAAGTTTTAATATCTTTCATCATCCTCTTTATCTTGTATTTTATAGGCATAGCCATAGAAATATCGTATTTTACTGTGCCAGAAAACAAACTGTTGCTTATGTTTGGAATAACAACCACAGCCATCTATCCCTGGGGTCACTCATTTATCTTAATTCTAGGAAACAGCAAGCTAAAGCAAGCCTCTTTGAGGGTACTACAGCAATTGAAGTGCTGTGAGAAAAGGAAAAGCCTCAGAGCCACATAGacaccttggggagatatggatgttccatgaaaagaatccagtgaataaatccttgaagatctgtttcactgcactgcattcttgctttgttttttaa
>TAS2R10Pa-2_Pham_H1
gaagaaagtcatgcttccatcaagcagccaatatatgcctcgttctgcagcaggtaatctaagatagatgtaacagaagcaatattaagaattagtagatATGCTAAGTGTAGTGGAAGGCATCCTCATTTTGGTTGTAATTAGTGAGTCAGTATTTGGGGTTTTAGGGAATGGATTTATTGGACTTGTAAACTGCATTGACTGTGCCAAGAATAAGTTATCTACAATTGGCTTTATTCTCACCGGCTTAGCTATTTCTAGAATTTTTCTGATATGGATAATAATTACAGATGGATTCATACAGATATTCTCTCCAGATGTTTATGCCTCTGGTAACCTAATTGAATATATTAGTTACTTTTGGGTAATTACTAATCAATCAAGTATATGGTTTGCCACCAGCCTCAGTATCTTCTATTTCCTGAAGATAGCAAATTTTTCCAACTACATATTTCTCTGGTTGAAGAGTAGAATAAATAGAGTTCTTCCCCTTCTGATGGGATTCTTACTTATTTCATGCTTACTTAATTTTGCATATATTGTGAAGATTCTTAATGATCTTAAAATGAAGAATGACACAGTCTGGCGTCTCAACATGTATAAAAGTGAATACTTTATTAAACAGCTTTTGCTAAATCTGGGAGTCATTTTCTTCTTTACACTATCCCTAATTACAAGTGTTTTGTTGATCATTTCCCTTTGGAGACACAACAGGCAGATGCAATCGAATGTGACAGGACTGAGAGACTCCATCACTGAAGCTCATGTGAAGGCAATGAAAGTTTTAATATCTTTCATCATCCTCTTTATCTTGTATTTTATAGGCATAGCCATAGAAATATCGTATTTTACTGTGCCAGAAAACAAACTGTTGCTTATATTTGGAATGACAACCACAGCCATCTATCCCTGGGGTCACTCATTTATCTTAATTCTAGGAAACAGCAAGCTAAAGCAAGCCTCTTTGAGGGTACTACAGCAATTGAAGTGCTGTGAGGAAAGGAAAAATCTCAGAGCCACATAGacaccttggggagatatggatgttccatgaaaagaatccagtgaataaatccttgaagatctgtttcactgcactgcagcattcttgctttgttttattaa
>TAS2R10Pa-2_Pham_H2
gaagaaagtcatgcttccatcaagcagccaatatatgcctcgttctgcagcaggtaatctaagatagatgtaacagaagcaatattaagaattagtagatATGCTAAGTGTAGTGGAAGGCATCCTCATTTTGGTTGTAATTAGTGAGTCAGTATTTGGGGTTTTAGGGAATGGATTTATTGGACTTGTAAACTGCATTGACTGTGCCAAGAATAAGTTATCTACAATTGGCTTTATTCTCACCGGCTTAGCTATTTCTAGAATTTTTCTGATATGGATAATAATTACAGATGGATTCATACAGATATTCTCTCCAGATGTTTATGCCTCTGGTAACCTAATTGAATATATTAGTTACTTTTGGGTAATTACTAATCAATCAAGTATATGGTTTGCCACCAGCCTCAGTATCTTCTATTTCCTGAAGATAGCAAATTTTTCCAACTACATATTTCTCTGGTTGAAGAGTAGAATAAATAGAGTTCTTCCCCTTCTGATGGGATTCTTACTTATTTCATGCTTACTTAATTTTGCATATATTGTGAAGATTCTTAATGATCTTAAAATGAAGAATGACACAGTCTGGCGTCTCAACATGTATAAAAGTGAATACTTTATTAAACAGCTTTTGCTAAATCTGGGAGTCATTTTCTTCTTTACACTATCCCTAATTACAAGTGTTTTGTTGATCATTTCCCTTTGGAGACACAACAGGCAGATGCAATCGAATGTGACAGGACTGAGAGACTCCATCACTGAAGCTCATGTGAAGGCAATGAAAGTTTTAATATCTTTCATCATCCTCTTTATCTTGTATTTTATAGGCATAGCCATAGAAATATCGTATTTTACTGTGCCAGAAAACAAACTGTTGCTTATATTTGGAATGACAACCACAGCCATCTATCCCTGGGGTCACTCATTTATCTTAATTCTAGGAAACAGCAAGCTAAAGCAAGCCTCTTTGAGGGTACTACAGCAATTGAAGTGCTGTGAGGAAAGGAAAAATCTCAGAGCCACATAGacaccttggggagatatggatgttccatgaaaagaatccagtgaataaatccttgaagatctgtttcactgcactgcagcattcttgctttgttttattaa
>TAS2R13_Pham_H1
aggaagaagaactccactgtccactcaaggatatgaatagcattttagatcagtgaataaccagtagcgatattagactttgaactttctctgttctgacATGGAAAGTGCCCTGCTGAGTATCCTCACTCTTGTAATAATTGCAGAATTCGTAATTGGGAATTTGAGCAATGGATTTATAGTACTGATAAACTGCATTGACTGGGTCAGTAAAAGACAGCTGTCCTCAGTTGATAAAATCCTCACATTCTTGGCAATCTCCAGAATTGGGCTGATCTGGGAACTATTAGTAAGTTGGTTTTTAGGTCTGCATTATCTAGCCATATTTGTGTCTGGAACAGGGTTAAGAATTATGATTTTTAGCTGGGTAGTTTCTAATCACTTCAGTCTCTGGCTTGCTACAATCCTCAGCATCTTTTATTTGCTCAAAATAGCGAGTTTCTCTAGCCCTGCTTTTCTCTATTTGAAGTGGAGAGTAAACCAAGTGATTCTGATGATACTGCTGGGAACCTTGGTCTTCTTATTTTTAAATCTGATACAAATAAACATACATATTAAAGACTGGCTGGACCGATGTGAAAGAAACACAATTTGGAATTTCAGTATGAGTGGCCTTCCAACATTTTCAGTGCCGGTCAAATTCACCATGACTATGTTCAGTCTAGCACCATTTACTGTGACCCTCATCTCTTTCCTCCTGTTAATTTTCTCCTTGCGGAAACATCTCCAGAAAATGCAGCTCAATTACAAAGGACACAGAGAACCCAGGACCAAGGCCCACATAAATGCGTTGAAAATTGTGATCTCATTCCTTTTACTCTATGCCAGTTTCTTCCTATGTATTCTCATATCATGGATTTCTGAGCTGTATCAGAATACACTGATCCACATGTTTTGTCAGACGATTGGAGTCTTCTATCCTTCAAGCCACTCCTTTCTTCTGATTCTAGGAAACCCTAAGTTAAGACAGGCCTCTCTTTTGGTGGCAGCTAAGGTATGGGCTAAACGTTGAgaaactcacaatttcataagccattcagaccacagattattgaatattgtaggcagaaacaggagtctatgaggagtttaaaaatattttatactttccc
>TAS2R13_Pham_H2
aggaagaagaactccactgtccactcaaggatatgaatagcattttagatcagtgaataaccagtagcgatattagactttgaactttctctgttctgacATGGAAAGTGCCCTGCTGAGTATCCTCACTCTTGTAATAATTGCAGAATTCGTAATTGGGAATTTGAGCAATGGATTTATAGTACTGATAAACTGCATTGACTGGGTCAGTAAAAGACAGCTGTCCTCAGTTGATAAAATCCTCACATTCTTGGCAATCTCCAGAATTGGGCTGATCTGGGAACTATTAGTAAGTTGGTTTTTAGGTCTGCATTATCTAGCCATATTTGTGTCTGGAACAGGGTTAAGAATTATGATTTTTAGCTGGGTAGTTTCTAATCACTTCAGTCTCTGGCTTGCTACAATCCTCAGCATCTTTTATTTGCTCAAAATAGCGAGTTTCTCTAGCCCTGCTTTTCTCTATTTGAAGTGGAGAGTAAACCAAGTGATTCTGATGATACTGCTGGGAACCTTGGTCTTCTTATTTTTAAATCTGATACAAATAAACATACATATTAAAGACTGGCTGGACCGATGTGAAAGAAACACAATTTGGAATTTCAGTATGAGTGGCCTTCCAACATTTTCAGTGCCGGTCAAATTCACCATGACTATGTTCAGTCTAGCACCATTTACTGTGACCCTCATCTCTTTCCTCCTGTTAATTTTCTCCTTGCGGAAACATCTCCAGAAAATGCAGCTCAATTACAAAGGACACAGAGAACCCAGGACCAAGGCCCACATAAATGCGTTGAAAATTGTGATCTCATTCCTTTTACTCTATGCCAGTTTCTTTCTATGTATTCTCATATCATGGATTTCTGAGCTGTATCAGAATACACTGATCCACATGTTTTGTCAGACGATTGGAGTCTTCTATCCTTCAAGCCACTCCTTTCTTCTGATTCTAGGAAACCCTAAGTTAAGACAGGCCTCTCTTTTGGTGGCAGCTAAGGTATGGGCTAAACGTTGAgaaactcacaatttcataagccattcagaccacagattattgaatattgtaggcagaaacaggagtctatgaggagtttaaaaatattttatactttccc
>TAS2R14_Pham_H1
attattgaattttcaagaatcagatatacatagcattttagatgaatgcattaagaagtcttcagcagtgatattagacattggggcattctcttacagaATGGATGGTGTCATAAAGAGCATATTTACATTCATTTTAATTCTGGAATTTATAATTGGAAATTTAGGAAATAGTTTCATAGTACTGGTGAACTGTATTGACTGGGTCAAGAGAAGAAAGATCTCTTTAGTTGATCAGCTTCTCATTGCTTTGGCAATCTCTAGAATTAGTCTGGTTTGGTCAATATTTGGAAGCTGGTGTGTATCTGTGGTTTTCCCAGCTTTATTTGCCACTGAAAAACTGTTAAGAATGCTTACTAATATCTGGACAGTGACCAATCATTTTAGTGTCTGGTTAGCTACAATCCTAGGTACTTTTTATTTTCTCAAGATAGCCAATTTTTCTAACTCTATTTTTCTCTACCTAAAGTGGAGAGTTAAAAAGGTGGTTTTAGTGCTGCTTCTTGTGACTTTGGTCCTCTTGTTTTTAAATATTTTACTGATAAACATTCATATAAATGCCAGCATCAATGGATACAGAGGAAACATGACTTGCAGTTCTGCTTCATGCAACTTTATACGATTTTCCAGTGCTATTGCATTAACCAGCACTGTGTTCATTTTAATTCCCTTTACTTTGTCCCTGGCAACTTTTCTTCTGCTCAGCTTCTCCCTGTGGAAACATCGCAAGAAGATGCAGCACACTGTCAAAGGATACAGAGACGTCAGCACCAAGGCCCACAGAGGAGTTATGCAAACTGTGATCACTTTCCTCCTACTCTATGCCGTTTTCTTTCTGACTTTTTTCGTATCAATTTGGATCTCTGAACGGTTGAAGGAAAATCAAATTATTATTCTTTCTGAGATGATGGGACTGGCTTATCCTTCAGGTCACTCATGTGTTCTGATTCTTGGAAACAAGAAGCTGAGACAGGCCTCTCTGTCAGTGCTATGGTGGCTGAGGTACAGGTTTAAAGATGGGGAGCTCTCAGGTCACAAAGAATTTAGGGAATCATCTTGAatatgttagaaaaaatagttcataagaaattcttgtatattatataaatttatacttcctcaagattctttcattgtgtataactttgtgaattttacaa
>TAS2R14_Pham_H2
attattgaattttcaagaatcagatatacatagcattttagatgaatgcattaagaagtcttcagcagtgatattagacattggggcattctcttacagaATGGATGGTGTCATAAAGAGCATATTTACATTCATTTTAATTCTGGAATTTATAATTGGAAATTTAGGAAATAGTTTCATAGTACTGGTGAACTGTATTGACTGGGTCAAGAGAAGAAAGATCTCTTTAGTTGATCAGCTTCTCATTGCTTTGGCAATCTCTAGAATTAGTCTGGTTTGGTCAATATTTGGAAGCTGGTGTGTATCTGTGGTTTTCCCAGCTTTATTTGCCACTGAAAAACTGTTAAGAATGCTTACTAATATCTGGACAGTGACCAATCATTTTAGTGTCTGGTTAGCTACAATCCTAGGTACTTTTTATTTTCTCAAGATAGCCAATTTTTCTAACTCTATTTTTCTCTACCTAAAGTGGAGAGTTAAAAAGGTGGTTTTAGTGCTGCTTCTTGTGACTTTGGTCCTCTTGTTTTTAAATATTTTACTGATAAACATTCATATAAATGCCAGCATCAATGGATACAGAGGAAACATGACTTGCAGTTCTGCTTCATGCAACTTTATACGATTTTCCAGTGCTATTGCATTAACCAGCACTGTGTTCATTTTAATTCCCTTTACTTTGTCCCTGGCAACTTTTCTTCTGCTCAGCTTCTCCCTGTGGAAACATCGCAAGAAGATGCAGCACACTGTCAAAGGATACAGAGACGTCAGCACCAAGGCCCACAGAGGAGTTATGCAAACTGTGATCACTTTCCTCCTACTCTATGCCGTTTTCTTTCTGACTTTTTTCGTATCAATTTGGATCTCTGAACGGTTGAAGGAAAATCAAATTATTATTCTTTCTGAGATGATGGGACTGGCTTATCCTTCAGGTCACTCATGTGTTCTGATTCTTGGAAACAAGAAGCTGAGACAGGCCTCTCTGTCAGTGCTATGGTGGCTGAGGTACAGGTTTAAAGATGGGGAGCTCTCAGGTCACAAAGAATTTAGGGAATCATCTTGAatatgttagaaaaaatagttcataagaaattcttgtatattatataaatttatacttcctcaagattctttcattgtgtataactttgtgaattttacaa
>TAS2R16_Pham_H1
ttcttgcaccagacagtggtggaatcgggaacccattctctacctggaaattggtacagagattcagtctttgtccaggaagacactttggagtagaagaATGATACCCATCCAACTCAGTGTCTTCTTCATGATCATCTACGTGCTTGAGTCCTTGACAATTATTGTGCAGAGCAGCTTAATTGTTGCAGTGCTGGGCAGAGAATGGCTGCAAATCAGAAGGCTGATGCCTGTGGACATGATTCTCATCAGCCTGGGCATCTCTCGTTTCTGTCTACAGTGGACATCAATGCTGAACGATTTTTGCTTCTATTTTAATTTTAATTATGTACTTTGCAACTTAACAATCACCTGGACATTTTTTAATGTCCTTACATTCTGGTTAAACAGCTTGCTTACCGTCTTCTACTGCATCAAGGTCTCTTCTTTCACCCATCCCATCGTTCTCTGGCTGAGGTGGAGAATTTTGAGGTGGCTTCCCTGGCTATTACTGGGTTGTCTGATGATTACTTGTGTGACAATCATCCCTTCAGCTATTGGGAATTATATTCAAATTCAGTTTCTCACCATGGAGCATCCACCCAGAAACAGCACTGTAATTGACAGACTTCAAAAGTTTCATCAGTATCTGCACCAGGCTCATACAGTCGCGTTGGTTATTCCTTTCATCCTGTTCCTGGCCTCCACCATCTTGCTCATGGCATCATTGACCAAGCAGATACAACATCATGGCACTGGTCACTGCAATCCAAGCATGAAAGCACACTTCACTGCCCTGAGGTCCCTTGCCATCTTGTTTATCGTGTTTACCTCTTACTTTCTAACCATACTTATCACCATGATAGGTACTCTATTTGATAAGAGATGTTGGTTATGGGTCTGGGAAGCTTTTGTCTATGCTTTCATCTTTATGCATTCCACTTCACTGATGCTCAGCAGCCCTACATTGAAAAGGATTCTAAATGGAAAATGCTAGgcctagaagttgcctgaggcacaaggtacaagactcctgggcaattgatataattaataccagtaaagagtattgctcttatcaatcaattcattgtgaa
>TAS2R16_Pham_H2
ttcttgcaccagacagtggtggaatcgggaacccattctctacctggaaattggtacagagattcagtctttgtccaggaagacactttggagtagaagaATGATACCCATCCAACTCAGTGTCTTCTTCATGATCATCTACGTGCTTGAGTCCTTGACAATTATTGTGCAGAGCAGCTTAATTGTTGCAGTGCTGGGCAGAGAATGGCTGCAAATCAGAAGGCTGATGCCTGTGGACATGATTCTCATCAGCCTGGGCATCTCTCGTTTCTGTCTACAGTGGACATCAATGCTGAACGATTTTTGCTTCTATTTTAATTTTAATTATGTACTTTGCAACTTAACAATCACCTGGACATTTTTTAATGTCCTTACATTCTGGTTAAACAGCTTGCTTACCGTCTTCTACTGCATCAAGGTCTCTTCTTTCACCCATCCCATCGTTCTCTGGCTGAGGTGGAGAATTTTGAGGTGGCTTCCCTGGCTATTACTGGGTTGTCTGATGATTACTTGTGTGACAATCATCCCTTCAGCTATTGGGAATTATATTCAAATTCAGTTTCTCACCATGGAGCATCCACCCAGAAACAGCACTGTAATTGACAGACTTCAAAAGTTTCATCAGTATCTGCACCAGGCTCATACAGTCGCGTTGGTTATTCCTTTCATCCTGTTCCTGGCCTCCACCATCTTGCTCATGGCATCATTGACCAAGCAGATACAACATCATGGCACTGGTCACTGCAATCCAAGCATGAAAGCACACTTCACTGCCCTGAGGTCCCTTGCCATCTTGTTTATCGTGTTTACCTCTTACTTTCTAACCATACTTATCACCATGATAGGTACTCTATTTGATAAGAGATGTTGGTTATGGGTCTGGGAAGCTTTTGTCTATGCTTTCATCTTTATGCATTCCACTTCACTGATGCTCAGCAGCCCTACATTGAAAAGGATTCTAAATGGAAAATGCTAGgcctagaagttgcctgaggcacaaggtacaagactcctgggcaattgatataattaataccagtaaagagtattgctcttatcaatcaattcattgtgaa
>TAS2R2_Pham_H1
gttgagatttctcagtgctgtatgttcccatttgcaagatcctctggaggaagtatttaggactatctacaaggaaaagctgagacttgtcctagaaaacATGGCCTTCTCTTTTTCAACTATTCTTCATATTATCGTCATGTCAGCAAAATTCTTCACAGGGATCACAGTAAATGGGTTTCTTATCATTGTTAACTGTAATGAATTGATCAGACATAGAAAGCTAATGCCAATTCAAATCCTCTTAATGTGCATAGGGATGTCTCGATTGGGTCTGCAGATGGTGTTAATGGTACAAAGTTTTTTCTCTGTGTTCTTTCCACTCTTTTATGTCAAAAAACTTCATGGTGCAGCAATGATGTTCCTTTGGATGTTTTTTAGCTCTATCAGCCTCTGGTTTGCCACCTGCCTTTCTGTATTTTACTGCCTCAAGATTTCAGGCTTCACTCAGTCCTGTTTTCTTTGGTTGAAATTCAGGATGCCAAAGTTAATATCTTGGCTGCTTCTGGGAAGTCTTCTGGCCTCTGTGAGCATTGCATCTCTGTGTATCGAGGTAGATTACCCTAAAACTGAGGAAGAGGACGCCCTCAGAAACACCACACTTTATTTTGCACACAAAACAAAGATAAAGAAAATTAGTGAAGTGCTTCTTGTCAACTTGGCATTATTATTTCCTCTAGCCATATTTGTGATGTGCACTTCTATGTTACTCATCTCTCTTTACAAGCACAATCATCGGATGCAACATGGATCTCATGGCTTTAGAAACGCCAGCACAGAAGCCCATATAAATGCATTAAAAACAGTGATAACATTCTTCTGCTTCTTTATTTCTTATTTTGCTGCCTTCATGACAAATATGACATTTAGTTCACCTTACAGAAGTCACCAGTTCTTTATGCTGAAGGACATAATGGCAGCATATCCCTCTGGCCACTCAGTTATAATAATCTTGAGTAATTCTAAGTTCCAACAATCATTTAGAAGAATTTTCTGCCTCAAAAAGAAACTATGAagaggaagaacagtgtgaactatttctttcct
>TAS2R2_Pham_H2
gttgagatttctcagtgctgtatgttcccatttgcaagatcctctggaggaagtatttaggactatctacaaggaaaagctgagacttgtcctagaaaacATGGCCTTCTCTTTTTCAACTATTCTTCATATTATCGTCATGTCAGCAGAATTCTTCACAGGGATCACAGTAAATGGGTTTCTTATCATTGTTAACTGTAATGAATTGATCAGACATAGAAAGCTAATGCCAATTCAAATCCTCTTAATGTGCATAGGGATGTCTCGATTGGGTCTGCAGATGGTGTTAATGGTACAAAGTTTTTTCTCTGTGTTCTTTCCACTCTTTTATGTCAAAAAACTTCATGGTGCAGCAATGATGTTCCTTTGGATGTTTTTTAGCTCTATCAGCCTCTGGTTTGCCACCTGCCTTTCTGTATTTTACTGCCTCAAGATTTCAGGCTTCACTCAGTCCTGTTTTCTTTGGTTGAAATTCAGGATGCCAAAGTTAATATCTTGGCTGCTTCTGGGAAGTCTTCTGGCCTCTGTGAGCATTGCATCTCTGTGTATCGAGGTAGATTACCCTAAAACTGAGGAAGAGGACGCCCTCAGAAACACCACACTTTATTTTGCACACAAAACAAAGATAAAGAAAATTAGTGAAGTGCTTCTTGTCAACTTGGCATTATTATTTCCTCTAGCCATATTTGTGATGTGCACTTCTATGTTACTCATCTCTCTTTACAAGCACAATCATCGGATGCAACATGGATCTCATGGCTTTAGAAACGCCAGCACAGAAGCCCATATAAATGCATTAAAAACAGTGATAACATTCTTCTGCTTCTTTATTTCTTATTTTGCTGCCTTCATGACAAATATGACATTTAGTTCACCTTACAGAAGTCACCAGTTCTTTATGCTGAAGGACATAATGGCAGCATATCCCTCTGGCCACTCAGTTATAATAATCTTGAGTAATTCTAAGTTCCAACAATCATTTAGAAGAATTTTCTGCCTCAAAAAGAAACTATGAagaggaagaacagtgtgaactatttctttcct
>TAS2R20_Pham_H1
ttcaggaatcaagtgcatatttaatctaaagtctgaatattagaggagtcacaaccagtggcattaggcctgaactttttacttgcttttttgtttagacATGATGAGTTTTCTACCCATTGTTTTTTCCATTCTAGTAGTGGTTGCATTTGTTCTTGGAAATTTTGCCAATGGCTTTATAGCACTGATAAATTTCATTGCCTGGGTCAAGAGACAAGAGATCTCCTCAGCTGATCAAATTATTGCTGCTCTGGCAGTCTCCAGAGTCGGTTTGCTCTGGGTAATAGTCTTACACTGGTATGCAACTGTGTTGAATCCAAATTCATCTAGTTTAAAAGTAAGAATTTTTCTTTCTAATGCCTGGGCAGTAACCAACCATTTCAGCATCTGGCTTGCTACTAGCCTCAGCATATTTTATTTGCTCAAGATCGTCAATTTCTCCAGACTTATTTTTCATCACTTAAAAAGGAAGGTTAAGAGTGTAGTTCTGGTGATAGTGTCGGGGGCTTCGTTATTTTTGGTTTGTGATCTTGTGGTGGAAAACGTGTATATAAATGTGTGGACAAAAGAATATGAAAGAAACATAACGTGGAAGATCAAATTGAGGAATGCAACGTACCTTTCTAACTTGATTGTAGTCACGCTAGCAAACTTGATACCATTCACTCTGACCCTGATATCTTTTCTGCTGTTAATCTGCTCTCTGTGTAAACATCTGAAGAAGATGAAGCTCTATGGCAAAGGATCGCAAGATCCTAGCACCAAGATCCACATAAAAGCTCTGCAAACTGTGACCTCTTTCCTCATACTATTTGCCGTTTACTTTCTATGTCTAATCGTATCATTTTGGAATTATAAGAAGCAACAGAAAGAAGTTGTCTTAATCCTTTGCCAAGCTGTTGGAATCATATATCCATCGTTCCACTCATTCATTCTGATTTGGGGGAACAAGAAGCTAAAGCAGAACTTTCTTTCAATTTTGTGGCAGGTGACTTGCTGGGCCAAAGGACAGAACCTGTCAACTCCATAGattcaccagaggtttattgtgtgttttctagcagaaaacaaattgatggtgtccggaacattttatatttcctacaagtttttgcatagtctatgtattt
>TAS2R20_Pham_H2
ttcaggaatcaagtgcatatttaatctaaagtctgaatattagaggagtcacaaccagtggcattaggcctgaactttttacttgcttttttgtttagacATGATGAGTTTTCTACCCATTGTTTTTTCCATTCTAGTAGTGGTTGCATTTGTTCTTGGAAATTTTGCCAATGGCTTTATAGCACTGATAAATTTCATTGCCTGGGTCAAGAGACAAGAGATCTCCTCAGCTGATCAAATTATTGCTGCTCTGGCAGTCTCCAGAGTCGGTTTGCTCTGGGTAATAGTCTTACACTGGTATGCAACTGTGTTGAATCCAAATTCATCTAGTTTAAAAGTAAGAATTTTTCTTTCTAATGCCTGGGCAGTAACCAACCATTTCAGCATCTGGCTTGCTACTAGCCTCAGCATATTTTATTTGCTCAAGATCGTCAATTTCTCCAGACTTATTTTTCATCACTTAAAAAGGAAGGTTAAGAGTGTAGTTCTGGTGATAGTGTCGGGGGCTTCGTTATTTTTGGTTTGTGATCTTGTGGTGGAAAACGTGTATATAAATGTGTGGACAAAAGAATATGAAAGAAACATAACGTGGAAGATCAAATTGAGGAATGCAACGTACCTTTCTAACTTGATTGTAGTCACGCTAGCAAACTTGATACCATTCACTCTGACCCTGATATCTTTTCTGCTGTTAATCTGCTCTCTGTGTAAACATCTGAAGAAGATGAAGCTCTATGGCAAAGGATTGCAAGATCCTAGCACCAAGATCCACATAAAAGCTCTGCAAACTGTGACCTCTTTCCTCATACTATTTGCCGTTTACTTTCTATGTCTAATCGTATCATTTTGGAATTATAAGAAGCAACAGAAAGAAGTTGTCTTAATCCTTTGCCAAGCTGTTGGAATCATATATCCATCGTTCCACTCATTCATTCTGATTTGGGGGAACAAGAAGCTAAAGCAGAACTTTCTTTCAATTTTGTGGCAGGTGACTTGCTGGGCCAAAGGACAGAACCTGTCAACTCCATAGattcaccagaggtttattgtgtgttttctagcagaaaacaaattgatggtgtccggaacattttatatttcctacaagtttttgcatagtctatgtattt
>TAS2R3_Pham_H1
aacaggtagaggagtagattaacgagaaaaatatcaaatcagtgaggagattctacatatcaacagaaagaacaaagatcaggactgcctaattgctgacATGATGGGACTCACCGACGGGGTGTTCCTGATTGTGTGTGGCGCTCAGTTCACACTGGGAATTCTGATCAATGGTTTTATTGGTTTGGTCAATGGTAGGAGCTGGTTCAAGACCAAGAGAATGTCTTTGTCTGACTTCATCATTGCCACCCTGGCACTCTCGAGGATCATTCTGCTGTGTATTATCTTGACTGATAGTTTTTTAATAGTATTCTCTGTTAAGGAACATGATTCAGGGATAATAATGCAACTTATTGATGTTTTCTGGACATTTACAAACCATCTGAGCATTTGGTTTGCCACTTGTCTTGGTGTCCTCTACTGCTTGAAAATCGCCAGTTTCTCTCACCCCACATTCCTCTGGCTCAAGTGGAGAGTTTCTAGGGTGATGGTATGGATGCTGTTGGGTGCACTGCTCTTATCCTGTGGTAGTACCGCATCTCTGATCAACGAGTTTAAGCTCTATTCTGTCCTTAGGGGAATTGAGGCCACCAGGAATGTGACTGAACACTTCAGAAAGAAGAGGAATGAGTATTATCTGATCCATGTTCTTGGGACTCTGTGGTACCTGCCTCCCTTAGTTGTGTCCCTGGCCTCCTACTTTTTGCTCATCTTCTCCTTGGGGAGGCACACACGGCAGATGCTGCAAAATAGTACAAGCTCCAGAGATCCAAGCACTGAGGCCCACAAGAGGGCCATCAGAATCATCCTTTCCTTCTTTTTTCTCTTCTTACTTTACTTTCTTGCCTTTTTAATTGCATCATTTGGTAATTTCCTACCAGAAACCAAGATGGCTAAGATGATTGGCGAGGTAATGACAATGTTTTATCCTGCTGGCCACTCATTTATTGTCATTCTGGGGAACAGCAAACTGAAGCAGACATTTGTAGAGATGCTCCGGTGTGAGTCTGGCCACCTGAAGCCTGGATCCAAGGGACCCATTTTCTCTTAGagtaacagagggcctggggtggagcccgtgagccttttgcctggctcaagactacgggattcttcctgaccctcccatgataccagttccatagcatcac
>TAS2R3_Pham_H2
aacaggtagaggagtagattaacgagaaaaatatcaaatcagtgaggagattctacatatcaacagaaagaacaaagatcaggactgcctaattgctgacATGATGGGACTCACCGACGGGGTGTTCCTGATTGTGTGTGGCGCTCAGTTCACACTGGGAATTCTGATCAATGGTTTTATTGGTTTGGTCAATGGTAGGAGCTGGTTCAAGACCAAGAGAATGTCTTTGTCTGACTTCATCATTGCCACCCTGGCACTCTCGAGGATCATTCTGCTGTGTATTATCTTGACTGATAGTTTTTTAATAGTATTCTCTGTTAAGGAACATGATTCAGGGATAATAATGCAACTTATTGATGTTTTCTGGACATTTACAAACCATCTGAGCATTTGGTTTGCCACTTGTCTTGGTGTCCTCTACTGCTTGAAAATCGCCAGTTTCTCTCACCCCACATTCCTCTGGCTCAAGTGGAGAGTTTCTAGGGTGATGGTATGGATGCTGTTGGGTGCACTGCTCTTATCCTGTGGTAGTACCGCATCTCTGATCAACGAGTTTAAGCTCTATTCTGTCCTTAGGGGAATTGAGGCCACCAGGAATGTGACTGAACACTTCAGAAAGAAGAGGAATGAGTATTATCTGATCCATGTTCTTGGGACTCTGTGGTACCTGCCTCCCTTAGTTGTGTCCCTGGCCTCCTACTTTTTGCTCATCTTCTCCTTGGGGAGGCACACACGGCAGATGCTGCAAAATAGTACAAGCTCCAGAGATCCAAGCACTGAGGCCCACAAGAGGGCCATCAGAATCATCCTTTCCTTCTTTTTTCTCTTCTTACTTTACTTTCTTGCCTTTTTAATTGCATCATTTGGTAATTTCCTACCAGAAACCAAGATGGCTAAGATGATTGGCGAGGTAATGACAATGTTTTATCCTGCTGGCCACTCATTTATTGTCATTCTGGGGAACAGCAAACTGAAGCAGACATTTGTAGAGATGCTCCGGTGTGAGTCTGGCCACCTGAAGCCTGGATCCAAGGGACCCATTTTCTCTTAGagtaacagagggcctggggtggagcccgtgagccttttgcctggctcaagactacgggattcttcctgaccctcccatgataccagttccatagcatcac
>TAS2R38_Pham_H1
tctctccactgggtggcaactaggtctttagagtagccaactagagaagattagccaactagagaagagaagtagaatagccaattagagaagtgacatcATGTTGACTCTAACTCACATCTGCACTGTGTCCTATGAAGTCAGGAGCACATTTCTGTTCATTTCAGTCCTGGAGTTTGCAGTGGGGTTTCTGACCAACGCCTTCATATCCTTGGTGAATTTTTGGGACGTAGTGAAGAGGCAGCCACTGAGCAACAGTGATTGTGTGCTTCTGTGTCTCAGCATCAGCCGGCTTTTCCTGCATGGACTGCTCTTCCTGAGTGCTATCCAGCTTACCCACTTCCAGAAGTTGAGTGAACCACTGAACCACAGCTACCAAGTCATCCTCATGCTATGGATGATTGCAAACCAAGCCAACCTCTGGCTTGCCGCCTGCCTCAGCCTGCTCTACTGCTCCAAGCTCATCCGTTTCTCTCACACCTTCCTGATCTGCTTGGCAAGCTGGGTCTCCAGGAAGATCTCCCAGATGCTTCTGGGTATTATTCTTTGCTCCTGCATCTGCACTGTCCTCTGTGTTTGGTGCTTTTTTGGCAGACTTCACTTCACAGTCACAACTGTGCTATTCATGAATAACAATACAAGGCTCAACTGGCAGATTAAAGATCTCAACTTATTTTATTCCTTTCTCTTCTGCTATCTGTGGTCTGTCCCTCCTTTCCTATTGTTTCTGGTTTCTTCTGGGATGCTGACTGTCTCCCTGGGAAGGCACATGAGGACAATGAAGGTCTATACCAGAGACTCTCGTGACCCCAGCCTGGAGGCCCACATTAAAGCCCTCAAGTCTCTTGTCTCCTTTTTCTGCTTCTTTGTGATATCATCCTGTGCTGCCTTCATCTCAGTGCCCCTACTGATTCTGTGGCATGACAAAATAGGGGTGATGGTTTGTGTTGGGATAATGGCAGCTTGTCCCTCTGGGCATGCAGCCGTCCTGATCTCAGGCAATGCCAAGTTGAGGAGAGCTGTGACAACCATTCTGCTCTGGGCTCAGAGCAGCCTGAAGGTAAGAGCCGACCACATGGCAGATTCCAGGACACTGTGCTGAgaatggacataaaatgaactcttccttaatacgcctgtgagtcttcatgaatatgcctctgattcctcaggaatacaactctgattcctcacaaagcctt
>TAS2R38_Pham_H2
tctctccactgggtggcaactaggtctttagagtagccaactagagaagattagccaactagagaagagaagtagaatagccaattagagaagtgacatcATGTTGACTCTAACTCACATCTGCACTGTGTCCTATGAAGTCAGGAGCACATTTCTGTTCATTTCAGTCCTGGAGTTTGCAGTGGGGTTTCTGACCAACGCCTTCATATCCTTGGTGAATTTTTGGGACGTAGTGAAGAGGCAGCCACTGAGCAACAGTGATTGTGTGCTTCTGTGTCTCAGCATCAGCCGGCTTTTCCTGCATGGACTGCTCTTCCTGAGTGCTATCCAGCTTACCCACTTCCAGAAGTTGAGTGAACCACTGAACCACAGCTACCAAGTCATCCTCATGCTATGGATGATTGCAAACCAAGCCAACCTCTGGCTTGCCGCCTGCCTCAGCCTGCTCTACTGCTCCAAGCTCATCCGTTTCTCTCACACCTTCCTGATCTGCTTGGCAAGCTGGGTCTCCAGGAAGATCTCCCAGATGCTTCTGGGTATTATTCTTTGCTCCTGCATCTGCACTGTCCTCTGTGTTTGGTGCTTTTTTGGCAGACTTCACTTCACAGTCACAACTGTGCTATTCATGAATAACAATACAAGGCTCAACTGGCAGATTAAAGATCTCAACTTATTTTATTCCTTTCTCTTCTGCTATCTGTGGTCTGTCCCTCCTTTCCTATTGTTTCTGGTTTCTTCTGGGATGCTGACTGTCTCCCTGGGAAGGCACATGAGGACAATGAAGGTCTATACCAGAGACTCTCGTGACCCCAGCCTGGAGGCCCACATTAAAGCCCTCAAGTCTCTTGTCTCCTTTTTCTGCTTCTTTGTGATATCATCCTGTGCTGCCTTCATCTCAGTGCCCCTACTGATTCTGTGGCATGACAAAATAGGGGTGATGGTTTGTGTTGGGATAATGGCAGCTTGTCCCTCTGGGCATGCAGCCGTCCTGATCTCAGGCAATGCCAAGTTGAGGAGAGCTGTGACAACCATTCTGCTCTGGGCTCAGAGCAGCCTGAAGGTAAGAGCCGACCACATGGCAGATTCCAGGACACTGTGCTGAgaatggacataaaatgaactcttccttaatacgcctgtgagtcttcatgaatatgcctctgattcctcaggaatacaactctgattcctcacaaagcctt
>TAS2R39_Pham_H1
gaattctgaaataaacaaatagagtgaatttggaaatgatgcatcaactgcttcctcctgtgacacgaatactgggagttatcaagaatctgcccatcaaATGCTAGGGAGATGTTTTCCTCCAAACACCAAAGAGAAGCAACAGCTCAGGATGATTAAACTCTGCGATCCTGCAGAAAGTGAATTGTCGCCATTTCTCATCACCTTAACTTTAGCAGTTTTACTTGCTGAATACCTCACTGGTATCATTGCAAATGGGTTCATCACGGCTATACATGCAGCTGAATGGGTTCAAAATAAGTCAGTTTCCACAAGTGGCAGGATCCTGGTTTTCCTGAGTGTATCCAGAATAGCTCTCCAGAGCCTCATGATGTTAGAAATTACCATCAGCTCAACCTCCCTAAGTTTTTATTCTGAAGACACTGTATATTATGCATTCAAAATAAGTTTTATATTCTTAAATTTTTGTAGCCTGTGGTTTGCTGCCTGGCTCAGTTTCTTCTACTTTGTGAAGATTGCCAATTTCTCCTACCCCCTTTTCCTCAAGCTGAGGTGGAGAATTTCTGGATTGATACCCTGGCTTCTATGGCTGTCTGTGTTTATTTCCTTCAGTCACAGCATGTTCTGCATCAACATCTGCACTGGGTATTGTGACAATTCTTYCCCTATCCACTCTTCCAACTCCACTGAGAAAACATACTTCTCTGAGATCAGTGTGGTYAGTCTGGCTTTTTTCTTTAACCTGGGGATTGTGATTCCTCTGATCATGTTCATCCTGGCAGCCATTCTGCTGATCCTCTCTCTCAAGAGACACACCCTATACATGGKAAGCAATGCCACAGGGTCCAAGGACCCTAGCATGGAGGCTCACATTGGGGCCATCAAAGCTACCAGCTACTTTCTCATTYTCTACATTTTCAATGCAGTTGCTCTGTTTATCTACCTGTCCAACATGTTTGACATCAACAGTCTGTGGAATACTTTGTGCCAGATCATCATGGCTGCCTACCCTGCCAGCCACTCAATTCTACTGATTAAGGATAACCCTGGGTTGAGAAGAGCCTGGAAGCAGCTTCAGCACCGACTTCATCTTTACCCAAAAGAGTGGACTCTGTGActggcacccaagaagaccacaggacctgacctaaccggctctgccattccctcacctagacctctcttttctctcttcttttcttctccaaccctcatct
>TAS2R39_Pham_H2
gaattctgaaataaacaaatagagtgaatttggaaatgatgcatcaactgcttcctcctgtgacacgaatactgggagttatcaagaatctgcccatcaaATGCTAGGGAGATGTTTTCCTCCAAACACCAAAGAGAAGCAACAGCTCAGGATGATTAAACTCTGCGATCCTGCAGAAAGTGAATTGTCGCCATTTCTCATCACCTTAACTTTAGCAGTTTTACTTGCTGAATACCTCACTGGTATCATTGCAAATGGGTTCATCACGGCTATACATGCAGCTGAATGGGTTCAAAATAAGTCAGTTTCCACAAGTGGCAGGATCCTGGTTTTCCTGAGTGTATCCAGAATAGCTCTCCAGAGCCTCATGATGTTAGAAATTACCATCAGCTCAACCTCCCTAAGTTTTTATTCTGAAGACACTGTATATTATGCATTCAAAATAAGTTTTATATTCTTAAATTTTTGTAGCCTGTGGTTTGCTGCCTGGCTCAGTTTCTTCTACTTTGTGAAGATTGCCAATTTCTCCTACCCCCTTTTCCTCAAGCTGAGGTGGAGAATTTCTGGATTGATACCCTGGCTTCTATGGCTGTCTGTGTTTATTTCCTTCAGTCACAGCATGTTCTGCATCAACATCTGCACTGGGTATTGTGACAATTCTTYCCCTATCCACTCTTCCAACTCCACTGAGAAAACATACTTCTCTGAGATCAGTGTGGTYAGTCTGGCTTTTTTCTTTAACCTGGGGATTGTGATTCCTCTGATCATGTTCATCCTGGCAGCCATTCTGCTGATCCTCTCTCTCAAGAGACACACCCTATACATGGKAAGCAATGCCACAGGGTCCAAGGACCCTAGCATGGAGGCTCACATTGGGGCCATCAAAGCTACCAGCTACTTTCTCATTYTCTACATTTTCAATGCAGTTGCTCTGTTTATCTACCTGTCCAACATGTTTGACATCAACAGTCTGTGGAATACTTTGTGCCAGATCATCATGGCTGCCTACCCTGCCAGCCACTCAATTCTACTGATTAAGGATAACCCTGGGTTGAGAAGAGCCTGGAAGCAGCTTCAGCACCGACTTCATCTTTACCCAAAAGAGTGGACTCTGTGActggcacccaagaagaccacaggacctgacctaaccggctctgccattccctcacctagacctctcttttctctcttcttttcttctccaaccctcatct
>TAS2R4_Pham_H1
atgtccttcctggctagatactggtgtctgcttatacattttggtatttctcctgcctccactatcagcaccacaactgctgaatcctcaatgagtaaagATGCTTTGGTTATTCTATTCCTCTGCTATTATTGCCTCAGTTATTTTAGATTTTGTAGGAATCATTATGAGTCTGTTTATTACAGTGGTCAATTACAAAACTTGGGTCAAAAGCCATAGAATCTCCTCTTCTGAAAGGATCCTGTTCAGCTTGGGCATCACCAGGTTTTTTATGCTGGCACTATTTCTGGTGAACACCATCTATTTCGTCTCTTCAAATAAGGAAAGGTCAGTCTACCTGTCTGCTTTTTTCGTGTTGTGTTTCATGTTTTTGGACTCAAGCAGTCTCTGGTTTGTGACCTTGCTCAACAGCTTGTACTGTGTGAAGATTACCAACTTCCAACACTCAGTGTTTCTCCTGCTGAAGCGGARTATCTCCCCAAAGATCCCCAGACTGCTGCCGGCCTGTGTGCTGATTTCTGCTTTCACCACTTGCCTGTATATCACGCTTAGCCAGGCATCACCTTTTCCTGAACTTGTGACTAAGAGAAATAACACATCATTTAATATCAGTGAGGGCATCTTGTCTTTAGTGGTTTCTTTTGTCTTGAGCTCATCTCTCCAGTTCATCATTAATGTGACTTCTGCTTCCTTGCTAATATACTCCTTGAGGAGACATATACGGAAGATGCAGAAAAATGCCACTGGTTTCTGGAATCCCCAGACGGAAGCTCATGTAGGTGCTATGAAGCTGATGATCTATTTCCTCATCCTCTACATTCCATATTCAGTTGCGACACTGGTCCAGTATCTCCCCTTTTATGCAGGGATGGATATGGGGACCAAATCCATTTGTCTGATTTTTGCCACCCTTTACTCTCCAGGACATTCTGTTCTCATTATTATCACACATCCTAAACTGAAAACAACAGCAAAGAAGATTCTTTGTYTCAAAAAATAGcggaatttcagtaaacaatacctagattcacctgatggtttgggggaaggttttctgttggcagttttcccagtggtctgaggaattcagttttgtgatt
>TAS2R4_Pham_H2
atgtccttcctggctagatactggtgtctgcttatacattttggtatttctcctgcctccactatcagcaccacaactgctgaatcctcaatgagtaaagATGCTTTGGTTATTCTATTCCTCTGCTATTATTGCCTCAGTTATTTTAGATTTTGTAGGAATCATTATGAGTCTGTTTATTACAGTGGTCAATTACAAAACTTGGGTCAAAAGCCATAGAATCTCCTCTTCTGAAAGGATCCTGTTCAGCTTGGGCATCACCAGGTTTTTTATGCTGGCACTATTTCTGGTGAACACCATCTATTTCGTCTCTTCAAATAAGGAAAGGTCAGTCTACCTGTCTGCTTTTTTCGTGTTGTGTTTCATGTTTTTGGACTCAAGCAGTCTCTGGTTTGTGACCTTGCTCAACAGCTTGTACTGTGTGAAGATTACCAACTTCCAACACTCAGTGTTTCTCCTGCTGAAGCGGARTATCTCCCCAAAGATCCCCAGACTGCTGCCGGCCTGTGTGCTGATTTCTGCTTTCACCACTTGCCTGTATATCACGCTTAGCCAGGCATCACCTTTTCCTGAACTTGTGACTAAGAGAAATAACACATCATTTAATATCAGTGAGGGCATCTTGTCTTTAGTGGTTTCTTTTGTCTTGAGCTCATCTCTCCAGTTCATCATTAATGTGACTTCTGCTTCCTTGCTAATATACTCCTTGAGGAGACATATACGGAAGATGCAGAAAAATGCCACTGGTTTCTGGAATCCCCAGACGGAAGCTCATGTAGGTGCTATGAAGCTGATGATCTATTTCCTCATCCTCTACATTCCATATTCAGTTGCGACACTGGTCCAGTATCTCCCCTTTTATGCAGGGATGGATATGGGGACCAAATCCATTTGTCTGATTTTTGCCACCCTTTACTCTCCAGGACATTCTGTTCTCATTATTATCACACATCCTAAACTGAAAACAACAGCAAAGAAGATTCTTTGTYTCAAAAAATAGcggaatttcagtaaacaatacctagattcacctgatggtttgggggaaggttttctgttggcagttttcccagtggtctgaggaattcagttttgtgatt
>TAS2R40_Pham_H1
gaggggggcggaaattacaataacattgagcaagggtcagaagattgcagagcagttacccgttcttggcatagaaatctgaaagtcaggatcaaagagaATGGCAACCATGAACACAGATGCCACAGACAAAGACATATCCAGGTTCAAGGTCATCTTCACCTTGGTGGTCTCCGGAATAGAGTGCATCACTGGCATCCTTGGGAGTGGCTTCATCACGGCCATCTATGGGGCTGAGTGGGCCAGGGGCAAAACACTCCCCACTGGTGACTGCATTATGTTGATGCTGAGCTTTTCCAGGCTCTTGCTACAGATTTGGATGATGCTGGAGAACATTTTCAGTCTGCTATTCCGAATTGTTTATAACCAAAACACAGTGTATATCCTCTTCAAAGTCATCACTGTCTTTCTGAACCATTCCAATCTCTGGTTTGCTGCCTGGCTCAAAGTCTTCTATTGTCTTAGAATTGCAAACTTCAATCATCCTTTGTTCTTCCTGATGAAGAGGAAAATCATAGTGCTGATGCCTTGGCTCCTCGGGCTGTCAGTGCTGGTTTCCTTAAGCTTCAGCTTTCCTCTCTCAAAAGATGTCTTCAATGTGTATGTGAATAGCTCCATTCCTATCCCCTCCTACAACTCCACGGAGAAGAAGTACTTCTCTGAGACCAATATGGTCAACCTGGTATTTTTCTATAACATAGGGATCTTCATTCCTCTGATCATGTTCATCCTGGCAGCCACTCTGCTGATCCTCTCTCTCAAGAGACACACCCTACACATGGGAAGCAATGCCACAGGGTCCAGGGACCCCAGCATGAAGGCTCACATAGGGGCCATCAAAGCCACCAGCTACTTTCTCATCCTCTACATTTTCAATGCAGTTGCTCTATTTCTTTCCATGTCCAACATCTTTGACACTTACAGTTCCTGGAATATTTTGTGCAAGATCATCATGGCTGCCTACCCTGCCGGCCACTCAATACAACTGATCTTGGGCAACCCTGGGCTGAGAAGAGCCTGGAAGCGGTTTCAGAGCCAAGTTCCTCTTTACCTAAAAGGGCAGACTCTGTGActggaactcagggaggactgcgggacctggtccaaccacttctgccttttcctcaggtagaactctctcctcacccatctcttctctcccaaacctgctc
>TAS2R40_Pham_H2
gaggggggcggaaattacaataacattgagcaagggtcagaagattgcagagcagttacccgttcttggcatagaaatctgaaagtcaggatcaaagagaATGGCAACCATGAACACAGATGCCACAGACAAAGACATATCCAGGTTCAAGGTCATCTTCACCTTGGTGGTCTCCGGAATAGAGTGCATCACTGGCATCCTTGGGAGTGGCTTCATCACGGCCATCTATGGGGCTGAGTGGGCCAGGGGCAAAACACTCCCCACTGGTGACTGCATTATGTTGATGCTGAGCTTTTCCAGGCTCTTGCTACAGATTTGGATGATGCTGGAGAACATTTTCAGTCTGCTATTCCGAATTGTTTATAACCAAAACACAGTGTATATCCTCTTCAAAGTCATCACTGTCTTTCTGAACCATTCCAATCTCTGGTTTGCTGCCTGGCTCAAAGTCTTCTATTGTCTTAGAATTGCAAACTTCAATCATCCTTTGTTCTTCCTGATGAAGAGGAAAATCATAGTGCTGATGCCTTGGCTCCTCGGGCTGTCAGTGCTGGTTTCCTTAAGCTTCAGCTTTCCTCTCTCAAAAGATGTCTTCAATGTGTATGTGAATAGCTCCATTCCTATCCCCTCCTACAACTCCACGGAGAAGAAGTACTTCTCTGAGACCAATATGGTCAACCTGGTATTTTTCTATAACATAGGGATCTTCATTCCTCTGATCATGTTCATCCTGGCAGCCACTCTGCTGATCCTCTCTCTCAAGAGACACACCCTACACATGGGAAGCAATGCCACAGGGTCCAGGGACCCCAGCATGAAGGCTCACATAGGGGCCATCAAAGCCACCAGCTACTTTCTCATCCTCTACATTTTCAATGCAGTTGCTCTATTTCTTTCCATGTCCAACATCTTTGACACTTACAGTTCCTGGAATATTTTGTGCAAGATCATCATGGCTGCCTACCCTGCCGGCCACTCAATACAACTGATCTTGGGCAACCCTGGGCTGAGAAGAGCCTGGAAGCGGTTTCAGAGCCAAGTTCCTCTTTACCTAAAAGGGCAGACTCTGTGActggaactcagggaggactgcgggacctggtccaaccacttctgccttttcctcaggtagaactctctcctcacccatctcttctctcccaaacctgctc
>TAS2R403-D_Pham_H1
acagttagtaatcaagtatttattgaagttaaagtctggatattaaaggaatcagaaccagtgttattaagcctgcaatttttttggtctaacatctaacATTATGTATTTTCTGTTCATCATTTTATCAATTCTGTTAGTGTTTGCATTTGTTCTTGGAAATTTTGCCAATGGCTTCATAGCTCTAGTAAATGTCATTGACTGGGTTAAGACGTGAAAGATTTCCTTAGCTGACCAAATTCTCACTGCTCTCGTGATCTACAGAATTGGTTTACTCTGGGCCATATTATTATATTGGTATGCAACTCTGTTTAATTCGGCTTTATGTAGTTCAGAAGTAAGAATTTTTGCTTCTAATATCTCGGCAATAATCAACCATTTCAGCATCTGGCTTGCTGCTAGCCTCCGCATATTTTATTTGCTCAAGATTGCCAATTTCTCCAACCTTATTTTTCTCCACCTACAGAAGAGAATTAAGAGTGTTGTTCAGGTGATGCTGTTGGGGCCCTTGGTATTTTTGATTTGTAATCTTGCTGTGGTAACCACGGATGAGGGTGTGTGGACAAAAGAATATGAAGGAAATGTGACTTGGAAGATCAAATTGAAGAATGCAATACACCTTTCAAACTTGACTATAAGCACGCTAGCAAACCTCATACCCTTCACTCTGACCCTAATATGTTTTCTGCTGTTAATCTGTTCTCTGTGTAAACATCTCAAGAAGATGCAGCTCCATGGCAAAGAATCTCAAGATCTCAGCACCAAGGTCCCCATAAAATCTCTGCAAACTGTGATCTCCTTCCTCATGTTGTTCGCCATTTACTTTCTTTGTCTAATCACTTTAACCTGGAGTCCTTGGAAACAGCAGAGCAAACTTGTATTCCTGCTTTGCCAAACTCTTGCAATCATGTATCCTTCATTCCACTCATTCATCCTGATTATGGGAAATAGGAAACTAAAACAGATCTTTCTTTCAGTTTTGTGGCAGGTGACATGCTGAgtgaaaggacagaaaccctcaactccatagattcacaaggggagcatcatgtgtcttctagcagtaaacaaactgacggtgtgtggaacattttatattt
>TAS2R403-D_Pham_H2
acagttagtaatcaagtatttattgaagttaaagtctggatattaaaggaatcagaaccagtgttattaagcctgcaatttttttggtctaacatctaacATTATGTATTTTCTGTTCATCATTTTATCAATTCTGTTAGTGTTTGCATTTGTTCTTGGAAATTTTGCCAATGGCTTCATAGCTCTAGTAAATGTCATTGACTGGGTTAAGACGTGAAAGATTTCCTTAGCTGACCAAATTCTCACTGCTCTCGTGATCTACAGAATTGGTTTACTCTGGGCCATATTATTATATTGGTATGCAACTCTGTTTAATTCGGCTTTATGTAGTTCAGAAGTAAGAATTTTTGCTTCTAATATCTCGGCAATAATCAACCATTTCAGCATCTGGCTTGCTGCTAGCCTCCGCATATTTTATTTGCTCAAGATTGCCAATTTCTCCAACCTTATTTTTCTCCACCTACAGAAGAGAATTAAGAGTGTTGTTCAGGTGATGCTGTTGGGGCCCTTGGTATTTTTGATTTGTAATCTTGCTGTGGTAACCACGGATGAGGGTGTGTGGACAAAAGAATATGAAGGAAATGTGACTTGGAAGATCAAATTGAAGAATGCAATACACCTTTCAAACTTGACTATAAGCACGCTAGCAAACCTCATACCCTTCACTCTGACCCTAATATGTTTTCTGCTGTTAATCTGTTCTCTGTGTAAACATCTCAAGAAGATGCAGCTCCATGGCAAAGAATCTCAAGATCTCAGCACCAAGGTCCCCATAAAATCTCTGCAAACTGTGATCTCCTTCCTCATGTTGTTCGCCATTTACTTTCTTTGTCTAATCACTTTAACCTGGAGTCCTTGGAAACAGCAGAGCAAACTTGTATTCCTGCTTTGCCAAACTCTTGCAATCATGTATCCTTCATTCCACTCATTCATCCTGATTATGGGAAATAGGAAACTAAAACAGATCTTTCTTTCAGTTTTGTGGCAGGTGACATGCTGAgtgaaaggacagaaaccctcaactccatagattcacaaggggagcatcatgtgtcttctagcagtaaacaaactgacggtgtgtggaacattttatattt
>TAS2R41_Pham_H1
tttagcactcctaggaaagattaaaagcaggactgtggctaggggcagggaggaggccagggaccaaggcactcaagtggggactgcaggaggggtcagaATGCAAGCAGCACTGAGGGCCTTCTTCATGTTGCTCTTTAGCCTGCTGAGTCTTCTGGGGATTGCAGCGAATGGCTTCATTGTGCTGGTGCTGGGCAGGGAGTGGCTTCGATATGGCAGGCTGCTACCCTTGGACATGATCCTCCTTAGCTTGGGTGCCTTCCGCTTCTACCTGCAGTTGGTTGGGATGGGGCACAACTTCTATCACTCTGCCCATGTGGTCGAGCGCTCTGGGGTTCTCACTCAACAGTTCTTCCATCTACACTGGCACTTCCTGAACTCAGTCACCTTCTGGTTTTGCAGCTGGCTCAGCGTCCTGTTCTGTGTGAAGATCGCTAACATCACCCACCCCACCTTCCTGTGGCTGAAGTGGAGGTTCCCAGGGTGGGTGCCCTGGCTCCTGTTGGGCTCTGTCCTGATCTCCTTCATCATAGCCCTTCTGTTGTTTTGGGTGAACTACTCTGCATATCAACAATTTTTAATTAGAACATTTTCTGGGAACATGACCTACGAGTGGAATGCAATGACAGAAATTTACTATTTCCCGTTCGCGCAACTGGTCATCTGGTCAATTCCTTGTTCCGTTTTTCTGCTCTCAATTACGCTGCTCATTAATTCTCTGAGGAGGCATACTTGGAGAATGCAGCACAACAGCCACAGCCTGCAGGACCCCAGCACCCAGGCTCACACCAGAGCTCTGAAGTTCCTCATCTCCTTCCTCATTCTTTATGTTCTGTCCTTTCTGTCCCTGATCATTGATGGCACAAAATTTATCTCCATGCAGAACGACTTTTACTGGCCATGGCAAATTGCAGTCTACCTGAGCGTGTCTGTCCATCCCTTCATTCTCATCTTCAACAACCTCAAGCTTCAAAGTGTGTTCTGGCAACTCCTGCTGTTGGCAAGGGGCTTCTGGGTGGCCTAGatggcatggtctccttatctagacccccggaaaagaaaggtgaggatggcagagctgtggcccaccgacatggaggtgttttcataggtagatgaatact
>TAS2R41_Pham_H2
tttagcactcctaggaaagattaaaagcaggactgtggctaggggcagggaggaggccagggaccaaggcactcaagtggggactgcaggaggggtcagaATGCAAGCAGCACTGAGGGCCTTCTTCATGTTGCTCTTTAGCCTGCTGAGTCTTCTGGGGATTGCAGCGAATGGCTTCATTGTGCTGGTGCTGGGCAGGGAGTGGCTTCGATATGGCAGGCTGCTACCCTTGGACATGATCCTCCTTAGCTTGGGTGCCTTCCGCTTCTACCTGCAGTTGGTTGGGATGGGGCACAACTTCTATCACTCTGCCCATGTGGTCGAGCGCTCTGGGGTTCTCACTCAACAGTTCTTCCATCTACACTGGCACTTCCTGAACTCAGTCACCTTCTGGTTTTGCAGCTGGCTCAGCGTCCTGTTCTGTGTGAAGATCGCTAACATCACCCACCCCACCTTCCTGTGGCTGAAGTGGAGGTTCCCAGGGTGGGTGCCCTGGCTCCTGTTGGGCTCTGTCCTGATCTCCTTCATCATAGCCCTTCTGTTGTTTTGGGTGAACTACTCTGCATATCAACAATTTTTAATTAGAACATTTTCTGGGAACATGACCTACGAGTGGAATGCAATGACAGAAATTTACTATTTCCCGTTCGCGCAACTGGTCATCTGGTCAATTCCTTGTTCCGTTTTTCTGCTCTCAATTACGCTGCTCATTAATTCTCTGAGGAGGCATACTTGGAGAATGCAGCACAACAGCCACAGCCTGCAGGACCCCAGCACCCAGGCTCACACCAGAGCTCTGAAGTTCCTCATCTCCTTCCTCATTCTTTATGTTCTGTCCTTTCTGTCCCTGATCATTGATGGCACAAAATTTATCTCCATGCAGAACGACTTTTACTGGCCATGGCAAATTGCAGTCTACCTGAGCGTGTCTGTCCATCCCTTCATTCTCATCTTCAACAACCTCAAGCTTCAAAGTGTGTTCTGGCAACTCCTGCTGTTGGCAAGGGGCTTCTGGGTGGCCTAGatggcatggtctccttatctagacccccggaaaagaaaggtgaggatggcagagctgtggcccaccgacatggaggtgttttcataggtagatgaatact
>TAS2R410_Pham_H1
gtctccaacattgaagtcagcgagaccacgaacccacctgcaggatctaactctggacacactaccagcattttaaaaatttctttttgtctgttcagacATGATAACTTTTTTACCCATCATTTTTTCCATTCTAGTAGTAGTTACCTTTGTTATTGGAAATTGTGCTAATGGCTTCATAGCATTGGTAAATTCCACTGAGTGGGTCAAGAGACAAAAGATCTCCTTTGCTGACCAAATTCTCACTGCTCTGGCGGTCTCCAGAGTTGGTTTGCTCTGGRTATTATTATTAAATTGGTATGCAACTGTTTTGAATCCAGCTTTTTATAGTGTAGAAGTAAGAACTATTGTTTATAATCTCTGGGCAGTAATCAACCATTTCAGCAACTGGCTTGCTACTAGCCTAAGCATATTTTACTTACTCAAGATTGCCAATTTCTCCAACCTTATATTTCTTCACTTAAAGAGGAGAGTTAAGAGTGTCGTTCTGGTGATACTGTTGGGGCCTTTGCTATTTTTGGTTTGTCATCTTTTTGTGGTAAACATGAATGAGATTGTACGGACAAAAGAATATGAAGGAAACATGACTTGGAAGAGCAAATTGAGGAGTGCAATGTACCTTTCAAATACGACTGTAACCATACTAGCAAACTTAGTACCCTTCATTCTGACCCTAATATCTTTTCTGCTGTTAATCTGTTCTTTGTGTAAACATCTCAAGAAGATGCAGCTCCGTGACAAAGGCTCTCAAGATCCCAGCACCAAGGTCCACATAAAAGCTTTGCAAACTGTGATCTCCTTGTTGTTATGTGYCATTTACTTTCTGTCCATAATGAKATCAAGTTGGAGTTTGGGAAGGGTGGAAAACAAAGCTGTCTTCATGTTCTGCAAAGCTATTAGATTCAGCTATCCTTCAGCCCACGCATTCATTCTGATTTGGGGAAACAAGAAGCTAAAGCAGACTCTTCTTTCAGTTTTGTGGAACGTGAGGTACTGCGTGAAAGGACAGAAGCTTCAATCTCCATAGattgacaagaggggcattgtgtgtcttctagcagaaaacaaactggtggtgtgtgaaacattttatatttcttattgacttttctgtaatatacgtgtat
>TAS2R410_Pham_H2
gtctccaacattgaagtcagcgagaccacgaacccacctgcaggatctaactctggacacactaccagcattttaaaaatttctttttgtctgttcagacATGATAACTTTTTTACCCATCATTTTTTCCATTCTAGTAGTAGTTACCTTTGTTATTGGAAATTGTGCTAATGGCTTCATAGCATTGGTAAATTCCACTGAGTGGGTCAAGAGACAAAAGATCTCCTTTGCTGACCAAATTCTCACTGCTCTGGCGGTCTCCAGAGTTGGTTTGCTCTGGRTATTATTATTAAATTGGTATGCAACTGTTTTGAATCCAGCTTTTTATAGTGTAGAAGTAAGAACTATTGTTTATAATCTCTGGGCAGTAATCAACCATTTCAGCAACTGGCTTGCTACTAGCCTAAGCATATTTTACTTACTCAAGATTGCCAATTTCTCCAACCTTATATTTCTTCACTTAAAGAGGAGAGTTAAGAGTGTCGTTCTGGTGATACTGTTGGGGCCTTTGCTATTTTTGGTTTGTCATCTTTTTGTGGTAAACATGAATGAGATTGTACGGACAAAAGAATATGAAGGAAACATGACTTGGAAGAGCAAATTGAGGAGTGCAATGTACCTTTCAAATACGACTGTAACCATACTAGCAAACTTAGTACCCTTCATTCTGACCCTAATATCTTTTCTGCTGTTAATCTGTTCTTTGTGTAAACATCTCAAGAAGATGCAGCTCCGTGACAAAGGCTCTCAAGATCCCAGCACCAAGGTCCACATAAAAGCTTTGCAAACTGTGATCTCCTTGTTGTTATGTGYCATTTACTTTCTGTCCATAATGAKATCAAGTTGGAGTTTGGGAAGGGTGGAAAACAAAGCTGTCTTCATGTTCTGCAAAGCTATTAGATTCAGCTATCCTTCAGCCCACGCATTCATTCTGATTTGGGGAAACAAGAAGCTAAAGCAGACTCTTCTTTCAGTTTTGTGGAACGTGAGGTACTGCGTGAAAGGACAGAAGCTTCAATCTCCATAGattgacaagaggggcattgtgtgtcttctagcagaaaacaaactggtggtgtgtgaaacattttatatttcttattgacttttctgtaatatacgtgtat
>TAS2R411_Pham_H1
agctccattcttgaagtcagcgagaccacgaacccacctgcaggaactaactccggatacaacaccagcattttaaaattttctttttgtctgttcagacATGATAACTTTTCTACCCATCATTTTTTCCATTCTAGTAGTGGTTACATTTGTTATTGGAAATTTTGCTAATGGCTTCATAGCATTGGTAAATTCCGTTGAGTTGGTCAAGAGACAAAAGATCTCCTTTGCTGATCAAATTCTCACTGCTCTGGCGGTCTCCAGAGTTGGTTTGCTCTGGGTATTATTACTAAATTGGTATTCAACTGTGTTGAATCCAGCTTTTTATAGTGTAGACCTAAGAACTACTGCTTATAACCTCTGGGCAGTAACCAGTCATTTCAGCAACTGGCTTGCTACTTGCCTCAGCGTATTTTATGTGCTCAAGATTGCCAATTTCTCCAACCTTATGTTTCTTCACTTAAAGAGGAGAGTTAAGAATGTCATTCTGGTGATGCTGTTGGGGCCTTTGCTATTTTTGGCTTGTCATCTTTTTGTCATAAACATGAATGAGATTGTACGGACAAAAGAATATGAAGGAAACATGACTTGGAAGATCAAATTGATGAGTGCAATGTACTTTTCAAATACGACTGTAACCATGCTAGCAAACTTAGTACCCTTCACTTTGACCCTACTATCTTTTGTGCTGTTAATATGTTCTTTGTGTAAACATCTCAAGAAGATGCAGCTTTATGGTAAAGGGTCTCAAGATCCCAGCACCAAGGTCCACATAAAAGCTTTGCAAACTGTGATCTCCTTCCTCTTCTTATGTGCCATTTACTTTCTGTCCATAATGATATCAGTTTGGAATTTGGAGAGGCTGGAAAATAAACCTTTCTTCCTGTTCTGCAAAGCTATTAGAATCATGTATCCTTCAGCCCACACATTCGTCCTGATTTGGGGAAACAAGAAGCTAAAGCAGACTTTTCTTTCAGTTTTGTGGAACGTGAGGTACTGGGTGAAAGGACAGAAGCCTTCATCTCCATAGattcacaagaggagcatggtgtgtcttctagcagaaaacaaactggtggtgtatgaaacattttctatttcttactggtttttctgtaaaatatgtggat
>TAS2R411_Pham_H2
agctccattcttgaagtcagcgagaccacgaacccacctgcaggaactaactccggatacaacaccagcattttaaaattttctttttgtctgttcagacATGATAACTTTTCTACCCATCATTTTTTCCATTCTAGTAGTGGTTACATTTGTTATTGGAAATTTTGCTAATGGCTTCATAGCATTGGTAAATTCCGTTGAGTTGGTCAAGAGACAAAAGATCTCCTTTGCTGATCAAATTCTCACTGCTCTGGCGGTCTCCAGAGTTGGTTTGCTCTGGGTATTATTACTAAATTGGTATTCAACTGTGTTGAATCCAGCTTTTTATAGTGTAGACCTAAGAACTACTGCTTATAACCTCTGGGCAGTAACCAGTCATTTCAGCAACTGGCTTGCTACTTGCCTCAGCGTATTTTATGTGCTCAAGATTGCCAATTTCTCCAACCTTATGTTTCTTCACTTAAAGAGGAGAGTTAAGAATGTCATTCTGGTGATGCTGTTGGGGCCTTTGCTATTTTTGGCTTGTCATCTTTTTGTCATAAACATGAATGAGATTGTACGGACAAAAGAATATGAAGGAAACATGACTTGGAAGATCAAATTGATGAGTGCAGTGTACTTTTCAAATACGACTGTAACCATGCTAGCAAACTTAGTACCCTTCACTTTGACCCTACTATCTTTTGTGCTGTTAATATGTTCTTTGTGTAAACATCTCAAGAAGATGCAGCTTTATGGTAAAGGGTCTCAAGATCCCAGCACCAAGGTCCACATAAAAGCTTTGCAAACTGTGATCTCCTTCCTCTTCTTATGTGCCATTTACTTTCTGTCCATAATGATATCAGTTTGGAATTTGGAGAGGCTGGAAAATAAACCTTTCTTCCTGTTCTGCAAAGCTATTAGAATCATGTATCCTTCAGCCCACACATTCGTCCTGATTTGGGGAAACAAGAAGCTAAAGCAGACTTTTCTTTCAGTTTTGTGGAACGTGAGGTACTGGGTGAAAGGACAGAAGCCTTCATCTCCATAGattcacaagaggagcatggtgtgtcttctagcagaaaacaaactggtggtgtatgaaacattttctatttcttactggtttttctgtaaaatatgtggat
>TAS2R412_Pham_H1
tactgctcgctctttgggtccatgccatcttgaagggctgtaacactcactatgaagctcagaggctccattcttgaagtcagccggaccatgaacccacATGCAGGAACCAACTCCGGACACAATACCAGCATTTAAAAATTTTCTTTTTGTCTGTTCAGACATGATAACTTTTCTACCCATCATTTGTTCCATTCTAGTAGTGGTTACATTTGTTATTGGAAATTTTGCTAATGGCTTCATAGCGTTGATAAATTGCATTGAGTGGGTCAAGAGACAAAAGATCTCCTTTGCTGACCAAATTCTCACTGCTCTGGCAGTCTCCAGAGTTGGTTTGCTCTGGGCATTTTTATTAAATTGGAATTCAAATGTGTTGAATCTAGCTTTTTATAGTATAGACGTAAGAACTATTGCTTATAACCTCTGGGCAGTAACCAGCCATTTCAGCAACTGGCTTGCTACTTGCCTCAGTATATTTCATTTGCTCAAGATTGCCAATTTCTCCAACCTTATGTTTCTTCACTTAAAGAGGAGAGTTAAGAGTGTCATTCTGGTGATGCTGTTGGGGCCTTTGCTATTTTTGGCTTGTCATCTTTTTGTCATAAACATAAATCATATTGTACGGACAAAAGAATATGAAGGAAACATGACTTGGAAGATCAAATTGAGGAGTGCAATGTACCTTTCAGATGCGACTGTAACCACGCTAGTAAACTTAGTACCCTYCACTCTGACCCTARTATCTTTTCTGCTGTTAGTCTGTTCTCTGTTTAAACATCTGAAGAAGATGCAGCTTCATGGCAAAGGATCTCAGGATCCCAGCACCAAGGTCCACATAAAAGCTTTGCAAACTGTGATCTCTTTCCTCTTGCTATGTGCCATTTACTTTGTGTTCCTAATCATATCAGCTTTGAGTTTTGAGAGTCTGGATAACAAACCTGTCTTCATGATCTGTGAAGCTGTTACATTCAGCTATCCTTCAACCCACCCATTCATACTGATTTGGGGAAACAAGAAGCTAAAGCAGACTTTTCTTTCAGTTTTGCGGCAAGTGAGGTACTGGGTGAAAGGACAGAAGCCTTCATCTCCATAGattcaagagaggrgcattgtgtgtcttctagtagaaaacaaactggtggtgtatgaaacattttctatttcttactgtgttttctgtaatgtatgtgtat
>TAS2R412_Pham_H2
tactgctcgctctttgggtccatgccatcttgaagggctgtaacactcactatgaagctcagaggctccattcttgaagtcagccggaccatgaacccacATGCAGGAACCAACTCCGGACACAATACCAGCATTTAAAAATTTTCTTTTTGTCTGTTCAGACATGATAACTTTTCTACCCATCATTTGTTCCATTCTAGTAGTGGTTACATTTGTTATTGGAAATTTTGCTAATGGCTTCATAGCGTTGATAAATTGCATTGAGTGGGTCAAGAGACAAAAGATCTCCTTTGCTGACCAAATTCTCACTGCTCTGGCAGTCTCCAGAGTTGGTTTGCTCTGGGCATTTTTATTAAATTGGAATTCAAATGTGTTGAATCTAGCTTTTTATAGTATAGACGTAAGAACTATTGCTTATAACCTCTGGGCAGTAACCAGCCATTTCAGCAACTGGCTTGCTACTTGCCTCAGTATATTTCATTTGCTCAAGATTGCCAATTTCTCCAACCTTATGTTTCTTCACTTAAAGAGGAGAGTTAAGAGTGTCATTCTGGTGATGCTGTTGGGGCCTTTGCTATTTTTGGCTTGTCATCTTTTTGTCATAAACATAAATCATATTGTACGGACAAAAGAATATGAAGGAAACATGACTTGGAAGATCAAATTGAGGAGTGCAATGTACCTTTCAGATGCGACTGTAACCACGCTAGTAAACTTAGTACCCTYCACTCTGACCCTARTATCTTTTCTGCTGTTAGTCTGTTCTCTGTTTAAACATCTGAAGAAGATGCAGCTTCATGGCAAAGGATCTCAGGATCCCAGCACCAAGGTCCACATAAAAGCTTTGCAAACTGTGATCTCTTTCCTCTTGCTATGTGCCATTTACTTTGTGTTCCTAATCATATCAGCTTTGAGTTTTGAGAGTCTGGATAACAAACCTGTCTTCATGATCTGTGAAGCTGTTACATTCAGCTATCCTTCAACCCACCCATTCATACTGATTTGGGGAAACAAGAAGCTAAAGCAGACTTTTCTTTCAGTTTTGCGGCAAGTGAGGTACTGGGTGAAAGGACAGAAGCCTTCATCTCCATAGattcaagagaggrgcattgtgtgtcttctagtagaaaacaaactggtggtgtatgaaacattttctatttcttactgtgttttctgtaatgtatgtgtat
>TAS2R413_Pham_H1
agctccattcttgaagtcagcgagattacgaacccacctgcaggaaccaactctggacacaataccagcatttttaaaatttctttttgtctgttcggacATGATAACTTTTCTACCCATCATTTTTTCCATTCTAGTAGTGGTTACATTTATTATTGGAAATTGTGCTAATGGCTTCATAGCATTGGTAAATTCCACTGAGTGGGTCAAGAGACAAAAGATCTCCTTTGCTGACCAAATTCTCACTGCTCTGGCGGTCTCCAGAATTGGTTTGCTCTGGGTGCTATTATTAAATTGGTATTCAATTGTGTTGAATCCAGCTTTTTATCGTGTAGAGGTAAGAATTACCACTTATAATGTCTGGGCAGTAACCAGCCATTTCAGCAACTGGCTTGCTACTAGCCTCAGCATATTTTATTTGCTTAAGATTGCCAATTTCTCCAGCCTTATTTTTCTTCACTTAAAGAGGAGAGTTAAGAGTGTCATTCTGGTGATGCTGTTGGGGCCTTTGCTGGTTTTGGCTTGTCATCTTTTTGTGATAAATATGAATGCGATTGTACAGACAAAAGAATATGAAGGAAACATGACTTGGAAGATCAAATTGAGGAGGACAATGTTCCTTTCAGATACGGCTATAACCATGGTAGCAAACTTAGTACCCTTTACTCTGACTCTGATATCTTTTCTGCTGTTAACCTGTTCTCTGTGTAAACATCTCAAGAAGATGCAGCTTCATGGTAGAGGATCTCAAGATCCCAATACCAAGGTCCACATAAAAGCTTTGCAAACTGTGATTTCCTTCCTCTTGTTATGTGCCATTTACTTTGTGTGCGTAACCATATCAGTTTGGAGTTTTCAGACTCTAGATAATAACCCTGTCTTCATGATTTGTGAAGCTATTACATTCAGCTATCCTTCAGCCCACCCATTCATCCTGATTTGGGGAAACAAGAAGCTAAAGCAGACTTTTCTTTCAGTTTTGTGGAATGTGAGGTACTGGGTGAAAGGACAGAAGCTTCATCTCCATAGATTCACGAGAGGGCCATTGTGTGTCTTCTAGcagaaaacaaactggtggtgtatggaacatttttatatttcttactgtgttttctgtaatgtatgtgtatgagtaatttccaaacmtatacctagaaaag
>TAS2R413_Pham_H2
agctccattcttgaagtcagcgagattacgaacccacctgcaggaaccaactctggacacaataccagcatttttaaaatttctttttgtctgttcggacATGATAACTTTTCTACCCATCATTTTTTCCATTCTAGTAGTGGTTACATTTATTATTGGAAATTGTGCTAATGGCTTCATAGCATTGGTAAATTCCACTGAGTGGGTCAAGAGACAAAAGATCTCCTTTGCTGACCAAATTCTCACTGCTCTGGCGGTCTCCAGAATTGGTTTGCTCTGGGTGCTATTATTAAATTGGTATTCAATTGTGTTGAATCCAGCTTTTTATCGTGTAGAGGTAAGAATTACCACTTATAATGTCTGGGCAGTAACCAGCCATTTCAGCAACTGGCTTGCTACTAGCCTCAGCATATTTTATTTGCTTAAGATTGCCAATTTCTCCAGCCTTATTTTTCTTCACTTAAAGAGGAGAGTTAAGAGTGTCATTCTGGTGATGCTGTTGGGGCCTTTGCTGGTTTTGGCTTGTCATCTTTTTGTGATAAATATGAATGCGATTGTACAGACAAAAGAATATGAAGGAAACATGACTTGGAAGATCAAATTGAGGAGGACAATGTTCCTTTCAGATACGGCTATAACCATGGTAGCAAACTTAGTACCCTTTACTCTGACTCTGATATCTTTTCTGCTGTTAACCTGTTCTCTGTGTAAACATCTCAAGAAGATGCAGCTTCATGGTAGAGGATCTCAAGATCCCAATACCAAGGTCCACATAAAAGCTTTGCAAACTGTGATTTCCTTCCTCTTGTTATGTGCCATTTACTTTGTGTGCGTAACCATATCAGTTTGGAGTTTTCAGACTCTAGATAATAACCCTGTCTTCATGATTTGTGAGGCTATTACATTCAGCTATCCTTCAGCCCACCCATTCATCCTGATTTGGGGAAACAAGAAGCTAAAGCAGACTTTTCTTTCAGTTTTGTGGAATGTGAGGTACTGGGTGAAAGGACAGAAGCTTCATCTCCATAGATTCACGAGAGGGCCATTGTGTGTCTTCTAGcagaaaacaaactggtggtgtatggaacatttttatatttcttactgtgttttctgtaatgtatgtgtatgagtaatttccaaacmtatacctagaaaag
>TAS2R414_Pham_H1
ggcttcattctggaagtcagtgagaccacgaacccacctgcaggaaccaactccagacacaacaccagcatttaaaaattttctttttgtttgttcagacATGATAACTTTTCTACCCATCATTTTTTCCATTCTAGTAGTGGTTACATTTCTTATTGGAAATTTTGCTAATGGCTTCATAGCATTGGTAAATTCCACTGAGTGGGTCAAGAGACAAAAGATCTCCTTTGCTGACCAAATTCTCACTGCTCTGGCGGTTTCCAGAGTTGGTTTGCTCTGGGTATTATTATTAAATTGGTATGCAACTGTGTTGAATCCAGCGTTTTATAGTGTAGAAGTAAGAACTACCACTTATAATGTCTGGGCAGTAACCAACCATTTCAGCAACTGGCTTGCTACTAGTCTCAGCATATTTTATTTGCTCAAGATTGCCAATTTCTCCAACCTTATTTTTCTTCACTTAAAGAGGAGAGTTAAGAATGTCATTCTGGTGATGCTGTTGGGGCCTTTGCTCATTTTGGCTTGTCATCTTTTTATGGTAAACATGAATGAGATTGTACGGACAAAAGAGTATGAAGAAAACATGACTTGGAAGTACATATTGAGGAATGCGATTTACCATCCAGGTATGACTGTAACCACGCTACAGAACTTAGTACCTTTCACTCTGACCCTGATATCCTTTCTGCTGTTAATCTGTTCTCTGTGTAAACATCTCAAGAAGATGCAGCTCCATGGCAAAGGACCTCAAGATCCCAGCACCAAGGTCCACATAAAAGCTTTGCAAATTGTGATCTCCTTCCTCTTGTTATGTGTCATTTACTTTGTGTCTGTAATTATATCAATTTGGAGTTTTGAGAGTCTGGGAAACAAACCTGTCTTCATGTTCTGCCAAGCTATTAGATTCAGCTATCCTTCAGCCCACCCATTCATCGTGATTTGGGGAAATAAGAAGCTAAAGCAGACTTTTCTTTCAGTTTTGTGGAACGTGAGGTACTGGGTGAAAGGACAGAAGCCTTCATCTCTGTAGattcacgagcggggcattgtgtgtcttctagcagaaaacaaactggtggtgtatgaaacattttctatttcttactgtgttttctgtaatgtatgtgtat
>TAS2R414_Pham_H2
ggcttcattctggaagtcagtgagaccacgaacccacctgcaggaaccaactccagacacaacaccagcatttaaaaattttctttttgtttgttcagacATGATAACTTTTCTACCCATCATTTTTTCCATTCTAGTAGTGGTTACATTTCTTATTGGAAATTTTGCTAATGGCTTCATAGCATTGGTAAATTCCACTGAGTGGGTCAAGAGACAAAAGATCTCCTTTGCTGACCAAATTCTCACTGCTCTGGCGGTTTCCAGAGTTGGTTTGCTCTGGGTATTATTATTAAATTGGTATGCAACTGTGTTGAATCCAGCGTTTTATAGTGTAGAAGTAAGAACTACCACTTATAATGTCTGGGCAGTAACCAACCATTTCAGCAACTGGCTTGCTACTAGTCTCAGCATATTTTATTTGCTCAAGATTGCCAATTTCTCCAACCTTATTTTTCTTCACTTAAAGAGGAGAGTTAAGAATGTCATTCTGGTGATGCTGTTGGGGCCTTTGCTCATTTTGGCTTGTCATCTTTTTATGGTAAACATGAATGAGATTGTACGGACAAAAGAGTATGAAGAAAACATGACTTGGAAGTACATATTGAGGAATGCGATTTACCATCCAGGTATGACTGTAACCACGCTACAGAACTTAGTACCTTTCACTCTGACCCTGATATCCTTTCTGCTGTTAATCTGTTCTCTGTGTAAACATCTCAAGAAGATGCAGCTCCATGGCAAAGGACCTCAAGATCCCAGCACCAAGGTCCACATAAAAGCTTTGCAAATTGTGATCTCCTTCCTCTTGTTATGTGTCATTTACTTTGTGTCTGTAATTATATCAATTTGGAGTTTTGAGAGTCTGGGAAACAAACCTGTCTTCATGTTCTGCCAAGCTATTAGATTCAGCTATCCTTCAGCCCACCCATTCATCGTGATTTGGGGAAATAAGAAGCTAAAGCAGACTTTTCTTTCAGTTTTGTGGAACGTGAGGTACTGGGTGAAAGGACAGAAGCCTTCATCTCTGTAGattcacgagcggggcattgtgtgtcttctagcagaaaacaaactggtggtgtatgaaacattttctatttcttactgtgttttctgtaatgtatgtgtat
>TAS2R415_Pham_H1
caaatcaggtgcatatagaatttaaggtcaggatattcaagcaatcacaacctgtgatgttacaccagcatttaaaaaatttctttctgtctgttcagacATGATAACTTTTCTGTCTATCACTTTTTCCATTCTAATAATGGTGATATTTTTTATTGGAAATTTTGCTAAYGGCTTCATAGCATTGGTACATTCCATTGAGTGGGTCAAGAGACAAAAGATCTCGTTTGCTGACCAAATTCTCACTGCTCTGGCTGTCTCCAGAGTTGGTTTTCTCTGGGTATTATTACTACATTGGTATGCAACTGAGTTTAATCTAGCTTTTTATAGTGTGGAAGTAAGAAGTACTGCTTATAACGTCTGGGTAGTGACCAACCATTTCAGCAGCTGGCTTGCTACTAGCCTCAGCATATTTTATTTGCTCAAGATTGCCACTTTCTCCAACCTGATTTTTCTTCACTTAAAGAGGAGAGTTAAGAATGTCATTCTGGTGATGCTGTTGGGGTCTTTGCTGTTTTTGGCTTGTCATCTTTTTGTCATAAACATGAATCAGATTGTACAGACAAAAGAATATGAAGGAAACATGACATGGAAGATAAAATTGAGAAGTGCAATGTACTTTTCAAATATGACTGTAACCATGCTAGCAAACTTTTTACCCATCACTCTGACCCTGATCTCTTTTCTGCTGTTAATCTGTTCTCTGTGTAAACATCTCAAGAAGATGCRGGTCCATGGCAAAGGATCTCAAGATCCCAGCACCAAGGTCCACATAAAAGCTTTGCAAACTGTGACCTCCTTTCTCCTGTTATGTGCCATTTACTTTCTGGCCATAATGCTATCAGTTTGGAATTTTGAGAGGCTGGAAAACAAACCTGTCTTCATGTTCTGCCAAGCTACTGTAATCAGCTATCCTTCCACCCACCCATTCATCCWGATCTGGGGAAACAAGAAGCTAAAGCAGATTTTTCTTTCAAMTTTGTGGAACGTGAGGTACTGGGTGAAAGGACAGAAGCTTCATCTCCATAGATTCACGAGAGGGGCCTTGTGTGTCTTCTAGcagaaaacaaactggtggtgtatggaacattttctatttcttactgggttttctgtaatgcatgtatatgaataatttccaaatgtatacctagaaaagt
>TAS2R415_Pham_H2
caaatcaggtgcatatagaatttaaggtcaggatattcaagcaatcacaacctgtgatgttacaccagcatttaaaaaatttctttctgtctgttcagacATGATAACTTTTCTGTCTATCACTTTTTCCATTCTAATAATGGTGATATTTTTTATTGGAAATTTTGCTAAYGGCTTCATAGCATTGGTACATTCCATTGAGTGGGTCAAGAGACAAAAGATCTCGTTTGCTGACCAAATTCTCACTGCTCTGGCTGTCTCCAGAGTTGGTTTTCTCTGGGTATTATTACTACATTGGTATGCAACTGAGTTTAATCTAGCTTTTTATAGTGTGGAAGTAAGAAGTACTGCTTATAACGTCTGGGTAGTGACCAACCATTTCAGCAGCTGGCTTGCTACTAGCCTCAGCATATTTTATTTGCTCAAGATTGCCACTTTCTCCAACCTGATTTTTCTTCACTTAAAGAGGAGAGTTAAGAATGTCATTCTGGTGATGCTGTTGGGGTCTTTGCTGTTTTTGGCTTGTCATCTTTTTGTCATAAACATGAATCAGATTGTACAGACAAAAGAATATGAAGGAAACATGACATGGAAGATAAAATTGAGAAGTGCAATGTACTTTTCAAATATGACTGTAACCATGCTAGCAAACTTTTTACCCATCACTCTGACCCTGATCTCTTTTCTGCTGTTAATCTGTTCTCTGTGTAAACATCTCAAGAAGATGCRGGTCCATGGCAAAGGATCTCAAGATCCCAGCACCAAGGTCCACATAAAAGCTTTGCAAACTGTGACCTCCTTTCTCCTGTTATGTGCCATTTACTTTCTGGCCATAATGCTATCAGTTTGGAATTTTGAGAGGCTGGAAAACAAACCTGTCTTCATGTTCTGCCAAGCTACTGTAATCAGCTATCCTTCCACCCACCCATTCATCCWGATCTGGGGAAACAAGAAGCTAAAGCAGATTTTTCTTTCAAMTTTGTGGAACGTGAGGTACTGGGTGAAAGGACAGAAGCTTCATCTCCATAGATTCACGAGAGGGGCCTTGTGTGTCTTCTAGcagaaaacaaactggtggtgtatggaacattttctatttcttactgggttttctgtaatgcatgtatatgaataatttccaaatgtatacctagaaaagt
>TAS2R418_Pham
caaatcaggtgcatatagaatttaaggtcaggatattcaagcaatcacatccagtgatattacactggcatttaaaaaatttctttttatctgtttagacATGATAACTTTTCTGCCCATCACTTTTTCCATTCTAATAGYGGTTATATTTTTTATTGGAAATTTTGCTAATGGCTTCATAGCATTGATAAATTCTATTGAGTGGGTCAAGAGACAAAAGATCTCCTTTGCTGGCCAAATTCTCACTGCTCTGGCGGTCTCCAGAGTTGGTTTGCTCTGGGTATTATCACTACATTKGTATGCAACTGAGTTTAATCTAGCTTTTCATAGTGTAGAAGTAAGARGTACTGCTTATAATGTCTGGGTAGTGACCAACCATTTCARCAACTGGCTTTCTACTAGCCTCAGCATGTTTTATTTGCTCAGAATTGCCACYTTCTCCAACCTGATTTTTCTTCACTTAAATAGGAGAGTAAAGAGTGTCATTCTGGTGACACTGTTAGGGCCTTTGCTGTTTTTGGTTTGTCAACTTTTTGTGATGAACATGAATCAGATTGTACGGACAAAAGAMTATGAAGGAAACATGACTTGGAAGATCAAATTGAAGAGTGCAATGTACCTTTCAAATACAACTGTAGCCATGCTAGCAAACTTTGTACCCCTCACTCTGACCCTGATATCTTTTCTGCTGTTAATCTGTTCTCTGTGTAAACATCTCAAGAAGATGCRGGTCCATGGCAAAGGATCTCAAGATCCCAGCACCAAGGTCCACACAAAAGCTTTGCAAATTGTGACCTCCTTTCTCCTGGTATGTGCCATTTACTTTCTGTCCATAATCCTATCAGTTTGGAATTCTGGGAGGCTGGAAAACAAACCTTTCTTCATGTTCTGCCAAGCTATTAAATTCAGCTATCCTTCCACCCACCCATTCATCCTGATYTGGGGAAACAAGACACTAAAGCAGACTTTTCTTTCAGTTTTAAGGAATGTGAGGTACTGGGTGAAAGGACAGAAGCCTTCATCTCCATAGattcacaagaggggcattgtgtgtcttctagcagaaaactaaatgggggtgtatgaaacattttatatttgctactgggttttctgtaatatatgtatgt
>TAS2R419Pa-1_Pham
caaatcaggtgcatatagaatttaaggtcaggatattsaagcaatcacaaccagtgatattacactagcatttaaaaaatttctctttgtctgttcrgatATGATAACTTTTCTGTCCATCACTTTTTCCRTTCTAGTAGGGGTTATATTTGTTATTGGAAATTTTGCTAATGGCTTCATAGCATTGGTACATTCCATTGAGTGGGTGAAAAGACAAAAAATCTCSTTTGCTGACCAAATTCTCACTGGTCTGTCTGTCTCCAGAGTTGCTTTGCTCTGGGTATTATTACTAAATTGGTATGCAAGTGAGTTTAATCTAGCTTTTTATAGTGAAGAAGTAAGAATCACTGTTTATAATGTCTGGGCAGTAACCAACCATTTCAGCAACTGGCTTTCTACTAGCCTCAGCATGTTTTATTTGCTCAAGATTGCCACTTTCTCCAACCTGATTTTTCTTCACTTAAAGAGGAAAGTTAAGAGTGTCATTCTGGTGACACTGTGGGGGCCTTTGCTATTTTTGGTTTGTCATCTTTTTGTGATGAACATGAATCAGATTGTGTGGAGAAAAGAATATGAAGGAAACATGACTTGGAGGATCAAATTGAGGAGTGCAACGTACCTTTCAAATGTGACTATAGGCATGCTAGCAAACCTTATACCCCTCACTCTGACCCTGATATCTTTTCTGCTGTTAATCTGTTCTCTGTGTAAACATCTCAAGAAGATGCAGCTCCATGGCAAAGGATCTCAAGATCCCAGCACCAAGGTCCACATAAAAGCTTTGCAAACTGTGACCTCCTTTCTCCTATTATGTGCCATTTACTTTCTGTCCATGGTCCTATCAGTTTGGAATTTTGAGCTGGAAAACAAACCTGTCTTCATGTTCTGCCAAGCTATCATATTCAGCTATCCTTCAACCCACCCATTCATCCTGATTTGGGGAAACAAGAAGCTAAAGCAGATTTTTCTTTCAGTTTTGTGGAACGTGAGGTACTGGGTGAAAGGACAGAAGCCTTCATCTCCATAGattcacgagaggggcattgtgtgtcttctagcagaaaacaaactggtggtgtatgaaacattttctatttcttactgggttttctgtaatgtatgtatat
>TAS2R419Pa-2_Pham_H1
caaatcaggtgcatatagaatttaaggtcaggatattgaagcaatcacaaccagtgatattacactggcatttaaaaaatttctttttatctgtttagacATGATAACTTTTCTGTCCATCACTTTTTCCGTTCTAGTAGGGGTTATATTTGTTATTGGAAATTTTGCTAATGGCTTCATAGCATTGGTACATTCCATTGAGTGGGTGAAAAGACAAAAAATCTCGTTTGCTGACCAAATTCTCACTGCTCTGGCTGTCTCCAGAGTTGGTTTGCTCTGGGTATTATTACTAAATTGGTATGCAAGTGAGTTTAATCTAGCTTTTTATAGTGAAGAAGTAAGAATCACTGTTTATAATGTCTGGGTAGTGACCAACCATTTCAGCAACTGGCTTTCTACAAGCCTCAGCATATTTTATTTGCTCAAGATTGCCACTTTCTCCAACCTGATTTTTCTTCACTTAAAGAGGAAAGTTAAGAGTGTCATTCTGGTGACGCTGTTGGGGCCTTTGCTATTTTTGGTTTGTCATATTTTTGTGATGAACATGAATCAGATTGTGTGGAGAAAAGAATATGAAGGAAACATTACTTGGAGGATCAAATTGAGGAGTGCAACGTACCTTTCAAATGTGACTGTAACCATGCTAGCAAACCTTACACCCCTCACTCTGACCCTGATGTCTTTTCTGCTGTTAATCTGTTCTCTGTGTAAACATCTCAAGAAGATGCAGCTCCATGGCAAAGGATCTCAAGATCCCAGCACCAAGGTCCACATAAAAGCTTTGCAAACTGTGACCTCCTTTCTCCTATTATGTGCCATTTACTTTCTGTCCATGATCCTATCAGTTTGGAATTTTGAGCTGGAAAAGAAACCTGTCTTCATGTTCTGCCAAGCTATCATATTCAGCTATCCTTCAACCCACCCATTCATCCTGATTTGGGGAAACAAGAAGCTCAAGCAGATTTTTCTTTCAACTTTGTGGAATGTGAGGTACTGGGTGAAAGGACAGAAGCCTTCATCTTCATAAattcccaagaggggcattgtgtgtcttctagcagaaaacaaactggtggtgtatgaaacattttctatttcttactgggttttctgtaatgtatgtatat
>TAS2R419Pa-2_Pham_H2
caaatcaggtgcatatagaatttaaggtcaggatattgaagcaatcacaaccagtgatattacactggcatttaaaaaatttctttttatctgtttagacATGATAACTTTTCTGTCCATCACTTTTTCCGTTCTAGTAGGGGTTATATTTGTTATTGGAAATTTTGCTAATGGCTTCATAGCATTGGTACATTCCATTGAGTGGGTGAAAAGACAAAAAATCTCGTTTGCTGACCAAATTCTCACTGCTCTGGCTGTCTCCAGAGTTGGTTTGCTCTGGGTATTATTACTAAATTGGTATGCAAGTGAGTTTAATCTAGCTTTTTATAGTGAAGAAGTAAGAATCACTGTTTATAATGTCTGGGTAGTGACCAACCATTTCAGCAACTGGCTTTCTACAAGCCTCAGCATATTTTATTTGCTCAAGATTGCCACTTTCTCCAACCTGATTTTTCTTCACTTAAAGAGGAAAGTTAAGAGTGTCATTCTGGTGACGCTGTTGGGGCCTTTGCTATTTTTGGTTTGTCATATTTTTGTGATGAACATGAATCAGATTGTGTGGAGAAAAGAATATGAAGGAAACATTACTTGGAGGATCAAATTGAGGAGTGCAACGTACCTTTCAAATGTGACTGTAACCATGCTAGCAAACCTTACACCCCTCACTCTGACCCTGATGTCTTTTCTGCTGTTAATCTGTTCTCTGTGTAAACATCTCAAGAAGATGCAGCTCCATGGCAAAGGATCTCAAGATCCCAGCACCAAGGTCCACATAAAAGCTTTGCAAACTGTGACCTCCTTTCTCCTATTATGTGCCATTTACTTTCTGTCCATGATCCTATCAGTTTGGAATTTTGAGCTGGAAAAGAAACCTGTCTTCATGTTCTGCCAAGCTATCATATTCAGCTATCCTTCAACCCACCCATTCATCCTGATTTGGGGAAACAAGAAGCTCAAGCAGATTTTTCTTTCAACTTTGTGGAATGTGAGGTACTGGGTGAAAGGACAGAAGCCTTCATCTTCATAAattcccaagaggggcattgtgtgtcttctagcagaaaacaaactggtggtgtatgaaacattttctatttcttactgggttttctgtaatgtatgtatat
>TAS2R42_Pham_H1
ataagtatcagaaatgaatgctcttctgcaatagtttgattgtaaatttcttaatgacgcaaagtattaaaaacttggattttttttttgtctctggaaATGGCCACCGAATTGGATAAAATCTTTCTGACTCTGGCAATAGTGGAATTCATCATCGGCATGCTGGGGAATGTGTTCATTGGACTGGCAAACTGCTCTGAAGGGATCAAGAACCAAAAGGTCTTCTCAGTTGACTTCATCCTCACCTGCTTGGCTATCTCCACAATTGGTCACCTGTTGGTGATACTGTTTGATTCACATGTAGCGGGACTTGCTCCACATTTATATGCCACAGATAGAGTAGTAAGACCTGTTACTGTGCTTTGGCACATGACTAATCACTTGACCACCTGGCTTGCCACCTGCCTGAGCATTTTCTATTTCTTTAAGATAGCCCACTTCCCCCACTCCCTTTTCCTCTGGCTGAGGTGGAGGATGAACAGAGTGATTGCTATACTCCTTACATTGTCTTTGTTCTTACTGATTTTTGACTGTTTAGTGCTAGAAATGTTTATTGATATCTCACTGAATATAATAGATAAAAGTAATCTGACTTTATACTTAGATGAAAGTAAAACTCCCTATGATAAACTCTTTCTGTTAAAAACTCTTCTTAGCTTGAACAGTTTTATCCCCTTTTCTCTGTGCCTGACCTCATTGCTTTTTTTATTTCTGTCCTTGGTGAGACATACTAGAAATTTGAAGCTTAGTTCCTTGGGCTCTAGAGACTCCAGCACAGAGGCCCACAGGAGGGCCATGAAAATGGTGATGTCTTTCCTTTTCCTCTTCATAGTTCATTTTTTTTCCTTACAAGTGGCAAATTGGACATTTTGTATATTGGGGAACAACAAGTACACACAGTTCGTCATGTTAGCCTTACATGCCTTTCCCTCGTGCCACTCATTTATTCTCATTCTGGGAAACAGCAAGCTGCGACAGACAGCTGTGAGGCTACTGTGGCATCTTAGGAACTATACAAAAAGACCAAACCCTTTACCTTTGTAGacagtctttccagaagcttttctaagagaataactcaatgaggagcatttggggatcacttccactgtgtttttgttttgttttgttttgtttttccttc
>TAS2R42_Pham_H2
ataagtatcagaaatgaatgctcttctgcaatagtttgattgtaaatttcttaatgacgcaaagtattaaaaacttggattttttttttgtctctggaaATGGCCACCGAATTGGATAAAATCTTTCTGACTCTGGCAATAGTGGAATTCATCATCGGCATGCTGGGGAATGTGTTCATTGGACTGGCAAACTGCTCTGAAGGGATCAAGAACCAAAAGGTCTTCTCAGTTGACTTCATCCTCACCTGCTTGGCTATCTCCACAATTGGTCACCTGTTGGTGATACTGTTTGATTCACATGTAGCGGGACTTGCTCCACATTTATATGCCACAGATAGAGTAGTAAGACCTGTTACTGTGCTTTGGCACATGACTAATCACTTGACCACCTGGCTTGCCACCTGCCTGAGCATTTTCTATTTCTTTAAGATAGCCCACTTCCCCCACTCCCTTTTCCTCTGGCTGAGGTGGAGGATGAACAGAGTGATTGCTATACTCCTTACATTGTCTTTGTTCTTACTGATTTTTGACTGTTTAGTGCTAGAAATGTTTATTGATATCTCACTGAATATAATAGATAAAAGTAATCTGACTTTATACTTAGATGAAAGTAAAACTCCCTATGATAAACTCTTTCTGTTAAAAACTCTTCTTAGCTTGAACAGTTTTATCCCCTTTTCTCTGTGCCTGACCTCATTGCTTTTTTTATTTCTGTCCTTGGTGAGACATACTAGAAATTTGAAGCTTAGTTCCTTGGGCTCTAGAGACTCCAGCACAGAGGCCCACAGGAGGGCCATGAAAATGGTGATGTCTTTCCTTTTCCTCTTCATAGTTCATTTTTTTTCCTTACAAGTGGCAAATTGGACATTTTGTATATTGGGGAACAACAAGTACACACAGTTCGTCATGTTAGCCTTACATGCCTTTCCCTCGTGCCACTCATTTATTCTCATTCTGGGAAACAGCAAGCTGCGACAGACAGCTGTGAGGCTACTGTGGCATCTTAGGAACTATACAAAAAGACCAAACCCTTTACCTTTGTAGacagtctttccagaagcttttctaagagaataactcaatgaggagcatttggggatcacttccactgtgtttttgttttgttttgttttgtttttccttc
>TAS2R5_Pham_H1
caaatccagattctgtggtgtgcacatttaccctggtgtgttattgctgctaggggatctgagctcagccaggagcagtgagagcctcccctcccccgtcATGCTGAGCGCTGGCCTAGGACTGCTGATGCTGGTGGCCGTGATTGAATTTCTCATCGGTTTAATTGGAAATGGAATCCTTGTGGTCTGGAGTTTAAGAGAATGGATCAGAAAATTCAGCTGGTCCTCATATAACCTCATTATCCTGGGCCTGGCTGGCTGCCGGTTTCTCCTGCAGTGGCTGATCATTTTGGACTTAAGCTTGTTTCCCCTTTTCCAGAGCAGCAGTTGGCTTCGCTATCTTAATGTCTTCTGGGTCCTGGTAAGCCAGGCCAGCTTGTGGTTTGCCACCTTCCTCAGTGTCTTCTATTGCAAGAAGATCACCACCTTTGATCGCCCTGCCTACTTGTGGCTGAAGCAGAGGGCCTATAACCTGAGTCTGTGGTGCCTTCTGGGCTACTTTATAATCAGTTTGTTACTTACAGTCCAAGTTGGCTTAACGGTCCATCATCCTCCCCAAGGAAACAGCAGCATTCGTTATCCCTTTGAACACTGGCAGTACCTGTATGTATTTCAGCTCAATTCTGGAAGTTATTTGCCTTTAATGGTGTTTCTTGTTTCCTCTGGGATGCTGATTATCTCTTTGTATACACACCACAAGAAGATGAAGGTCCATTCAGCTGGTAGGAGGGATGCCCGGGCCAAGGCTCACATCACTGCCCTGAAGTCCTTGGGCTGCTTCCTCTTACTTCACCTGGTTTATATCGTGGCCAGCCCCTTCTCCATCACCTCCAAGACTTATCCTCCTGATCTCACCAGTGTCTTCATCTGGGAGACACTCATGGCGGCCTATCCTTCTCTTCATTCTCTCATGTTGATCATGGGGATTCCTAGGGTGAAGCAGACTTGTCAGAAGATCCTGTGGAAGACAGTGTGTGCTCGGAGATGCTGGGGCCCATGAtctaggaagaaaagtgtggtcagggcactcttgggacgctcttttgatagctgtctgtaagggagctgccttctatgtcttttaagattttccttctttt
>TAS2R5_Pham_H2
caaatccagattctgtggtgtgcacatttaccctggtgtgttattgctgctaggggatctgagctcagccaggagcagtgagagcctcccctcccccgtcATGCTGAGCGCTGGCCTAGGACTGCTGATGCTGGTGGCCGTGATTGAATTTCTCATCGGTTTAATTGGAAATGGAATCCTTGTGGTCTGGAGTTTAAGAGAATGGATCAGAAAATTCAGCTGGTCCTCATATAACCTCATTATCCTGGGCCTGGCTGGCTGCCGGTTTCTCCTGCAGTGGCTGATCATTTTGGACTTAAGCTTGTTTCCCCTTTTCCAGAGCAGCAGTTGGCTTCGCTATCTTAATGTCTTCTGGGTCCTGGTAAGCCAGGCCAGCTTGTGGTTTGCCACCTTCCTCAGTGTCTTCTATTGCAAGAAGATCACCACCTTTGATCGCCCTGCCTACTTGTGGCTGAAGCAGAGGGCCTATAACCTGAGTCTGTGGTGCCTTCTGGGCTACTTTATAATCAGTTTGTTACTTACAGTCCAAGTTGGCTTAACGGTCCATCATCCTCCCCAAGGAAACAGCAGCATTCGTTATCCCTTTGAACACTGGCAGTACCTGTATGTATTTCAGCTCAATTCTGGAAGTTATTTGCCTTTAATGGTGTTTCTTGTTTCCTCTGGGATGCTGATTATCTCTTTGTATACACACCACAAGAAGATGAAGGTCCATTCAGCTGGTAGGAGGGATGCCCGGGCCAAGGCTCACATCACTGCCCTGAAGTCCTTGGGCTGCTTCCTCTTACTTCACCTGGTTTATATCGTGGCCAGCCCCTTCTCCATCACCTCCAAGACTTATCCTCCTGATCTCACCAGTGTCTTCATCTGGGAGACACTCATGGCGGCCTATCCTTCTCTTCATTCTCTCATGTTGATCATGGGGATTCCTAGGGTGAAGCAGACTTGTCAGAAGATCCTGTGGAAGACAGTGTGTGCTCGGAGATGCTGGGGCCCATGAtctaggaagaaaagtgtggtcagggcactcttgggacgctcttttgatagctgtctgtaagggagctgccttctatgtcttttaagattttccttctttt
>TAS2R50_Pham_H1
ataaaatttaacatcagggtattaaagaaatcacagccagtgatattaggcttgcattttctttctttctttctttctttttctttttttttttttggttcagatATGATACCTTTTCTACACATTTTTTTTTCAGTTCTAATATTGGTTTTATTTGTTCTTGGAAATTTTGCCAATGGCTTCATAGCACTGGTAAATTTCATTGACTGGGTGAAAAGAAAAAAGATCTCCTTGGCTGACCAAATTCTCACTGCTCTGGCAGTCTCCAGAGTTGGTTTGCTCTGGGCGTTATTATTAAATTGGTATTTAACTGAGTTGAATCCAGCTTTTTATAGTGTAGAGTTAAGAATTACTTCTTATAATGCCTGGGTGGTAACTAACCATTTCAGCATGTGGCTTGCTGCTAGCCTCAGCATATTTTATTTGCTCAAGATTGCCAATTTCTCCAACCTTAGTTTTCTTAATTTAAAGAGGAGAGTTAGGAGTATCATTCTGGTAATACTGTTGGGGTCTTTGTTATTTTTGGTTTGTCATCTTCTTGCGGTAAACATGGATGAGAATATGTGGACAGAAGAATATGAAGGAAACATGACCGGGAAGATGAAATTGAGGAATGCAGCACACCTTTCATATATGACTGTAACTACCCTGTGGAGCTTCATACCCTTTATGCTGTCCCTGATATCTTTTCTGATGCTAATCTTTTCTCTGTGTAAACATCTCAAGAAGATGCAGCTCCATGGTGAAGGATCTCGAGATCCCAGCACCACGGTCCACATAAAAGCTTTGCAAACTCTGATCTCCTTTCTCTTGTTATGTGCCATTTTCTTTCTATTCCTAATCATTTCGGTTTGGAGTCCTAGGAGGCTGCAGAATGAACCAGTTTTCATGGTTTGCAAGGCTGTTGGAAATATATATCTTTCTTTCGACTCATTCGTCCTAATTTGGAGAACCAAGAAGCTAAAACACATCTTTCTTTTGATTTTATGTCAGATTAGGTGCTGAgtaaaatacctgaaactctcaactttctagattcacaagtgggacatcgcgtgtgtcttctaggagaaaacaaactgatagtgtctggaacattttatac
>TAS2R50_Pham_H2
ataaaatttaacatcagggtattaaagaaatcacagccagtgatattaggcttgcattttctttctttctttctttctttttctttttttttttttggttcagatATGATACCTTTTCTACACATTTTTTTTTCAGTTCTAATATTGGTTTTATTTGTTCTTGGAAATTTTGCCAATGGCTTCATAGCACTGGTAAATTTCATTGACTGGGTGAAAAGAAAAAAGATCTCCTTGGCTGACCAAATTCTCACTGCTCTGGCAGTCTCCAGAGTTGGTTTGCTCTGGGCGTTATTATTAAATTGGTATTTAACTGAGTTGAATCCAGCTTTTTATAGTGTAGAGTTAAGAATTACTTCTTATAATGCCTGGGTGGTAACTAACCATTTCAGCATGTGGCTTGCTGCTAGCCTCAGCATATTTTATTTGCTCAAGATTGCCAATTTCTCCAACCTTAGTTTTCTTAATTTAAAGAGGAGAGTTAGGAGTATCATTCTGGTAATACTGTTGGGGTCTTTGTTATTTTTGGTTTGTCATCTTCTTGCGGTAAACATGGATGAGAATATGTGGACAGAAGAATATGAAGGAAACATGACCGGGAAGATGAAATTGAGGAATGCAGCACACCTTTCATATATGACTGTAACTACCCTGTGGAGCTTCATACCCTTTATGCTGTCCCTGATATCTTTTCTGATGCTAATCTTTTCTCTGTGTAAACATCTCAAGAAGATGCAGCTCCATGGTGAAGGATCTCGAGATCCCAGCACCACGGTCCACATAAAAGCTTTGCAAACTCTGATCTCCTTTCTCTTGTTATGTGCCATTTTCTTTCTATTCCTAATCATTTCGGTTTGGAGTCCTAGGAGGCTGCAGAATGAACCAGTTTTCATGGTTTGCAAGGCTGTTGGAAATATATATCTTTCTTTCGACTCATTCGTCCTAATTTGGAGAACCAAGAAGCTAAAACACATCTTTCTTTTGATTTTATGTCAGATTAGGTGCTGAgtaaaatacctgaaactctcaactttctagattcacaagtgggacatcgcgtgtgtcttctaggagaaaacaaactgatagtgtctggaacattttatac
>TAS2R60_Pham_H1
cggggcaggtggagggacaaccatatcctacaagaccttccagagcaacccaacagaaatagcccttgaagctttgggacccatcttgtccaccagagagATGAATGGAGATCACATGGTTCCAGGATCTTCGGTGACTGACGAGAAGGCCATCATCTTGGTTATCATTTTACTCCTTTTGTGCCTGGTAGCAATAGCAGGCAATGGCTTCATCACTGCTGCTCTGGGTGTGGAGTGGGTGCTACGGGGAACGTTGTTGCCTTGTGATAAGTTACTGGTTAGCTTAGGGGCCTCTCGCTTTTGTCTGCAGTGGGTGGTAATGGGTAAGACCATTTATGTTTTGCTGTATCCGATGGCCTTCCCATACAACCCTGTACTGCAGTTTCTAGCTTTCCAGTGGGACTTCCTGAATGCTGCCACCTTGTGGTTCTCTAGCTGGCTCAGTGTCTTCTATTGTGTGAAAATTGCCACCTTCACCCACCCTGTGTTCCTCTGGCTAAAGCACAAGTTGTCTGAGTGGGTACCATGGATGTTCTTCAGCTCTGTAGGGCTCTCCAGCTTCACCACCATTCTATTTTTCATAGGCAACCACAGAATATATCAGAATTATTTAAGGAACCATCTACAACCTTGGAATGTCACTGGCAATAGCATACGGAGCTACTGTGAGAAATTCTACTTTTTCCCTCTAAAAATGATTACTTGGACAATGCCCACTGCTGTCTTTTTCATTTGCATGATTTTGCTCATCACGTCTCTGGGAAGACACATGGAGAAGGCTCTCCTTACAACCTCAGGATTCCGAGAACCCAGTGTGCAGGCACACGTAAAGGCTCTGCTGGCTCTCCTCTCTTTTGCCATGCTCTTCATCTCGTATTTCCTGTCACTGGTGCTCAGTGCTGCAGGTATTTTTCCACCTCTGGACTTTAAATTCTGGGTGGGGGAGTCAGTGATTTATCTGTGTGCAGCAGTTCACCCCATCATTCTGCTCTTCAGCAACCGCAGGCTGAGAGCTGTGCTGGAGAGGTGCCATTCCTCGAGGTGCGGGACACCTTGAgccacagctgatgaaaaacttcaaggagattcctgtggagaaggcatggactcaaagggtcgtagcttctctctttgccacattgaatgttttctccctg
>TAS2R60_Pham_H2
cggggcaggtggagggacaaccatatcctacaagaccttccagagcaacccaacagaaatagcccttgaagctttgggacccatcttgtccaccagagagATGAATGGAGATCACATGGTTCCAGGATCTTCGGTGACTGACGAGAAGGCCATCATCTTGGTTATCATTTTACTCCTTTTGTGCCTGGTAGCAATAGCAGGCAATGGCTTCATCACTGCTGCTCTGGGTGTGGAGTGGGTGCTACGGGGAACGTTGTTGCCTTGTGATAAGTTACTGGTTAGCTTAGGGGCCTCTCGCTTTTGTCTGCAGTGGGTGGTAATGGGTAAGACCATTTATGTTTTGCTGTATCCGATGGCCTTCCCATACAACCCTGTACTGCAGTTTCTAGCTTTCCAGTGGGACTTCCTGAATGCTGCCACCTTGTGGTTCTCTAGCTGGCTCAGTGTCTTCTATTGTGTGAAAATTGCCACCTTCACCCACCCTGTGTTCCTCTGGCTAAAGCACAAGTTGTCTGAGTGGGTACCATGGATGTTCTTCAGCTCTGTAGGGCTCTCCAGCTTCACCACCATTCTATTTTTCATAGGCAACCACAGAATATATCAGAATTATTTAAGGAACCATCTACAACCTTGGAATGTCACTGGCAATAGCATACGGAGCTACTGTGAGAAATTCTACTTTTTCCCTCTAAAAATGATTACTTGGACAATGCCCACTGCTGTCTTTTTCATTTGCATGATTTTGCTCATCACGTCTCTGGGAAGACACATGGAGAAGGCTCTCCTTACAACCTCAGGATTCCGAGAACCCAGTGTGCAGGCACACGTAAAGGCTCTGCTGGCTCTCCTCTCTTTTGCCATGCTCTTCATCTCGTATTTCCTGTCACTGGTGCTCAGTGCTGCAGGTATTTTTCCACCTCTGGACTTTAAATTCTGGGTGGGGGAGTCAGTGATTTATCTGTGTGCAGCAGTTCACCCCATCATTCTGCTCTTCAGCAACCGCAGGCTGAGAGCTGTGCTGGAGAGGTGCCATTCCTCGAGGTGCGGGACACCTTGAgccacagctgatgaaaaacttcaaggagattcctgtggagaaggcatggactcaaagggtcgtagcttctctctttgccacattgaatgttttctccctg
>TAS2R62_Pham_H1
cagggtggcttgacttggccagagagactgtttttccctgcagatgtgtcccagtcctctgcagtaggagccgagacttagcagaacctccctggagaagATGCCCTCCTCGCCCACATTGATCTTCATGGCCATCTTTTGCCTGGAGTCATTGGCTGCAATGCTGCAGAATGGCTTCTTGGTCACAGTGCTGGGCAGGGAGTGGGTAAGGTGCCGGACTCTGTCCGCAAGTGACATGATTGTGGCCTGTCTCGCTGCCTCCCGGTTCTGCCTCCATGGGGTAGCCATGGTGAACAACTTCCTGGCCTCAGATTTTTGGCACACAGTTCCCTATGTGAACACCTTCTGGGACCTTTTCAATGCCCTCACTTTGTGGTTTACTGCCTTGCTTGCTGCTTTCTACTGTGTGAAGATCTCATCTTTCTCCCACCCCACCTTCGCCTGGCTGAAGTGGAGGATCTCTCGGTCAGTGCCCAGGCTGATCCAGGTCTCCCTGATCATCTGTGGCCTGGAAGTCATCTCATCAGCCACTGGGAATGTACTGTTTGGTCCGAGGAAGGTCTCCCTGAATTCCTACGGAAACGAAACTCTAGTTTATAGAGTGCAGGCTTCATTTGAGCTCTACTTTTTCCTTTATGAAGGGTTTGTGTTGTTGATTCCATTCCTCCTGTTCCTAGTGTCCACTGTCTTGCTCATAGTCTCACTGTGCTGGCACTTGGGGCAGATGAGGGACCGCAGGCCCGGGCCCTGTCATCCCAGCACCCAGGCTTACACCGTGGCTCTAAAGTCACTCATCGTTTCCCTCATCTTCTGTACATTGTACTTCCTGTTCTTGTTTGTTTCTGCTTTGAAAATCATAAACTTTCAGAATCACTGGCACTGGGCCTGGGAAGTGCTAATCTATGCCAACATCTGTCTGCACTCTACCTTCCTGGTGCTGAGGAGCCCCAAACTGAAAAAGGGCCTGAAGACATGGCCTCAGCTGCAGTGCCCATGTGCTGCTGGCTCATAGggctttggaaggtgctggccatagggtggttctgctcctgagtcatccgtgtcaataaccagtcctgtgatgaatgatcctggttctggcaggaatgcat
>TAS2R62_Pham_H2
cagggtggcttgacttggccagagagactgtttttccctgcagatgtgtcccagtcctctgcagtaggagccgagacttagcagaacctccctggagaagATGCCCTCCTCGCCCACATTGATCTTCATGGCCATCTTTTGCCTGGAGTCATTGGCTGCAATGCTGCAGAATGGCTTCTTGGTCACAGTGCTGGGCAGGGAGTGGGTAAGGTGCCGGACTCTGTCCGCAAGTGACATGATTGTGGCCTGTCTCGCTGCCTCCTGGTTCTGCCTCCATGGGGTAGCCATGGTGAACAACTTCCTGGCCTCAGATTTTTGGCACACAGTTCCCTATGTGAACACCTTCTGGGACCTTTTCAATGCCCTCACTTTGTGGTTTACTGCCTTGCTTGCTGCTTTCTACTGTGTGAAGATCTCATCTTTCTCCCACCCCACCTTCGCCTGGCTGAAGTGGAGGATCTCTCGGTCAGTGCCCAGGCTGATCCAGGTCTCCCTGATCATCTGTGGCCTGGAAGTCATCTCATCAGCCACTGGGAATGTACTGTTTGGTCCGAGGAAGGTCTCCCTGAATTCCTACGGAAACGAAACTCTAGTTTATAGAGTGCAGGCTTCATTTGAGCTCTACTTTTTCCTTTATGAAGGGTTTGTGTTGTTGATTCCATTCCTCCTGTTCCTAGTGTCCACTGTCTTGCTCATAGTCTCACTGTGCTGGCACTTGGGGCAGATGAGGGACCGCAGGCCCGGGCCCTGTCATCCCAGCACCCAGGCTTACACCGTGGCTCTAAAGTCACTCATCGTTTCCCTCATCTTCTGTACATTGTACTTCCTGTTCTTGTTTGTTTCTGCTTTGAAAATCATAAACTTTCAGAATCACTGGCACTGGGCCTGGGAAGTGCTAATCTATGCCAACATCTGTCTGCACTCTACCTTCCTGGTGCTGAGGAGCCCCAAACTGAAAAAGGGCCTGAAGACATGGCCTCAGCTGCAGTGCCCATGTGCTGCTGGCTCATAGggctttggaaggtgctggccatagggtggttctgctcctgagtcatccgtgtcaataaccagtcctgtgatgaatgatcctggttctggcaggaatgcat
>TAS2R7_Pham_H1
aacaaagagtcgaaaactacatcaaaatctaagaagcaggtgtggatgtcaaactccatcaggtcaactagaaactaattgcgtatttctctatttaaacATGACAGATAAAGTACAGACTACTTTACTATTCTTAGCAATTGGAGAGTTTTCAGTGGGGATCTTAGGGAATGCGTTCATTGGATTGGTAAACTGCATGGACTGGGTCAAGAAGAGGAAAATTGCCTCCATTGATTTAATCCTCACAAGTCTGGCCATTTCCAGAATTTGTCTATTATGTGTAATATTATTAGATTGTTTTATGTTGGTGCTGTATCCAGATGTCTATGCCACTGGTAAACAAATGAGAATCATTGACTTCTTCTGGACACTAACCAACCATTTAAGTATCTGGTTTGCAACCTGCCTCAGCATTTACTATTTCTTCAAGATAGCTAATTTCTTTCACCCACTTTTCCTCTGGATGAAGTGGAGAATTGACAGGGTGATTTCCTGGATTCTACTGGGGTGCATGGTTCTCTCTGTGTTTATTAACCTTCCAGCCACTGAGAATTTGAATGCTGATTTCAGGCGTTGTGTGAAGGCAAAGAGGAAAACAAACTTAACTTGGAGTTGCAGAGTAACTAAAGCTCAACATGCTTCTACCAAGTTATTTCTCAACCTAGTAACGCTGCTCCCCTTTTCTGTGTGCCTGGTGTCATTTTTCCTCTTGATCCTCTCCCTGTGGAGACATATCAGGCGAATGCAGCTCAGTGCCACAGGGTGCAGAGACCCCAGCACAGAAGCCCATGTGAGAGCCCTGAAAGCTGTCATTTCCTTCCTTTTCCTCTTTATTGCCTACTATTTGTCCTTTCTCATCGCCACCTCCAGCTACTTTATTCCAGAGACGGAATTAGCTGTGATTTTTGGTGAGTTCATAGCTCTAATCTACCCCTCAAGCCATTCATTTATCCTAATACTGGGGAACAATAAATTAAGACGTGCATCTCTAAAGGTGCTTTGGACAGTAATGTCTATTCTAAAAGGAAGAAAATTTCAACAGAAACAGATCTGAagaaaaactaagcttttctaggacaaacaaagataagatgtttctaaattaacttcagttgttgcattaatgttttatggattaatgactccattaatca
>TAS2R7_Pham_H2
aacaaagagtcgaaaactacatcaaaatctaagaagcaggtgtggatgtcaaactccatcaggtcaactagaaactaattgcgtatttctctatttaaacATGACAGATAAAGTACAGACTACTTTACTATTCTTAGCAATTGGAGAGTTTTCAGTGGGGATCTTAGGGAATGCGTTCATTGGATTGGTAAACTGCATGGACTGGGTCAAGAAGAGGAAAATTGCCTCCATTGATTTAATCCTCACAAGTCTGGCCATTTCCAGAATTTGTCTATTATGTGTAATATTATTAGATTGTTTTATGTTGGTGCTGTATCCAGATGTCTATGCCACTGGTAAACAAATGAGAATCATTGACTTCTTCTGGACACTAACCAACCATTTAAGTATCTGGTTTGCAACCTGCCTCAGCATTTACTATTTCTTCAAGATAGCTAATTTCTTTCACCCACTTTTCCTCTGGATGAAGTGGAGAATTGACAGGGTGATTTCCTGGATTCTACTGGGGTGCATGGTTCTCTCTGTGTTTATTAACCTTCCAGCCACTGAGAATTTGAATGCTGATTTCAGGCGTTGTGTGAAGGCAAAGAGGAAAACAAACTTAACTTGGAGTTGCAGAGTAACTAAAGCTCAACATGCTTCTACCAAGTTATTTCTCAACCTAGTAACGCTGCTCCCCTTTTCTGTGTGCCTGGTGTCATTTTTCCTCTTGATCCTCTCCCTGTGGAGACATATCAGGCGAATGCAGCTCAGTGCCACAGGGTGCAGAGACCCCAGCACAGAAGCCCATGTGAGAGCCCTGAAAGCTGTCATTTCCTTCCTTTTCCTCTTTATTGCCTACTATTTGTCCTTTCTCATCGCCACCTCCAGCTACTTTATTCCAGAGACGGAATTAGCTGTGATTTTTGGTGAGTTCATAGCTCTAATCTACCCCTCAAGCCATTCATTTATCCTAATACTGGGGAACAATAAATTAAGACGTGCATCTCTAAAGGTGCTTTGGACAGTAATGTCTATTCTAAAAGGAAGAAAATTTCAACAGAAACAGATCTGAagaaaaactaagcttttctaggacaaacaaagataagatgtttctaaattaacttcagttgttgcattaatgttttatggattaatgactccattaatca
>TAS2R8_Pham_H1
ttgcatgattcgaagaatttatttatcatgcttcaacagatcacctgtaaattagctcatctacggtgatatttgacatcagattgttctctctacaaacATGTTCAGTCCTGCAGATAACATCTTTATAATCCTAATAACTGGAGAATTCATAATAGGAATATTGGGGAATGGATACATTGGACTAGTCAACTGGATTGACTGGATTAAGAAGAAAAAGATCTCCACAATTGACTGCATCCTCACCAATTTAGTTATCTCCAGAATTTGTTTGATCAGTGTAATGGTTGTAAATGGCATTGTAATAGTACTTTACCCGGACGTTTATACAAAAACTAAACTACAGATAGTCATTTGTACCTTCTGGACATTTGCCAACTACTTAAATATGTGGTTTACTGCCTGCCTTAATGTCTTCTATTCTCTCAAGGTAGCCAATTCCTCTCACCCACTTTTTCTCTGGCTGAAGCGGAAAATTGATATGGTGGTTCGCTGGATCCTGCTGGGATGTTTTGCCATTTCCTTGTTGGTCAGTCTTATAATAGCAACAGTACTGAGTCATGATTATAGGTTTCATGCAATTGCCAAACATAAAAGAAACGTTACTGAAATGTTCCATGTGAGTAAAATGCCATATTTTGAACCTTTGACTCTCTTTAACTTGCTTGCAATTGTCCCATTTATTGTGTCATTGATGTCATTTTTCCTTTTAGTAAGATCTTTGTGGAGACATACCAAGCAAATAAAACTCTATGCTACTGGCGGTAGAGACCCAAGCACAGAAGCTCATGTGAGAGCCATTAAAACTATGACTTTGCTTATCTTCTTTTTTTTCCTATACTATATTACTTCTCTTTTGGTGAACTTTAGCTATCTTATTACAAACTACAAGTTAGCTATGGCGTTTGGAGAGATTGTAGCAATTCTCTATCCCTCGGGTCACTCACTTATTTTAATTATTTTAAATAACAAACTGAGGCAGGCATCTGTCAGAATGCTGACATGTAGAAAAATTGCCTGCGTGACATGAaatctttgttgtataaattgaatttaaaatcaaatattcactaacaaaaaatataattttcttataagtctattctcattttccccagttatgtcattta
>TAS2R8_Pham_H2
ttgcatgattcgaagaatttatttatcatgcttcaacagatcacctgtaaattagctcatctacggtgatatttgacatcagattgttctctctacaaacATGTTCAGTCCTGCAGATAACATCTTTATAATCCTAATAACTGGAGAATTCATAATAGGAATATTGGGGAATGGATACATTGGACTAGTCAACTGGATTGACTGGATTAAGAAGAAAAAGATCTCCACAATTGACTGCATCCTCACCAATTTAGTTATCTCCAGAATTTGTTTGATCAGTGTAATGGTTGTAAATGGCATTGTAATAGTACTTTACCCGGACGTTTATACAAAAACTAAACTACAGATAGTCATTTGTACCTTCTGGACATTTGCCAACTACTTAAATATGTGGTTTACTGCCTGCCTTAATGTCTTCTATTCTCTCAAGGTAGCCAATTCCTCTCACCCACTTTTTCTCTGGCTGAAGCGGAAAATTGATATGGTGGTTCGCTGGATCCTGCTGGGATGTTTTGCCATTTCCTTGTTGGTCAGTCTTATAATAGCAACAGTACTGAGTCATGATTATAGGTTTCATGCAATTGCCAAACATAAAAGAAACGTTACTGAAATGTTCCATGTGAGTAAAATGCCATATTTTGAACCTTTGACTCTCTTTAACTTGCTTGCAATTGTCCCATTTATTGTGTCATTGATGTCATTTTTCCTTTTAGTAAGATCTTTGTGGAGACATACCAAGCAAATAAAACTCTATGCTACTGGCGGTAGAGACCCAAGCACAGAAGCTCATGTGAGAGCCATTAAAACTATGACTTTGCTTATCTTCTTTTTTTTCCTATACTATATTACTTCTCTTTTGGTGAACTTTAGCTATCTTATTACAAACTACAAGTTAGCTATGGCGTTTGGAGAGATTGTAGCAATTCTCTATCCCTCGGGTCACTCACTTATTTTAATTATTTTAAATAACAAACTGAGGCAGGCATCTGTCAGAATGCTGACATGTAGAAAAATTGCCTGCGTGACATGAaatctttgttgtataaattgaatttaaaatcaaatattcactaacaaaaaatataattttcttataagtctattctcattttccccagttatgtcattta
>TAS2R9_Pham_H1
ataccacggtctaagtggtatacagatacattgttcttcactggtcagctgaaagtcaattcatcatcagtgatattcaaaatcagaagtctctgctggtATGCCAAGTACAATAGAGGCAATATATATTATTTTAATTGCTGGTGAATTGACCATAGGGATTTGGGGAAATGGATTCATTGTACTAGTTAACTGCATTGACTGGCTCAAAAGAAGAGATGTTTCCTTGATTGACATCATCCTGATCAGCTTGGCCATCTCCAGAATCTGTTTGCTGTGTGTAATATCATTAGATGGCTTCTTTATACTGCTCTTTCCAGGTACATATGACATTAATGTGCTAGAAAGCATTATGGATGCTGTCTGGACATTTGCCAATAATTCAAGTCTCTGGTTTACTTCTTGCCTCAGTATCTTCTATTTACTCAAGATAGCCAATATATCCCACCCATTTTTCTTYTGGCTGAAGCTAAAGATCAACAAGGTCATCCTTGCGATTCTTCTGGGGTCCTTTCTTATCTCCTTAATTATTAGCTTTCCAATTAATGGTATGTGGTATCACCTTTTCAAGGTCAGTCATGAAGAAAACATTACTTGGGCATTCAAAGTGAGTAMAATTCCAGGTGCTTTCAAACAGTTAACCCTGAACCTGGGGGCGATGGTTCCCTTTATCCTTTGCCTGATCTCATTTTTCTTGTTACTTTTCTCCTTAGTTAGACACACCAAGCAGATTCAACTGCATGCTACAGGGTTGAGAGACCCCAGCACAGAGGCCCACATGAGGGCCATAAAGGCAGTGATCATCTTTCTGCTCCTCCTCATTGTGTACTACCCAGTCTTTCTTGTTATGACCTCTAGCACTCTGATTCCCCAGGGAAAATTAGTGTTGATGATTGGTGACATAGTAACTGTCATTTTCCCATCAAGCCATTCATTCATTCTAATCATGGGAAACAGCAAGTTGAGGGAAGCTTTTCTGAAGATGCTAAGATTTGTGAAGGGTTTCCTTAGAAGAAGAAAGCCTTTTGGTCCATAGagacccctaaaaaccccataaagcctgactacaaggagaaagaaatcaacaacaggtattctcccttctgtttgcattcattttctcttacatgctattg
>TAS2R9_Pham_H2
ataccacggtctaagtggtatacagatacattgttcttcactggtcagctgaaagtcaattcatcatcagtgatattcaaaatcagaagtctctgctggtATGCCAAGTACAATAGAGGCAATATATATTATTTTAATTGCTGGTGAATTGACCATAGGGATTTGGGGAAATGGATTCATTGTACTAGTTAACTGCATTGACTGGCTCAAAAGAAGAGATGTTTCCTTGATTGACATCATCCTGATCAGCTTGGCCATCTCCAGAATCTGTTTGCTGTGTGTAATATCATTAGATGGCTTCTTTATACTGCTCTTTCCAGGTACATATGACATTAATGTGCTAGAAAGCATTATGGATGCTGTCTGGACATTTGCCAATAATTCAAGTCTCTGGTTTACTTCTTGCCTCAGTATCTTCTATTTACTCAAGATAGCCAATATATCCCACCCATTTTTCTTYTGGCTGAAGCTAAAGATCAACAAGGTCATCCTTGCGATTCTTCTGGGGTCCTTTCTTATCTCCTTAATTATTAGCTTTCCAATTAATGGTATGTGGTATCACCTTTTCAAGGTCAGTCATGAAGAAAACATTACTTGGGCATTCAAAGTGAGTAMAATTCCAGGTGCTTTCAAACAGTTAACCCTGAACCTGGGGGCGATGGTTCCCTTTATCCTTTGCCTGATCTCATTTTTCTTGTTACTTTTCTCCTTAGTTAGACACACCAAGCAGATTCAACTGCATGCTACAGGGTTGAGAGACCCCAGCACAGAGGCCCACATGAGGGCCATAAAGGCAGTGATCATCTTTCTGCTCCTCCTCATTGTGTACTACCCAGTCTTTCTTGTTATGACCTCTAGCACTCTGATTCCCCAGGGAAAATTAGTGTTGATGATTGGTGACATAGTAACTGTCATTTTCCCATCAAGCCATTCATTCATTCTAATCATGGGAAACAGCAAGTTGAGGGAAGCTTTTCTGAAGATGCTAAGATTTGTGAAGGGTTTCCTTAGAAGAAGAAAGCCTTTTGGTCCATAGagacccctaaaaaccccataaagcctgactacaaggagaaagaaatcaacaacaggtattctcccttctgtttgcattcattttctcttacatgctattg
>TAS2R1_Epat_H1
gaggaatcctgatctaattgaagaatagcgtgaataacccaatcggtccaaagctctataactgcattattttttaagtaaataattttttattcctaaaATGCTAGAGTCACACCTGATTATCTATTTTCTTCTTGCAGTGATACAATTTCTTCTTGGGACTTTCACAAATGGCATCATTGTGGTGGTGAATGGCATTGACTTGATCAAGCACAGAAAAATGGCTCCGCTGGATCTTCTTCTTTCTTGCCTGGCGGTTTCTAGAATTTTTCTGCAGTTGTTCATCTTCTACATTAATGTGGTTGTTATCTTCTTGATAGAATTCATCACGTGTTCTGCGAGTTGTGCATTTCTCGTATTTGTAAATGAATTGGAACTTTGGCTTGCCACATGGCTCGGCGTTTTCTACTGTGCCAAGGTTGCCAGCGTCCCTCACCCACTCTTCATCTGGTTGAAGATGAGGATATCCAAGTTAGTCCCGTGGATGATCCTGGGATCTCTGCTATATGTATCTATGATTTGTATTTTCCATATCAAATATACAGGGTTTATGGTCCCGTACTTCTTAAGGAAACTTTTCTTCCAAAATGCCACAATTCAAACAGAAGTTAAACAGGCTATACAGATTTTCTCTTTTGTTGCTGAGCTCTTAGTGCCATTACTTATCTTCCTTGTTGCTGTTCTGCTCTTGATTTTCTCTCTGGGGAGGCACACCCGGCAAATGCGAAACACAGTGGCTGGCAGCAGGGTTCCTGGCAGGGGTGCCCACATCAGCGCGTTGCTGTCCATCCTGTCCTTCCTGATCCTCTACATCTCCCACTACTTGATAAAAGCTTTTCTCTCTTCTCTAAAGTTTCATGTCAAAAGGTTCGTCTTTCTGTTCTGCATCCTTGTGATTGGTACATACCCTTCTGGACACTCTCTCATCTTAATTTTAGGAAATCCTAAATTGAAACAAAATACAAAAAAGTTCCTCTGCCACAGTAAGTGCTGTCAGTGAgagagaactttgatcagttcatagaacccatgattcaatgatttacccacgccggccacacttccctcagccagacaaagcagcctgttcataaatatac
>TAS2R1_Epat_H2
gaggaatcctgatctaattgaagaatagcgtgaataacccaatcggtccaaagctctataactgcattattttttaagtaaataattttttattcctaaaATGCTAGAGTCACACCTGATTATCTATTTTCTTCTTGCAGTGATACAATTTCTTCTTGGGACTTTCACAAATGGCATCATTGTGGTGGTGAATGGCATTGACTTGATCAAGCACAGAAAAATGGCTCCGCTGGATCTTCTTCTTTCTTGCCTGGCGGTTTCTAGAATTTTTCTGCAGTTGTTCATCTTCTACATTAATGTGGTTGTTATCTTCTTGATAGAATTCATCACGTGTTCTGCGAGTTGTGCATTTCTCGTATTTGTAAATGAATTGGAACTTTGGCTTGCCACATGGCTCGGCGTTTTCTACTGTGCCAAGGTTGCCAGCGTCCCTCACCCACTCTTCATCTGGTTGAAGATGAGGATATCCAAGTTAGTCCCGTGGATGATCCTGGGATCTCTGCTATATGTATCTATGATTTGTATTTTCCATATCAAATATACAGGGTTTATGGTCCCGTACTTCTTAAGGAAACTTTTCTTCCAAAATGCCACAATTCAAACAGAAGTTAAACAGGCTATACAGATTTTCTCTTTTGTTGCTGAGCTCTTAGTGCCATTACTTATCTTCCTTGTTGCTGTTCTGCTCTTGATTTTCTCTCTGGGGAGGCACACCCGGCAAATGCGAAACACAGTGGCTGGCAGCAGGGTTCCTGGCAGGGGTGCCCACATCAGCGCGTTGCTGTCCATCCTGTCCTTCCTGATCCTCTACATCTCCCACTACTTGATAAAAGCTTTTCTCTCTTCTCTAAAGTTTCATGTCAAAAGGTTCGTCTTTCTGTTCTGCATCCTTGTGATTGGTACATACCCTTCTGGACACTCTCTCATCTTAATTTTAGGAAATCCTAAATTGAAACAAAATACAAAAAAGTTCCTCTGCCACAGTAAGTGCTGTCAGTGAgagagaactttgatcagttcatagaacccatgattcaatgatttacccacgccggccacacttccctcagccagacaaagcagcctgttcataaatatac
>TAS2R10_Epat_H1
tgagaagaaagtcatacttccatcaagcagccaatatatgcctcgttctgcagcaggtaatctaagatagacgtaacagaagcaatattaagaattagcagatATGCTAAGTGTAGTGGAAGGCATCCTCATTTTTGTTGTAATTAGTGAGTCAGTATTTGCGGTTTTAGGGAATGGATTTATTGGACTTGTAAACTGCATTGACTGTGCCAAGAATAAGTTATCTACAATTGGCTTTATTCTCACCGGCTTAGCTATTTCTAGAATTTTTCTGATATGGCTAATAATTACAGATGGATTCATACGGATATTCTCTCCAGATATATATGCCTCTGGAAACCTAATTGAATATATTAGTTACTTTTGGGTAATTTGTAATCAATCAAGTATGTGGTTTGCCACCAGCCTCAGCATCTTCTATTTCCTGAAGATAGCAAATTTTTCCAACTACGTATTTCTCTGGTTGAAGAGTAGAACAAATAGGATTCTTCCCCTTCTGATGGGATTCTTACTTATTTCATGCTTACTTAATTTTGCATATATTGCGAAGATTCTTAATGATCTTAAAATGAAGAATGACACAGTCTGGCGTCTCAACATATTTAAAAATGAATACTTTATTAAACAGATTTTGCTAAATCTGGGAGTCATTTTCTTCTTTACACTATCCCTAATTACAAGTGTTTTGTTGATCATTTCCCTTTGGAGACACAACAGGCAGATGCAATCAAATGTGACAGGACTGAGAGACTCCAACACTGAAGCTCATGTGAAGGCAATGAAAGTTTTAATATCTTTCATTATCCTCTTTATCTTGTATTTTATAGGCATAGCCATAGAAGTATCATATTTTACTGTGCCAGAAAACAAACTGTTGCTTATGTTTGGAATGACAACCACAGCCATCTATCCCTGGGGTCACTCATTTATCTTAATTCTAGGAAACAGCAAGCTAAAGCAAGCCTCTTTGAGGGTACTACAGCAATTGAAGTGCTGTGAGAAAAGGAAAAATCTCAGAGCCACATAGacaccttggggagatatggatgttccatgaaaagaatccaatgaataaatccttgaagatctgtttcactgcactgcattcttgctttgttttattaact
>TAS2R10_Epat_H2
tgagaagaaagtcatacttccatcaagcagccaatatatgcctcgttctgcagcaggtaatctaagatagacgtaacagaagcaatattaagaattagcagatATGCTAAGTGTAGTGGAAGGCATCCTCATTTTTGTTGTAATTAGTGAGTCAGTATTTGCGGTTTTAGGGAATGGATTTATTGGACTTGTAAACTGCATTGACTGTGCCAAGAATAAGTTATCTACAATTGGCTTTATTCTCACCGGCTTAGCTATTTCTAGAATTTTTCTGATATGGCTAATAATTACAGATGGATTCATACGGATATTCTCTCCAGATATATATGCCTCTGGAAACCTAATTGAATATATTAGTTACTTTTGGGTAATTTGTAATCAATCAAGTATGTGGTTTGCCACCAGCCTCAGCATCTTCTATTTCCTGAAGATAGCAAATTTTTCCAACTACGTATTTCTCTGGTTGAAGAGTAGAACAAATAGGATTCTTCCCCTTCTGATGGGATTCTTACTTATTTCATGCTTACTTAATTTTGCATATATTGCGAAGATTCTTAATGATCTTAAAATGAAGAATGACACAGTCTGGCGTCTCAACATATTTAAAAATGAATACTTTATTAAACAGATTTTGCTAAATCTGGGAGTCATTTTCTTCTTTACACTATCCCTAATTACAAGTGTTTTGTTGATCATTTCCCTTTGGAGACACAACAGGCAGATGCAATCAAATGTGACAGGACTGAGAGACTCCAACACTGAAGCTCATGTGAAGGCAATGAAAGTTTTAATATCTTTCATTATCCTCTTTATCTTGTATTTTATAGGCATAGCCATAGAAGTATCATATTTTACTGTGCCAGAAAACAAACTGTTGCTTATGTTTGGAATGACAACCACAGCCATCTATCCCTGGGGTCACTCATTTATCTTAATTCTAGGAAACAGCAAGCTAAAGCAAGCCTCTTTGAGGGTACTACAGCAATTGAAGTGCTGTGAGAAAAGGAAAAATCTCAGAGCCACATAGacaccttggggagatatggatgttccatgaaaagaatccaatgaataaatccttgaagatctgtttcactgcactgcattcttgctttgttttattaact
>TAS2R13_Epat_H1
gaaggaagaactccattgtccactcaaggatatgaatagcattttagatcagtgaataaccagcagcgatattagactttgaactttctctgttctgacATGGAAAGTGCCCTGCTGAGTATCCTCACTCTTGTAATAATTGCCGAATTCGTAATTGGGAATTTGAGCAATGGATTTATAGTACTGATAAACTGCATTGACTGGGTCAGTAAAAGACGGCTGTCCTCAGTTGATAAAATCCTCACATTCTTGGCAATCTCCAGAATTGGGCTGATCTGGGAACTATTAGTAAGTTGGTTTTTAGCTCTGCATTATCTAGCCATATTTGTGTCTCGAACAGGGTTAAGAATTATGATTTTTAGCTGGGTAGTTTCTAATCACTTCAGTCTCTGGCTTGCTACAATCCTCAGCATCTTTTATTTGCTCAAAATAGCGAGTTTCTCTAGCCCTGCTTTTCTCTATTTGAAGTGGAGAGTAAACCAAGTGATTCTGATGATACTGCTGGGAACCTTGGTCTTCTTATTTTTAAATCTGATACAAATAAACATACATATTAAAGACTGGCTGGACCGATGTGAAAGAAACACAATTTGGAATTTCAGTATGAGTGGCCTTCCAACATTTTCAGTGCCGGTTAAATTCACCATGACTATGTTCAGTCTAGCACCATTTACTGTGGCCCTCATCTCTTTTCTCCTGTTAATTTTCTCCTTGCGGAAACATCTCCAGAAAATGCAGCTCAATTATAAAGGACACAGAGAACCCAGGACCAAGGCCCACATAAATGCGTTGAAAATTGTGATCTCATTCCTTTTACTCTATGCCAGTTTCTTTCTATGTATTCTCATAGCATGGATTTCTGAGCTGTATCAGAATACACTGATCCACATGTTTTGTCAGACGATTGGAGTCTTCTATCCTTCCAGCCACTCCTTTCTTCTGATTCTAGGAAACCCTAAGTTAAGACAGGCCTCTCTTTTGGTGGCAGCTAAGGTATGGGCTAAACGTTGAgaaactcacaatttcataagccattcagaccacagattattgaatattgtagacagaaacaggagtctatgaggagtttaaaaatattttatacttttcc
>TAS2R13_Epat_H2
gaaggaagaactccattgtccactcaaggatatgaatagcattttagatcagtgaataaccagcagcgatattagactttgaactttctctgttctgacATGGAAAGTGCCCTGCTGAGTATCCTCACTCTTGTAATAATTGCCGAATTCGTAATTGGGAATTTGAGCAATGGATTTATAGTACTGATAAACTGCATTGACTGGGTCAGTAAAAGACGGCTGTCCTCAGTTGATAAAATCCTCACATTCTTGGCAATCTCCAGAATTGGGCTGATCTGGGAACTATTAGTAAGTTGGTTTTTAGCTCTGCATTATCTAGCCATATTTGTGTCTCGAACAGGGTTAAGAATTATGATTTTTAGCTGGGTAGTTTCTAATCACTTCAGTCTCTGGCTTGCTACAATCCTCAGCATCTTTTATTTGCTCAAAATAGCGAGTTTCTCTAGCCCTGCTTTTCTCTATTTGAAGTGGAGAGTAAACCAAGTGATTCTGATGATACTGCTGGGAACCTTGGTCTTCTTATTTTTAAATCTGATACAAATAAACATACATATTAAAGACTGGCTGGACCGATGTGAAAGAAACACAATTTGGAATTTCAGTATGAGTGGCCTTCCAACATTTTCAGTGCCGGTTAAATTCACCATGACTATGTTCAGTCTAGCACCATTTACTGTGGCCCTCATCTCTTTTCTCCTGTTAATTTTCTCCTTGCGGAAACATCTCCAGAAAATGCAGCTCAATTATAAAGGACACAGAGAACCCAGGACCAAGGCCCACATAAATGCGTTGAAAATTGTGATCTCATTCCTTTTACTCTATGCCAGTTTCTTTCTATGTATTCTCATAGCATGGATTTCTGAGCTGTATCAGAATACACTGATCCACATGTTTTGTCAGACGATTGGAGTCTTCTATCCTTCCAGCCACTCCTTTCTTCTGATTCTAGGAAACCCTAAGTTAAGACAGGCCTCTCTTTTGGTGGCAGCTAAGGTATGGGCTAAACGTTGAgaaactcacaatttcataagccattcagaccacagattattgaatattgtagacagaaacaggagtctatgaggagtttaaaaatattttatacttttcc
>TAS2R14_Epat_H1
tattgaattttcaagaatcagatatacatagcattttagatgaatgcattaagaagtcttcagcagtgatattagacattggggcattctcttacaggcaATGGATGGTGTCATAAAGAGCATATTTACATTCATTTTAATTGTGGAATTTATAATTGGAAATTTAGGAAATAGTTTCATAGTACTGGTGAACTGCATTGACTGGGTCAAGAGAAGAAATATCTCTTTAGTTGATCAGATTCTCATTGCTTTGGCAATCTCTAGAGTTAGTCTGGTTTGGTCAATATTTGGAAGCTGGTGTGTATCTGTGTTTTTCCCAGCTTTATTTGCCACTGAAAAACTGTTAAGAATGCTTACTAATATCTGGACAGTGACCAATCATTTTAGTGTCTGGTTAGCTACAATCCTAGGTACTTTTTATTTTCTCAAGATAGCCAATTTTTCTAACTCTATTTTTCTCTACCTAAAGTGGAGAGTTAAAAAGGTGGTTTTAGTGCTGCTTCTTGTGACTTTGGTCCTCTTGTTTTTAAATATTTTACTGATAAACATTCATATAAATGCCAGTATCAATGGATACAGAGGAAACATGACTTGCAGTTCTGCTTCATGTAACTTTTTACGATTTTCCAGTGCTATTGCATTAACCAGCACTGTGTTCATTTTAATTCCCTTTACTTTGTCCCTGGCAACTTTTCTTCTGCTCACCTTCTCCCTGTGGAAACATCGCAAGAAGATGCAGCACACTGTCAAAGGATATAGAGATGTCAGCACCAAGGCCCACAGAGGAGTTATGCAAACTGTGATCACTTTCCTCCTACTCTATGCCATTTTCTTTCTGACTTTTTTCATGTCAATTTGGATCACTGAACGGATGAAGGAAAATCAAATTATTATTCTTTCTGAGATGATGGGACTGGCTTATCCTTCAGGTCACTCATGTGTTCTGATTCTTGGAAACAAGAAGCTGAGACAGGCCTCTCTGTCAGTGCTATGGTGGCTGAGGTACAGGTTTAAAGATGGGGAGCCCTCAGGTCACAAAGAATTTAGGGAATCATCTTGAatatgttagaaaaaaatagttcataagaaattcttgtatattatataaatttatacttcctcaagattctttcattgtgtataactttgtgaatttta
>TAS2R14_Epat_H2
tattgaattttcaagaatcagatatacatagcattttagatgaatgcattaagaagtcttcagcagtgatattagacattggggcattctcttacaggcaATGGATGGTGTCATAAAGAGCATATTTACATTCATTTTAATTGTGGAATTTATAATTGGAAATTTAGGAAATAGTTTCATAGTACTGGTGAACTGCATTGACTGGGTCAAGAGAAGAAATATCTCTTTAGTTGATCAGATTCTCATTGCTTTGGCAATCTCTAGAGTTAGTCTGGTTTGGTCAATATTTGGAAGCTGGTGTGTATCTGTGTTTTTCCCAGCTTTATTTGCCACTGAAAAACTGTTAAGAATGCTTACTAATATCTGGACAGTGACCAATCATTTTAGTGTCTGGTTAGCTACAATCCTAGGTACTTTTTATTTTCTCAAGATAGCCAATTTTTCTAACTCTATTTTTCTCTACCTAAAGTGGAGAGTTAAAAAGGTGGTTTTAGTGCTGCTTCTTGTGACTTTGGTCCTCTTGTTTTTAAATATTTTACTGATAAACATTCATATAAATGCCAGTATCAATGGATACAGAGGAAACATGACTTGCAGTTCTGCTTCATGTAACTTTTTACGATTTTCCAGTGCTATTGCATTAACCAGCACTGTGTTCATTTTAATTCCCTTTACTTTGTCCCTGGCAACTTTTCTTCTGCTCACCTTCTCCCTGTGGAAACATCGCAAGAAGATGCAGCACACTGTCAAAGGATACAGAGACGTCAGCACCAAGGCCCACAGAGGAGTTATGCAAACTGTGATCACTTTCCTCCTACTCTATGCCATTTTCTTTCTGACTTTTTTCATGTCAATTTGGATCACTGAACGGATGAAGGAAAATCAAATTATTATTCTTTCTGAGATGATGGGACTGGCTTATCCTTCAGGTCACTCATGTGTTCTGATTCTTGGAAACAAGAAGCTGAGACAGGCCTCTCTGTCAGTGCTATGGTGGCTGAGGTACAGGTTTAAAGATGGGGAGCCCTCAGGTCACAAAGAATTTAGGGAATCATCTTGAatatgttagaaaaaaatagttcataagaaattcttgtatattatataaatttatacttcctcaagattctttcattgtgtataactttgtgaatttta
>TAS2R16_Epat_H1
tcttgtaccagacaatggtggaatcgggaacccattctctacctggaaattggtacagagattcagtctttgtccaggatgacactttgaagtagaagaATGATACCCATCCAACTCAGTGTCTTCTTCATGATCATCTACGTGCTTGAATCCTTGACAATTATTGTGCAGAGCAGCTTAATTGTTGCAGTGCTGGGCAGAGAATGGCTGCAAGTCAGAAGGCTGATGCCTGTGGACATGATTCTCATCAGCCTGGGCATCTCTCGTTTCTGTCTACAGTGGACATCAATGCTGAATGATTTTTGCTTCTATTTTAATTTTAATTATGTACTTTGCAACTTAACAATAACCTGGAAATTTTTTAATGTCCTTACATTCTGGTTAAACAGCTTGCTTACCGTCTTCTACTGCATCAAGGTCTCTTCTTTCACCCATCCCATCGTTCTCTGGCTGAGGTGGAGAATTTTGAGGTGGCTTCCCTGGCTATTACTGGGTTGTCTGATGATTACTTGTGTGACAATCATCCCTTCAGCTATTGGGAATTACATTCAAATTCAGTTTCTCACCATGGAGCAGCTACCCAGAAACAGCACTGTAATTGACAGACTTCAAAAGTTTCATCAGTATCCGCTCCAGGCTCATATAGTCGAGTTGGTTGTTCCTTTCATCCTGTTCCTGGCCTCCACCATCATGCTCATGGCATCACTAATCAAGCAGATACAACATCATGGCACTGGTCACTGCAATCCAAGCATGAAAGCGCACTTCACTGCCCTGAGGTCCCTTGCCATCTTGTTTATCGTGTTTACCTCTTACTTTCTAACCATACTTATCAGCATAATAGGTACTCCATTTGATAAGAGATGTTGGTTATGGGTCTGGGAAGCTTTTGTCTATGCTTTCATCTTTATGCATTCCACTTCACTGATGCTGAGCAGCCCTACATTGAAAAGGATTCTAAATGGAAAATGCTAGgcctagaggttgcctgaggcacagggtacaagactcccgggcaattgatataattaataccagtaaagagtattgctcttatcaatcaattcattgtgaa
>TAS2R16_Epat_H2
tcttgtaccagacaatggtggaatcgggaacccattctctacctggaaattggtacagagattcagtctttgtccaggatgacactttgaagtagaagaATGATACCCATCCAACTCAGTGTCTTCTTCATGATCATCTACGTGCTTGAATCCTTGACAATTATTGTGCAGAGCAGCTTAATTGTTGCAGTGCTGGGCAGAGAATGGCTGCAAGTCAGAAGGCTGATGCCTGTGGACATGATTCTCATCAGCCTGGGCATCTCTCGTTTCTGTCTACAGTGGACATCAATGCTGAATGATTTTTGCTTCTATTTTAATTTTAATTATGTACTTTGCAACTTAACAATAACCTGGAAATTTTTTAATGTCCTTACATTCTGGTTAAACAGCTTGCTTACCGTCTTCTACTGCATCAAGGTCTCTTCTTTCACCCATCCCATCGTTCTCTGGCTGAGGTGGAGAATTTTGAGGTGGCTTCCCTGGCTATTACTGGGTTGTCTGATGATTACTTGTGTGACAATCATCCCTTCAGCTATTGGGAATTACATTCAAATTCAGTTTCTCACCATGGAGCAGCTACCCAGAAACAGCACTGTAATTGACAGACTTCAAAAGTTTCATCAGTATCCGCTCCAGGCTCATATAGTCGAGTTGGTTGTTCCTTTCATCCTGTTCCTGGCCTCCACCATCATGCTCATGGCATCACTAATCAAGCAGATACAACATCATGGCACTGGTCACTGCAATCCAAGCATGAAAGCGCACTTCACTGCCCTGAGGTCCCTTGCCATCTTGTTTATCGTGTTTACCTCTTACTTTCTAACCATACTTATCAGCATAATAGGTACTCCATTTGATAAGAGATGTTGGTTATGGGTCTGGGAAGCTTTTGTCTATGCTTTCATCTTTATGCATTCCACTTCACTGATGCTGAGCAGCCCTACATTGAAAAGGATTCTAAATGGAAAATGCTAGgcctagaggttgcctgaggcacagggtacaagactcccgggcaattgatataattaataccagtaaagagtattgctcttatcaatcaattcattgtgaa
>TAS2R2_Epat_H1
gttgagatttctcagtgctgtatgttcccatttgcaagatcctctggaggaagtatttaggaccatctacaaggaaaagcggagacttgtcctagaaaacATGGCCTTCTCTTTTTCAACTATTCTTCATATTATCGTCATGTCAGCAGAATTCTTCACAGGGATCACAGTAAATGGGTTTCTTATCATTGTTAACTGTAATGAATTGATCAGACATAGAAAGCTAATGCCAATTCAAATCCTCTTAATGTGCATAGGGATGTCTCGATTGGGTCTGCAGATGGTGTTAATGGTACAAAGTTTTTTCTCTGTGTTCTTTCCACTCTTTTATGTCAAAAAACTTCATGGTGCAGCAATGATGTTCCTTTGGATGTTTTTTAGCTCTATCAGCCTCTGGTTTGCCACCTGCCTTTCTGTATTTTACTGTCTCAAGATTTCAGGCTTCACTCAGTCCTGTTTTCTTTGGTTGAAATTCAGGATGCCAAAGTTAATATCTTGGCTGCTTCTGGGAAGTCTTCTGGCCTCTGTGAGCATTGCATCTCTGTGTATCGAGGTAGATTACCCTAAAACTGAGGAAGAGGACGCCCTCAGAAACACCACACTTTATTTTGCACACAAAACAAAGATAAAGAAAATTAGTGAAGTGCTTCTTGTCAACTTGGCATTATTATTTCCTCTAGCCATATTCGTGATGTGCACTTCTATGTTACTCATCTCTCTTTACAAGCACAATCATCGGATGCAACATGGATCTCATGGCTTTAGAAACGCCAGCACAGAAGCCCATATAAATGCATTAAAAACAGTGATAACATTCTTCTGCTTCTTTATTTCTTATTTTGCTGCCTTCATGACAAATATGACATTTAGTTCACCTTACAGAAGTCACCAGTTCTTTATGCTGAAGGACATAATGGCAGCATATCCCTCTGGCCACTCAGTTATAATAATCTTGAGTAATTCTAAGTTCCAACAATCATTTAGAAGAATTTTCTGCCTCAAAAAGAAACTATGAagaggaagaacagtgtgaactatttctttccttgatatagattcaatggacttacttgggttttgtgtgctgactctccctctctctggtaattttctgc
>TAS2R2_Epat_H2
gttgagatttctcagtgctgtatgttcccatttgcaagatcctctggaggaagtatttaggaccatctacaaggaaaagcggagacttgtcctagaaaacATGGCCTTCTCTTTTTCAACTATTCTTCATATTATCGTCATGTCAGCAGAATTCTTCACAGGGATCACAGTAAATGGGTTTCTTATCATTGTTAACTGTAATGAATTGATCAGACATAGAAAGCTAATGCCAATTCAAATCCTCTTAATGTGCATAGGGATGTCTCGATTGGGTCTGCAGATGGTGTTAATGGTACAAAGTTTTTTCTCTGTGTTCTTTCCACTCTTTTATGTCAAAAAACTTCATGGTGCAGCAATGATGTTCCTTTGGATGTTTTTTAGCTCTATCAGCCTCTGGTTTGCCACCTGCCTTTCTGTATTTTACTGTCTCAAGATTTCAGGCTTCACTCAGTCCTGTTTTCTTTGGTTGAAATTCAGGATGCCAAAGTTAATATCTTGGCTGCTTCTGGGAAGTCTTCTGGCCTCTGTGAGCATTGCATCTCTGTGTATCGAGGTAGATTACCCTAAAACTGAGGAAGAGGACGCCCTCAGAAACACCACACTTTATTTTGCACACAAAACAAAGATAAAGAAAATTAGTGAAGTGCTTCTTGTCAACTTGGCATTATTATTTCCTCTAGCCATATTCGTGATGTGCACTTCTATGTTACTCATCTCTCTTTACAAGCACAATCATCGGATGCAACATGGATTTCATGGCTTTAGAAACGCCAGCACAGAAGCCCATATAAATGCATTAAAAACAGTGATAACATTCTTCTGCTTCTTTATTTCTTATTTTGCTGCCTTCATGACAAATATGACATTTAGTTCACCTTACAGAAGTCACCAGTTCTTTATGCTGAAGGACATAATGGCAGCATATCCCTCTGGCCACTCAGTTATAATAATCTTGAGTAATTCTAAGTTCCAACAATCATTTAGAAGAATTTTCTGCCTCAAAAAGAAACTATGAagaggaagaacagtgtgaactatttctttccttgatatagattcaatggacttacttgggttttgtgtgctgactctccctctctctggtaattttctgc
>TAS2R20_Epat_H1
tcaggaatcaagtgcatatttaatctaaagtctgaatattagaggagtcacaaccagtggcattaggcctgaactttttacttgcttttttgtttagacATGATGAGTTTTCTACCCATTGTTTTTTCCATTCCAGTAGTGGTTGCATTTGTTCTTGGAAATTTTGCCAATGGCTTTATAGCACTGATAAATTTCATTGCCTGGGTCAAGAGACAAAAGATCTCCTCAGCTGATCAAATTATTGCTGCTCTGGCAGTCTCCAGAGTTGGTTTGCTCTGGATAATAGTCTTACACTGGTATTCAACTGTGTTGAATCCAAATTCATCTAGTTTAAAAGTAAGAATTTTTCTTTCTAATGCCTGGGCAGTAACCAACCATTTCAGCATCTGGCTTGCTACTAGCCTCAGCATATTTTATTTGCTCAAGATCGTCAATTTCTCCAGACTTATTTTTCATCACTTAAAAAGGAAGGTTAAGAGTGTAGTTCTGGTGATAGTGTCGGGGGCTTTGTTATTTTTGGTTTGTGATCTTGTGGTGGAAAACGTGTATATAAATGTGTGGACAAAAGAATATGAAAGAAACATAACTTGGAAGATCAAATTGAGGAACGCAACGTACCTTTCTAACTTGATTGTAGTCACGCTAGCAAACTTGATACCATTCACTCTGACCCTGATATCTTTTCTGCTGTTAATCTGCTCTCTGTGTAAACATCTGAAGAAGATGAAGCTCTATGGCAAAGGATCTCAAGATCCTAGCACCAAGATCCACATAAAAGCTCTGCAAACTGTGACCTCTTTCCTCATATTATTTGCCGTTTACTTTCTATGTCTAATCATATCGTTTTGGAATTATAAGAAGCAAGAGAAAGAACTTGTCTTAATCCTTTGCCAAGCTGTTGGAATCATATATCCATCGTTCCACTCATTCATTCTGATTTGGGGGAACAAGAAGCTAAAGCAGAACTTTCTTTCAATTTTGTGGCAGGTGATTTGCTGGGCCAAAGGACAGAATCTGTCAACTCCATAGattcaccagaggttcattgtgtgttttctagcagaaaacaaattgatggtgtctggaacattttatatttactacaagtttttgcatggtctatgtattt
>TAS2R20_Epat_H2
tcaggaatcaagtgcatatttaatctaaagtctgaatattagaggagtcacaaccagtggcattaggcctgaactttttacttgcttttttgtttagacATGATGAGTTTTCTACCCATTGTTTTTTCCATTCCAGTAGTGGTTGCATTTGTTCTTGGAAATTTTGCCAATGGCTTTATAGCACTGATAAATTTCATTGCCTGGGTCAAGAGACAAAAGATCTCCTCAGCTGATCAAATTATTGCTGCTCTGGCAGTCTCCAGAGTTGGTTTGCTCTGGATAATAGTCTTACACTGGTATTCAACTGTGTTGAATCCAAATTCATCTAGTTTAAAAGTAAGAATTTTTCTTTCTAATGCCTGGGCAGTAACCAACCATTTCAGCATCTGGCTTGCTACTAGCCTCAGCATATTTTATTTGCTCAAGATCGTCAATTTCTCCAGACTTATTTTTCATCACTTAAAAAGGAAGGTTAAGAGTGTAGTTCTGGTGATAGTGTCGGGGGCTTTGTTATTTTTGGTTTGTGATCTTGTGGTGGAAAACGTGTATATAAATGTGTGGACAAAAGAATATGAAAGAAACATAACTTGGAAGATCAAATTGAGGAACGCAACGTACCTTTCTAACTTGATTGTAGTCACGCTAGCAAACTTGATACCATTCACTCTGACCCTGATATCTTTTCTGCTGTTAATCTGCTCTCTGTGTAAACATCTGAAGAAGATGAAGCTCTATGGCAAAGGATCTCAAGATCCTAGCACCAAGATCCACATAAAAGCTCTGCAAACTGTGACCTCTTTCCTCATATTATTTGCCGTTTACTTTCTATGTCTAATCATATCGTTTTGGAATTATAAGAAGCAAGAGAAAGAACTTGTCTTAATCCTTTGCCAAGCTGTTGGAATCATATATCCATCGTTCCACTCATTCATTCTGATTTGGGGGAACAAGAAGCTAAAGCAGAACTTTCTTTCAATTTTGTGGCAGGTGATTTGCTGGGCCAAAGGACAGAATCTGTCAACTCCATAGattcaccagaggttcattgtgtgttttctagcagaaaacaaattgatggtgtctggaacattttatatttactacaagtttttgcatggtctatgtattt
>TAS2R3_Epat_H1
aacaggtagaggagtagattaacaagaaaaatatcaaatcagtgaggagattctacatatcaacagaaagaacaaagatcaggactgcctaattgctgacATGATGGGACTCACCGAGGGGGTGTTCCTGATTGTGTGTGGCACTCAGTTCACACTGGGAATTCTGGTCAATGGTTTCATTGGGTTGGTCAATGGTAGGAGCTGGTTCAAGACCAAGAGGATGTCTTTGTCTGACTTCATCATTGCCACCCTGGCACTCTCGAGGATCATTCTGCTGTGTATTATCTTGACTGATAGTTTTTTAATAGTGTTATCTGTTAACGAACATGATTCAGGCATAATAATGCAAACTATTGATGTTTTCTGGACATTTACAAACCATCTGAGCATTTGGTTTGCCACTTGTCTTGGTGTCCTCTACTGCTTGAAAATCGCCAGTTTCTCTCACCCCACATTCCTCTGGCTCAAGTGGAGAGTTTCTAGGGTGATGATATGGATGCTGTTGGGTTCACTGCTCTTATCCTGTGGTAGTACTGCATCTCTGATCAATGAGTTTAAGCTCTATTCTGTCCTTAGGGGAATTGAGGCCACCAGGAATGTGACTGAACACTTCAGAAAGAAGAGGAATGAGTATTATCTGATCCATGTTCTTGGGACTCTGTGGTACCTGCCTCCCTTAGTTGTGTCCCTGGCCTCCTACTTTTTGCTCATCTTCTCCTTGGGGAGGCACACACGGCAGATGCTGCAAAATAGTACAAGCTCCAGAGATCCAAGCACTGAGGCCCACAAGAGGGCCATCAGAATCATCCTTTCCTTCTTCTTTCTCTTCTTACTTTACTTTCTTGCCTTTTTAATTGCATCATTTGGTAATTTCCTACCAAAAACCAAGATGGCTAAGATGATTGGCGAGGTAATGACAATGTTTTATCCTGCTGGCCACTCATTTATTGTCATTCTGGGGAACAGCAAACTGAAGCAGACATTTGTAGAGATGCTCCGGTGTGAGTCTGGCCACCTGAAGCCTGGATCCAAGGGACCCATTTTCTCCTAGagtaacagagggcctggagtggagcctgtgagccttttgcctggctcaagactacgggattcttcctgaccctcccatgataccagtttccataacat
>TAS2R3_Epat_H2
aacaggtagaggagtagattaacaagaaaaatatcaaatcagtgaggagattctacatatcaacagaaagaacaaagatcaggactgcctaattgctgacATGATGGGACTCACCGAGGGGGTGTTCCTGATTGTGTGTGGCACTCAGTTCACACTGGGAATTCTGGTCAATGGTTTCATTGGGTTGGTCAATGGTAGGAGCTGGTTCAAGACCAAGAGGATGTCTTTGTCTGACTTCATCATTGCCACCCTGGCACTCTCGAGGATCATTCTGCTGTGTATTATCTTGACTGATAGTTTTTTAATAGTGTTATCTGTTAACGAACATGATTCAGGCATAATAATGCAAACTATTGATGTTTTCTGGACATTTACAAACCATCTGAGCATTTGGTTTGCCACTTGTCTTGGTGTCCTCTACTGCTTGAAAATCGCCAGTTTCTCTCACCCCACATTCCTCTGGCTCAAGTGGAGAGTTTCTAGGGTGATGATATGGATGCTGTTGGGTTCACTGCTCTTATCCTGTGGTAGTACTGCATCTCTGATCAATGAGTTTAAGCTCTATTCTGTCCTTAGGGGAATTGAGGCCACCAGGAATGTGACTGAACACTTCAGAAAGAAGAGGAATGAGTATTATCTGATCCATGTTCTTGGGACTCTGTGGTACCTGCCTCCCTTAGTTGTGTCCCTGGCCTCCTACTTTTTGCTCATCTTCTCCTTGGGGAGGCACACACGGCAGATGCTGCAAAATAGTACAAGCTCCAGAGATCCAAGCACTGAGGCCCACAAGAGGGCCATCAGAATCATCCTTTCCTTCTTCTTTCTCTTCTTACTTTACTTTCTTGCCTTTTTAATTGCATCATTTGGTAATTTCCTACCAAAAACCAAGATGGCTAAGATGATTGGCGAGGTAATGACAATGTTTTATCCTGCTGGCCACTCATTTATTGTCATTCTGGGGAACAGCAAACTGAAGCAGACATTTGTAGAGATGCTCCGGTGTGAGTCTGGCCACCTGAAGCCTGGATCCAAGGGACCCATTTTCTCCTAGagtaacagagggcctggagtggagcctgtgagccttttgcctggctcaagactacgggattcttcctgaccctcccatgataccagtttccataacat
>TAS2R38_Epat_H1
tctctccactgggtggcaactaggtctttagagtagccaactagagaagattagccaactagagaagagaagtagaatagccaattagagaagtgacatcATGTTGACTCTAACTCACATCTGCACTGTGTCCTATGAAGTCAGGAGCACATTTCTGTTCATTTCAGTCCTGGAGTTTGCAGTGGGGTTTCTGACCAACGCCTTCATTTCCTTGGTGAATTTTTGGGACGTAGTGAAGAGGCAGCCACTGAGCAACAGTGATTGTGTGCTTCTGTGTCTCAGCATCAGCCGGCTTTTCCTGCATGGACTGCTCTTCCTGAGTGCTATCCAGCTTACCCACTTCCAGAAGTTGAGTGAACCACTGAACCACAGCTACCAAGCCATCCTCATGCTATGGATGATTGCAAACCAAGCCAACCTCTGGCTTGCCGCCTGCCTCAGCCTGCTCTACTGCTCCAAGCTCATCCGTTTCTCTCACACCTTCCTGATCTGCTTGGCAAGCTGGGTCTCCAGGAAGATCTCCCAGATGCTCCTGGGGATTATTCTTGGCTCCTGCATCTGCACTGTCCTCTGTGTTTGGTGCTTTTTTGGCAGACTTCACTTCACAGTCACAACTGTGCTATTCATGAATAACAATACAAGGCTCAACTGGCAGATTAAAGATCTCAACTTATTTTATTCCTTTCTCTTCTGCTATCTGTGGTCTGTCCCTCCTTTCCTATTGTTTCTGGTTTCTTCTGGGATGCTGACTGTCTCCCTGGGAAGGCACATGAGGACAATGAAGGTCTATACCAGAGACTCTCGTGACCCCAGCCTGGAGGCCCACATTAAAGCCCTCAAGTCTCTTATCTCCTTTTTCTGCTTCTTTGTGATATCATCCTGTGATGCCTTCATCTCAGTGCCCCTACTTATTCTGTGGCATGACAAAATAGGGGTGATGGTTTGTGTTGGGATAATGGCAGCTTGTCCCTCTGGGCATGCAGCCGTCCTGATCTCAGGCAATGCCAAGTTGAGGAGAGCTGTGACAACCATTCTGCTCTGGGCTCAGAGCAGCCTGAAGGTAAGAGCCGACCACATGGCAGATTCCAGGACACTGTGCTGAgaatggacataaaatgaacttttccttaatacacctgtgagtcttcatgaatatgcctctgattcctcaggaatacaactctgattcctcacaaagcctt
>TAS2R38_Epat_H2
tctctccactgggtggcaactaggtctttagagtagccaactagagaagattagccaactagagaagagaagtagaatagccaattagagaagtgacatcATGTTGACTCTAACTCACATCTGCACTGTGTCCTATGAAGTCAGGAGCACATTTCTGTTCATTTCAGTCCTGGAGTTTGCAGTGGGGTTTCTGACCAACGCCTTCATTTCCTTGGTGAATTTTTGGGACGTAGTGAAGAGGCAGCCACTGAGCAACAGTGATTGTGTGCTTCTGTGTCTCAGCATCAGCCGGCTTTTCCTGCATGGACTGCTCTTCCTGAGTGCTATCCAGCTTACCCACTTCCAGAAGTTGAGTGAACCACTGAACCACAGCTACCAAGCCATCCTCATGCTATGGATGATTGCAAACCAAGCCAACCTCTGGCTTGCCGCCTGCCTCAGCCTGCTCTACTGCTCCAAGCTCATCCGTTTCTCTCACACCTTCCTGATCTGCTTGGCAAGCTGGGTCTCCAGGAAGATCTCCCAGATGCTCCTGGGGATTATTCTTGGCTCCTGCATCTGCACTGTCCTCTGTGTTTGGTGCTTTTTTGGCAGACTTCACTTCACAGTCACAACTGTGCTATTCATGAATAACAATACAAGGCTCAACTGGCAGATTAAAGATCTCAACTTATTTTATTCCTTTCTCTTCTGCTATCTGTGGTCTGTCCCTCCTTTCCTATTGTTTCTGGTTTCTTCTGGGATGCTGACTGTCTCCCTGGGAAGGCACATGAGGACAATGAAGGTCTATACCAGAGACTCTCGTGACCCCAGCCTGGAGGCCCACATTAAAGCCCTCAAGTCTCTTATCTCCTTTTTCTGCTTCTTTGTGATATCATCCTGTGCTGCCTTCATCTCAGTGCCCCTACTTATTCTGTGGCATGACAAAATAGGGGTGATGGTTTGTGTTGGGATAATGGCAGCTTGTCCCTCTGGGCATGCAGCCGTCCTGATCTCAGGCAATGCCAAGTTGAGGAGAGCTGTGACAACCATTCTGCTCTGGGCTCAGAGCAGCCTGAAGGTAAGAGCCGACCACATGGCAGATTCCAGGACACTGTGCTGAgaatggacataaaatgaacttttccttaatacacctgtgagtcttcatgaatatgcctctgattcctcaggaatacaactctgattcctcacaaagcctt
>TAS2R39_Epat_H1
aattctgaaataaacaaatagaatgaatttggaaatgatgcatcaactgcttcctcctgtgacacgaatactgggagttatcaagaatctgcccatcaaatrctagggagatgttttcctccaaacacyaaagagaagcaacagctcaggATGATTAAACTCTGTGATCCTGCAGAAAGTGAATTGTCGCCATTTCTCATCACCTTAACTTTAGCAGTTTTACTTGCTGAATACCTCACTGGTATCATGGCAAATGGGTTCATCACRGCTATACATGCAGCTAAATGGGTTCAAAATAAGTCAGTTTCCACAAGTGGCAGGATCCTGGTTTTCCTGAGTGTATCCAGAATAGTTCTCCAGAGCCTCATGATGTTAGAAATTACCATCAGCTCAACCTCCCTAAGTTTTTATTCTGAAGACGCTGTATATTATGCATTCAAAATAAGTTTTATATTCTTAAATTTTTGTAGACTGTGGTTTGCTGCCTGGCTCAGTTTCTTCTACTTTGTGAAGATTGCCAATTTCTCCTACCCCCTTTTCCTCAAGCTGAGGTGGAGAATTTCTGGATTGATACCCTGGCTTCTATGGCTGTCTGTGTTTATTTCCTTCAGTCACAGCATGTTCTGCATYAACATCTGCACTGGGTATTGTGACAATTCTTTCCCTATCCACTCTTCCAACTCCACTGAGAAAACATACTTCYCTGAGATCAGTGTGGTCAGTCTGGCTTTTCTCTTTAACCTGGGGATTGTGATTCCTCTGATCATGTTCATCCTGGCAGCCATTCTGCTGATCCTCTCTCTCAAGAGACACACCCTACACATGGGAAGCAATGCCACAGGGTCCAAGGACCCTAGCATGGAGGCTCACATTGGGGCCATCAAAGCTACCAGCTACTTTCTCATTCTCTACATTTTCAATGCAGTTGCTCTGTTTATCTACCTGTCCAACATGTTTGACATCAACAGTCTGTGGAATACTTTGTGCCAGATCATCATGGCTGCCTACCCTGCCAGCCACTCAATTCTACTGATTAAGGATAACCCTGGGTTGAGAAGAGCCTGGAAGCAGCTTCAGCATCGACTTCATCTTTACCCAAAAGAGTGGACTCTGTGAccagcacccaagaagaccacaggacctgacctaaccggctctgccgttccrtcacctagacctctcttttctctcttcttttcttytccaaccctcatct
>TAS2R39_Epat_H2
aattctgaaataaacaaatagaatgaatttggaaatgatgcatcaactgcttcctcctgtgacacgaatactgggagttatcaagaatctgcccatcaaatrctagggagatgttttcctccaaacacyaaagagaagcaacagctcaggATGATTAAACTCTGTGATCCTGCAGAAAGTGAATTGTCGCCATTTCTCATCACCTTAACTTTAGCAGTTTTACTTGCTGAATACCTCACTGGTATCATGGCAAATGGGTTCATCACRGCTATACATGCAGCTAAATGGGTTCAAAATAAGTCAGTTTCCACAAGTGGCAGGATCCTGGTTTTCCTGAGTGTATCCAGAATAGTTCTCCAGAGCCTCATGATGTTAGAAATTACCATCAGCTCAACCTCCCTAAGTTTTTATTCTGAAGACGCTGTATATTATGCATTCAAAATAAGTTTTATATTCTTAAATTTTTGTAGACTGTGGTTTGCTGCCTGGCTCAGTTTCTTCTACTTTGTGAAGATTGCCAATTTCTCCTACCCCCTTTTCCTCAAGCTGAGGTGGAGAATTTCTGGATTGATACCCTGGCTTCTATGGCTGTCTGTGTTTATTTCCTTCAGTCACAGCATGTTCTGCATYAACATCTGCACTGGGTATTGTGACAATTCTTTCCCTATCCACTCTTCCAACTCCACTGAGAAAACATACTTCYCTGAGATCAGTGTGGTCAGTCTGGCTTTTCTCTTTAACCTGGGGATTGTGATTCCTCTGATCATGTTCATCCTGGCAGCCATTCTGCTGATCCTCTCTCTCAAGAGACACACCCTACACATGGGAAGCAATGCCACAGGGTCCAAGGACCCTAGCATGGAGGCTCACATTGGGGCCATCAAAGCTACCAGCTACTTTCTCATTCTCTACATTTTCAATGCAGTTGCTCTGTTTATCTACCTGTCCAACATGTTTGACATCAACAGTCTGTGGAATACTTTGTGCCAGATCATCATGGCTGCCTACCCTGCCAGCCACTCAATTCTACTGATTAAGGATAACCCTGGGTTGAGAAGAGCCTGGAAGCAGCTTCAGCATCGACTTCATCTTTACCCAAAAGAGTGGACTCTGTGAccagcacccaagaagaccacaggacctgacctaaccggctctgccgttccrtcacctagacctctcttttctctcttcttttcttytccaaccctcatct
>TAS2R4_Epat_H1
atgtccttcctggctagatactggtgtctgcttatacattttggtatttctcctgcccccactatcagcaccacaactgccaaatcctcgatgagtaaagATGCTTTGGTTATTCTATTTCTCTGCTATTATTGCCTCAGTTATTTTAGATTTTGTAGGAATCATTATGAGTCTGTTTATTACAGTGGTCAATTACAAAACTTGGGTCAAAAGCCATAGAATCTCCTCTTCTGAAAGGATCCTGTTCAGCTTGGGCATCACCAGGTTTTTTATGCTGGGACTATTTCTGGTGAACACCATCTATTTCGTCTCTTCAAATAAGGAAAGGTCAGTCTACCTGTCTGCTTTTTTCGTGTTGTGTTTCATGTTTTTGGACTCAAGCAGTCTCTGGTTTGTGACCTTGCTCAACAGCTTGTACTGTGTGAAGATTACCAACTTCCAACACTCAGTGTTTCTCCTGCTGAAGCGGAATATCTCCCCAAAGATCCCCAGACTGCTGCCGGCCTGTGTGCTGATTTCTGCTTTCACCACTTGCCTGTATATCACGCTTAGCCAGGCATCACCTTTTCCTGAACTTGTGACTAAGAGAAATAACACATCATTTAATATCAGTGAGGGCATCTTGTCTTTAGTGGTTTCTTTTGTCTTGAGCTCATCTCTCCAGTTCATCATTAATGTGACTTCTGCTTCCTTGCTAATATACTCCTTGAGGAGACATATACGGAAGATGCAGAAAAATGCCACTGGTTTCTGGAATCCCCAGACGGAAGCTCATGTAGGTGCTATGAAGCTGATGATCTATTTCCTCATCCTCTACATTCCATATTCAGTTGCTACACTCGTCCAATATCTCCCCTTTTATGCAGGGATGGATATGGGGACCAAATCCATTTGTCTGATTTTTGCCACCCTTTACTCTCCAGGACATTCTGTTCTCATTATTATCACACATCCTAAACTGAAAACAACAGCAAAGAAGATTCTTTGTTTCAAAAAATAGtggaatttcagtaaacaatacctagattcacctgatggtttgggggcaaggttttctgttggcagtttccccartggtctgaggaattcagttttgtgat
>TAS2R4_Epat_H2
atgtccttcctggctagatactggtgtctgcttatacattttggtatttctcctgcccccactatcagcaccacaactgccaaatcctcgatgagtaaagATGCTTTGGTTATTCTATTTCTCTGCTATTATTGCCTCAGTTATTTTAGATTTTGTAGGAATCATTATGAGTCTGTTTATTACAGTGGTCAATTACAAAACTTGGGTCAAAAGCCATAGAATCTCCTCTTCTGAAAGGATCCTGTTCAGCTTGGGCATCACCAGGTTTTTTATGCTGGGACTATTTCTGGTGAACACCATCTATTTCGTCTCTTCAAATAAGGAAAGGTCAGTCTACCTGTCTGCTTTTTTCGTGTTGTGTTTCATGTTTTTGGACTCAAGCAGTCTCTGGTTTGTGACCTTGCTCAACAGCTTGTACTGTGTGAAGATTACCAACTTCCAACACTCAGTGTTTCTCCTGCTGAAGCGGAATATCTCCCCAAAGATCCCCAGACTGCTGCCGGCCTGTGTGCTGATTTCTGCTTTCACCACTTGCCTGTATATCACGCTTAGCCAGGCATCACCTTTTCCTGAACTTGTGACTAAGAGAAATAACACATCATTTAATATCAGTGAGGGCATCTTGTCTTTAGTGGTTTCTTTTGTCTTGAGCTCATCTCTCCAGTTCATCATTAATGTGACTTCTGCTTCCTTGCTAATATACTCCTTGAGGAGACATATACGGAAGATGCAGAAAAATGCCACTGGTTTCTGGAATCCCCAGACGGAAGCTCATGTAGGTGCTATGAAGCTGATGATCTATTTCCTCATCCTCTACATTCCATATTCAGTTGCTACACTCGTCCAATATCTCCCCTTTTATGCAGGGATGGATATGGGGACCAAATCCATTTGTCTGATTTTTGCCACCCTTTACTCTCCAGGACATTCTGTTCTCATTATTATCACACATCCTAAACTGAAAACAACAGCAAAGAAGATTCTTTGTTTCAAAAAATAGtggaatttcagtaaacaatacctagattcacctgatggtttgggggcaaggttttctgttggcagtttccccartggtctgaggaattcagttttgtgat
>TAS2R40_Epat_H1
agaggggcggaaattacaataacattgagcaagggtcagaagattgcagagcagttacccgttcttggcacagaaacctgaaagtcaggatcaaagagaATGGCAACCATGAACACAGATGCCACAGACAAAGACATATCTAGGTTCAAGGTCATCTTCACCTTGGTGGTCTCCGGAATACAGTGCATCACTGGCATCCTTGGGAGTGGCTTCATCACGGCCATCTATGGGGCTGAGTGGGCCAGGGGCAAAACACTCCCCACTGGTGACTGCATTATGTTGATGCTGAGCTTTTCCAGGCTCTTGCTACAGATTTGGATGATGCTGGAGAACATTTTCAGTCTACTATTCCGAATTGTTTATAACCAAAACACAGTGTATATCCTCTTCAAAGTCATCACTGTCTTTCTGAACCATTCCAATCTCTGGTTTGCTGCCTGGCTCAAAGTCTTCTATTGTCTTAGAATTGCAAACTTCAATCATCCTTTGTTCTTCCTGATGAAGAGGAAAATCATAGTGCTGATGCCTTGGCTCCTCAGGCTATCAGTGTTGGTTTCCCTAAGCTTCAGCTTTCCTCTCTCAAAAGATGTCTTCAACGTCTATGTGAATAGCTCCATTCCTATCCCCTCCTACAACTCCACGGAGAAGAAGTACTTCTCTGAGACCAATATGGTCAACCTGGTATTTTTCTATAACTTAGGGATCTTCATTCCTCTGATCATGTTCATCCTGGCAGCCACTCTGCTGATCCTCTCTCTCAAGAGACACACCCTACACATGGGAAGCAATGCCACAGGGTCCAGGGACCCCAGCATGAAGGCTCACATAGGGGCCATCAAAGCCACCAGCTACTTTCTCATCCTCTACATTTTCAATGCAGTTGCTCTATTTCTTTCCATGTCCAACATCTTTGACACTTACAGTTCCTGGAATATTTTGTGCAAGATCATCATGGCTGCCTACCCTGCCGGCCACTCAATACAACTCATCTTGGGCAACCCTGGGCTGAGAAGAGCCTGGAAGCGGTTTCAGCGCCAAGTTCCTCTTTACCTAAAAGGGCAGACTCTGTGActggaactcagggaggactgcgggacctggtccaaccacttctgccttttcctcaggtagaactctctcctcacccatctcttctctcccaaacctgctc
>TAS2R40_Epat_H2
agaggggcggaaattacaataacattgagcaagggtcagaagattgcagagcagttacccgttcttggcacagaaacctgaaagtcaggatcaaagagaATGGCAACCATGAACACAGATGCCACAGACAAAGACATATCTAGGTTCAAGGTCATCTTCACCTTGGTGGTCTCCGGAATACAGTGCATCACTGGCATCCTTGGGAGTGGCTTCATCACGGCCATCTATGGGGCTGAGTGGGCCAGGGGCAAAACACTCCCCACTGGTGACTGCATTATGTTGATGCTGAGCTTTTCCAGGCTCTTGCTACAGATTTGGATGATGCTGGAGAACATTTTCAGTCTACTATTCCGAATTGTTTATAACCAAAACACAGTGTATATCCTCTTCAAAGTCATCACTGTCTTTCTGAACCATTCCAATCTCTGGTTTGCTGCCTGGCTCAAAGTCTTCTATTGTCTTAGAATTGCAAACTTCAATCATCCTTTGTTCTTCCTGATGAAGAGGAAAATCATAGTGCTGATGCCTTGGCTCCTCAGGCTATCAGTGTTGGTTTCCCTAAGTTTCAGCTTTCCTCTCTCAAAAGATGTCTTCAACGTCTATGTGAATAGCTCCATTCCTATCCCCTCCTACAACTCCACGGAGAAGAAGTACTTCTCTGAGACCAATATGGTCAACCTGGTATTTTTCTATAACTTAGGGATCTTCATTCCTCTGATCATGTTCATCCTGGCAGCCACTCTGCTGATCCTCTCTCTCAAGAGACACACCCTACACATGGGAAGCAATGCCACAGGGTCCAGGGACCCCAGCATGAAGGCTCACATAGGGGCCATCAAAGCCACCAGCTACTTTCTCATCCTCTACATTTTCAATGCAGTTGCTCTATTTCTTTCCATGTCCAACATCTTTGACACTTACAGTTCCTGGAATATTTTGTGCAAGATCATCATGGCTGCCTACCCTGCCGGCCACTCAATACAACTCATCTTGGGCAACCCTGGGCTGAGAAGAGCCTGGAAGCGGTTTCAGCGCCAAGTTCCTCTTTACCTAAAAGGGCAGACTCTGTGActggaactcagggaggactgcgggacctggtccaaccacttctgccttttcctcaggtagaactctctcctcacccatctcttctctcccaaacctgctc
>TAS2R403-D_Epat
aatcaagtatttattgaagttaaagtctggatattaaaggaatcagaaccagtgttattaagcctgcaattttttttggtctaacatctaacATGATRTATTTTCTGTTCATCATTTTATCAATTCTTTTAGTGTTTGCATTTGTTCTTGGAAATTTTGCCAATGGCTTCATAGCTCTAGTAAATGTCATTGACTGGGTTAAGACGCGAAAGATTTCCTTAGTTGACCAAATTCTCACTGCTCTCGTGATCTACAGAATTGGTTTACTCTGGGCCATATTATTATATTGGTATGCAACTGTGTTTAATTCGGCTTTATGTAGTTCAGCAGTAAGAATTTTTGCTTCTAATATCTYGGCAATAATCAACCATTTCAGCATCTGGCTTGCTGCTAGCCTCAGCATATTTTATTTGCTCAAGATTGCCAATTTCTTATTTTTCTCCACCTACAGAAGAGAATTAAGAGTGTTGTTCGGGTGATGCTGTTGGGRCCCTTGGTATTTTTGATTTGTAATCTTGCTGTGGTAACCACGGATGAGGGTGTGTGGACAAAAGAATATGAAGGAAATGTGACTTGGAAGATCAAATTGAAGAATACAATACACCTTTCAAACTTGACTRTAAGCAYGCTAGCAAACCTCATACCCTTCACTCTGACCCTAATATGTTTTCTGCTGTTAATCTGTTCTCTGTRTAAACACCTCAAGAAGATGCAGCTCCATGGCAAAGGTTCTCAAGATCTCAGCACCAAGGTCCACATAAAATCTCTGCAAACTGTGATCTCCTTCCTCRTGTTGTTTGCCATTTACTTTCTGTGTCTAATCACTTTAACCTGGAGYCCTTGGAAACAGCAGAGCAAACTTGTATTCCTGCTTTGCCAAACTCTTGCAATCATGTATCCTTCATTCCACTCCTTCATCCTGATTATGGGAAATAGGAAACTAAAACAGACCTTTCTTTCAGTTTTGTGGCAGGTGACACACTGAgtgaaaggacagaaaccctcaactccatagattcacaaggggagcatcatgtgtcttctagcagtaaacaaactgacggtgtgtggaacattttatattt
>TAS2R41_Epat_H1
tttagcactcctaggaaagattaaaagcaggactgtggctaggggcagggaggaggccagggaccaaggcactcaagtggggactgcaggaggtgtcagaATGCAAGCAGCACTGAGGGCCTTCTTCATGTTGCTCTTTAGCCTGCTGAGTCTTCTGGGGATTGCAGCGAATGGCTTCATTGTGCTGGTGCTGGGCAGGGAGTGGCTGCGATATGGCAGGCTGCTACCCTTGGACATGATCCTCATTAGCTTGGGTGCCTTCCGCTTCTACCTGCAGTTGGTTGGGATGGGGCACAACTTCTATCACTCTGCCCATGTGGTCGAGGACTCTGGGGTTCTCACTCAACAGTTCTTCCATCTACACTGGCACTTCCTGAACTCAGTCACCTTCTGGTTTTGCAGCTGGCTCAGCGTCCTGTTCTGTGTGAAGATCGCTAACATCACCCACCCCACCTTCCTGTGGCTGAAGTGGAGGTTCCCAGGGTGGGTGCCCTGGCTCCTGCTGGGCTCTGTCCTGATCTCCTTCATCATAACCCTGCTGTTGTTTTGGGTGAACTACTCTGCATATCAAGAATTTTTAATTAGAACATTTTCTGGGAACACGACCTATGAGTGGAATGCAACGACAGAAATTTACTATTTCCCGTTCGCGCAACTGGTCATCTGGTCAATTCCTTGTTCTGTTTTTCTGGTCTCAATTATGCTGCTCATTAATTCTCTGAGGAGGCATACTTGGAGAATGCAGCACAACGGCCACAGCCTGCAGGACCCCAGCACCCAGGCTCACACCAGAGCTCTGAAGTTCCTCATCTCCTTCCTCATTCTTTATGTTCTGTCCTTTCTGTCCCTGATCATTGATGCCACAAAATTTATCTCCATGCAGAACAACTTTTACTGGCCATGGCAAATTGCAGTCTACCTGAGCGTGTCTGTCCATCCCTTCATTCTCATCTTCAACAACCTCAAGCTTCAAAGTGTGTTCTGGCAACTCCTGCTGTTGGCAAGGGGCTTCTGGGTGGCCTAGatggcatggyctccttatctagacccccggaaaagaaaggtgaggatggcagagctgtggcccaccgacatggaggtgttttcataggtagatgaattct
>TAS2R41_Epat_H2
tttagcactcctaggaaagattaaaagcaggactgtggctaggggcagggaggaggccagggaccaaggcactcaagtggggactgcaggaggtgtcagaATGCAAGCAGCACTGAGGGCCTTCTTCATGTTGCTCTTTAGCCTGCTGAGTCTTCTGGGGATTGCAGCGAATGGCTTCATTGTGCTGGTGCTGGGCAGGGAGTGGCTGCGATATGGCAGGCTGCTACCCTTGGACATGATCCTCATTAGCTTGGGTGCCTTCCGCTTCTACCTGCAGTTGGTTGGGATGGGGCACAACTTCTATCACTCTGCCCATGTGGTCGAGGACTCTGGGGTTCTCACTCAACAGTTCTTCCATCTACACTGGCACTTCCTGAACTCAGTCACCTTCTGGTTTTGCAGCTGGCTCAGCGTCCTGTTCTGTGTGAAGATCGCTAACATCACCCACCCCACCTTCCTGTGGCTGAAGTGGAGGTTCCCAGGGTGGGTGCCCTGGCTCCTGCTGGGCTCTGTCCTGATCTCCTTCATCATAACCCTGCTGTTGTTTTGGGTGAACTACTCTGCATATCAAGAATTTTTAATTAGAACATTTTCTGGGAACACGACCTATGAGTGGAATGCAACGACAGAAATTTACTATTTCCTGTTCGCGCAACTGGTCATCTGGTCAATTCCTTGTTCTGTTTTTCTGGTCTCAATTATGCTGCTCATTAATTCTCTGAGGAGGCATACTTGGAGAATGCAGCACAACGGCCACAGCCTGCAGGACCCCAGCACCCAGGCTCACACCAGAGCTCTGAAGTTCCTCATCTCCTTCCTCATTCTTTATGTTCTGTCCTTTCTGTCCCTGATCATTGATGCCACAAAATTTATCTCCATGCAGAACAACTTTTACTGGCCATGGCAAATTGCAGTCTACCTGAGCGTGTCTGTCCATCCCTTCATTCTCATCTTCAACAACCTCAAGCTTCAAAGTGTGTTCTGGCAACTCCTGCTGTTGGCAAGGGGCTTCTGGGTGGCCTAGatggcatggyctccttatctagacccccggaaaagaaaggtgaggatggcagagctgtggcccaccgacatggaggtgttttcataggtagatgaattct
>TAS2R410-D_Epat_H1
gtctccaacattgaagtcagcgagaccacgaacccacctgcaggatctaactctggacacactaccagcatttaaaaaatttctttttgtctgttcagacATGATAACTTTTTTACCCATCATTTTTTCCATTCTAGTAGTAGTTACCTTTGTTATTGGAAATTTTGCTAATGGCTTCATAGCATTGGTAAATTCCACTGAGTGGGTCAAGAGACAAAAGATCTCCTTTGCTGACCAAATTCTCACTGCTCTGGCGGTCTCCAGAGTTGGTTTGCTCTGGATATTATTATTAAATTGGTATTCAACTGTTTTGAATCCAGCTTTTATAGTGTGGAAGTAAGAACTATTGTTTATAATCTCTGGGCAGTAACCAACCATTTCAGCAACTGGCTTCCTACTAGCCTAAGCATATTTTACTTACTCAAGATTGCCAATTTCTCCAACCTTATATTTCTTCACTTAAAGAGGAGAGTTAAGAGTGTCGTTCTGGTGATACTGTTGGGGCCTTTGCTATTTTTGGTTTGTCATCTTTTTGTGATGAACATGAATCAGATTATACAGACAAAAGAATATGAAGGAAACATGACTTGGAAATGCAAATTGAGGAGTGCAATGTACCTTTCAAATACGACTGTAACCATACTAGCAAACTTAGTACCCTTCACTCTGACCCTAATATCTTTTCTGCTGTTAATCTGTTCTCTGTGTAAACATCTCAAGAAGATGCAGCTCCGTGACAAAGGCTCTCAAGATCCCAGCACCAAGGTCCACATAAAAGCGCTGCAAACTGTGATCTCCTTGTCGTTATGTGCCATTTACTTTCTGTCCATAATGATAGCAAGTTGGAGTTTGGGAAGGGTGGAAAACAAAGCTGTCTTCATGTTCTGCAAAGCTATTAGATTCAGCTATCCTTCAGCCCACGCATTCGTCCTGATTTGGGGAAACAAGAAGCTAAGGCAGACTCTTCTTTCAGTTTTGTGGAACGTGAGGTACTGCGTGAAAGGACAGAAGCTTCAATCTCCGTAGattgacaagaggggcatgctgtgtcttctaacagaaaacaaactggtggtgtgtgaaacattttatatttcttactgatttttctgtaatatacgtgtat
>TAS2R410-D_Epat_H2
[truncated: 298,890 more chars]
