# Supplementary material for: Reduction of bitter taste receptor gene family in folivorous colobine primates relative to omnivorous cercopithecine primates
Source: Primates. 2024 Apr 11;65(4):311–31. doi: 10.1007/s10329-024-01124-w (PMC11219393; doi:10.1007/s10329-024-01124-w)
Supplement: Supplementary file 2 — Supplementary data 2 (TXT 4979 KB) [file 10329_2024_1124_MOESM2_ESM.txt]

Supplementary Information 2: Nucleotide sequences of neutral reference (NR) haplotypes (alleles H1 and H2) of cercopithecid study species.

IUPAC (International Union of Pure and Applied Chemistry) degenerate nucleotide codes are assigned to SNP sites among which haplotype phases were not determinable. The header of each FASTA sequence indicates the sequence name consisting of NR name, species name abbreviation, and allele ID (H1 or H2).

Species name abbreviation: Mmul: rhesus macaque; Mfus: Japanese macaque; Mnig: Celebes crested macaque; Panu: anubis baboon; Pham: hamadryas baboon; Epat: patas monkey; Csab: green monkey; Cmit: blue monkey; Cpol: king colobus; Sent: Hanuman langur

>NR1_Mmul_H1
GGAGCTCCCTAGAGCTCCCTGGAGCTGCGCCTCATGGGCTGTGATTTACACTGGGGCTGAGGCTTGGGCCTGAGTTGGTTCCAGATCATGGGGACTGTGACAGGGTAACATATTTGTGTAGAGCTGCAAAGTGCCCCTGGCTGAAGCAAATTTTTTCTAATTACTACCCTCCCTAACCCTATTTAAACATGTAATGGAGGTGATTACAGAAAACTCTTTAAGGTAAACCTAAATGAATGGATTTATTTAAACTCTTAATGAACTTGAAACTCTCCAAACTGGCAYGCTCCGGGGCTGGAATCGCTAATTGTGGTGCTGGTGGGAGCTGAGAATGGGTTGCTGGGCCTGCCAGCCGCATGCTTAGCTGCGGGGGACGGCTCATTTGTTATCCGGGTCTCTGGGAAGCAGTGACCAATTAGTCCATCTGCTCAACACTCTTCTTCCAAAAACAGACAAATTAAGCCTGGACCAGAGTTCCAAGCATCAGACCTGGCTGGAATGTGGAGCTGCCCCTAAAGAGAGAGTCTCTACCTGCAAAAGGAAGTCAAAAGAGGCRCCTCAAAGTAGGGGCTTGGAGTGATGCGCGGGGCTCGTAGACTGAGAGGAGGCCCAGAGGGCCCTTTAGTTACAGGGCCTTGCTCTTGCTGGTGGCTGACCTAGGGAGGCAGTGGACAGCTGTGAGCCAGGACTGGAGTCCTGGAGTCCTCCTGGGCTCTCTGCTTGGAGCACCTGTCCCTCGTGGCCTTGAGCATAAATTCCACCCCATTTTTAGACGTGAGAACGTTCAACGTTCTCCAGAGCCCTGAAGTATACAAACACCATCTTTGCCCCTTCTGAGCTGTGCTGTTTTACCAGCTTCATTTCTTAGAGCGCTTGGGTACAGGGCAATTTGTTTGCTCTTTCTTCTAGAGTTCCCTCTCACCAAGTTTGCCCCACCCATTCTGAGCTTGACAGGTGCCACTGTCCCTGTTTTCCACATGAGCAGGCTTGTTCACTCAGGGAAGCTCGTTCAGTTCACAGAGGGGGCTCTGCTCCACAGCTTTCCGCTGTTACTTTGTCTACAGGGCAGGGCGCGGGATAGGTGCCCATGAGGAGCACCTCCTGAAGGAGGCGTAGAACGAAATTCGCTGGATTGGGAAATGCACCCTCCAGAGCCTCGGGAGTGCTAGCTTTGTCTGGGCCCTGAGCAGTCTCTGATGTTTATCATGCCCAGAAGTAGACAGAACTGGGAATAATCTAAACAGCTGTTCGGAGGATTCATCACTTGGCAGAGGTGTGAGTCCCTGAGGTCTTCCCCCTTTTCCATCATCTCAAAGGGACCTGCCTGTGCTGACTGGCAGGTCATCGAGATTAATAAAGACAAAGGCTTTGGTGGATGCYCAGCTCAGAAAAAGCACCTGGAGCTGCTCTTTCCTGATTAGGGAAGGACTTGGTGGCTGTAGTTGGCGGTTCMGTATTTTCTGAATTTTGACATTCGCGGTAKGCAAACGTATCAGTTTCTAACAATATCTAACAAGACTATTTGAAAGCGAGAGTCTCCCGAGAGATGCAGGCGTGGTTCAGGGCAGATGTGGGGCTCTTCCGGCTTTGTGTGCACTCATATAAATCAACAGAAAGTTTGTTACCAATTGTTACTAATGTTCTTCAGCAAACTGAGAGAYTGGCCAATAAATATGCATGAAGCGTAATTCTATCTACCTGTTGCATTTAATTCCAGCAGCGAAGACCCATTACACTACTGAAGTTTGATGAATGTTTTCTCTCACTGCTCATCTGACTTGGAAATGAGTGTGTTTGCCCAGGGCGGGGGTAGGCGGTGGGGGAGGCACGTGCGAGCCTGAGCTCCTTCAGTTTCCWCGTGGAAAACTCTAAATTGAAATCCCTGCCTCCAGGGACCRTGAGACCAAAGAGAAAACTGTTGGGCCCCAAAGGGACCATTTCCTACCATAATGAGAATTTTAAATGGCGGGTTTGAAATTCTTTGAAAAGCCTTTCAGAAATGTGTGTGCAAATGATGGTTCCTGAATTACTGGCAGAGATGCAATTAAATTCAAGGGAGAATATCTCCCTATTCTAATTTCCAGCCTGAAGACCCTTTTCCCTATCCCAGGAGGAGCCCAGGAACCCAAGCGAGAGCCTCTGCAAGTCACCCCAGCTGCCGCATTTCCACTCAGGAGGAAGACA
>NR1_Mmul_H2
GGAGCTCCCTAGAGCTCCCTGGAGCTGCGCCTCATGGGCTGTGATTTACACTGGGGCTGAGGCTTGGGCCTGAGTTGGTTCCAGATCATGGGGACTGTGACAGGGTAACATATTTGTGTAGAGCTGCAAAGTGCCCCTGGCTGAAGCAAATTTTTTCTAATTACTACCCTCCCTAACCCTATTTAAACATGTAATGGAGGTGATTACAGAAAACTCTTTAAGGTAAACCTAAATGAATGGATTTATTTAAACTCTTAATGAACTTGAAACTCTCCAAACTGGCAYGCTCCGGGGCTGGAATCGCTAATTGTGGTGCTGGTGGGAGCTGAGAATGGGTTGCTGGGCCTGCCAGCCGCATGCTTAGCTGCGGGGGACGGCTCATTTGTTATCCGGGTCTCTGGGAAGCAGTGACCAATTAGTCCATCTGCTCAACACTCTTCTTCCAAAAACAGACAAATTAAGCCTGGACCAGAGTTCCAAGCATCAGACCTGGCTGGAATGTGGAGCTGCCCCTAAAGAGAGAGTCTCTACCTGCAAAAGGAAGTCAAAAGAGGCRCCTCAAAGTAGGGGCTTGGAGTGATGCGCGGGGCTCGTAGACTGAGAGGAGGCCCAGAGGGCCCTTTAGTTACAGGGCCTTGCTCTTGCTGGTGGCTGACCTAGGGAGGCAGTGGACAGCTGTGAGCCAGGACTGGAGTCCTGGAGTCCTCCTGGGCTCTCTGCTTGGAGCACCTGTCCCTCGTGGCCTTGAGCATAAATTCCACCCCATTTTTAGACGTGAGAACGTTCAACGTTCTCCAGAGCCCTGAAGTATACAAACACCATCTTTGCCCCTTCTGAGCTGTGCTGTTTTACCAGCTTCATTTCTTAGAGCGCTTGGGTACAGGGCAATTTGTTTGCTCTTTCTTCTAGAGTTCCCTCTCACCAAGTTTGCCCCACCCATTCTGAGCTTGACAGGTGCCACTGTCCCTGTTTTCCACATGAGCAGGCTTGTTCACTCAGGGAAGCTCGTTCAGTTCACAGAGGGGGCTCTGCTCCACAGCTTTCCGCTGTCCCTTTGTCTACAGGGCAGGGCGCGGGATAGGTGCCCATGAGGAGCACCTCCTGAAGGAGGCGTAGAACGAAATTCGCTGGATTGGGAAATGCACCCTCCAGAGCCTCGGGAGTGCTAGCTTTGTCTGGGCCCTGAGCAGTCTCTGATGTTTATCATGCCCAGAAGTAGACAGAACTGGGAATAATCTAAACAGCTGTTCGGAGGATTCATCACTTGGCAGAGGTGTGAGTCCCTGAGGTCTTCCCCCTTTTCCATCATCTCAAAGGGACCTGCCTGTGCTGACTGGCAGGTCATCGAGATTAATAAAGACAAAGGCTTTGGTGGATGCYCAGCTCAGAAAAAGCACCTGGAGCTGCTCTTTCCTGATTAGGGAAGGACTTGGTGGCTGTAGTTGGCGGTTCMGTATTTTCTGAATTTTGACATTCGCGGTAKGCAAACGTATCAGTTTCTAACAATATCTAACAAGACTATTTGAAAGCGAGAGTCTCCCGAGAGATGCAGGCGTGGTTCAGGGCAGATGTGGGGCTCTTCCGGCTTTGTGTGCACTCATATAAATCAACAGAAAGTTTGTTACCAATTGTTACTAATGTTCTTCAGCAAACTGAGAGAYTGGCCAATAAATATGCATGAAGCGTAATTCTATCTACCTGTTGCATTTAATTCCAGCAGCGAAGACCCATTACACTACTGAAGTTTGATGAATGTTTTCTCTCACTGCTCATCTGACTTGGAAATGAGTGTGTTTGCCCAGGGCGGGGGTAGGCGGTGGGGGAGGCACGTGCGAGCCTGAGCTCCTTCAGTTTCCWCGTGGAAAACTCTAAATTGAAATCCCTGCCTCCAGGGACCRTGAGACCAAAGAGAAAACTGTTGGGCCCCAAAGGGACCATTTCCTACCATAATGAGAATTTTAAATGGCGGGTTTGAAATTCTTTGAAAAGCCTTTCAGAAATGTGTGTGCAAATGATGGTTCCTGAATTACTGGCAGAGATGCAATTAAATTCAAGGGAGAATATCTCCCTATTCTAATTTCCAGCCTGAAGACCCTTTTCCCTATCCCAGGAGGAGCCCAGGAACCCAAGCGAGAGCCTCTGCAAGTCACCCCAGCTGCCGCATTTCCACTCAGGAGGAAGACA
>NR2_Mmul_H1
GTTACCGGTTGTGACTCTACTTTTCCTTCTCTTTCTTTCCACAGCTGTGCAATCATTGCACACCCTCAATGACCAGATTTCCCATTTCATTGTCACCAAGTCGAAGGCACTGGAGGAGGACAAAGACCCTTTTCTACCCACTGAGAAGGAGACTCTGAAGAGTTCCATGATATTGATGAGGCACCTCTTAATGGATGCTCAGGTACAAAGATCAATATAGAAATTCCCTATGGAGCAGGTGGAATCCTTTTTTCTTTTTGGCATAAGCTGTCCAGAAATGTTCAACCACTGTACCTATTGAAACCCGTTTTTCCGCTATAACAGATTGGATATGTTGAGTATTGGATTTCTGATGATATCTTATTTGGGATTTAGTATTAAAATAGCTTTTTAAAAAGTCAAAGTAATACAGCTTAAGAAGAGTATATTTGTTGTCTCTGAGAATTTAACAGATCTCCCATTAGCCTTGGAAAAGTGAAAATCCATTTACATATAAACTTGGCAGGCATCAAAGCTGGCAAAGGCTTTGGAGTAGAGCAAATACTTGTCCCAAACAACATTACTGAGTAAGTAATGAATATTTTGGTGCATTTGCCGTACCCCCCCCTCCGTAAGTGCATCAGCACTGGTTTTGCTAGCACTGAATTTATTACAGAAGGTATTTAGCTCATTGTAGGCTATTGTTGAGATGTTATTCAAGGTTTCTCCTTGTGTACTATTTTATCGAAATATTTAAAAGTAATCTCTCTACTCCTGGCTTTGTTGGTGGGTCTCTTCAGACATGTTGATAGACAAACAGCAGGTGTTTTAAGAGAATTGATAGTTTTCTATGTTAGGAAAGCCAAACCAAACTAAATCTAATTGTCATTCCTACCTCTTCAGTGTCGGGAAATGTTTCAGGAAACGTTCTGTGGGTTTGGTGATTTCCCCGTTCATTTGCCCTGGGGCTTTCTTCCTGAGCTTGTTTTCTGTTCAGCATTGGTGAGGTCAGAATGGTTGGTGGTTTCTTGCATTCTGCTCTGTAGCAGAGATTTTGAACTGTGGTTTCTTTGCTTTTGTTTCTACCCTGGTGGTGGTTTATGTTTTATTTTTAAAATCAATCCTGAAGCCTGGGTCTTGTACCAATAAGGCTTTAACTGGCTGTGCCTTTGTGCGTCTCTCACCTGTCAATGCCTGAAGCCGCCCTATGGGATTTTTTGAGGCCCTCTGTTGAGATGGCCCGAATTATGCAAAGCCTTTCATTCCTATTCACGGTTCTCCTGCTTTCCTTCATTATCAACAGCCCATTCAGCTTCTCCTCTCCCCCAGCCTGTCTGGTGGAAAAAGGAAGGATTCTGAAGCTACAACAGCCAATTTTGAAACTCAGAAAAAAGGGAAATTTAGAACAATTTACTGAATAAAAGAGAGCAAATTGTTCTTGAAAGGATTAGCTTTCCTCCAAATGCCTAGTCCCAGTCCTGGAGCCAGCACCTCAGTCAAGGGAACTGCCTAACTGAATCCCAAAAGGCATTGTGTGTAAACTCCAGTTTGCAAAATCTAAGGTACTAAAAAAAGTGCATATTTTCCCTCTCCTTCACAACTGAGCTTACTAGTGCCTAGAACTGGATTTCGAAAATGTTAAATATTCCGGAAATGTTTGCTCCCACGAAATGCCTAATTCATTAGACTTCATCCTTCGTGGTGTTGACAGTGAATTTTCCCTTTTTTATTTAATGAGATTAAAATACCCGTTATCAAGTGGTCATCATGTGGGAATATTTTCCTACCATATTCTCTCCTGATCCCAAATCAATGACTGCTAGAATGCTCTCCCTTAAATGGCCAGATAAAATGGAGCAGGATATGGTGGATATTCTCCTAAGTCATATGCTAAAAAGGAAGGTGGGTTACATCTTCTTCCTCTTTCCTGAAGGTGGGTGTCTACCTGGGTCAGGTAGAAACGTCATGTGGAAACCCCGTTGTTTCTTTTGCCTCCTAACATTCCAAGATTCCTTGCTTCTGTCTTTTAAACTAACAAAGAATGAAGTGGGTTATGATTAGTTTAGTATACCACTCTGATTGGTTTTCTTCCAAAACTGCTAACTTTTTGAAACAGTGTTTTGGTTATGATCAATTGGGATCATGTCACCTGATACTCCCAGTCCTCCATTCTACTCCTATCTCAGATGAGTGTTGCCAAGCTTATAAAATGCCAAGGGATCCCAACGTTTTGGGGATGGCCAGGGATGATATGTGATTTTGAGTTTTGAAGTAGGCACCTAAAAATTCATTTTTTTAAAAAATAATTTTTATGGGGCATTTTGGGGGCAAATTCACTTATTTTCCATCCATGCTTTAACTTTTCACTTACTTTCCATCTGTGCTTCTTCCCTCAATTCCAAAGACAAATGAATGTACTCATTTTCATACACCAAGTTCATCAACAGTGGGAGGCTGATAGAATGTAGATATAACTTATCTGAACATCCTTTCGTTCAGTCTGCATTTTATGATATTAATAGACATCTCTTAGGTTTGTGTGTTGCAGGATGTAAGCCTTTCAAGGGTAGTAACCACATCCTTGAACTTGGTTGGTATAATAGCCCTCTCAGTTCCATACCCACAGGGCCCTTAATAGTATTAGATTATGATGAAACACTCTGACATCAGCTTACAAGTCGAATGAAGTCAGGCAAAAAGTGTTCCACAGAACCCGGAGGCTGCTTGAGAGTGACTGCTTAAAAGGCATAATCGATTCAAGTCACATCTGTCTTGGAAGCAATAAATCCTGCTTAGGAGAATGTCAAAGGCAAAAGCATTGCTGGACTATGAAATTCCACCTCTGAGGATTATAAAACAATGTGCACAGAGCAAACACATCTCCCAAGTATAATGGGGAAGCCAGAGATGATTGGCAGGCCTGACAATCCATCCTGGAAAATGGAATCGCGAAGGGAGCACCTCACATGGGCAGCCCAGAAAGCCCGCAATTATGTATTCATCCCCTAAATGTTTCGAGCGTGGAGGTGTCTGAAGAGGCATAGCACCTCTATTTGCATTCCATTTCCTTTTTAGTTTGCAGGCCCCCAAATTCAATGGAGTTTGCCATTCAGATCGCATTTGAAACCTGATCTTGTGGCTTTTATTCCTGAGAGCGCTGTCTAAACCCAAAATGCCGACTCAGCCTCCTAAGTGATTAGATTCATAACACCGAAGAGGCAATTCTTTCTGGTAGAGATTAATTCTTTTACTCATACTGTGTGACTCCACATGCTAAGAGGGGTTGATTATAGCAAATTAAATCTCTCATTGACAGTTCTCTCCCTTTTCCCCCCAAAGACCTAATATCATTATTTATTAAGGGGAGACAAATGCTCGGAAAAATAATAAGATCGGTTTGTTGGCAGGAAGGTCCCCCTCTTGGAGGCTGAGTGCTAAAGGGCAGAGAACTTTCTGTGCACCTAGGGGCTTCCTTCTGCCAGCCGAGGAACAAAGGGTGCCTGGGGGACAGTCTGTGCTCTGCTGACCCAGAGCTGCTGCCTGGGTCTGGACAGGAAGTGGGTAGCTTCTTTGCTTAAAACTTGGCCTGTGCTGGGACTAAAAGGAAGAACTTACTTTAAGGGAGGCTGAATCATTGGTATACCCTTCTCAGAGGTCCATCTCTAAGAATGAAAGTAAACCCTTCAAAATAAAAATAAACCACGCAACTGTCATCTCTAAACAAATCTCGAACAAAGTCAATTGTTCGTTGGAAAAGACATGAAATTTGCTTCACTCTTCAAACTCCTTTTTTCCTCCTGCCCTTTTTTCCTCTTCCCTTTTCTTTTTGCTTTTCTTTGTCTTCTCCCTTTGCCCTTTTTCTCCCCACCCCACCCAGCATCTCTCCTCCTCCCCTCCTATTTTCTCCTTCTCTCAACTCTATTCCCCTCCTCCCTCCCTCGCCTTCCCTTCTTTTGGTTGGCAAAATAGATCTTAGCTGAGATGTGGAATTACGTTCTGCGTTTTTCACTTCCTTCTCTTCCTTCCCTTTCTTGTTCTTTCCTTGTCTGTCTTTCTTTCTGTTATTTGTGTTCGGGGAACTGGAAAGCATATTTGCCAAAAGCCTATATTTCCCTTTGCCAAGCAAGAGCGGAAGCAGCAGCAGGAGGGAAACCTGGCATCCAGGAGGCAGATCGGGAGCCCTGCCAGGATCAGACACTGCATAGGATTTGGGTGGCTTCGTTTTTCTTTTCTCTTTTTAAAAGAGCGGTCTAGCAAACTCTTCCAGATGATTATGCTTTCCAATTGGTTTCTGGCAAAACTGGACCGATTGAACATGATCAGCTATTTTAGCTGTCTGGACACTCCCTGGCCTCAGATGGGGAAGTGCAGCGTGGACCAGAGGAACCCTTGGCTCAGGTTCCTGGCAGATAGGGAGGGTTAGCGCCCCAAAGTCAACATCACCTTGCATTGGGAAGGACGCTTTGGGAACCGAGCAGTTCACACCTATTACAGAAGTACATTTTAATTTGATTCTCCTGTTACTAACACTTTCCATCCCTCCAGATTCTTTCTGAAGTTGATACCGTGATCAAGGTAGGCCTCTGTGGTTCTCACTGGTGCAGTTATCTGGAGCTTTCTAGCTGCAGCTGGCTTCAGGGTTATGCCCACGAATGTGACCTTGTTAGCCCTAGAGAATGTCTTGCCCTCACTTTGTACAAACTGAGACATCAGCAGAATCCTGGGCTTAAGAAGGTCACAGATGCTGGCTGCGGCTATGAATAGTACCGCACATGTGGGCTTTCCTTATCCTCTGGGACGTAACACCATGATGGAGAGAGAATGAGATCTCTCTCCCTGGGTTCTCTTCCTTAGCAAGCAGGGAAGAAACTGACATTTCCCAGGGAAAACAGGCAAAGCTTTCTTCCGAAGAAAATTACCCCGGGATGTCTTGAAGTCTACTCATCCCATCAGCTTCCACCTTGTAAAAGTCATTGGAGAAAGAAACACTTAAATGGATGCTGAAGAATTTAGTTCCCTTCACTAAAAAGCTACAATGATAAGCTGATTATTCAAAGGAGTCTTAGCGCATCCCCTCAAATAATCCATGTGCTCCATTACGCATCCTTTCCCTGTGAGTTTGCAAAAGCAGTGCTTAGTTTCCATTCTTAGTTGCAGAACTATCAAATCAGCAAGTCCAAAGCTTGTAGTTTTTTACATAACTCTCACAAGCCCTCTTTCCATTCTGCTACAATAGTTTTGGTCATTAAAAGGTGTGTGTGTGTGTGTGTGTGTGTGTGTTTTAGATAAATCAACTTTAAGCCACAGGCATTGCCAGGCTTAGATGCAATCCCATCAGTTACAGAATTTCTGTACTCACCCTTCCTGTTTAGAAGAAATGGAGGATAAGACATAAAATTGTAATATTGTTTTTCTGTTAAGCTTGTGTCTAGGGTTTTTTTAAGTTGACAGACAAAGTTAGACCCTCCTGAGACCTCTGTCACCTTTGTAAAATCCATAAAGCAAAATGTTCAGAGAGTGCAAAGTTGCTTTCAGTGTTTGGTGTGCTAAGACACAGGTAGAGTTGGAGATGAGACTCCAAAAAAAGATGGATTTCCATTCATTGTATTCTGAAGGAAAGGGGCACCTCTTACTTGGGGTGAGTGATGCTTGAATAGAATAGTGTCTATCAAATTGGTACAACTTCCATGGATCTGTATAGTGCCAGAGGACAATTCGGGAATTTATTGGTGCAAAACTTCAATTACTTTTGTACCAACTGAATACTTTGTACATCATAGAGCTTTTATGTTACGTTTTTTGATACTGAGTCATTAATTTAATAATATTTAAAATGATAATAAAATCGAATTTATGCTTGTCTAATAAGTGATGGTTCCTGTTACAGCGAGCAGGATATGACATACTAACAAAATCATGGAAGGAAGGTTGGGGTGAGGATTCAGTTAGGATTCTCTGATTGTCAGCAACAGAGACCAGCTCTGATAAACATTAACAGGGAAACACTTAATAGAAACACATGGGGTAGCTCATAGGAAAAGATAAAGAATTACATCTCAGAAAAGATAGGAGAGAGGGTAGCTATAGAGATTTAGGTGTCAAAAACTTAAAAGCAGTTGTTTCAGGGTGCTGTGGTTGGGACAACTTGGCTCTAACCATTTTCTTTCTCTGTGTCACTTTGATCAAGATTCAAATTCTTGGAAGAGTCTGAATGATCTGTCATGGGTCACTGGACCCTTCTGTCTTTGACTGTGGGCAGGTAGGCTTGTTGATGGATGGTCTCGCCATGACTGTGAGCAGTGCAGACTGGTATTATTACCACAAGAAGGAGGAGTAGATGCTGGCAGACACTGCTGCAGATGGAGGCAATAATTAATTTACTCTGCCTTCTGCATGCGTGGACTTCATGCTTGGGTCTCAGTACACAGCTTGGCACTGCTCTAAGTTCTAGGGACAGAGAGGGACAGAGAGGGACAGAACTTTACCCCTACCTCCACTCCCCCACCAGAGGGGTTCAGGATTAGATGGATAACTGGACGTTGAAGTGCTCCATGATAAATACTGACGACAGCGTACATGGGGGCTGCGGAATCTCAGAGAAGGACCTAGCTGATATTTGCAGATCACTTTACTGTTTACTAAGTACTTTTGCCAGCATTTTCTCTTCTTCTCAGCCATGAGAGGGACAGGAGATTGGGTATTATTATCTCTATTTTGAAAACTAGGTATTAAGCTTTAATAAAATAGCCTTTTTTACATGGTTCCATCCAGCCCATCGCAAAGAAAGAGTAATTGATTTCCTACTTGTAGATGGTGACTTGGAGTATTTGCTTCCTGAGGGTTATTAAATAGATAGAAAGGGGGTATATAATTTTGAGAAAGAAGAACATTAAAACCTGGCTTCAGATACAGAATACCT
>NR2_Mmul_H2
GTTACCGGTTGTGACTCTACTTTTCCTTCTCTTTCTTTCCACAGCTGTGCAATCATTGCACACCCTCAATGACCAGATTTCCCATTTCATTGTCACCAAGTCGAAGGCACTGGAGGAGGACAAAGACCCTTTTCTACCCACTGAGAAGGAGACTCTGAAGAGTTCCATGATATTGATGAGGCACCTCTTAATGGATGCTCAGGTACAAAGATCAATATAGAAATTCCCTATGGAGCAGGTGGAATCCTTTTTTCTTTTTGGCATAAGCTGTCCAGAAATGTTCAACCACTGTACCTATTGAAACCCGTTTTTCCGCTATAACAGATTGGATATGTTGAGTATTGGATTTCTGATGATATCTTATTTGGGATTTAGTATTAAAATAGCTTTTTAAAAAGTCAAAGTAATACAGCTTAAGAAGAGTATATTTGTTGTCTCTGAGAATTTAACAGATCTCCCATTAGCCTTGGAAAAGTGAAAATCCATTTACATATAAACTTGGCAGGCATCAAAGCTGGCAAAGGCTTTGGAGTAGAGCAAATACTTGTCCCAAACAACATTACTGAGTAAGTAATGAATATTTTGGTGCATTTGCCGTACCCCCCCCTCCGTAAGTGCATCAGCACTGGTTTTGCTAGCACTGAATTTATTACAGAAGGTATTTAGCTCATTGTAGGCTATTGTTGAGATGTTATTCAAGGTTTCTCCTTGTGTACTATTTTATCGAAATATTTAAAAGTAATCTCTCTACTCCTGGCTTTGTTGGTGGGTCTCTTCAGACATGTTGATAGACAAACAGCAGGTGTTTTAAGAGAATTGATAGTTTTCTATGTTAGGAAAGCCAAACCAAACTAAATCTAATTGTCATTCCTACCTCTTCAGTGTCGGGAAATGTTTCAGGAAACGTTCTGTGGGTTTGGTGATTTCCCCGTTCATTTGCCCTGGGGCTTTCTTCCTGAGCTTGTTTTCTGTTCAGCATTGGTGAGGTCAGAATGGTTGGTGGTTTCTTGCATTCTGCTCTGTAGCAGAGATTTTGAACTGTGGTTTCTTTGCTTTTGTTTCTACCCTGGTGGTGGTTTATGTTTTATTTTTAAAATCAATCCTGAAGCCTGGGTCTTGTACCAATAAGGCTTTAACTGGCTGTGCCTTTGTGCGTCTCTCACCTGTCAATGCCTGAAGCCGCCCTATGGGATTTTTTGAGGCCCTCTGTTGAGATGGCCCGAATTATGCAAAGCCTTTCATTCCTATTCACGGTTCTCCTGCTTTCCTTCATTATCAACAGCCCATTCAGCTTCTCCTCTCCCCCAGCCTGTCTGGTGGAAAAAGGAAGGATTCTGAAGCTACAACAGCCAATTTTGAAACTCAGAAAAAAGGGAAATTTAGAACAATTTACTGAATAAAAGAGAGCAAATTGTTCTTGAAAGGATTAGCTTTCCTCCAAATGCCTAGTCCCAGTCCTGGAGCCAGCACCTCAGTCAAGGGAACTGCCTAACTGAATCCCAAAAGGCATTGTGTGTAAACTCCAGTTTGCAAAATCTAAGGTACTAAAAAAAGTGCATATTTTCCCTCTCCTTCACAACTGAGCTTACTAGTGCCTAGAACTGGATTTCGAAAATGTTAAATATTCCGGAAATGTTTGCTCCCACGAAATGCCTAATTCATTAGACTTCATCCTTCGTGGTGTTGACAGTGAATTTTCCCTTTTTTATTTAATGAGATTAAAATACCCGTTATCAAGTGGTCATCATGTGGGAATATTTTCCTACCATATTCTCTCCTGATCCCAAATCAATGACTGCTAGAATGCTCTCCCTTAAATGGCCAGATAAAATGGAGCAGGATATGGTGGATATTCTCCTAAGTCATATGCTAAAAAGGAAGGTGGGTTACATCTTCTTCCTCTTTCCTGAAGGTGGGTGTCTACCTGGGTCAGGTAGAAACGTCATGTGGAAACCCCGTTGTTTCTTTTGCCTCCTAACATTCCAAGATTCCTTGCTTCTGTCTTTTAAACTAACAAAGAATGAAGTGGGTTATGATTAGTTTAGTATACCACTCTGATTGGTTTTCTTCCAAAACTGCTAACTTTTTGAAACAGTGTTTTGGTTATGATCAATTGGGATCATGTCACCTGATACTCCCAGTCCTCCATTCTACTCCTATCTCAGATGAGTGTTGCCAAGCTTATAAAATGCCAAGGGATCCCAACGTTTTGGGGATGGCCAGGGATGATATGTGATTTTGAGTTTTGAAGTAGGCACCTAAAAATTCATTTTTTTAAAAAATAATTTTTATGGGGCATTTTGGGGGCAAATTCACTTATTTTCCATCCATGCTTTAACTTTTCACTTACTTTCCATCTGTGCTTCTTCCCTCAATTCCAAAGACAAATGAATGTACTCATTTTCATACACCAAGTTCATCAACAGTGGGAGGCTGATAGAATGTAGATATAACTTATCTGAACATCCTTTCGTTCAGTCTGCATTTTATGATATTAATAGACATCTCTTAGGTTTGTGTGTTGCAGGATGTAAGCCTTTCAAGGGTAGTAACCACATCCTTGAACTTGGTTGGTATAATAGCCCTCTCAGTTCCATACCCACAGGGCCCTTAATAGTATTAGATTATGATGAAACACTCTGACATCAGCTTACAAGTCGAATGAAGTCAGGCAAAAAGTGTTCCACAGAACCCGGAGGCTGCTTGAGAGTGACTGCTTAAAAGGCATAATCGATTCAAGTCACATCTGTCTTGGAAGCAATAAATCCTGCTTAGGAGAATGTCAAAGGCAAAAGCATTGCTGGACTATGAAATTCCACCTCTGAGGATTATAAAACAATGTGCACAGAGCAAACACATCTCCCAAGTATAATGGGGAAGCCAGAGATGATTGGCAGGCCTGACAATCCATCCTGGAAAATGGAATCGCGAAGGGAGCACCTCACATGGGCAGCCCAGAAAGCCCGCAATTATGTATTCATCCCCTAAATGTTTCGAGCGTGGAGGTGTCTGAAGAGGCATAGCACCTCTATTTGCATTCCATTTCCTTTTTAGTTTGCAGGCCCCCAAATTCAATGGAGTTTGCCATTCAGATCGCATTTGAAACCTGATCTTGTGGCTTTTATTCCTGAGAGCGCTGTCTAAACCCAAAATGCCGACTCAGCCTCCTAAGTGATTAGATTCATAACACCGAAGAGGCAATTCTTTCTGGTAGAGATTAATTCTTTTACTCATACTGTGTGACTCCACATGCTAAGAGGGGTTGATTATAGCAAATTAAATCTCTCATTGACAGTTCTCTCCCTTTTCCCCCCAAAGACCTAATATCATTATTTATTAAGGGGAGACAAATGCTCGGAAAAATAATAAGATCGGTTTGTTGGCAGGAAGGTCCCCCTCTTGGAGGCTGAGTGCTAAAGGGCAGAGAACTTTCTGTGCACCTAGGGGCTTCCTTCTGCCAGCCGAGGAACAAAGGGTGCCTGGGGGACAGTCTGTGCTCTGCTGACCCAGAGCTGCTGCCTGGGTCTGGACAGGAAGTGGGTAGCTTCTTTGCTTAAAACTTGGCCTGTGCTGGGACTAAAAGGAAGAACTTACTTTAAGGGAGGCTGAATCATTGGTATACCCTTCTCAGAGGTCCATCTCTAAGAATGAAAGTAAACCCTTCAAAATAAAAATAAACCACGCAACTGTCATCTCTAAACAAATCTCGAACAAAGTCAATTGTTCGTTGGAAAAGACATGAAATTTGCTTCACTCTTCAAACTCCTTTTTTCCTCCTGCCCTTTTTTCCTCTTCCCTTTTCTTTTTGCTTTTCTTTGTCTTCTCCCTTTGCCCTTTTTCTCCCCACCCCACCCAGCATCTCTCCTCCTCCCCTCCTATTTTCTCCTTCTCTCAACTCTATTCCCCTCCTCCCTCCCTCGCCTTCCCTTCTTTTGGTTGGCAAAATAGATCTTAGCTGAGATGTGGAATTACGTTCTGCGTTTTTCACTTCCTTCTCTTCCTTCCCTTTCTTGTTCTTTCCTTGTCTGTCTTTCTTTCTGTTATTTGTGTTCGGGGAACTGGAAAGCATATTTGCCAAAAGCCTATATTTCCCTTTGCCAAGCAAGAGCGGAAGCAGCAGCAGGAGGGAAACCTGGCATCCAGGAGGCAGATCGGGAGCCCTGCCAGGATCAGACACTGCATAGGATTTGGGTGGCTTCGTTTTTCTTTTCTCTTTTTAAAAGAGCGGTCTAGCAAACTCTTCCAGATGATTATGCTTTCCAATTGGTTTCTGGCAAAACTGGACCGATTGAACATGATCAGCTATTTTAGCTGTCTGGACACTCCCTGGCCTCAGATGGGGAAGTGCAGCGTGGACCAGAGGAACCCTTGGCTCAGGTTCCTGGCAGATAGGGAGGGTTAGCGCCCCAAAGTCAACATCACCTTGCATTGGGAAGGACGCTTTGGGAACCGAGCAGTTCACACCTATTACAGAAGTACATTTTAATTTGATTCTCCTGTTACTAACACTTTCCATCCCTCCAGATTCTTTCTGAAGTTGATACCGTGATCAAGGTAGGCCTCTGTGGTTCTCACTGGTGCAGTTATCTGGAGCTTTCTAGCTGCAGCTGGCTTCAGGGTTATGCCCACGAATGTGACCTTGTTAGCCCTAGAGAATGTCTTGCCCTCACTTTGTACAAACTGAGACATCAGCAGAATCCTGGGCTTAAGAAGGTCACAGATGCTGGCTGCGGCTATGAATAGTACCGCACATGTGGGCTTTCCTTATCCTCTGGGACGTAACACCATGATGGAGAGAGAATGAGATCTCTCTCCCTGGGTTCTCTTCCTTAGCAAGCAGGGAAGAAACTGACATTTCCCAGGGAAAACAGGCAAAGCTTTCTTCCGAAGAAAATTACCCCGGGATGTCTTGAAGTCTACTCATCCCATCAGCTTCCACCTTGTAAAAGTCATTGGAGAAAGAAACACTTAAATGGATGCTGAAGAATTTAGTTCCCTTCACTAAAAAGCTACAATGATAAGCTGATTATTCAAAGGAGTCTTAGCGCATCCCCTCAAATAATCCATGTGCTCCATTACGCATCCTTTCCCTGTGAGTTTGCAAAAGCAGTGCTTAGTTTCCATTCTTAGTTGCAGAACTATCAAATCAGCAAGTCCAAAGCTTGTAGTTTTTTACATAACTCTCACAAGCCCTCTTTCCATTCTGCTACAATAGTTTTGGTCATTAAAAGGTGTGTGTGTGTGTGTGTGTGTGTGTGTTTTAGATAAATCAACTTTAAGCCACAGGCATTGCCAGGCTTAGATGCAATCCCATCAGTTACAGAATTTCTGTACTCACCCTTCCTGTTTAGAAGAAATGGAGGATAAGACATAAAATTGTAATATTGTTTTTCTGTTAAGCTTGTGTCTAGGGTTTTTTTAAGTTGACAGACAAAGTTAGACCCTCCTGAGACCTCTGTCACCTTTGTAAAATCCATAAAGCAAAATGTTCAGAGAGTGCAAAGTTGCTTTCAGTGTTTGGTGTGCTAAGACACAGGTAGAGTTGGAGATGAGACTCCAAAAAAAGATGGATTTCCATTCATTGTATTCTGAAGGAAAGGGGCACCTCTTACTTGGGGTGAGTGATGCTTGAATAGAATAGTGTCTATCAAATTGGTACAACTTCCATGGATCTGTATAGTGCCAGAGGACAATTCGGGAATTTATTGGTGCAAAACTTCAATTACTTTTGTACCAACTGAATACTTTGTACATCATAGAGCTTTTATGTTACGTTTTTTGATACTGAGTCATTAATTTAATAATATTTAAAATGATAATAAAATCGAATTTATGCTTGTCTAATAAGTGATGGTTCCTGTTACAGCGAGCAGGATATGACATACTAACAAAATCATGGAAGGAAGGTTGGGGTGAGGATTCAGTTAGGATTCTCTGATTGTCAGCAACAGAGACCAGCTCTGATAAACATTAACAGGGAAACACTTAATAGAAACACATGGGGTAGCTCATAGGAAAAGATAAAGAATTACATCTCAGAAAAGATAGGAGAGAGGGTAGCTATAGAGATTTAGGTGTCAAAAACTTAAAAGCAGTTGTTTCAGGGTGCTGTGGTTGGGACAACTTGGCTCTAACCATTTTCTTTCTCTGTGTCACTTTGATCAAGATTCAAATTCTTGGAAGAGTCTGAATGATCTGTCATGGGTCACTGGACCCTTCTGTCTTTGACTGTGGGCAGGTAGGCTTGTTGATGGATGGTCTCGCCATGACTGTGAGCAGTGCAGACTGGTATTATTACCACAAGAAGGAGGAGTAGATGCTGGCAGACACTGCTGCAGATGGAGGCAATAATTAATTTACTCTGCCTTCTGCATGCGTGGACTTCATGCTTGGGTCTCAGTACACAGCTTGGCACTGCTCTAAGTTCTAGGGACAGAGAGGGACAGAGAGGGACAGAACTTTACCCCTACCTCCACTCCCCCACCAGAGGGGTTCAGGATTAGATGGATAACTGGACGTTGAAGTGCTCCATGATAAATACTGACGACAGCGTACATGGGGGCTGCGGAATCTCAGAGAAGGACCTAGCTGATATTTGCAGATCACTTTACTGTTTACTAAGTACTTTTGCCAGCATTTTCTCTTCTTCTCAGCCATGAGAGGGACAGGAGATTGGGTATTATTATCTCTATTTTGAAAACTAGGTATTAAGCTTTAATAAAATAGCCTTTTTTACATGGTTCCATCCAGCCCATCGCAAAGAAAGAGTAATTGATTTCCTACTTGTAGATGGTGACTTGGAGTATTTGCTTCCTGAGGGTTATTAAATAGATAGAAAGGGGGTATATAATTTTGAGAAAGAAGAACATTAAAACCTGGCTTCAGATACAGAATACCT
>NR3_Mmul_H1
TTTTCCTCATACCCCACCCCTAAAGTGTGCCAAACCTCCTTACTTGCAGAAGACAATTTTGGATTCTTACAAAAAGCAGCTGCACAGAAGCCATGGGGGGTTTTGCACAAAGCATTTGCCTAGTTGGACCCTGTTCTGTTTTCTGACCTGTCGCTCTGTGAAGTATCATCTTAAAGATGCTCTCCAGAAAGCGTGGCCCGAGCCTACATTTTCCCTTGGCTGAAAGACTCAGGTTCTCTCTGAAGATATGTTATACTCCTATACTTAACATTTATTTTAAATAGTGGAGAAAGAAAGAAATCTGAAGACTGTAAACTGTCTAAATAAGAGGAGAATTACACAGACAAGCAGATAATACATCGGTTCCTAAATGCCGGTTGTGAAAGATTATAATGAACAGAAAACATTTAATCCACCACGTGAAGCAAGAGGGTGACCCCAGAGAGGTTGTCTGAGGCTTCCTTGGGGGGAAGCCCAGCCAGTGTTAAAAATGATGTCTATGAGAATGACAGACCTTCCAGCAAATGTGCTCACCACTTCTTAAGGTGAAAGAGAAAGAAAAAAACTCTGAAAAAAATTACATATGTATTTGAACAACAAATATATATGGAATATCCACTCTGTACCAGCTAGGACTCAGGCAGTACACAAAATAGACAAAGTCCCTGCCCTTGTGGGCCTTATATTTGGGTGAGGGGATAAGGGAAAGACAGACTAGAGAATAGAGCATACTATGGCAGGAGATGACTTTGCTAAGAAGGAAAATGAGCTATCAGCCCACAGGCTTGTGTCTAATGCAACCATGTGACAAAGGAGGCACAAAGCTAGCTTGAACTTTGACCTGTTGCTAGTCCACATTTTCCCCAGCCCCCACTGTCTTAGAAGCTCTGTTTCCTGGAATCAGTGTCCTTTGACAATTCACCATGATTACAAAGTCTTCTGTATCAGAGCTGCCCAGTATAGAATCCAGGCCCTTGTCCTTGATCTCTCAAAACAAATACGACAAGAACCAACCAGGGAAATGAATAAGTGAAACAAAACATAAGAACAGGTCATACAAGGATACATTTGTATGTATCAGTCTTCTCTGATGATTTCAAATGACAATGAAGATTAAGTGACAGCAGCACATGACCAAGAACCCCAAATGGGACATCAGACAGTTAAAAGCCCTTCAATCACATCTCCCATGGGCCACCCGCCACATCACTCAAGAAAGGTCGCTCCTTGCCCCTCCACCTTGCCACCACACACACATACTGTCTTTCTCTGTTTTCAGTTTTGTTCGCCATTATTCCTTTTCTTGGGCTCTCTCCAGAAACCCAGCATCTTTCTCTTTTCTTTGACAGCAAATTCGACCTCTCTCCTGTCAGAGCCACCTGCACATACCTGAAGAATCAGGCTCTCTGATGAATAGCAGGTTTCTAGTCAGGCCCTACTCTTTTCTGCAGGTAGAAAGTAAATTTTCCTTTATCTTTTCTCCACCAGTCTCGGAGGTGGAGGAGGAGGGGAGAAGAGCAGAGTGATCTACTGTAACATCGACATATAAATAATGCCACTTCATCTAGAACATAAATGTGGTGATGGT
>NR3_Mmul_H2
TTTTCCTCATACCCCACCCCTAAAGTGTGCCAAACCTCCTTACTTGCAGAAGACAATTTTGGATTCTTACAAAAAGCAGCTGCACAGAAGCCATGGGGGGTTTTGCACAAAGCATTTGCCTAGTTGGACCCTGTTCTGTTTTCTGACCTGTCGCTCTGTGAAGTATCATCTTAAAGATGCTCTCCAGAAAGCGTGGCCCGAGCCTACATTTTCCCTTGGCTGAAAGACTCAGGTTCTCTCTGAAGATATGTTATACTCCTATACTTAACATTTATTTTAAATAGTGGAGAAAGAAAGAAATCTGAAGACTGTAAACTGTCTAAATAAGAGGAGAATTACACAGACAAGCAGATAATACATCGGTTCCTAAATGCCGGTTGTGAAAGATTATAATGAACAGAAAACATTTAATCCACCACGTGAAGCAAGAGGGTGACCCCAGAGAGGTTGTCTGAGGCTTCCTTGGGGGGAAGCCCAGCCAGTGTTAAAAATGATGTCTATGAGAATGACAGACCTTCCAGCAAATGTGCTCACCACTTCTTAAGGTGAAAGAGAAAGAAAAAAACTCTGAAAAAAATTACATATGTATTTGAACAACAAATATATATGGAATATCCACTCTGTACCAGCTAGGACTCAGGCAGTACACAAAATAGACAAAGTCCCTGCCCTTGTGGGCCTTATATTTGGGTGAGGGGATAAGGGAAAGACAGACTAGAGAATAGAGCATACTATGGCAGGAGATGACTTTGCTAAGAAGGAAAATGAGCTATCAGCCCACAGGCTTGTGTCTAATGCAACCATGTGACAAAGGAGGCACAAAGCTAGCTTGAACTTTGACCTGTTGCTAGTCCACATTTTCCCCAGCCCCCACTGTCTTAGAAGCTCTGTTTCCTGGAATCAGTGTCCTTTGACAATTCACCATGATTACAAAGTCTTCTGTATCAGAGCTGCCCAGTATAGAATCCAGGCCCTTGTCCTTGATCTCTCAAAACAAATACGACAAGAACCAACCAGGGAAATGAATAAGTGAAACAAAACATAAGAACAGGTCATACAAGGATACATTTGTATGTATCAGTCTTCTCTGATGATTTCAAATGACAATGAAGATTAAGTGACAGCAGCACATGACCAAGAACCCCAAATGGGACATCAGACAGTTAAAAGCCCTTCAATCACATCTCCCATGGGCCACCCGCCACATCACTCAAGAAAGGTCGCTCCTTGCCCCTCCACCTTGCCACCACACACACATACTGTCTTTCTCTGTTTTCAGTTTTGTTCGCCATTATTCCTTTTCTTGGGCTCTCTCCAGAAACCCAGCATCTTTCTCTTTTCTTTGACAGCAAATTCGACCTCTCTCCTGTCAGAGCCACCTGCACATACCTGAAGAATCAGGCTCTCTGATGAATAGCAGGTTTCTAGTCAGGCCCTACTCTTTTCTGCAGGTAGAAAGTAAATTTTCCTTTATCTTTTCTCCACCAGTCTCGGAGGTGGAGGAGGAGGGGAGAAGAGCAGAGTGATCTACTGTAACATCGACATATAAATAATGCCACTTCATCTAGAACATAAATGTGGTGATGGT
>NR4_Mmul_H1
AACAGAGCCGGCAAGCACGGAGCTGCTGCCTTTGAAAAGCTGGAAGATAATTTGCCCTGGTGCTGTCTTCTCTTTTCAGAACTCCCCTTCACTCCTACCCCACAACACACACACACTTAAAAGCCACATTTGCTGAGCCAAAGTGGCTGTCAGTTTCACTCCAAAAGAAATGTGTGTGATCTCTCGCCCATGTGAACATAGCATGCTATCGATGTAATTACACCCAGTTAAAGTCCCATCGAGAGCATCTATTACAGGAGAAAAGGGTTTGATGTGGGAGAATTTGAGTCTCCACATATGTACTTTGACTCCTCCTACGCTTACTTCTTTTAAAATGAGAAAGAGGACATTACCTTTAAAGGTCACTCTCCCTTCAAAATATTCTGGAGAAGAGTCATGTAAGCACATGTTGAATGTGTGAAAGGTTAGTGTTTTATCACGATCTAATCCTGTCCTCTGTCTTTCTCCACTGCTGCAAAGATAGCGCCTCCTGCGCAAGGGACTTGCCTCTGCACAAGGGACTTACCTCTTGCTCAAAGGACTGCCCCCTGCAATGCATCATCAGCACATTTTCTTTGCAACTTGAGTTTGTCCTTTTCCTCTCCTTGGAGAGATTAGATGCAGCTACTGGGCCAAGAGACACGAGCCCAGACAGCTGAGAGATTCCATTTCAGAAGCCTCAGCACCAACCATGTACTATGAATAAGTAGCCATCTCCTGAGGGCCGACTGTCTTGTCTGCCAGGCGCTGTCCTGGAGATTTTGAAAAAAATTCACTATTTCTAACCCATAGCTCCACCCTGCAGAGGGGAGGTTTCCTGCTGCTCCCACCATCATTTCCTGYCTAGATTATTGGCAAAGTTGCCCAAMTGGTCTCCCTGAYTCCACAGCTGGGTCTGCCTGTAAATCATACCCACTCCTGCCTGTGGACACAGGGAAACTGGATTGTTCTTGTTCTCAGAGTGGATTGTGGTCACTGAGCCAGCACGATGGGCACAGAGAGGGTGCAGAGCTCCTCCCTATTCTCTAATTTGGAGGGTTGGGGGAACAGGCACAGAATTGTCATGGTCCAGCAGCCTATTGCTGGGAGGAAAGATTGACATCACTCATGGCTGGCAGTGGTTCTAAGGGTCCCAAAGGGAGAGTGATGTGGGAGGATCCACTGATGATAGTCGTCAAAGAAAATTTCATCTTTGGGTCATGCTTGGCTCTTGGGCCAAGAGTCACTGAACACTGGCTCACCCACCAGATGTGTCTGGAACACTGGGCATCTCCTCCCTCTTAACATCATGTGATTCCCTGAATAACAGTGAGAGTCATCATTTGTTGAGTATCTTTTTCACTTGTTCAACAAAT
>NR4_Mmul_H2
AACAGAGCCGGCAAGCACGGAGCTGCTGCCTTTGAAAAGCTGGAAGATAATTTGCCCTGGTGCTGTCTTCTCTTTTCAGAACTCCCCTTCACTCCTACCCCACAACACACACACACTTAAAAGCCACATTTGCTGAGCCAAAGTGGCTGTCAGTTTCACTCCAAAAGAAATGTGTGTGATCTCTCGCCCATGTGAACATAGCATGCTATCGATGTAATTACACCCAGTTAAAGTCCCATCGAGAGCATCTATTACAGGAGAAAAGGGTTTGATGTGGGAGAATTTGAGTCTCCACATATGTACTTTGACTCCTCCTACGCTTACTTCTTTTAAAATGAGAAAGAGGACATTACCTTTAAAGGTCACTCTCCCTTCAAAATATTCTGGAGAAGAGTCATGTAAGCACATGTTGAATGTGTGAAAGGTTAGTGTTTTATCACGATCTAATCCTGTCCTCTGTCTTTCTCCACTGCTGCAAAGATAGCGCCTCCTGCGCAAGGGACTTGCCTCTGCACAAGGGACTTACCTCTTGCTCAAAGGACTGCCCCCTGCAATGCATCATCAGCACATTTTCTTTGCAACTTGAGTTTGTCCTTTTCCTCTCCTTGGAGAGATTAGATGCAGCTACTGGGCCAAGAGACACGAGCCCAGACAGCTGAGAGATTCCATTTCAGAAGCCTCAGCACCAACCATGTACTATGAATAAGTAGCCATCTCCTGAGGGCCGACTGTCTTGTCTGCCAGGCGCTGTCCTGGAGATTTTGAAAAAAATTCACTATTTCTAACCCATAGCTCCACCCTGCAGAGGGGAGGTTTCCTGCTGCTCCCACCATCATTTCCTGYCTAGATTATTGGCAAAGTTGCCCAAMTGGTCTCCCTGAYTCCACAGCTGGGTCTGCCTGTAAATCATACCCACTCCTGCCTGTGGACACAGGGAAACTGGATTGTTCTTGTTCTCAGAGTGGATTGTGGTCACTGAGCCAGCACGATGGGCACAGAGAGGGTGCAGAGCTCCTCCCTATTCTCTAATTTGGAGGGTTGGGGGAACAGGCACAGAATTGTCATGGTCCAGCAGCCTATTGCTGGGAGGAAAGATTGACATCACTCATGGCTGGCAGTGGTTCTAAGGGTCCCAAAGGGAGAGTGATGTGGGAGGATCCACTGATGATAGTCGTCAAAGAAAATTTCATCTTTGGGTCATGCTTGGCTCTTGGGCCAAGAGTCACTGAACACTGGCTCACCCACCAGATGTGTCTGGAACACTGGGCATCTCCTCCCTCTTAACATCATGTGATTCCCTGAATAACAGTGAGAGTCATCATTTGTTGAGTATCTTTTTCACTTGTTCAACAAAT
>NR5_Mmul_H1
GCAATTTTGATGAGGAAAATAAATACTAACATTTGTTAATGGACATATGGAGTTGGTTTTATTCTAAAATGCTTTGAAATTATTTTGCATTACTTATAAGTCTCTGCTAAGAAAGAATTCCTATCTTCAAAGCACTTGAAGAGACAGTTTTTAAAATAATCACATCAATAATTATGTAATATATAAGAATTTTAAACATCTCTAAAGGAAAAGCTACAGTCATTATTTGATAAGCACTCCTAAAATAACCTGGGCTGTAAGAATAGGGCAATGTAAGACTCCCTTCAATTTGTGGAAATAATCAACTTTGCATGAATAAATTAATAGAAGCAGTTTTATGTCTTTGATTGCAGTTAACACTACTGAGTGTTCCTGAGCATCTGAAATGCCTTTCTGAAAGTTCATTCAGCAAATTAATCTCTGGCACTGTACAAATGGCATCAACGTGGAAGACCAAAAACCAACCCAGTATGACCGTCCACCCTATACACTAATTCAATTTAAAACATAAGGAAACCAGGAACAACCAGAGGTTGATCTTATGATACTACTGCACATCTGCCACTGCAGAAGGATTTATGAAACTCTGCAATGACAGGAACCTTTTCATATATCAGCAGCATTCTTTATTCTGAGTGTTGTGCTGCCTCTTGGATGAAGACATCAAAGAGCCACAATCAGCAACAACAAATTTAGCACTAAGACGGCCTACGTACACCAAGCAAAATGGGAATTTGAGGCAATAACCAGGATACGCTTTTACAATTCCCAACAATGTTCATACTGTTTGGTCAAATCTTTTAGGGAACATAAATTATGCAAAAGCTTCCCCCTCTGGCAGCTTCATTTCACTTTGAATATGCAGAAGAGGATACCCAATTCTGTATTAATTCTTAGTTTTGTATTTTGAAATTTAACGGTAAACRAAAAGCATGTAGTCATTCTTGTATAATGATTTTTAAAAAATTATTTGAGGAACATGTTAAAATGATGAAATACTTTAGAAAAGTCTACTTTATGAAATATTAATTTTATTTTGAAATTGTTATTGGTATTTACTTACTGCATAATTTAAGCATGATTAATTTCAATTAATATAAACAGATTCCACTGTAGTAGGCTGTCAGCCTTAGGACAGAGTTTGCTGTATTAACTCTACAATTCTTCTGAACTATTTTAATACAAAACAGTATGATGGGTTGAGGGTAATTACTTATCAATTGTTTGGTTCTATGAATTATCTTTTTAATATTTATCAGGAAGTAGGATTGCCTTTCAGTTCGAAGGTTTAGAACATTTTTGTTGTATTCTTGCTCTTTGCTAAAAATGACTTTACATTTCTTTGTGAATTTTTAATTCTTTCATTTGTTTATTGGGAAGATACAGAAAAGGTTCATTTTKATTCCAAGAGTATAATATAAAATGAATTTTCTCTGGATAAATTTGATTCATATTAAACTCCTTTAAAATGCATATCCATTATTATTTGAAAAATATCTGTTGACCAATAGTTTGATCCTCTTGAAAATATATCTTTAACACAGACAATATTTAGGAAATGTAAATTTGAAAGAAGATTCATGATTAAATCACTAGGAGAAGATGTAAATGTTATATAAAACGTCTTTTAACAAGGAAGAATTTCTCATAAGTTTTAGTTTGGTTTTTATTTTATGAAAACCAAGAGAAATTTTACAATAGCCTCCTCTTCTGATGTTCCTCCTTCTGACCACCAGATGTCAGACTTTCACTGCAAATTTAAAATTTTCATTGCCTAGAAAACACCGTTTTTATTTGTAAATGTTCACTATTCTGAAATCGTTTTTCACCTCCAGCACACGATTCAAAAACTTGCCTTTGACTATGAATACACAGACATTGATGTTAGCTGCTTCAGACATACATTTACAGCTTCTATTTACAGTATGCCGATTTTCAATTCACTGATGAGTTTCATATTTTGAGATATCTCTTTACATTTATACATGTACATCAATAATAGAGCTCCTTTTAAAATAAAAATGCCGTACATACATGCCAAAATATGGCTATATTTGAAACAACATATAATTTAAGAATACCAAATACGTTTTATTTTGGATTCTGGCAAAAACAAAAAAAACAGGTGAGAAAATATTTAAATATTTTTATGTTTTTCACATAAAAGCTAACTGTTACATAGGTGTTGTTTTTGCACAAATATCTACAACATCTATTCCAAAATTAATAATCTTATTTGAGACATAAGCATAATTTAACATATTTACCTAATTTTAAATGGAAAACAGTAAACATCAGAGTATTATACTTTTTAAAATTTTGTATATGCTACACCCCAATGCACAAACTTATTATAATACAAATTCATCTTTTCACTTAGTTATATATAATGTATGGTGAATAATTTATTGTGAATATTTAATTTAKTGTAAGACTTTAGTTCATGTTTTTAAAGAATCATAGTTTTTATTTGTGTGTAATCCCTGGAACACATTAATAGAAATATAAGAAACAATATGTAAAAGTAATTGAAGAACTTTGGTGTTAAAGTTTTTATGTGTATTAAGATTTTACGTTTTAAAAAAAGATTTTAAGTTTAATATTTATTAGTTTAATTAATATMTGATTCTAGGTAGTACAGAACTTAAATAATTTCAAGAATTATGTAATTGGAATAGGAAAGGCCAGGAAAAAGTATATTCTATTTGCATCACTCAACATGTTTTTTAAAAAACCACATACGCCCTATCATAAGCATTAAAGTGTTAGTAAATTGGCAACAACYGGTAAACATGCTACTATCCTTTAAATTTCTGACTTGGCATTTACAATGGTAAATTGTAAAGCTACTAAACAACTAGCTACAGCAAATTAATGTGATACAGTCATCTTAAAGGAAAGGAAAAGAAAGAGGCAAGGAGACTGCTGGAATGTGTGCAGGAGGGAACTATCTGATTTAAGCCAAATCTCCCAAGCCTTTTAGAATCTGTCTGCCTTACGGCAGACTGTATTTTTGTATCAAAAATAATACAATTGACATTTTCCTGTGTTCACTTCTGTTAAAACTTTACATTCTATTATTCTTCCCAGTTGAGAGACATCAAATTCCAAGAATTGCTAAGACTGACTGTGGTAGTCCTGATTTCTTTTATAATAATCTTTTGATTGTTGTTGATGTTAAAAGAGTTTTATTAAAATAAAAATACAAAGAACTACTTTATTATTTTTCAATTASTATAGTTATGTCTCATTCATTTCATTCAATGTGYTTTTGGCATCTTTCTGTTTTTAATATAAACTATACATATGTATCATAGATTTCTATCTTTAATGCTGCTTACCCTTTTTAAAAAGCTTCATTCCATCTGACCTCTTTTAATAAATATGCATGTATTCCTTAGCAAGTGAATAAAACTTTGCTTTCCCTTAATAGTAGGTACTTCATTCTCATTACTGAGACTATGTGGAAACCCTGAATACTTGTCACAGATTCGTTTTATAATCCTGAGGTTGGTTTGGCATTCCATGATTTACGCAGTGGCTTTGCTTACAACAATTGATTCATTCCATACTTGAAACCCACTGATCTCATTACAATTATAGGAAGGCATTTTAGCTGTTGCAATTTAGACTTACCTCAAAGAAAAAAAAAGGCACCCTCTACCCACTTTGGATTTCTGCAACATGTGAAATAATTAGGTCATATCTTGTATCAAAATAAAATCCTGTTACTGACCTTTCTAGACTCGAAAGGTTGCCCTGGAAATATACAGTAAAACATATTTCATTTTGAGCAATATTTGCATGGTTGAGAATGACAATATTATCAACTATTAACTTCATGCATCTATTTTACCATTAATAATTTTACAGTATTAAAATGACCAAAACACAGGTTCGAACTATAAATTCTAAAATTTAATCAGCTTCTACAAAGAAGCTCTCAGTTCTAAGAACCCAAAATATGAAATGTAGTATATTAAGTATACCTACTGAATATTATTGAAATCCTGACTCACCTTCAAAGGCATATGCCATGTTTCTTTATTTCATATACTGTTCCATAAAAATTAAAGAATGCATTTTTAAAACCAACTGATCATATTWAATTATGTCTTAGAACACTGCATTTTTGAAGGCGTTGATAAAAATGCAGTGGATCCTAAAGAACACATAGAATTATTTTTATATGCTAATATTTTGAACATTTAAGAACACAGAAAATATTTGGTCAAATACTGGTTATTTAAGGCAAACCAAACTAGCATTTTTATTTTGTAAATCATTTAAAGGCTATTTAAAAAGAAAGGGGTGTTGTACATCTCATCTAGTTATGTTCTTTTCATTGAACTTTCATTATTGCTTCAAAGACTTAAAAAAAAACTATAGTTTATTACATTGTAATTTTATCCACAGCAGAAAACAAGTTTTATAAAGTTAAAAAGGACATTTTTACAAGAAGTATTTTCAAGCACTTATGAAAAACTACATGAAATAAATAAAATAAAAACTAGGTTGTGTGCACTTAAAGTTTATTGCTTAGGATAAATTCTCTTTAAGTTAATGTAATCATTTCTATGACTTACCACTGTTTAGTTATGGTGGTGGGAGACATTTCTCTGGTGGGGAAAAAGAAACTTTGAGTTTTCCTGTCAATTGTGAATATTTTTGATTTGGCTGATGGGAGTCTTGATCTCCCAATCCTAATATCTTCAAGTGCAGGGAAATCTAATTCATTAACTTTTCCAAGCATTTTAAAAGTTTCTTTTCATCAGAGACCATTTTGACCTTCTTTATCCATATCACTCTAGAGATCAGAAATACAAATGACAATAACAGATACCCATTAGTTAGTAGCTCAGAAGCCCACACTGTATGACTGTACACTCTAAAGGCAAATCATCTTTGTACAAAAATATCCATATTTTAAATGAACCGTTAGACACTGGATACCACAGTGACAAGTATTCTAAGATCAGCATAGGATCACTTTAAAATGTTCTAATCTTAAAAATGTGAGATATGAAATATTTTTAAATGTATTTACAGCCAAATGTATTTTTAAAATACCCTCAGATAATTTACTCATCTCTCTTCTCCCATTTATAGGTTTAAATTAAATATTAAAAGTAAAGCAAAGTCCTGATAAACGACTGATTTCAGCACAAAGGATAATTGTTGTTCTTCAAGTTACTTCAAAACTATAGGAGGAACAGGTCTTTTCAAAACTTGTATTGCTTGAACAAAAATGAATTTAATTTACATATGTGTTCTTTTACTGAATAACGCTTTAATAATTAGTTTAGTATAAAATGTGTTCTAATAATCCAAAGAATAGATCAGATACACGTATCAAGAATTTTTCATCCTTACCAATAACTATATTTTAGATGACTTTATTTCTAATATTAAAATAAAAATGCTTACAGTTCCTTTGTTTAAAATAATAATTYTATAATTAATACATATTTATAGAAACAAAAGGGAATTTGTGTTCCAAATTTAGAATATATTGATGTTTTTAGGAGATAATAAATAATTTAAAGATTTTTAAAGATTAAGACAAATGACTATTTTTCAAGGTTATCTATGTTTGTAAGTGGTGGTGTTGGGTTCTGTAGACTTTACATTTACATTTTTTTTTTCAGTTTCACAAGGTTGTATTATACCCACACCAAAGGGGAGAAATGTATAAATTTGAAAATTTTTTCGAACCTTTAAAATAGAAATATTAATATGAATGATCACTGTGACTTTCTTTAGCCAACTATAAGTAACTTCATTAAGGTAAGATAAATTAGTAAATCTCAATGCTTTAAGATTTTAAAATAAAATTTAAAATTAACTAGAAAATCAATTTTGAAGTACAGTATTAGTGAGAATAACTATAAAAATCTATAAAATACTTTAAAATTGAATCAATTAGAGGTGACTATTATGAGATAAATTTTCTTTAAAATTACCTAATTTTCTATTAGCTATGCCGCTCTCTTTTGTCTCATAGTTTCTATTTCATATACTCTATTTTATATATCTTACTAAAATTATAAAACATACACTGTCCTGAAACAAATATTAGTCAGACATAACAAACTCCACTGGTATCTAAAATGCCCTTAGAAAAAATAATAGAAAAGACTTAAAAAAAAAAATCTGGAAAGACTGGCATTACAATAAACTTTTCGTTAACTAAAATAATCTATTCACTACGTTTTTATTTTCAATATTT
>NR5_Mmul_H2
GCAATTTTGATGAGGAAAATAAATACTAACATTTGTTAATGGACATATGGAGTTGGTTTTATTCTAAAATGCTTTGAAATTATTTTGCATTACTTATAAGTCTCTGCTAAGAAAGAATTCCTATCTTCAAAGCACTTGAAGAGACAGTTTTTAAAATAATCACATCAATAATTATGTAATATATAAGAATTTTAAACATCTCTAAAGGAAAAGCTACAGTCATTATTTGATAAGCACTCCTAAAATAACCTGGGCTGTAAGAATAGGGCAATGTAAGACTCCCTTCAATTTGTGGAAATAATCAACTTTGCATGAATAAATTAATAGAAGCAGTTTTATGTCTTTGATTGCAGTTAACACTACTGAGTGTTCCTGAGCATCTGAAATGCCTTTCTGAAAGTTCATTCAGCAAATTAATCTCTGGCACTGTACAAATGGCATCAACGTGGAAGACCAAAAACCAACCCAGTATGACCGTCCACCCTATACACTAATTCAATTTAAAACATAAGGAAACCAGGAACAACCAGAGGTTGATCTTATGATACTACTGCACATCTGCCACTGCAGAAGGATTTATGAAACTCTGCAATGACAGGAACCTTTTCATATATCAGCAGCATTCTTTATTCTGAGTGTTGTGCTGCCTCTTGGATGAAGACATCAAAGAGCCACAATCAGCAACAACAAATTTAGCACTAAGACGGCCTACGTACACCAAGCAAAATGGGAATTTGAGGCAATAACCAGGATACGCTTTTACAATTCCCAACAATGTTCATACTGTTTGGTCAAATCTTTTAGGGAACATAAATTATGCAAAAGCTTCCCCCTCTGGCAGCTTCATTTCACTTTGAATATGCAGAAGAGGATACCCAATTCTGTATTAATTCTTAGTTTTGTATTTTGAAATTTAACGGTAAACRAAAAGCATGTAGTCATTCTTGTATAATGATTTTTAAAAAATTATTTGAGGAACATGTTAAAATGATGAAATACTTTAGAAAAGTCTACTTTATGAAATATTAATTTTATTTTGAAATTGTTATTGGTATTTACTTACTGCATAATTTAAGCATGATTAATTTCAATTAATATAAACAGATTCCACTGTAGTAGGCTGTCAGCCTTAGGACAGAGTTTGCTGTATTAACTCTACAATTCTTCTGAACTATTTTAATACAAAACAGTATGATGGGTTGAGGGTAATTACTTATCAATTGTTTGGTTCTATGAATTATCTTTTTAATATTTATCAGGAAGTAGGATTGCCTTTCAGTTCGAAGGTTTAGAACATTTTTGTTGTATTCTTGCTCTTTGCTAAAAATGACTTTACATTTCTTTGTGAATTTTTAATTCTTTCATTTGTTTATTGGGAAGATACAGAAAAGGTTCATTTTKATTCCAAGAGTATAATATAAAATGAATTTTCTCTGGATAAATTTGATTCATATTAAACTCCTTTAAAATGCATATCCATTATTATTTGAAAAATATCTGTTGACCAATAGTTTGATCCTCTTGAAAATATATCTTTAACACAGACAATATTTAGGAAATGTAAATTTGAAAGAAGATTCATGATTAAATCACTAGGAGAAGATGTAAATGTTATATAAAACGTCTTTTAACAAGGAAGAATTTCTCATAAGTTTTAGTTTGGTTTTTATTTTATGAAAACCAAGAGAAATTTTACAATAGCCTCCTCTTCTGATGTTCCTCCTTCTGACCACCAGATGTCAGACTTTCACTGCAAATTTAAAATTTTCATTGCCTAGAAAACACCGTTTTTATTTGTAAATGTTCACTATTCTGAAATCGTTTTTCACCTCCAGCACACGATTCAAAAACTTGCCTTTGACTATGAATACACAGACATTGATGTTAGCTGCTTCAGACATACATTTACAGCTTCTATTTACAGTATGCCGATTTTCAATTCACTGATGAGTTTCATATTTTGAGATATCTCTTTACATTTATACATGTACATCAATAATAGAGCTCCTTTTAAAATAAAAATGCCGTACATACATGCCAAAATATGGCTATATTTGAAACAACATATAATTTAAGAATACCAAATACGTTTTATTTTGGATTCTGGCAAAAACAAAAAAAACAGGTGAGAAAATATTTAAATATTTTTATGTTTTTCACATAAAAGCTAACTGTTACATAGGTGTTGTTTTTGCACAAATATCTACAACATCTATTCCAAAATTAATAATCTTATTTGAGACATAAGCATAATTTAACATATTTACCTAATTTTAAATGGAAAACAGTAAACATCAGAGTATTATACTTTTTAAAATTTTGTATATGCTACACCCCAATGCACAAACTTATTATAATACAAATTCATCTTTTCACTTAGTTATATATAATGTATGGTGAATAATTTATTGTGAATATTTAATTTAKTGTAAGACTTTAGTTCATGTTTTTAAAGAATCATAGTTTTTATTTGTGTGTAATCCCTGGAACACATTAATAGAAATATAAGAAACAATATGTAAAAGTAATTGAAGAACTTTGGTGTTAAAGTTTTTATGTGTATTAAGATTTTACGTTTTAAAAAAAGATTTTAAGTTTAATATTTATTAGTTTAATTAATATMTGATTCTAGGTAGTACAGAACTTAAATAATTTCAAGAATTATGTAATTGGAATAGGAAAGGCCAGGAAAAAGTATATTCTATTTGCATCACTCAACATGTTTTTTAAAAAACCACATACGCCCTATCATAAGCATTAAAGTGTTAGTAAATTGGCAACAACYGGTAAACATGCTACTATCCTTTAAATTTCTGACTTGGCATTTACAATGGTAAATTGTAAAGCTACTAAACAACTAGCTACAGCAAATTAATGTGATACAGTCATCTTAAAGGAAAGGAAAAGAAAGAGGCAAGGAGACTGCTGGAATGTGTGCAGGAGGGAACTATCTGATTTAAGCCAAATCTCCCAAGCCTTTTAGAATCTGTCTGCCTTACGGCAGACTGTATTTTTGTATCAAAAATAATACAATTGACATTTTCCTGTGTTCACTTCTGTTAAAACTTTACATTCTATTATTCTTCCCAGTTGAGAGACATCAAATTCCAAGAATTGCTAAGACTGACTGTGGTAGTCCTGATTTCTTTTATAATAATCTTTTGATTGTTGTTGATGTTAAAAGAGTTTTATTAAAATAAAAATACAAAGAACTACTTTATTATTTTTCAATTASTATAGTTATGTCTCATTCATTTCATTCAATGTGYTTTTGGCATCTTTCTGTTTTTAATATAAACTATACATATGTATCATAGATTTCTATCTTTAATGCTGCTTACCCTTTTTAAAAAGCTTCATTCCATCTGACCTCTTTTAATAAATATGCATGTATTCCTTAGCAAGTGAATAAAACTTTGCTTTCCCTTAATAGTAGGTACTTCATTCTCATTACTGAGACTATGTGGAAACCCTGAATACTTGTCACAGATTCGTTTTATAATCCTGAGGTTGGTTTGGCATTCCATGATTTACGCAGTGGCTTTGCTTACAACAATTGATTCATTCCATACTTGAAACCCACTGATCTCATTACAATTATAGGAAGGCATTTTAGCTGTTGCAATTTAGACTTACCTCAAAGAAAAAAAAAGGCACCCTCTACCCACTTTGGATTTCTGCAACATGTGAAATAATTAGGTCATATCTTGTATCAAAATAAAATCCTGTTACTGACCTTTCTAGACTCGAAAGGTTGCCCTGGAAATATACAGTAAAACATATTTCATTTTGAGCAATATTTGCATGGTTGAGAATGACAATATTATCAACTATTAACTTCATGCATCTATTTTACCATTAATAATTTTACAGTATTAAAATGACCAAAACACAGGTTCGAACTATAAATTCTAAAATTTAATCAGCTTCTACAAAGAAGCTCTCAGTTCTAAGAACCCAAAATATGAAATGTAGTATATTAAGTATACCTACTGAATATTATTGAAATCCTGACTCACCTTCAAAGGCATATGCCATGTTTCTTTATTTCATATACTGTTCCATAAAAATTAAAGAATGCATTTTTAAAACCAACTGATCATATTWAATTATGTCTTAGAACACTGCATTTTTGAAGGCGTTGATAAAAATGCAGTGGATCCTAAAGAACACATAGAATTATTTTTATATGCTAATATTTTGAACATTTAAGAACACAGAAAATATTTGGTCAAATACTGGTTATTTAAGGCAAACCAAACTAGCATTTTTATTTTGTAAATCATTTAAAGGCTATTTAAAAAGAAAGGGGTGTTGTACATCTCATCTAGTTATGTTCTTTTCATTGAACTTTCATTATTGCTTCAAAGACTTAAAAAAAAACTATAGTTTATTACATTGTAATTTTATCCACAGCAGAAAACAAGTTTTATAAAGTTAAAAAGGACATTTTTACAAGAAGTATTTTCAAGCACTTATGAAAAACTACATGAAATAAATAAAATAAAAACTAGGTTGTGTGCACTTAAAGTTTATTGCTTAGGATAAATTCTCTTTAAGTTAATGTAATCATTTCTATGACTTACCACTGTTTAGTTATGGTGGTGGGAGACATTTCTCTGGTGGGGAAAAAGAAACTTTGAGTTTTCCTGTCAATTGTGAATATTTTTGATTTGGCTGATGGGAGTCTTGATCTCCCAATCCTAATATCTTCAAGTGCAGGGAAATCTAATTCATTAACTTTTCCAAGCATTTTAAAAGTTTCTTTTCATCAGAGACCATTTTGACCTTCTTTATCCATATCACTCTAGAGATCAGAAATACAAATGACAATAACAGATACCCATTAGTTAGTAGCTCAGAAGCCCACACTGTATGACTGTACACTCTAAAGGCAAATCATCTTTGTACAAAAATATCCATATTTTAAATGAACCGTTAGACACTGGATACCACAGTGACAAGTATTCTAAGATCAGCATAGGATCACTTTAAAATGTTCTAATCTTAAAAATGTGAGATATGAAATATTTTTAAATGTATTTACAGCCAAATGTATTTTTAAAATACCCTCAGATAATTTACTCATCTCTCTTCTCCCATTTATAGGTTTAAATTAAATATTAAAAGTAAAGCAAAGTCCTGATAAACGACTGATTTCAGCACAAAGGATAATTGTTGTTCTTCAAGTTACTTCAAAACTATAGGAGGAACAGGTCTTTTCAAAACTTGTATTGCTTGAACAAAAATGAATTTAATTTACATATGTGTTCTTTTACTGAATAACGCTTTAATAATTAGTTTAGTATAAAATGTGTTCTAATAATCCAAAGAATAGATCAGATACACGTATCAAGAATTTTTCATCCTTACCAATAACTATATTTTAGATGACTTTATTTCTAATATTAAAATAAAAATGCTTACAGTTCCTTTGTTTAAAATAATAATTYTATAATTAATACATATTTATAGAAACAAAAGGGAATTTGTGTTCCAAATTTAGAATATATTGATGTTTTTAGGAGATAATAAATAATTTAAAGATTTTTAAAGATTAAGACAAATGACTATTTTTCAAGGTTATCTATGTTTGTAAGTGGTGGTGTTGGGTTCTGTAGACTTTACATTTACATTTTTTTTTTCAGTTTCACAAGGTTGTATTATACCCACACCAAAGGGGAGAAATGTATAAATTTGAAAATTTTTTCGAACCTTTAAAATAGAAATATTAATATGAATGATCACTGTGACTTTCTTTAGCCAACTATAAGTAACTTCATTAAGGTAAGATAAATTAGTAAATCTCAATGCTTTAAGATTTTAAAATAAAATTTAAAATTAACTAGAAAATCAATTTTGAAGTACAGTATTAGTGAGAATAACTATAAAAATCTATAAAATACTTTAAAATTGAATCAATTAGAGGTGACTATTATGAGATAAATTTTCTTTAAAATTACCTAATTTTCTATTAGCTATGCCGCTCTCTTTTGTCTCATAGTTTCTATTTCATATACTCTATTTTATATATCTTACTAAAATTATAAAACATACACTGTCCTGAAACAAATATTAGTCAGACATAACAAACTCCACTGGTATCTAAAATGCCCTTAGAAAAAATAATAGAAAAGACTTAAAAAAAAAAATCTGGAAAGACTGGCATTACAATAAACTTTTCGTTAACTAAAATAATCTATTCACTACGTTTTTATTTTCAATATTT
>NR6_Mmul_H1
CAAAAAATTTAAAAATTAGCTGGGTGTGGTGACACACATCTGTAGTCCCAGCCATTCRTGAGGCTGAGATGGGAGAATCTCTTGAGCCCAGGAGGTCAAAGCTGCAGTGAACCGTGATGGCACCACTGCACTCAGGCCTGGATGGCACATCAAGACCCTGTCTCAAAGAAAAAAACCCACAAAAAAGCCTTGGGGTAATTTGAGAGGATTCAGGGGACATAGGTTAGACAACATCTCATCAACTCTTCCAAGCTTAAGACTTCATGACACCCCCTCACGTCCCCACCGCCTCRCATCTGCAGGGTCACCAAGAAGAAAGAAAACCCCTGCAGTAATGGAGAAATGGTCCCAAGGAAACTGGAGTCAGCAACAATATAATTGCTGGATGAAAAGTGAACAGACCGTGGGCAACAAAGAAATAAAATAACAACTGCTGGAACATGCAGTCTATGCATTTCCATTYGAAAGTCAACACATCTGGTAACTCACTCTTCTTCAGAGAAAACCCCAATTTATAGATATGGTTGCTGATGCTTCAAGGGTAGACAGATTGCTAAAGGTTGAAGAGTGGATACGTATCCATGCCGAAAGAAAAGGAAAGAGCTCTGGCTAAGGCTGTGTTCAACAGCCAAGACAGCTACTCAAGCGAAGGCAYTGGAAAACAAAACCATTCCACTGGCAGTGTTTCATCATGTGGGCACAAGCCAGTGGATTACCCATTTGTTTTCCAACCAGGTAAAGCAGCACCGTGTGGGACATCTTAAGTCAGCTGAGCTCACTGCATGGCCTTCTAGCCACTGAGAGCCCATCACCCAGCCTGAGTCTCCATATCCTTTCCAGAGGCTGAACTGTGATTCACATGGAGGGCTGGCTGCTCGGAAGTCAAGACTCTGTAAACCAGGGTCCCAGATGCTTTGTGGGAAGGAGTGGCGTTCCTTCGCCTGAGTCCTGGCGATCCTAGAGTGGGCTGCAGAAAGATGTATCGACTTATGTGTGCCAGGCTCAGCTGCATGTCTGGCCGAGGAAGGACAAGATTGGAAGCCACTCCTCCTTTCTGGGATTCTGAGGAAAATATCTCACTGGTTTCCCTTTATGCAACCCAGAGTGCCCTAAACACCTTGTTAGTGGAAAAGGTGGGCTAAGCATCTCGTGTGTCCCTCTGGCTAGCTCATATCTTGGAAGGAACAAAAATCAATAGAGATCTGATGTCCAGCTTGCCCAGAACAACTCTGGAAGGAGTTTCTGAAGGCAACAGTAAAGGAAGCTTTGCAGGTTTGTTAGGGTGATGAAGAGGAGGGACCCAAGGGGGGCCTCATTCTACCCCATCAGAAACCAAAGTCCTCAGGGAAGGAGGGACAGGCTGGAGTCACCTGGGCTTATCC
>NR6_Mmul_H2
CAAAAAATTTAAAAATTAGCTGGGTGTGGTGACACACATCTGTAGTCCCAGCCATTCRTGAGGCTGAGATGGGAGAATCTCTTGAGCCCAGGAGGTCAAAGCTGCAGTGAACCGTGATGGCACCACTGCACTCAGGCCTGGATGGCACATCAAGACCCTGTCTCAAAGAAAAAAACCCACAAAAAAGCCTTGGGGTAATTTGAGAGGATTCAGGGGACATAGGTTAGACAACATCTCATCAACTCTTCCAAGCTTAAGACTTCATGACACCCCCTCACGTCCCCACCGCCTCRCATCTGCAGGGTCACCAAGAAGAAAGAAAACCCCTGCAGTAATGGAGAAATGGTCCCAAGGAAACTGGAGTCAGCAACAATATAATTGCTGGATGAAAAGTGAACAGACCGTGGGCAACAAAGAAATAAAATAACAACTGCTGGAACATGCAGTCTATGCATTTCCATTYGAAAGTCAACACATCTGGTAACTCACTCTTCTTCAGAGAAAACCCCAATTTATAGATATGGTTGCTGATGCTTCAAGGGTAGACAGATTGCTAAAGGTTGAAGAGTGGATACGTATCCATGCCGAAAGAAAAGGAAAGAGCTCTGGCTAAGGCTGTGTTCAACAGCCAAGACAGCTACTCAAGCGAAGGCAYTGGAAAACAAAACCATTCCACTGGCAGTGTTTCATCATGTGGGCACAAGCCAGTGGATTACCCATTTGTTTTCCAACCAGGTAAAGCAGCACCGTGTGGGACATCTTAAGTCAGCTGAGCTCACTGCATGGCCTTCTAGCCACTGAGAGCCCATCACCCAGCCTGAGTCTCCATATCCTTTCCAGAGGCTGAACTGTGATTCACATGGAGGGCTGGCTGCTCGGAAGTCAAGACTCTGTAAACCAGGGTCCCAGATGCTTTGTGGGAAGGAGTGGCGTTCCTTCGCCTGAGTCCTGGCGATCCTAGAGTGGGCTGCAGAAAGATGTATCGACTTATGTGTGCCAGGCTCAGCTGCATGTCTGGCCGAGGAAGGACAAGATTGGAAGCCACTCCTCCTTTCTGGGATTCTGAGGAAAATATCTCACTGGTTTCCCTTTATGCAACCCAGAGTGCCCTAAACACCTTGTTAGTGGAAAAGGTGGGCTAAGCATCTCGTGTGTCCCTCTGGCTAGCTCATATCTTGGAAGGAACAAAAATCAATAGAGATCTGATGTCCAGCTTGCCCAGAACAACTCTGGAAGGAGTTTCTGAAGGCAACAGTAAAGGAAGCTTTGCAGGTTTGTTAGGGTGATGAAGAGGAGGGACCCAAGGGGGGCCTCATTCTACCCCATCAGAAACCAAAGTCCTCAGGGAAGGAGGGACAGGCTGGAGTCACCTGGGCTTATCC
>NR7_Mmul_H1
CTATCACCGCGTGGACTCTCACAGGGCAAGAGCAGGTTCCCGGCAGCTCACCCCCCTTCTGGGGCTCTCAGGAAATCCTGCCTTTAAAGCTCCTTTGAGAGTAAGTGGATCTCGCTAGAACCCCCTTGATCAGATCCAGTGGGACTTGGGGTATTTCTTCGTCTTTGCCCGGAGCCCCACCCTGCTCAGGAACTTGCATAGCTTGTCCCCTCCTGAAGGCTCTGGAAGGTCCCGCCTCTGCGAGCAGGACAGAGCCACACTTCCCGGCTGTGTAGGCTGAGCTGTTAGGACTCAGAATCTGCCCGCCGTGTAGACTGAGCTGTGAGGACTCAGAATCACTGACAGCCCAGCTGCTCAGATGGGGAGGGGCAGTGGAGCACTGGAGGGCCTGCGAGACCCTTCCCACAGCAGCTGATGCCTGTTAATTGTAGAATCATAAAATGATAAAGGGGCCTTGGAGATCAATGCATTTTATCTGGCATTGCTGCAAACTGCAGCTGTTGGCGTTCATTTTCCCAGCCCCCAGCCTGGACAAATAAACACGTTATCCAAAAAGTGCAGCAAAGACGGTGCTGCTCTTAGCCCCCAGCCCTCTGTTTTGGAGATTTTGGCCTCTTTCAAATTCTAACCTTTGCCCAAAGGAATAGGAGAGTGTGGGGGCAGGGGCGGGATGATGGAGACAAGAACTGGATTCTAACCCGGGAGACTCTGAAAGAGCAACAGGATTTGGGGTGTGGCCTCGGTTTCCCCATCTGAGGAATGAGGGAATTGACGAAGATGACCTCTGAGGTTCTAGACAGCCTGAAAGATTTTAAGATTTTAGAGGACTGCTTTATATGATGGGGAACAAAGGCAAACTCCACATGACATAAAATTAACCCTTTTCAGGTGAGCAATTCGGTGGCATTGGTTCAGTCACAAAGTGTGCAACCAGGTGGGCCACTGATAGGTTGATCTGTTTTTGTATAGACAGAACAGAGATCAAGCAGAGGCCTGGGAAACTAAAGGAGGGGGTCTTGGCTCTCATCCTGTACCCCATGGACATAACTGTCCCCACACTGACAGGGACACATTCCGGAGACTGCCCATGGGCAGGAATGCAGCAGGAGCCTGTGATGTGTCCTCACCTCCACCTGCCACCTGAGAAGGCGTCATCAACCTGCTGGGGCCCCAGGTGTTCAGGCCACAGCCCCTTAACCCTCCCTTGGGTCTGCGTTTATGCAGATGCTCTTGTCACCAGTCAACAACTGTGACATAAGGAGAGCTTAAGACAGCACCAGGTCCAGGTCCTGAGGGGACCAGAAGAAAGGAGGCAGCCTAGGCCTGATGGAAGAGGAGTCCCAGGACCCAGGTCTGTGTAGCTCTGGCCAGGTGGGAGGCAGGAACAGGGCCACAGAGGACCCACACGGTGAGAGATCCCCGTGTGTCCTAGGGCAGCTAGAGCTGCCTCCCAGCTCATACACAGCCCACCTGCTCACTGTGGAGCCACATCCTTCATTTCTGCAGAGAAGCTGGGCTTTGGGGAGAATAGAAATGAGAAGCCAGCGCTGCAGCTGAGGAGGGGGATACAGTCACACTGGATCTGTCATGTTCAGAAAGCAAAAGACAGAGCAAGAAGCCAGCACTGACCTCGCACATTCCTCAAGGTGCTTTGTCTTCATTGCATTTCAGCATCTAAAACTGGATGCTGCTGCCTTTCTTTTATTTTTCTTTATGTTTATCTCCACCGCTTTAGTGTGAATGGTGTTTGTGAGGATCTGCTCATTTGCTTTCTCAGTGCTATGTTTTCTGGAGAAATCTGCACTTCTGCACTTACATTCTCTGAAGACATAAAAGCTATGCTTTTTTATGAGAGCTATGAAGATGGAGATAAATAAACGTGTGAGATGTATTCTTGTCTCCATGTGCTAGGGGCAGTA
>NR7_Mmul_H2
CTATCACCGCGTGGACTCTCACAGGGCAAGAGCAGGTTCCCGGCAGCTCACCCCCCTTCTGGGGCTCTCAGGAAATCCTGCCTTTAAAGCTCCTTTGAGAGTAAGTGGATCTCGCTAGAACCCCCTTGATCAGATCCAGTGGGACTTGGGGTATTTCTTCGTCTTTGCCCGGAGCCCCACCCTGCTCAGGAACTTGCATAGCTTGTCCCCTCCTGAAGGCTCTGGAAGGTCCCGCCTCTGCGAGCAGGACAGAGCCACACTTCCCGGCTGTGTAGGCTGAGCTGTTAGGACTCAGAATCTGCCCGCCGTGTAGACTGAGCTGTGAGGACTCAGAATCACTGACAGCCCAGCTGCTCAGATGGGGAGGGGCAGTGGAGCACTGGAGGGCCTGCGAGACCCTTCCCACAGCAGCTGATGCCTGTTAATTGTAGAATCATAAAATGATAAAGGGGCCTTGGAGATCAATGCATTTTATCTGGCATTGCTGCAAACTGCAGCTGTTGGCGTTCATTTTCCCAGCCCCCAGCCTGGACAAATAAACACGTTATCCAAAAAGTGCAGCAAAGACGGTGCTGCTCTTAGCCCCCAGCCCTCTGTTTTGGAGATTTTGGCCTCTTTCAAATTCTAACCTTTGCCCAAAGGAATAGGAGAGTGTGGGGGCAGGGGCGGGATGATGGAGACAAGAACTGGATTCTAACCCGGGAGACTCTGAAAGAGCAACAGGATTTGGGGTGTGGCCTCGGTTTCCCCATCTGAGGAATGAGGGAATTGACGAAGATGACCTCTGAGGTTCTAGACAGCCTGAAAGATTTTAAGATTTTAGAGGACTGCTTTATATGATGGGGAACAAAGGCAAACTCCACATGACATAAAATTAACCCTTTTCAGGTGAGCAATTCGGTGGCATTGGTTCAGTCACAAAGTGTGCAACCAGGTGGGCCACTGATAGGTTGATCTGTTTTTGTATAGACAGAACAGAGATCAAGCAGAGGCCTGGGAAACTAAAGGAGGGGGTCTTGGCTCTCATCCTGTACCCCATGGACATAACTGTCCCCACACTGACAGGGACACATTCCGGAGACTGCCCATGGGCAGGAATGCAGCAGGAGCCTGTGATGTGTCCTCACCTCCACCTGCCACCTGAGAAGGCGTCATCAACCTGCTGGGGCCCCAGGTGTTCAGGCCACAGCCCCTTAACCCTCCCTTGGGTCTGCGTTTATGCAGATGCTCTTGTCACCAGTCAACAACTGTGACATAAGGAGAGCTTAAGACAGCACCAGGTCCAGGTCCTGAGGGGACCAGAAGAAAGGAGGCAGCCTAGGCCTGATGGAAGAGGAGTCCCAGGACCCAGGTCTGTGTAGCTCTGGCCAGGTGGGAGGCAGGAACAGGGCCACAGAGGACCCACACGGTGAGAGATCCCCGTGTGTCCTAGGGCAGCTAGAGCTGCCTCCCAGCTCATACACAGCCCACCTGCTCACTGTGGAGCCACATCCTTCATTTCTGCAGAGAAGCTGGGCTTTGGGGAGAATAGAAATGAGAAGCCAGCGCTGCAGCTGAGGAGGGGGATACAGTCACACTGGATCTGTCATGTTCAGAAAGCAAAAGACAGAGCAAGAAGCCAGCACTGACCTCGCACATTCCTCAAGGTGCTTTGTCTTCATTGCATTTCAGCATCTAAAACTGGATGCTGCTGCCTTTCTTTTATTTTTCTTTATGTTTATCTCCACCGCTTTAGTGTGAATGGTGTTTGTGAGGATCTGCTCATTTGCTTTCTCAGTGCTATGTTTTCTGGAGAAATCTGCACTTCTGCACTTACATTCTCTGAAGACATAAAAGCTATGCTTTTTTATGAGAGCTATGAAGATGGAGATAAATAAACGTGTGAGATGTATTCTTGTCTCCATGTGCTAGGGGCAGTA
>NR8_Mmul_H1
TTCCCATGTCACAGATGACTAAATGGAGGCACAGCAGAGTTTGCCTGAAAAGCACACTGCTACTAAGCTGTTCCATCAATTCTAAGGTACTCATCGAAAAATATATGTTAACATCAGTGGCATGTCAAATGTAGTTGATGCCATCTTTTTAGAGGTACATAAATATCTTATAGTTGATGGGATTTACTAAAGCAAATCTGGGATTAGCACACTCCCCTTCCGTTCAGCTACTACTCTGGTGCTCTGTTTGTTGGGAAGATAAGGAAACAAGAAGATGTGCACCTAGCAGGCTGTCCCCACCTGTGCCTGTGTGCACCATCTCTTCTCCTGCCTGGAGGAAGCACCTTCCTTAAATGAAGAGGAAAGGTCCACGGTGGTGGGTGGTGGGGGAAGACAGGATGCAAACCCTGCAGCCTGTGGAATCCAGCGGACTCAGCCTCTGCTGCTCCCTCTGTGACTGTGGGCAGGTTTCTGGGCAGTGGGATTAGCAATGGTGCTCCCAGGTGGGCCTCCAAGTGCCCATCCCATCTCTCCATGCAGTCATCTGGCCATCCCTGGGAGTTGCCAGTCCTCCTCCCTCTCTGCTCTCTGAGCCCTGTCCTGTGCACTAGCAGCAGAGGCAGGGGCTCTGGATGGGCTTCCCAGCTGTGAGCACCTTAAAGGCAGGGGCTTTGTCATATTCATCCCTCACCAAGCCTGCAAGATGCTAAGAACACATCCATCCTTGCAATTTGAAAAACGGAGGAAGCATACCTGACTTCATTCCCTTGCTAATTTCTCATGATTAACTAGGCTGATACGAGTATTGTGTTTCGCTGTGAAGAAAGAGGACCCGTATTATAGTTTGGCTATTTCAGAGTACACCAGGCACATTCGGCCAAGGCTTTTACTGAAAAATCTCAGCAGCCCTCTGTAGGAGCTGGTGCCTGCTCTTGCAGCCAAGCTTGGTTCTCTGCAGCCTTCTGAGCGCAGTCTGGCCAGGTTGGTTATGGCTGTTCCCCAGGCTGCCGTGGAAGGCTCTTGTTGGCTCAGGCACCAAACCCTCTTTAAAGTCACAGTGGTCAGGGTCACAAAACTGGTTTTGGAGAAAATGATATAAAACTGACTGACGTAATCCCACCCTTTTGCTCAGGAGCAGGTGCGGCAGAGCTCCCACTCTGCACTGCAGTCAGAGATGGCAAACCCCAGCTCTGTCCTCAGGACAGCGCCTCACCCATGCTTTTCACGAGGAGGAGGATAAAATCCACCCTTCAGGGTTGTTGGGAAACTAAATGAGACACCGTGCAGGGGCACGGCAAGGTCCATGGAGGCCCTGGAGTTGCTGCTGGTTCATTCCTTTGTGTCTTCAAGATCCGGGCAAAACAAGCAAGCATGGGATGGGATGGGACGGGAGCAGCCGTGGGGTGCGGCAGGCTGCCCACTTCCCCAGCCTGGGTCTCTGCCCAATACCTCAGACTCCATCCTGCCTGGCAGCTAAAGTGGCTCTGCTGGCTCCTTCCAAGAGCTCTCAGCCTGAGCCGCTATCGATTATAGACACTTTGCACGAGGACGGTAAGATAGGAGGGAGAGAACGCAGCAGCCATCCAGAAATAATTAGAAGAGAAAAGGACTCCCCAGATCCACCTCCTTTCTGAAAAGCCTGAGACCAATGCTCCCTCGTCCTCCACCCTCTCTCCATCTCATACACACACACACTGATCGCCAGAAAATGTGTGCTGAAAAATCAGGTTGGCGATTGTGTTTGATCCCGGCTTCCAGCTGTCTTTCGGAAGGGTCTCCGGTCAAGGACATTCCTTTTTTTTCTTTTTTGAGACGGAGTCTCACTCTGTCTCCCAGACTGGAGTGCAGTGGCGCCATCTCAGCTCACTGCAAGCTCTGCCTCCYGGGTTCACGCCATTCTCCTTTCTCAGCCGCCCGAGTAGCTGGGACTACAGGCGCCYGCCACCTCGCCCGGCTAATTTTTTTTGTATTTTTTTTCAGTGGAGATGGAGTTTCACCGTGTTAGCCTGGATGGTCTCGATCTCCTGACCTCATGATCCRCCCACCTCGGCCTCCCAAAGTGCTGGGGTTAAAGGCGTGAGCCACCGTGCCCGGCATTGTCAAGGACATTCCTGAGTGATGTCTTGGCCACACAGGCTGCCGTTCACTCCTCCCCTCATTCCTCCTTCCCTCCCTAGGATCCCACTTCTTCTTTGTGGATAACTCTGTCCTAGGAACAAGACTGAAGCGAGACACTAGGGAAAAGGAAGCAATCCACATTGTTGAGTAAGGACTGCACGCCGGGCGCTGTCCTGAGCATCCTTCCCATGAAAACCTTGTGAGTTGGGTATGAATAACCACGTTACAGATGAGGAAACTGGAGGACAGAGACGGCAAGTGAAGTGCTGGGGTGACTGTTCATCCACGACCAGCAGATTCCAGCAAGGCTGGGCTCTTCCCGTGACCCTGTCAGACCCCTCCAGCCGGGTGGAAAYGGGGCTCTCAGACTTGCTGGGGTCTTTGCATCCTTGTGAGAAGTGGTAGGCTGGGAGGGATCTGGACCATTGGAACCCCCACCGTGCACTCCGGCCTCACGCCCCACCTGAGCCCACTGAGGCCTGGAGGGAGGAGGCGGATGCAGGGAGTTCTGACCGTGGAGTCAGACAGAGCCTGACAGTGGGGACCGGCYTGTTACTTTCAGATTTTATTTGCTTTGGGCCTGAAATTCTTCCATTTACAGTCCAGGTCTTTATGTTGAAAATTTCCCTCTTTCTTTCTTTTTCTTTTCAAGTACAAAGCTTGTCCTCACTGGCTGTGAGCTGCTGGTTTCTTAGCTGGGTGCCCCATTTCTCCATAATCAGAGGGCGGCGGCAGCAGAACAGGCCCTGAGGGCAGAGGAGGAGGGAAGAGGCCCATGTGGAGAAACGCCCKGGAGGAATGGTGCTTTCACAACGTTGGGGGTCAACCCAGCCGCCTTTGTGCCCTCCCCCGGCCTCCTCAGCAGCCACTGGGGGCACCTCCCAGGCCTGCTGCACACACCTCCTGGTCTGAGGAGAGAGAACTTGGTACACAGATACCATAGTAGAAAATGCAGCAATGGCTAAATAAATAATTTCATCAAAATGCAATGAGAGCCACAAAAAAGGAGGCTCAGGGAATGCCTGGTGTGAGCCTCACCAGTAGGTGTCGACTTCAGCACCGGCTCAGTGCAGGGCACAGGGGATACAAGGTGGGCCAGCCGAGGGCCTGCTGTCCACAGCCTGCAGAGCTGCTGGAGGAAACTGGTCTGAGTGGGCGATGGTTTGCAGCACAGAGAGCACATGTGCAGGTTAGAGTTGCACGGCCTATGGGCAGCAGAGAGCTGAGGGGACATTCTCCTTCCCTGCCGGGTCCATCCGCCAGCAGGGATATCCGTATCACCCTCCCACTCTCAACAGCAGTCTTGTTGGATGGGAAAAAGGAGAAGGGGTGCAGGCAGCTCAGGGCTGTTGACCTGAGCTCAGAGAAGGAGATGCCAATGTGGGGAGCCCAGATGGGCCATGCAGAGGAGCCAGCAGAAACAC
>NR8_Mmul_H2
TTCCCATGTCACAGATGACTAAATGGAGGCACAGCAGAGTTTGCCTGAAAAGCACACTGCTACTAAGCTGTTCCATCAATTCTAAGGTACTCATCGAAAAATATATGTTAACATCAGTGGCATGTCAAATGTAGTTGATGCCATCTTTTTAGAGGTACATAAATATCTTATAGTTGATGGGATTTACTAAAGCAAATCTGGGATTAGCACACTCCCCTTCCGTTCAGCTACTACTCTGGTGCTCTGTTTGTTGGGAAGATAAGGAAACAAGAAGATGTGCACCTAGCAGGCTGTCCCCACCTGTGCCTGTGTGCACCATCTCTTCTCCTGCCTGGAGGAAGCACCTTCCTTAAATGAAGAGGAAAGGTCCACGGTGGTGGGTGGTGGGGGAAGACAGGATGCAAACCCTGCAGCCTGTGGAATCCAGCGGACTCAGCCTCTGCTGCTCCCTCTGTGACTGTGGGCAGGTTTCTGGGCAGTGGGATTAGCAATGGTGCTCCCAGGTGGGCCTCCAAGTGCCCATCCCATCTCTCCATGCAGTCATCTGGCCATCCCTGGGAGTTGCCAGTCCTCCTCCCTCTCTGCTCTCTGAGCCCTGTCCTGTGCACTAGCAGCAGAGGCAGGGGCTCTGGATGGGCTTCCCAGCTGTGAGCACCTTAAAGGCAGGGGCTTTGTCATATTCATCCCTCACCAAGCCTGCAAGATGCTAAGAACACATCCATCCTTGCAATTTGAAAAACGGAGGAAGCATACCTGACTTCATTCCCTTGCTAATTTCTCATGATTAACTAGGCTGATACGAGTATTGTGTTTCGCTGTGAAGAAAGAGGACCCGTATTATAGTTTGGCTATTTCAGAGTACACCAGGCACATTCGGCCAAGGCTTTTACTGAAAAATCTCAGCAGCCCTCTGTAGGAGCTGGTGCCTGCTCTTGCAGCCAAGCTTGGTTCTCTGCAGCCTTCTGAGCGCAGTCTGGCCAGGTTGGTTATGGCTGTTCCCCAGGCTGCCGTGGAAGGCTCTTGTTGGCTCAGGCACCAAACCCTCTTTAAAGTCACAGTGGTCAGGGTCACAAAACTGGTTTTGGAGAAAATGATATAAAACTGACTGACGTAATCCCACCCTTTTGCTCAGGAGCAGGTGCGGCAGAGCTCCCACTCTGCACTGCAGTCAGAGATGGCAAACCCCAGCTCTGTCCTCAGGACAGCGCCTCACCCATGCTTTTCACGAGGAGGAGGATAAAATCCACCCTTCAGGGTTGTTGGGAAACTAAATGAGACACCGTGCAGGGGCACGGCAAGGTCCATGGAGGCCCTGGAGTTGCTGCTGGTTCATTCCTTTGTGTCTTCAAGATCCGGGCAAAACAAGCAAGCATGGGATGGGATGGGACGGGAGCAGCCGTGGGGTGCGGCAGGCTGCCCACTTCCCCAGCCTGGGTCTCTGCCCAATACCTCAGACTCCATCCTGCCTGGCAGCTAAAGTGGCTCTGCTGGCTCCTTCCAAGAGCTCTCAGCCTGAGCCGCTATCGATTATAGACACTTTGCACGAGGACGGTAAGATAGGAGGGAGAGAACGCAGCAGCCATCCAGAAATAATTAGAAGAGAAAAGGACTCCCCAGATCCACCTCCTTTCTGAAAAGCCTGAGACCAATGCTCCCTCGTCCTCCACCCTCTCTCCATCTCATACACACACACACTGATCGCCAGAAAATGTGTGCTGAAAAATCAGGTTGGCGATTGTGTTTGATCCCGGCTTCCAGCTGTCTTTCGGAAGGGTCTCCGGTCAAGGACATTCCTTTTTTTTCTTTTTTGAGACGGAGTCTCACTCTGTCTCCCAGACTGGAGTGCAGTGGCGCCATCTCAGCTCACTGCAAGCTCTGCCTCCYGGGTTCACGCCATTCTCCTTTCTCAGCCGCCCGAGTAGCTGGGACTACAGGCGCCYGCCACCTCGCCCGGCTAATTTTTTTTGTATTTTTTTTCAGTGGAGATGGAGTTTCACCGTGTTAGCCTGGATGGTCTCGATCTCCTGACCTCATGATCCRCCCACCTCGGCCTCCCAAAGTGCTGGGGTTAAAGGCGTGAGCCACCGTGCCCGGCATTGTCAAGGACATTCCTGAGTGATGTCTTGGCCACACAGGCTGCCGTTCACTCCTCCCCTCATTCCTCCTTCCCTCCCTAGGATCCCACTTCTTCTTTGTGGATAACTCTGTCCTAGGAACAAGACTGAAGCGAGACACTAGGGAAAAGGAAGCAATCCACATTGTTGAGTAAGGACTGCACGCCGGGCGCTGTCCTGAGCATCCTTCCCATGAAAACCTTGTGAGTTGGGTATGAATAACCACGTTACAGATGAGGAAACTGGAGGACAGAGACGGCAAGTGAAGTGCTGGGGTGACTGTTCATCCACGACCAGCAGATTCCAGCAAGGCTGGGCTCTTCCCGTGACCCTGTCAGACCCCTCCAGCCGGGTGGAAAYGGGGCTCTCAGACTTGCTGGGGTCTTTGCATCCTTGTGAGAAGTGGTAGGCTGGGAGGGATCTGGACCATTGGAACCCACACCGTGCACTCCGGCCTCACGCTCCACCTGAGCCCACTGAGGCCTGGAGGGAGGAGGCGGATGCAGGGAGTTCTGACCGTGGAGTCAGACAGAGCCTGACAGTGGGGACCGGCYTGTTACTTTCAGATTTTATTTGCTTTGGGCCTGAAATTCTTCCATTTACAGTCCAGGTCTTTATGTTGAAAATTTCCCTCTTTCTTTCTTTTTCTTTTCAAGTACAAAGCTTGTCCTCACTGGCTGTGAGCTGCTGGTTTCTTAGCTGGGTGCCCCATTTCTCCATAATCAGAGGGCGGCGGCAGCAGAACAGGCCCTGAGGGCAGAGGAGGAGGGAAGAGGCCCATGTGGAGAAACGCCCKGGAGGAATGGTGCTTTCACAACGTTGGGGGTCAACCCAGCCGCCTTTGTGCCCTCCCCCGGCCTCCTCAGCAGCCACTGGGGGCACCTCCCAGGCCTGCTGCACACACCTCCTGGTCTGAGGAGAGAGAACTTGGTACACAGATACCATAGTAGAAAATGCAGCAATGGCTAAATAAATAATTTCATCAAAATGCAATGAGAGCCACAAAAAAGGAGGCTCAGGGAATGCCTGGTGTGAGCCTCACCAGTAGGTGTCGACTTCAGCACCGGCTCAGTGCAGGGCACAGGGGATACAAGGTGGGCCAGCCGAGGGCCTGCTGTCCACAGCCTGCAGAGCTGCTGGAGGAAACTGGTCTGAGTGGGCGATGGTTTGCAGCACAGAGAGCACATGTGCAGGTTAGAGTTGCACGGCCTATGGGCAGCAGAGAGCTGAGGGGACATTCTCCTTCCCTGCCGGGTCCATCCGCCAGCAGGGATATCCGTATCACCCTCCCACTCTCAACAGCAGTCTTGTTGGATGGGAAAAAGGAGAAGGGGTGCAGGCAGCTCAGGGCTGTTGACCTGAGCTCAGAGAAGGAGATGCCAATGTGGGGAGCCCAGATGGGCCATGCAGAGGAGCCAGCAGAAACAC
>NR9_Mmul_H1
TCCCGAGCGTGAGCACCGCCACGAGGGAGCAGAGCACAGGGAGAGCTAAGGTTTGGCATCGGGCAGTGAACCCGGAGGAGGCCCGCAGAGCAGACATAAGGCGTCACATCTGGGGGCAGGCGCGCCGTGACTCACTGACTCGCAGCAATGCCCCTGGCTGCGGAACTCCCAGAAGCACAGCCGTGTGGACACGGCAGACCTAGGTGCAAGCCACCGTCTTTGCAACGGCCAGAGTAAATGCTGACAATTAAGTTCACACATYTAACCAAACAGGATCCAAGATAAGTCACTCATCTCARAGACTAGGATCTATTCATCTGAGAGCCCTGTCTCTGTCTGATCATTAGACCAAYTGGCCCCTTCATGCTTCCAGAAGACGGTGCAGTCAGAGATGCCATCTTCAGGTCCTGTGTAGGTGGCCGAGTCTGCCTGCCCCTCTCTTCCCTTCTCCTGCAAGGGCTGTGAGCAGCAGGACCTAGTCATCCGTGCTGCACTTTGCAGAGCGCTCCGGCTCCAGGTGGGGAACACAGCGGGGCGGGCACGCCGYTCAGCATCAGGCTCACACTTTGGGGGGGCTTCTGAGGCCATCCCCACTTTGCAGAGCGCCTCCGGCTCCAGGTGGGGAACACAGCGGGGCGGGCACGCCGCTCAGCATCAGGCTCACACTCGGGTGGGCTTCTGAGGCCATCCCCAGGAGTGGACAGGTGGCATGAGAGGTGGCGCCAGAGACCAGCAGCCTCAGACTCTCAGATACACCCCGTGAGKCCAGGGTGTGACTYCAGCCTCGCTGCCACTGGCCAGTCATGTTAGACGTCACCACACAGCATCTTTCTCTGTTACACTTTGTCACATGATGTGCTGATTGGACTCCAAACAACGGCTGATTTGTAATGGAAACCCTCTTGTATTTTTAGATGAAATAATRTTAATTTGGACAGTGAGCATCTGATCAGAATTCCTTGTAAATATTTACATCAAGTGCCTGGGGAAGAGAGAGACCTGGTCAATTGTAATTAATCATTGATAATTCATTACTTACAGTGTCCAGCACAGCTGGGGCTCCACTGGGCTCAGGAACCTAAAAGCCTGCAGACTCCAAACCGAACCTAACGTGGTGAAGGTGGCATCACCTTGAGTGCTGCCCAACAATGACAAAAGGGAGCAGGGGTGGGCACAGCCTCCCGTGCCAGTCACCCTTATGGGTGTGATTCATTCTGAGACACCACAGGGTCCAGGACCCAGAGGGGAGCAGYGGGTCAGGACGCAGTTGCCAGGATGMCCCTAGAGACCTCGCCTCGTGCTGAGTCCCTGGAAGGGGGGCTTCTCCAGGGACCTCCGTCCTCTCTGCCCCTGTCTGAGGAGCTGGGGCAGAAACAGGGCTGAGCATCCTCATCTTCCGTGCAGAGGAATCTAATTTACTAATGCAGGAGTRGTTGGCCTGAGAGGAAGAGCACAGTGGCTGCAAGGGCCTGGATGGACACGGACAGCGGAACTGACAGGGGCAGAGGAAAGAAACCTGCAGCCACTTAGCAGGAGGA
>NR9_Mmul_H2
TCCCGAGCGTGAGCACCGCCACGAGGGAGCAGAGCACAGGGAGAGCTAAGGTTTGGCATCGGGCAGTGAACCCGGAGGAGGCCCGCAGAGCAGACATAAGGCGTCACATCTGGGGGCAGGCGCGCCGTGACTCACTGACTCGCAGCAATGCCCCTGGCTGCGGAACTCCCAGAAGCACAGCCGTGTGGACACGGCAGACCTAGGTGCAAGCCACCGTCTTTGCAACGGCCAGAGTAAATGCTGACAATTAAGTTCACACATYTAACCAAACAGGATCCAAGATAAGTCACTCATCTCARAGACTAGGATCTATTCATCTGAGAGCCCTGTCTCTGTCTGATCATTAGACCAAYTGGCCCCTTCATGCTTCCAGAAGACGGTGCAGTCAGAGATGCCATCTTCAGGTCCTGTGTAGGTGGCCGAGTCTGCCTGCCCCTCTCTTCCCTTCTCCTGCAAGGGCTGTGAGCAGCAGGACCTAGTCATCTGCTGCACTTTGCAGAGCACTCCGGCTCCAGGTGGGGAACACAGCGGGGCGGGCACGCCGYTCAGCATCAGGCTCACACTTGGGGGGCTTCTGAGGCCATCCCCACTTTGCAGAGCGCCCGGCTCCAGGTGGGGAACACAGCGGGGCGGGCACGCCGCTCAGCATCAGGCTCACACTCGGGTGGGCTTCTGAGGCCATCCCCAGGAGTGGACAGGTGGCATGAGAGGTGGCGCCAGAGACCAGCAGCCTCAGACTCTCAGATACACCCCGTGAGKCCAGGGTGTGACTYCAGCCTCGCTGCCACTGGCCAGTCATGTTAGACGTCACCACACAGCATCTTTCTCTGTTACACTTTGTCACATGATGTGCTGATTGGACTCCAAACAACGGCTGATTTGTAATGGAAACCCTCTTGTATTTTTAGATGAAATAATRTTAATTTGGACAGTGAGCATCTGATCAGAATTCCTTGTAAATATTTACATCAAGTGCCTGGGGAAGAGAGAGACCTGGTCAATTGTAATTAATCATTGATAATTCATTACTTACAGTGTCCAGCACAGCTGGGGCTCCACTGGGCTCAGGAACCTAAAAGCCTGCAGACTCCAAACCGAACCTAACGTGGTGAAGGTGGCATCACCTTGAGTGCTGCCCAACAATGACAAAAGGGAGCAGGGGTGGGCACAGCCTCCCGTGCCAGTCACCCTTATGGGTGTGATTCATTCTGAGACACCACAGGGTCCAGGACCCAGAGGGGAGCAGYGGGTCAGGACGCAGTTGCCAGGATGMCCCTAGAGACCTCGCCTCGTGCTGAGTCCCTGGAAGGGGGGCTTCTCCAGGGACCTCCGTCCTCTCTGCCCCTGTCTGAGGAGCTGGGGCAGAAACAGGGCTGAGCATCCTCATCTTCCGTGCAGAGGAATCTAATTTACTAATGCAGGAGTRGTTGGCCTGAGAGGAAGAGCACAGTGGCTGCAAGGGCCTGGATGGACACGGACAGCGGAACTGACAGGGGCAGAGGAAAGAAACCTGCAGCCACTTAGCAGGAGGA
>NR10_Mmul_H1
TGTTATAATATGCTTCTGAAGCTTAGATAAAAATTGCTTTATGGTATTGGAAAATATAATTTTAAAATTGTTGCACAATAGTTAAAAGTAAAATCTCCTATCACCCTCTTTACCTACCCTCCTTCCTCACTCCACGGCCTTAAGAGACATTCTACTCCATGTGATGAGGTAATTTTCTGTAGGGGAGATATCATTTATCTACAGGAGAATCTCTTGCTTATTTCAAGTGTAGCATTAAGAAGCTCAGTATTAAATAATGAGTTGCAAGCTTAGGATCTGAAGACAAACTGGAATTTAGGTTTATAAAGAATGATCACTATATTTAGAAGGTCTAATTTCAGCAAAATCAAGGAATATTGTTTAGTTAAAAGATACAGTGCTCCCAGAGACAGGATATAAACAATAAATCTTAATAAAGACCCCACATGCTATGTAATTCTCCCACAATTAATCTTTGAGACCCCTAAAAAACTTTTAGAGATATTTTGAGGATTTAAAAGATATATTTAACTAAGAGTACTATTGTAATTATAGCTTGGCACTTTATGTAATCAAAATATTCTAGGTTAAAATAGATTCCAGGATTAAAAATTTAAAAAGTGAAGTTCCCCACCTTTCTCCTATTGTGTTCCGACATGATTAACAAACCAGCGCTTCCTTTCATAGCATCACATGAAGACTATTTGACTTAGAAAATATTTTCCTCATTATTCCTCATATATTCATTATTTTGAAAATAGTATGTTTTTATTTTTTAAGAGATCTTCCATTCAATAATGTCTGATGGTTTGGTGATATAAAATATTCCACAATTATATTTTACTCTTTTTTGGTAATAAAAATATAGAAGAAAATCAAGAATAGCATTACAGTGTTAGAAGGGGTTTCATGTTTGCTAAATCAGTATTATTTTTCTTTTGGAGAAAATGTAGTGCTCTCTGTATTTGGCTAAAAATTAAAATATCAAAACTATAAAATAGGACATCACCAACACCTTAAACAATTATTAGTAAATTTCAGGTGACAACAGTAAATATTTATGATAAAAATTACAAAGAAAGTTAGAGGTAAGAAGGTCTAACAGTAAATGTTTAACCAGATGCACTTCAGGAAGCTGTATGGAATTAATTGGATGGGTCTATTGTATTTATAACATAAAAAATGACAGTTTTGAAAAGAGAAGGCCAGCATTCTAACAAATACAGCATAATGTTTCTTAAAGTGTTCTGACTTCCTTCTGTGAAGGAATCTGCATGTGTGGTACAGCTGCATGTCTGGTATACCTGGATGTTTGCAGTTAAGCTGCATGTGTGGTACAGCTGCATGTCTGGTATACCTGCATGTGTTCA
>NR10_Mmul_H2
TGTTATAATATGCTTCTGAAGCTTAGATAAAAATTGCTTTATGGTATTGGAAAATATAATTTTAAAATTGTTGCACAATAGTTAAAAGTAAAATCTCCTATCACCCTCTTTACCTACCCTCCTTCCTCACTCCACGGCCTTAAGAGACATTCTACTCCATGTGATGAGGTAATTTTCTGTAGGGGAGATATCATTTATCTACAGGAGAATCTCTTGCTTATTTCAAGTGTAGCATTAAGAAGCTCAGTATTAAATAATGAGTTGCAAGCTTAGGATCTGAAGACAAACTGGAATTTAGGTTTATAAAGAATGATCACTATATTTAGAAGGTCTAATTTCAGCAAAATCAAGGAATATTGTTTAGTTAAAAGATACAGTGCTCCCAGAGACAGGATATAAACAATAAATCTTAATAAAGACCCCACATGCTATGTAATTCTCCCACAATTAATCTTTGAGACCCCTAAAAAACTTTTAGAGATATTTTGAGGATTTAAAAGATATATTTAACTAAGAGTACTATTGTAATTATAGCTTGGCACTTTATGTAATCAAAATATTCTAGGTTAAAATAGATTCCAGGATTAAAAATTTAAAAAGTGAAGTTCCCCACCTTTCTCCTATTGTGTTCCGACATGATTAACAAACCAGCGCTTCCTTTCATAGCATCACATGAAGACTATTTGACTTAGAAAATATTTTCCTCATTATTCCTCATATATTCATTATTTTGAAAATAGTATGTTTTTATTTTTTAAGAGATCTTCCATTCAATAATGTCTGATGGTTTGGTGATATAAAATATTCCACAATTATATTTTACTCTTTTTTGGTAATAAAAATATAGAAGAAAATCAAGAATAGCATTACAGTGTTAGAAGGGGTTTCATGTTTGCTAAATCAGTATTATTTTTCTTTTGGAGAAAATGTAGTGCTCTCTGTATTTGGCTAAAAATTAAAATATCAAAACTATAAAATAGGACATCACCAACACCTTAAACAATTATTAGTAAATTTCAGGTGACAACAGTAAATATTTATGATAAAAATTACAAAGAAAGTTAGAGGTAAGAAGGTCTAACAGTAAATGTTTAACCAGATGCACTTCAGGAAGCTGTATGGAATTAATTGGATGGGTCTATTGTATTTATAACATAAAAAATGACAGTTTTGAAAAGAGAAGGCCAGCATTCTAACAAATACAGCATAATGTTTCTTAAAGTGTTCTGACTTCCTTCTGTGAAGGAATCTGCATGTGTGGTACAGCTGCATGTCTGGTATACCTGGATGTTTGCAGTTAAGCTGCATGTGTGGTACAGCTGCATGTCTGGTATACCTGCATGTGTTCA
>NR11_Mmul_H1
TCGGCTTCTATTCACTCAGGCCCAGCTTGAGCTTCTCCTCCAAGTGCTGGTAGCAGTCATTTATGAGGGAGGAAAGGAGGAGAATAAACACGCTTCTCAGCTCCCAGGCACTCTGTGTGTGTAGACAGAGGCGCGGGTGGATGGGAAACCTCAGCACACCCGTGATCCTCACCAAGGCTGGAGACCTGCAGTGCACACTCCAGGCCGGTGGAAATGGCTCCACCTGGGTCCCTCTAGTGCTCCTCAGCTGCCGCATTAGGGCACCTCGCCCGAGTCCACGTATGGGATGTGCCTGTCTGTGGCCCACCTAAGGTGTGGGGTCCTCCTGGAGTGCTGGGCACAGCCTCCTTGCGCGCGCTTCAGCGGGAATTGAAAATTGCATTTCTCAGGGTCAGCTTTTCCTTGCCCCATAGGCTAGCTTTAGTAACTACCAACGTGTGTGCACGTGTGTGGGTGTGTCTGTGTGCGCACACGTGTGTGTTAGTGAGTGGGAGAAAGGAAGGGGAGGGGAGATCCAGCTATGTAAGCACGTTATTTATTCCCAAGCCTGTTCTAGTTAGGGAAATATTCCCTAGGATCTCAGTATGAATTAACATTCTTTAAACACACACACACACACACCACACACACACACACACCCATGCGCGCGCCTGGTGCTCTCCTTCTCCTCCTCCTGACATGATGGACAGGAGGCGCAGCCCAGGGCCCTGCTGTGCCCACGAATCTCTCTGGGGCTCTTCTTTCCCTGGGTCTTCCAGGAAGGTCTGAAAGAGCCCGGACCCTGCTCCCCATTTCTTCCCAGCTCAACCTCCACCTCCCCCGACTTCAGGCGCTGAAGGAGGCAGGTTTCTTCTTTGTTAAGGATCCAGCGGGCAGGCACGGAGGGTGCTGGACAGGCTGAAGGGGGTGGAGGGAGAAGCCACCCTGCCACACGGGCTCCTGTCCGTCCCTGCAAGAGCCCCCCACCCTGCACCAGCTGCCGGCAGCATCCTGTGATCCCTGTGTCAGATTTGTCATGAGGGCTATATATTTGGAGAGAGAGAGGAAAAGGCAGCTAGCCCAGGAAGGAATCAACCCCACACGGATAGTGGCTGCATCTTAAATATTTCCAGATAGCACATAGCCCATTAAAAGCCCACATTGCAATGCCTTGGAGGGGGGCTGCCTTTCCCTGCCATACCCCGGGACCGTCGGTAAAGCACAGGCTTTGTCATCGTCTGCGTTTTCGCCTCGGCGCTGTCCTGTCTCAGCAGCTCCTGACTCAGCTGAAGGGGGATGGTGAATAACGCATCCCCTAGGGAGACGCGCTGGGGCTGCGGGGCACAGCCGAGCGAGCAGAGGGAGCCCCTCGGGCTTTCTCCGTGTCTGCCTCCATCTTACCGTATCCAGAGACCACACTAAAATGGTGGCTGACGTGGAGACAGGGGAAGCTCCTTTCTAGTCACGGCCACAAGGCAGGAGGCTGAGGTGCTGTCTAGGTAAG
>NR11_Mmul_H2
TCGGCTTCTATTCACTCAGGCCCAGCTTGAGCTTCTCCTCCAAGTGCTGGTAGCAGTCATTTATGAGGGAGGAAAGGAGGAGAATAAACACGCTTCTCAGCTCCCAGGCACTCTGTGTGTGTAGACAGAGGCGCGGGTGGATGGGAAACCTCAGCACACCCGTGATCCTCACCAAGGCTGGAGACCTGCAGTGCACACTCCAGGCCGGTGGAAATGGCTCCACCTGGGTCCCTCTAGTGCTCCTCAGCTGCCGCATTAGGGCACCTCGCCCGAGTCCACGTATGGGATGTGCCTGTCTGTGGCCCACCTAAGGTGTGGGGTCCTCCTGGAGTGCTGGGCACAGCCTCCTTGCGCGCGCTTCAGCGGGAATTGAAAATTGCATTTCTCAGGGTCAGCTTTTCCTTGCCCCATAGGCTAGCTTTAGTAACTACCAACGTGTGTGCACGTGTGTGGGTGTGTCTGTGTGCGCACACGTGTGTGTTAGTGAGTGGGAGAAAGGAAGGGGAGGGGAGATCCAGCTATGTAAGCACGTTATTTATTCCCAAGCCTGTTCTAGTTAGGGAAATATTCCCTAGGATCTCAGTATGAATTAACATTCTTTAAACACACACACACACACACCACACACACACACACACCCATGCGCGCGCCTGGTGCTCTCCTTCTCCTCCTCCTGACATGATGGACAGGAGGCGCAGCCCAGGGCCCTGCTGTGCCCACGAATCTCTCTGGGGCTCTTCTTTCCCTGGGTCTTCCAGGAAGGTCTGAAAGAGCCCGGACCCTGCTCCCCATTTCTTCCCAGCTCAACCTCCACCTCCCCCGACTTCAGGCGCTGAAGGAGGCAGGTTTCTTCTTTGTTAAGGATCCAGCGGGCAGGCACGGAGGGTGCTGGACAGGCTGAAGGGGGTGGAGGGAGAAGCCACCCTGCCACACGGGCTCCTGTCCGTCCCTGCAAGAGCCCCCCACCCTGCACCAGCTGCCGGCAGCATCCTGTGATCCCTGTGTCAGATTTGTCATGAGGGCTATATATTTGGAGAGAGAGAGGAAAAGGCAGCTAGCCCAGGAAGGAATCAACCCCACACGGATAGTGGCTGCATCTTAAATATTTCCAGATAGCACATAGCCCATTAAAAGCCCACATTGCAATGCCTTGGAGGGGGGCTGCCTTTCCCTGCCATACCCCGGGACCGTCGGTAAAGCACAGGCTTTGTCATCGTCTGCGTTTTCGCCTCGGCGCTGTCCTGTCTCAGCAGCTCCTGACTCAGCTGAAGGGGGATGGTGAATAACGCATCCCCTAGGGAGACGCGCTGGGGCTGCGGGGCACAGCCGAGCGAGCAGAGGGAGCCCCTCGGGCTTTCTCCGTGTCTGCCTCCATCTTACCGTATCCAGAGACCACACTAAAATGGTGGCTGACGTGGAGACAGGGGAAGCTCCTTTCTAGTCACGGCCACAAGGCAGGAGGCTGAGGTGCTGTCTAGGTAAG
>NR12_Mmul_H1
GTCTTTTTCTGTTTATTGTTTCCCTCTGAGAGTTGTAGTATTCAGTTGGTTACATCAAGAGAAGTACTTGGCTGGGACCATTAAAAAAAGTGTCACAAAGCAGCACCAAGGAGAAAACGACACTGTTTTCTGAATGTTCGTGCTTGGAATTTCTCTACTACAGGGAAAATGAGATGGGGGAGGGCCATTCTTATCTATTTTCAGACAGACATCACACAAATGCATAAAAAATGTAATCCTTTTAGTTCCACTGGCCTTGTAGTTGTTGTAAATGCATCTTAAATTCCTAAATGATTTTTAAATTACATTATGTCTTTCAGCGGTGTAGGCTTTGATTTCTGAGGTTGTTCGCCAGATACAGGGTTTAACAAACACTCATGTTCTTTTGTCTTTATATATTTATTTTAAAATTATATATATGTGTGTGTATATATATGTGTGTATATGTGTGTGTGTATGTGTGTGTGTAAGAATCTGACGAGTGTAAGAAAAATATCAAAGAGAAGAATTTGTCTCATTCTGTCTTCAAATAGGTAATACTTCACAAATTGAGGTATGCTCATGGAGAGTAGCAGGTAATGCTTTTGAAGCAGAAAGATTTGTCCCTGAGTTCCAACAATTGTCTTAGCAGACAGAGTTTCAAGGTCATCAAATCTGTATCCATTGGTGGGAAGAAGATGTCAATCACATTGCATTTGAATGAGAACCTATCATTTTTCAATACAGATAAACTGCAGGCTACACTCTCTCTGTCTGGCTTTTAAATGTATGCCTGGAAACTAGGCTTAACGTTTTGCCAAAAAGTGGGTATTTGCTCTTGACCTTAGAGTAAAGGCTCTCACTTCAACAAGACTTTTAGCTACTCTCCAGAAAAGCCAAGCCTCATACTGATGAGAAGAAGAGAAGGAATAGAAATGGGAAGGAGATCTTTAAGATACTTTCCTGCAAGAGGAAGAAAATAACAATTCTTAAGTGCCGATACAGGTCAGGCACTATACTGAACACTTTGGATGTGGTATCTCTTTACATTTATTTGAATAATAATCAGCATATAGAAATTAAACATAGATTCTGCACCATTTCTTTCAGTGCTTTTGGATGGTTTTTTGTTTGTAATGCCTCGAAACTTACTTAATCTCTCATTAAGTTGCTGAGGTATGCCTTTTAAAATGATATTTGCATAGGCCATGAACCAGAATGAATAAAAGGAAAATCCCAAGATCTAGAACATTGTTTTAGAATTGATGCCTACCCAACATTGTGTCCTGAGTTTACTTAGCATATAGAAAGGAGTTCCATACACAATGAACGTTTGAGGATTGAATTTTGGTTGAATTAACTGTGATGAGTAAACAAA
>NR12_Mmul_H2
GTCTTTTTCTGTTTATTGTTTCCCTCTGAGAGTTGTAGTATTCAGTTGGTTACATCAAGAGAAGTACTTGGCTGGGACCATTAAAAAAAGTGTCACAAAGCAGCACCAAGGAGAAAACGACACTGTTTTCTGAATGTTCGTGCTTGGAATTTCTCTACTACAGGGAAAATGAGATGGGGGAGGGCCATTCTTATCTATTTTCAGACAGACATCACACAAATGCATAAAAAATGTAATCCTTTTAGTTCCACTGGCCTTGTAGTTGTTGTAAATGCATCTTAAATTCCTAAATGATTTTTAAATTACATTATGTCTTTCAGCGGTGTAGGCTTTGATTTCTGAGGTTGTTCGCCAGATACAGGGTTTAACAAACACTCATGTTCTTTTGTCTTTATATATTTATTTTAAAATTATATATATGTGTGTGTATATATATGTGTGTATATGTGTGTGTGTATGTGTGTGTGTAAGAATCTGACGAGTGTAAGAAAAATATCAAAGAGAAGAATTTGTCTCATTCTGTCTTCAAATAGGTAATACTTCACAAATTGAGGTATGCTCATGGAGAGTAGCAGGTAATGCTTTTGAAGCAGAAAGATTTGTCCCTGAGTTCCAACAATTGTCTTAGCAGACAGAGTTTCAAGGTCATCAAATCTGTATCCATTGGTGGGAAGAAGATGTCAATCACATTGCATTTGAATGAGAACCTATCATTTTTCAATACAGATAAACTGCAGGCTACACTCTCTCTGTCTGGCTTTTAAATGTATGCCTGGAAACTAGGCTTAACGTTTTGCCAAAAAGTGGGTATTTGCTCTTGACCTTAGAGTAAAGGCTCTCACTTCAACAAGACTTTTAGCTACTCTCCAGAAAAGCCAAGCCTCATACTGATGAGAAGAAGAGAAGGAATAGAAATGGGAAGGAGATCTTTAAGATACTTTCCTGCAAGAGGAAGAAAATAACAATTCTTAAGTGCCGATACAGGTCAGGCACTATACTGAACACTTTGGATGTGGTATCTCTTTACATTTATTTGAATAATAATCAGCATATAGAAATTAAACATAGATTCTGCACCATTTCTTTCAGTGCTTTTGGATGGTTTTTTGTTTGTAATGCCTCGAAACTTACTTAATCTCTCATTAAGTTGCTGAGGTATGCCTTTTAAAATGATATTTGCATAGGCCATGAACCAGAATGAATAAAAGGAAAATCCCAAGATCTAGAACATTGTTTTAGAATTGATGCCTACCCAACATTGTGTCCTGAGTTTACTTAGCATATAGAAAGGAGTTCCATACACAATGAACGTTTGAGGATTGAATTTTGGTTGAATTAACTGTGATGAGTAAACAAA
>NR13_Mmul_H1
CCTGTGCGGCAAGGTTCAGCTGCCCCGCAGGGCCGAGGAGGACAGATGCAGGCTCCCGGGGTGCTCCCATCCAGGCCCCTGGAACAGCGCATCATCTGCCACCGTGATGAAGCTAAATCGCGGCCTCTGCTTCCCACCGCCTCAGCGCCTGCCTCAGCAGGAAGCCCACAGCGCAGGAGACGCCATTCTAGGGCCAGGAAGGAAGAGCCTCAGACCCTGGAGTTGCCGCGTACAAACTAGACGTGTATTTATGGTGTGTCTGACTGTACAACAATTTCCTGTTTCGGAGAAAATAGTTCCTCCCTAGAAGRGCTGTTCTGTATTTGCACACTTTTCCCATGTGATTTTGGGGAAAAGTACTTGACTTTCTGTTAATAGATGCACTTTTTCTTACTGAAAAGAATGATAGTTTCAATCTGGCYMTAATCCTTCATATTCATGATTTTTTGGGGATGTAGAAATCAGCAGTTTTGCACTGTAAGGCCCCACCCATCCACCACGCACCGTCCCCTCGCACCTGGGAACAGCAGAAACCTCACAGGAGCAGAAGGTGGGTTTGACCACCTGCTTACCACGCCTCAATCTCTCTGTCCGTAAGCAGAGATAATACGGTAATAATAATACTAATAACRACAATAATAATACCTTTCTCACAGGTTGGTGGGGAGAGATGAGTTCATGCACGTGAAATGCTCAGCCCAGCACAACTGAGYACGTGATTCTCACCACTATTACTTGCATTCTTGTCACTGAAAGGAAGGGGGAACGGAGTGTGACAGGGCAGGTTAGACCCCTGGCACAGCCATCCACCTGCCACTTTGTCACCGGGACTCTATGACYAGCTCCCGCCCTGTTTTCCCATAAGCAGGCGGTGGTAATGATAAAATCATTCTCAAAGCTTAGGGAAGCCAGGACCCAACCCAGGGCTGATCAACACAAAGCCCTTTATGCTTCCTATCCCATAAAAGCCCATTATTTATTAATCTAAACCTAAAGCCGCATCCTAATTTAGAAGACAGGAAGATAACATGGCCAAGCAGCCACCTYTCCAGGTGGTRAGATGACTGGGTGGGTCCCCGAGCCCTGAGCATGTCCCCTAGAAAACAACTCAAGACAAGGGCATTTGCAACCCTTCTCTCTCTCTGAAATCACTCAGTTATAGTCACTCAATGTGTACCCACAAACACTGAGTCTCCCCTACACATGATGCATTTCAGTACCGTGGCAATTCGAGTGAGAAACACGGCCATAGCCCCCAGCCTCTTGGACTATCAGAACTCTTAGGATGCACAAGGATTGAAGTCCATGGTCTAACAGCAGAATGATGTTTTTCTCCTTGTACCACCTTGTTGTAAAAAAATTTGCTGGATCCTGAAGGAAACCATGCACAGGAAGAGTGTGAGTCAACGGTTCACCACTTCTGCAAAGTTCCTTCTGAGCAGCTCAGAGCCCACCCTGTGTGGACACATCTCTTACCTAGATGACCTTCCCCTAGCGGGAAACGGAGGAATGAGCAGGCAACACTCACAGTGCCAATTACAACAAGGGGATTTGCATAGGAGACCTAACTGCCTGTTTCAATTGGAGCAGCAGCTCCCTCCTCCTTCCTTCCCAAGGAGCCAGGAGCACCAGGCGTGTGGGTTTGGATTTGTCTRGGAGGAGGTGTGACTGCGTGCACCACGGTAAAAGCCTCCCCACTCACACTGCTCACCTGGAGCAAGGCTCAGGGATCCCGGCAGGCAGCAATGTTTGAGAAACGCACAGGCGGAGAAGATGAATGCGTCATTTCACCGGAGCCTCCTTGGCTTTAACTCTTCTTAGTCCTGTCTCTGGGAGACCCTGGCAGCCCCTCGCAGCTGTGACCTCTCTAAACTGTCAGCCTCAGATTAACTGATACTTCATCAATTTTGCCCGAACTGCATTTGCAACCTGGTCTCAAGAGGACAGCCAAGTGCATCAACGCTGGGCACTAACCCCCGAGAACCAGATTGCCTTCAAAACGAGGGGGCCCTTTTCCAATATTCTCACAGCGGCCCAGGCAACAAGCCTAGGGGGACTTTGGCCGGAGGGGAGAGAAGGGGCCTCTGATTATTCCTTGTAAATTTTTCATGAGGACATCTGCCCATACTCTGCGCCTCCTCCAGAGCTGCCCTCTATCTCTCTCTCTCCCTTCCTCTCTCTCTATGTTCAGGCCTCCTGACAAGGCATGAAAAACGAGAATGAYTGGGCCTCAGTCCCCATTAGCCAGGAAGTGACTGATGGGAGGATGAGAGTGTGTGTGACTTCAGGCTTGGGAGGGGCCAGGGCTGCCGGGGTTTTGAAACAAAAGACCAGTCAGGAATGAATGAGTTCTAGGTGGATCTGCAGATTGAGCTATGCTGTGAGTAGGTGGCTACGGTGCACAGATGGTCATGGCTGATAGGCCAGCCTGGCCTGGGCTCCTGGTTCTGCAGACCCCCAGTTCTGGGCTGGAACATCGGTCCAGCTCCCCCATCTGCCCCAAGATTCTCCCTGCGTCGGTCCACGGGCAGGCCTTCATAGTGGAGCAGAAAGCGGCCTGAACTACAATATCGCCCAAATCAAAGCCAAGAAGAATTAAAGTGTAGGGACAGGGGAGCAGGGAAGTGCTTTTTTAATTTAAATAATAAAAAAATAGTCATTCCTTTGGAAATACTAGCAGCTTATAAGCTTTAAAATCCTCTCTTTCCA
>NR13_Mmul_H2
CCTGTGCGGCAAGGTTCAGCTGCCCCGCAGGGCCGAGGAGGACAGATGCAGGCTCCCGGGGTGCTCCCATCCAGGCCCCTGGAACAGCGCATCATCTGCCACCGTGATGAAGCTAAATCGCGGCCTCTGCTTCCCACCGCCTCAGCGCCTGCCTCAGCAGGAAGCCCACAGCGCAGGAGACGCCATTCTAGGGCCAGGAAGGAAGAGCCTCAGACCCTGGAGTTGCCGCGTACAAACTAGACGTGTATTTATGGTGTGTCTGACTGTACAACAATTTCCTGTTTCGGAGAAAATAGTTCCTCCCTAGAAGRGCTGTTCTGTATTTGCACACTTTTCCCATGTGATTTTGGGGAAAAGTACTTGACTTTCTGTTAATAGATGCACTTTTTCTTACTGAAAAGAATGATAGTTTCAATCTGGCYMTAATCCTTCATATTCATGATTTTTTTGGGAGGTAGAAATCAGCAGTTTTGCACTGTAAGGCCCCACCCATCCACCACGCACCGTCCCCTCGCACCTGGGAACAGCAGAAACCTCACAGGAGCAGAAGGTGGGTTTGACCACCTGCTTACCACGCCTCAATCTCTCTGTCCGTAAGCAGAGATAATACGGTAATAATAATACTAATAACRACAATAATAATACCTTTCTCACAGGTTGGTGGGGAGAGATGAGTTCATGCACGTGAAATGCTCAGCCCAGCACAACTGAGYACGTGATTCTCACCACTATTACTTGCATTCTTGTCACTGAAAGGAAGGGGGAACGGAGTGTGACAGGGCAGGTTAGACCCCTGGCACAGCCATCCACCTGCCACTTTGTCACCGGGACTCTATGACYAGCTCCCGCCCTGTTTTCCCATAAGCAGGCGGTGGTAATGATAAAATCATTCTCAAAGCTTAGGGAAGCCAGGACCCAACCCAGGGCTGATCAACACAAAGCCCTTTATGCTTCCTATCCCATAAAAGCCCATTATTTATTAATCTAAACCTAAAGCCGCATCCTAATTTAGAAGACAGGAAGATAACATGGCCAAGCAGCCACCTYTCCAGGTGGTRAGATGACTGGGTGGGTCCCCGAGCCCTGAGCATGTCCCCTAGAAAACAACTCAAGACAAGGGCATTTGCAACCCTTCTCTCTCTCTGAAATCACTCAGTTATAGTCACTCAATGTGTACCCACAAACACTGAGTCTCCCCTACACATGATGCATTTCAGTACCGTGGCAATTCGAGTGAGAAACACGGCCATAGCCCCCAGCCTCTTGGACTATCAGAACTCTTAGGATGCACAAGGATTGAAGTCCATGGTCTAACAGCAGAATGATGTTTTTCTCCTTGTACCACCTTGTTGTAAAAAAATTTGCTGGATCCTGAAGGAAACCATGCACAGGAAGAGTGTGAGTCAACGGTTCACCACTTCTGCAAAGTTCCTTCTGAGCAGCTCAGAGCCCACCCTGTGTGGACACATCTCTTACCTAGATGACCTTCCCCTAGCGGGAAACGGAGGAATGAGCAGGCAACACTCACAGTGCCAATTACAACAAGGGGATTTGCATAGGAGACCTAACTGCCTGTTTCAATTGGAGCAGCAGCTCCCTCCTCCTTCCTTCCCAAGGAGCCAGGAGCACCAGGCGTGTGGGTTTGGATTTGTCTRGGAGGAGGTGTGACTGCGTGCACCACGGTAAAAGCCTCCCCACTCACACTGCTCACCTGGAGCAAGGCTCAGGGATCCCGGCAGGCAGCAATGTTTGAGAAACGCACAGGCGGAGAAGATGAATGCGTCATTTCACCGGAGCCTCCTTGGCTTTAACTCTTCTTAGTCCTGTCTCTGGGAGACCCTGGCAGCCCCTCGCAGCTGTGACCTCTCTAAACTGTCAGCCTCAGATTAACTGATACTTCATCAATTTTGCCCGAACTGCATTTGCAACCTGGTCTCAAGAGGACAGCCAAGTGCATCAACGCTGGGCACTAACCCCCGAGAACCAGATTGCCTTCAAAACGAGGGGGCCCTTTTCCAATATTCTCACAGCGGCCCAGGCAACAAGCCTAGGGGGACTTTGGAAGGAGGGGAGAGAAGGGGCCTCTGATTATTCCTTGTAAATTTTTCATGAGGACATCTGCCCATACTCTGCGCCTCCTCCAGAGCTGCCCTCTATCTCTCTCTCTCCCTTCCTCTCTCTCTATGTTCAGGCCTCCTGACAAGGCATGAAAAACGAGAATGAYTGGGCCTCAGTCCCCATTAGCCAGGAAGTGACTGATGGGAGGATGAGAGTGTGTGTGACTTCAGGCTTGGGAGGGGCCAGGGCTGCCGGGGTTTTGAAACAAAAGACCAGTCAGGAATGAATGAGTTCTAGGTGGATCTGCAGATTGAGCTATGCTGTGAGTAGGTGGCTACGGTGCACAGATGGTCATGGCTGATAGGCCAGCCTGGCCTGGGCTCCTGGTTCTGCAGACCCCCAGTTCTGGGCTGGAACATCGGTCCAGCTCCCCCATCTGCCCCAAGATTCTCCCTGCGTCGGTCCACGGGCAGGCCTTCATAGTGGAGCAGAAAGCGGCCTGAACTACAATATCGCCCAAATCAAAGCCAAGAAGAATTAAAGTGTAGGGACAGGGGAGCAGGGAAGTGCTTTTTTAATTTAAATAATAAAAAAATAGTCATTCCTTTGGAAATACTAGCAGCTTATAAGCTTTAAAATCCTCTCTTTCCA
>NR14_Mmul_H1
CAAGAGATTGGGAGCTATAAACAAGTATTTTAAATAGGGTCTCCCCGGTCTCAAGTCTCACATAGATGAATGCAGGAAGAAAGGATTGAGGATCTGCTCTTTGGAGCACATATTTTTAAAGAATGGACTCCTACTTCATTTTCCACATGGCAAGTGATTTATCCTCAGTAACAGACTAAAGTCTTTGCATTAATTATTAAAAATCCAGGGCACAAAACTCTAGATAAYTGCTTCAATTAGTCGATACAGATGCAACTTGTGACCAAACCAAGAAGATGTGAGACAAAAATCAAGCAAAGAGAGATTCTATAGCACAGCACTTGAAAACACCAGGCCCGTTGGCTACTTCAAACGCTAACTCTCCCACCTATTAACTGCGCCACCTTAAGCAATCTTCTAAACTCTGCTCTGCGGTGCAATTCCCTAGCCTGTGAAGCAGCACTGGTGTGGTCACTTATAAACCCTCCTTCCTGAGATCATAAGAACCTCCAGTATATACAGTAAGCACACATGGCAAGGACTCTATAAATGTTCTCTATTGTTAAGCTCATTTACTTGTGAGRTAAGTAGGAGAGTTGCGTAGGATTGTGAAAGGGCTTTGATTTTTGATGCAGACAGTCCAGAGTTTAAASGTTGTTTCTCCTTTCTGATCAGAGGCTCCAGAAAAAATTAAAGCTTCTAGACTTTAGTTTTCTAAATTAGTAAAAAGGTAAAACGCTGAGGATGACATCAACCTCCAAGGAGCAGTTTCAGTGGTTAAACAGACTGGTCAAAAGTTGTAGGATTAGTGCCTATTAGTGCCTTTCTCCTTCTCTCCTTCATCAAAGAGTAAGCTGGGAAGAGCTAAAACAGAGATCCATAGATCTCRGAAGACGTGAGTATGTGCGGGAATAGTCTGCTTCTCATTCTTCATGTCAAATGGGAGACCAAGAACAGAGGAGGCCTAGGCCCAGGCATGTTGCCCAGCACTACACAGACACAATAACTCACATTATTACAGGAGCCCTACAACACGACCCTCGTGGGATCACACAGAAGGTCTAAGTCATTTTGTTTGTCTTCTTTGGTTGGTCTCCTGCACATTTCTGATGCCACAAATTATTAGGAAGCTCAACGGTAGATTTGTCAGCACTCCCCAGTCACACACTGATGTGCCATGAAACTGCGTGGAGAAGAGACGTTCCTGAACTGTGATACAAAAGAGCACAGGGCTGATTTGCAAGATCTTTCTACCAGCCGTATGCTTTCTTTGAGTCATAGTTCTGTGRATTTGAACAAAGAGTTATGCACTGCCCTTRAACCCTTGATGGTGATCATCGTCTGTGTCTTATGTATGTCTCTATTTCCAGGAAGAAACCCAGGGCCTGGCACATCACGGGTTTGCAATAGCTGCATGTCTGGCTCATTTTCCCTGAGCCTCCTTGCTTCTATATATATWTTTGCTGATTTTGTACATGTGTTGGAAAAACCCCAGAGCAGCAACAGAAAAGCACTGTTCAGCGTCTCGCTGATGTTCTGACCACATGATCATGATCCTACACTGGGCCATGTGACTGAACTGGTTCCTTTATCTCAGCAAGTCT
>NR14_Mmul_H2
CAAGAGATTGGGAGCTATAAACAAGTATTTTAAATAGGGTCTCCCCGGTCTCAAGTCTCACATAGATGAATGCAGGAAGAAAGGATTGAGGATCTGCTCTTTGGAGCACATATTTTTAAAGAATGGACTCCTACTTCATTTTCCACATGGCAAGTGATTTATCCTCAGTAACAGACTAAAGTCTTTGCATTAATTATTAAAAATCCAGGGCACAAAACTCTAGATAAYTGCTTCAATTAGTCGATACAGATGCAACTTGTGACCAAACCAAGAAGATGTGAGACAAAAATCAAGCAAAGAGAGATTCTATAGCACAGCACTTGAAAACACCAGGCCCGTTGGCTACTTCAAACGCTAACTCTCCCACCTATTAACTGCGCCACCTTAAGCAATCTTCTAAACTCTGCTCTGCGGTGCAATTCCCTAGCCTGTGAAGCAGCACTGGTGTGGTCACTTATAAACCCTCCTTCCTGAGATCATAAGAACCTCCAGTATATACAGTAAGCACACATGGCAAGGACTCTATAAATGTTCTCTATTGTTAAGCTCATTTACTTGTGAGRTAAGTAGGAGAGTTGCGTAGGATTGTGAAAGGGCTTTGATTTTTGATGCAGACAGTCCAGAGTTTAAASGTTGTTTCTCCTTTCTGATCAGAGGCTCCAGAAAAAATTAAAGCTTCTAGACTTTAGTTTTCTAAATTAGTAAAAAGGTAAAACGCTGAGGATGACATCAACCTCCAAGGAGCAGTTTCAGTGGTTAAACAGACTGGTCAAAAGTTGTAGGATTAGTGCCTATTAGTGCCTTTCTCCTTCTCTCCTTCATCAAAGAGTAAGCTGGGAAGAGCTAAAACAGAGATCCATAGATCTCRGAAGACGTGAGTATGTGCGGGAATAGTCTGCTTCTCATTCTTCATGTCAAATGGGAGACCAAGAACAGAGGAGGCCTAGGCCCAGGCATGTTGCCCAGCACTACACAGACACAATAACTCACATTATTACAGGAGCCCTACAACACGACCCTCGTGGGATCACACAGAAGGTCTAAGTCATTTTGTTTGTCTTCTTTGGTTGGTCTCCTGCACATTTCTGATGCCACAAATTATTAGGAAGCTCAACGGTAGATTTGTCAGCACTCCCCAGTCACACACTGATGTGCCATGAAACTGCGTGGAGAAGAGACGTTCCTGAACTGTGATACAAAAGAGCACAGGGCTGATTTGCAAGATCTTTCTACCAGCCGTATGCTTTCTTTGAGTCATAGTTCTGTGRATTTGAACAAAGAGTTATGCACTGCCCTTRAACCCTTGATGGTGATCATCGTCTGTGTCTTATGTATGTCTCTATTTCCAGGAAGAAACCCAGGGCCTGGCACATCACGGGTTTGCAATAGCTGCATGTCTGGCTCATTTTCCCTGAGCCTCCTTGCTTCTATATATATWTTTGCTGATTTTGTACATGTGTTGGAAAAACCCCAGAGCAGCAACAGAAAAGCACTGTTCAGCGTCTCGCTGATGTTCTGACCACATGATCATGATCCTACACTGGGCCATGTGACTGAACTGGTTCCTTTATCTCAGCAAGTCT
>NR15_Mmul_H1
GGAGACCAGGGCTGGGGGTGTCCTGGGTGGGGAAGGAGAGGAGGTATATACATGCCCATCTTCTGCAAGCTAATGTGGGRCAAGCCAACATTAAACCATTACTAAGCTCTTGCAAGTTTGTTTTCTAAAGTGCTGGTTCCCTCAGCCTGAGATCTTGGGGGATCAGCCTGGCTCACCTGAAGGAAAGCCACTGCACAGATTTCCTCCTGTGCACATTTCTTTCCTATGTCTGGCAAGACCTCACCCCACTCTGGCAGCCCTATTCCGCCTCTTTTTGAGACTATATTCCTACTGAGTAGCATAGTCATCCTCTTCAGAGTCTGCCATTCAGCTGGAAATCAGCCACAAACACTTCCCAGGCTACAGGGAGCAAGCGATGGTGGCAAAGCAGGCACTGGCTAAAAGGTACTGTGAACTCATATGTAGCAGCAGCAAGTAGAGAAAGTAGGGCTGCCACCAAGTCCTCCTGCACTGGTGCAATGGGCATCTCTCCTTCAGGCAATTCTCCCCTGCCTGATGTGCATTGGTGTGTGCCCCAGACTCTTTCCAGAGGCAGGGCATCAACATGCAGTAGGCGTGCCTGCGTGTACACACACATACTTGCAGGCCTGTGTACACACACATACCAAGCATTAAAGGAAGTGTTCAGAAATCACAATAAGCTGGGGAGCAGATTCCAGGAAATGTTCTGAGGTCCATGGAGAGATGCAGGCCTGCTCTGTGGGGGACAAGCTGGGGCTGGGGAAGTGGTGTGTGACTCCCAGCCTTGCTGCACCAAAGTTCTAGGTGCATCTATTTGTGAGACCCAGAATCAGGCATTTTTATCTTCATATCCACCACCTCATTTAAAGACTTCCTTCATTTAGCAGATGAGGAAACTGAGGCTCAGTGCTCTGAAGATGACCTTGTCCACACTGGCTCTGAAAGAGGCAGCAGTGGGTCTGGATGCTCCATGGGTTTGTGTGGAAACCCACGGATGCAATATGAACCCAGGGTCACACCCCAAACGGTCACATTTTTCAGGCCAAAGGCGGACAGCCGTAGGGCGTGAGGGCTTTGGAAGCTTCCAGTTGCAAATCAAGCTCTGACTTAATGAAAAACTGATTAAAGAAATCCTGACTTTCAATAACGAAATAAAAGTTTATGAAAGTAACACAATTGATTTTTCTCTGAATGAATCATAATTGACATTTAATTACAAAGGCAGTGCTCAAGATGGGAGCTGCGCCAGTTAAGCTCTCTGCGTCTCCTCTGCTGCATTTCAGGGCAGCGCAGCCATAAGGGACGAGCTTTGGAAAACTGTGGGCCATCATGGTGGATTCAAACAGCATCTAGCATCTGTTTCCGTAAACACTAAAGACCTACTGTATGTGGCAGCTTGGGTTCTCAGAAGCCTAAGAGAGGCACAGGACGCATTTGACTCCCTGCTTCCAGGAGCCTACCTTATTTCTGCAGAGAAAGTGCAGGGACACACACCATTGTGACTAGTATCCTTGCCTGGCACAGGCAAATGAACAGTCAGAAAGGGAGGTGTGGGCATGGACCGGGGTTTCCAGGGACGGCCCCCRGAGGATTCAGGGCTTGAGGTTAGCACAGTATTGAAACAGAAGCCCAGGTATCCCCTGCTCCCAGCGGAAAGCCTCTGGCCACTCCACACTGTC
>NR15_Mmul_H2
GGAGACCAGGGCTGGGGGTGTCCTGGGTGGGGAAGGAGAGGAGGTATATACATGCCCATCTTCTGCAAGCTAATGTGGGRCAAGCCAACATTAAACCATTACTAAGCTCTTGCAAGTTTGTTTTCTAAAGTGCTGGTTCCCTCAGCCTGAGATCTTGGGGGATCAGCCTGGCTCACCTGAAGGAAAGCCACTGCACAGATTTCCTCCTGTGCACATTTCTTTCCTATGTCTGGCAAGACCTCACCCCACTCTGGCAGCCCTATTCCGCCTCTTTTTGAGACTATATTCCTACTGAGTAGCATAGTCATCCTCTTCAGAGTCTGCCATTCAGCTGGAAATCAGCCACAAACACTTCCCAGGCTACAGGGAGCAAGCGATGGTGGCAAAGCAGGCACTGGCTAAAAGGTACTGTGAACTCATATGTAGCAGCAGCAAGTAGAGAAAGTAGGGCTGCCACCAAGTCCTCCTGCACTGGTGCAATGGGCATCTCTCCTTCAGGCAATTCTCCCCTGCCTGATGTGCATTGGTGTGTGCCCCAGACTCTTTCCAGAGGCAGGGCATCAACATGCAGTAGGCGTGCCTGCGTGTACACACACATACTTGCAGGCCTGTGTACACACACATACCAAGCATTAAAGGAAGTGTTCAGAAATCACAATAAGCTGGGGAGCAGATTCCAGGAAATGTTCTGAGGTCCATGGAGAGATGCAGGCCTGCTCTGTGGGGGACAAGCTGGGGCTGGGGAAGTGGTGTGTGACTCCCAGCCTTGCTGCACCAAAGTTCTAGGTGCATCTATTTGTGAGACCCAGAATCAGGCATTTTTATCTTCATATCCACCACCTCATTTAAAGACTTCCTTCATTTAGCAGATGAGGAAACTGAGGCTCAGTGCTCTGAAGATGACCTTGTCCACACTGGCTCTGAAAGAGGCAGCAGTGGGTCTGGATGCTCCATGGGTTTGTGTGGAAACCCACGGATGCAATATGAACCCAGGGTCACACCCCAAACGGTCACATTTTTCAGGCCAAAGGCGGACAGCCGTAGGGCGTGAGGGCTTTGGAAGCTTCCAGTTGCAAATCAAGCTCTGACTTAATGAAAAACTGATTAAAGAAATCCTGACTTTCAATAACGAAATAAAAGTTTATGAAAGTAACACAATTGATTTTTCTCTGAATGAATCATAATTGACATTTAATTACAAAGGCAGTGCTCAAGATGGGAGCTGCGCCAGTTAAGCTCTCTGCGTCTCCTCTGCTGCATTTCAGGGCAGCGCAGCCATAAGGGACGAGCTTTGGAAAACTGTGGGCCATCATGGTGGATTCAAACAGCATCTAGCATCTGTTTCCGTAAACACTAAAGACCTACTGTATGTGGCAGCTTGGGTTCTCAGAAGCCTAAGAGAGGCACAGGACGCATTTGACTCCCTGCTTCCAGGAGCCTACCTTATTTCTGCAGAGAAAGTGCAGGGACACACACCATTGTGACTAGTATCCTTGCCTGGCACAGGCAAATGAACAGTCAGAAAGGGAGGTGTGGGCATGGACCGGGGTTTCCAGGGACGGCCCCCRGAGGATTCAGGGCTTGAGGTTAGCACAGTATTGAAACAGAAGCCCAGGTATCCCCTGCTCCCAGCGGAAAGCCTCTGGCCACTCCACACTGTC
>NR17A_Mmul_H1
TAAAGGGCAGCCTTCATTATTTCACTAAATGGTAATGATCAATGCATTGATGGTGATGTTCAGTTCCATGTGTGTTTGCCATGCCTGAGGCCCTGCACTGGGTTCYGAGGACAATCTGGGCCAGACTGCAAAGGGAGGTGGAGCCAGGTTCAAGGAAAATGAACACCGAGTGGGACCCATGTCTTGTTCATGTTCAGGCTGGAAGACGTTTGTGCCTGTCAGGARGGGAAACCTGAACCACATGGAGGGAGATGTCACGGGGGCTCTGAGGGTTGAACCCCAGTGGCTGGACCACAGGAGAGCTTTAGGGAAAGTCAAGAAAGCAGAGRCAGGCCCTGCTCACTGCACAGCAGTTGTGTGGGTGCAATGGCCCAGGGGCTACCTGCTCTGGCCTGTTTGCGTGGGAACTCATGAGGACATAAACAGCCCTGATTCCGTGGGAATGACACAGGTGTAGGAGGCCGACGTGGGGCCGTCCCCTTGTCCCCTTACATCTCCAGCTGGGTGAGCTGCTCAGCTGGCCTGCAGGGCAGTGGCTCCAGCCCTCTGACGTCCCCCGGCCATGGCAGTTCTTGGGTTTAGGTGGAGGGATCTTGAGTCTCTAGTTGTGTAGAGGACTTGGAGCTTAGAAGAATGGCGACTGGTGTGGTGCTCCATTGGTCTTGGTTTCCACAGCTCTGATGTAATTCTTTGGAATTGGGAGGGAGTCAGCAAAAATCCAATGRGGACAAGTGGTGGTTTGGCCCAGAGCCACCTGGCCCCACCTGCACTGCTCTCGGGGCAGATTCAACTGCAAAGCATCTGGGAGAAAGCCTGGCTTTTCATTATTCTGGTGACCCTGACTGAGTTTCCTTCCTTGGGCGAAGGTGAGGGGGGTCTCAGCTTTCCCATCGGTGGCCCAAGGATGCTGGGGTTGGGAGCATGTGAGTTCTGCTCCAGCTGCGAAACGCTCCTTCTCTGCATCTGTGGCCAAAAAAGACTCTGGGAGAGCAGGAGCCAGCTCAGTGTGTGCTGCAGGTTTAGAGCCAAGATCTGGATGAAGAAGAGTGGCTTGGACCCTCATTTCGTGCAAGGCCTGAGCCTGCCGAGGCCAGCATCTCTCCAGGTGTTTGAGGTGGGGTGTTCTGAGCCTGGAGCCTCTTCCCAGCTTGGGTGGGTGGCAGAGGGTCAGATGAGAGGAAGAACCAGGGTGCTGTGCCGGTTCCTAAGGTCCTGTGGGCTAGTGACCTCCTGCTTCTCTCCTCTCCTTCTAGGGTTTCAGTCTTTGATCAGCCCACAGTGGGTTTCAGACTGTGGGCCGCCTGTGATGAGTTGCTGGCTACAGCCACGTGGAGCTGCGGGAGAAGGACCAAGGCTGAACAGCAGCCAGCACATTGGCCTTTTCGGCTTGATCTTAATTTGTCAGAAAGTGCTCCCTTCTCACCCTCAGCATTTCATGAGATCCCGAAAACCTGATGCCCTAATGTAGTGGATTTTGCAATTATTCTAAATTAGGCAGAAAAGCACATTTCAGAGAGTTTCTCCCCATCTGTCTAACTTGAAGGTTCTGCTGTTTGTAATGAGTCATTTCTTCAGCACAGACTCCTGGACCGAGAGGAATTTTCTTACTTCATCTTTGCTTTTCCATTGTGTAGAAGCTTGAAGCCTCCCGCTCCTCTCCCAGGGCGAGAGCTTTGGCTTTGAGGACGGACTGAGCTCATAAACAAGACCCGCCAGGGACCTGCCACGCCTCCGAGGAACTCTGCTGGGGCTCTGGTTCCAGGCGATGCCTGAGGACAGGGGACGTCCTGAGATGGGCAGTCAGGGCAACAGAGGGGAGGAGGAGGTGGCTGACGTTGAGGCAGATGCAGGAGGTGCTGGCATCTCTGCTCCCAGTTCCCACCCTCGTGTCACACACCAGCTTTTACTAGTGACCACAGTGCTATGCTTCACACTCTGCTTACAAGTGACAGAMCTTGTTGCACCCAAAGGGAAACTTGGCAAGGTCCCTGCTGTCTTCTCTTCATCCTGGGGAGGTGTGGACTGAGTCACCTGCTCCGGTCACTCTGCTGGATGTGGTGGGCATGAGGCTTGGCCTSAGGGACCCCCGGACTCCATTGCCTCCACTGTCGGTGGGGGCTACTTTCAGGCCGTGGCTCAGGAGGTGGTTTAGGGTTAATTCTGCTTATGGACCTGGAATGGGGGAGCACAGGGGGCCCAGCTCTGTGGGCATTTGCTGATAGTGTCTTGAAATGCTCTGTAAGGTCTGCTAGGATTTGCCTTGAAGCCACGTTAGAGCATTTTTACTGTGGAATTCACATAACATAAAGCGAACCTTTTTGCATTGCCAATTTCAACAGCATTTAGTACATCCTTGGTGTTGTGCAACCACCATCTCTGTCAAGCTCCAAAACACTTTCATCACCCCCAGAGAAAACCCCGTACCCATTAGGCTGACTGGAAGCCACTTTTGACTTCCCTCTTGAACCTTCAGGCACAGAAAATGAAGAAATTCCCCTCAGTGGTGGTCAAGGGTGAGGGTGGGTCAGGGAGGTCTCCCAGGAGGCTTCCAAGCCTGGAGCCTCTTCCCAGCCTGGAGAAGTGCCCTGGGTGGCTCCCAGCACCACTGACCACCTGGTTTGATGAAGAGACTGCACGGGACAGTGCTGCAAGCGTGACGTGGCTTGTTCGTAGGTTCTCCCTTCCTCTATTCTGCTGCTGGYTATGTGACCTTGAGCAAGTTACCCAACTTCATGAAGAAGGAACTTCTAAGAATACTTCCCTGCAGGCTGAGGGGGGGCGCACATGGGCATCATGGGTGAGAAGGGTCTGCAGGATGAGGGGGGCCCACATGGGCGCTGAGAGTGAGAAGGGCCTGCAGGATGAGGTGGGGCCCACATGGGCATCATGGGTGAGAAGGGCCTGCAGGATGAGGTGG
>NR17B_Mmul_H1
TTCGCTCCCTTGGGTACATCCCTGTCACCGAGCCCCAAAGCCCAGCACAGTCGTCCTGGGAGGAGGCAGCTCTGACCGTGGCTCTCCCCAGGGAGGAGRTGCTGCCCTCCAGGGGGAGGCCCCTGGGCTGTCTGGGCTTACCAGGCTCTTCTCCCATATTGGTAATTTCAAGCCTTTGGGGGCTGCTGTGTTTCTGTTTGGCTTTGTTTTTTAGCTTTTGGTAGTAGTTATTAATGTTTTTCATTTCCTCAAAAATTACAGCTGTTGCGATGTTAATGGAGCTAATTGTTACTATTCAGCATCTGGAGAGGCAATTTAGCACCTGCTAATAAAGATGCCTCATTTGAAGTTTGGAGAAAATGACCGGATTCCCCAGTGTCATTATGTCACTCTGGCAAGTGGAAATTATGGAGGCAGAGCCCAAGGCGGGAACTGTCTGAGGACCCGCCACAGCGTGTTGCCCGTCCCTGCGGCTCAGCGCATGTGCAGGAGGGAGAACGAGCGCTGTGTCCACCTCGTCCGCGTGACATTTCCTGCAAGATTTTCAAACCTTTCCTTTCAAGATTTTCCAACCTTTCCTTTCAAGATTTTCCAGACACCTGCTGCAGCGCGTCTTGGGTTGCAGGAYAGAACACCAAGCCAAATCCAGGGAAAAACTAGGTGCAGGCCACTCTAGGTCTGGGGCTGCAGGGGCCATGAGGCAGGGACCCCAGAAACCAGGGGGCGGCTGTGGTGGTGGAACACCCCGAGCTGGGTCCTCACAGCATCCGCCCTGTGGTGAGTTAGGAACCGCCTTACCTGACCACCCTTCCTTCCACAGTCAGGGGCCCYGCAAGCTCTGCCCCTGTCCTGCTCACCCCTCAATGGCAGAAACTCGCCACCTTTTCCCATGGCCCCTTTGCAATCAAGGGCTCTCACCATGAGCCATATTGAACCAATGTCTGCCTTCCTTGCGTCTTTCTCCTCCTCTGCTTGGCGCCTCGGGGAACAAACCAACAACCTTCATGAGCAGGAGGGCAGCTGTGTGTCCCCACATGACCGCTTCTCCTGGCCAGATGGCAGCAGCCTCACCGGGAGGCACCCCGCCCCCCACTGCCTATTGGACAGAGGGATGGAGTCCACCCCCCAGATCAAGTCCTAAGCACCCCCAAGCACACACTCCCTTTCTCGAGAAATGGGAGAGGAAAGGAAAAGAGAAATAAACTCTCGAGCAGACCCGTCACCCACCAAGCACCTGGCAACACAGGCAACACCCCCACCCGTGCCGGGAAGCCAGCGCCAGCCTTGGATCTCCGGTGGGTGACCCGTGGTCACCACGGGCATGGGGAGGAGGCAGTGACCCTGATGGGGCTCTCGCTGTGGGGCCCCTTGTCATCCATCCTCCTGCAACTGAAGACACGTAGCATGACCTCATCTCTCCAGCCCAAAGTGATTTCCAAAAGCTGGGGGTCTCTGGTAGGGAGGGCAGAGTGAGCTAATCCTGACTCTAAAAACATCAGGGCTGGAAACCCTGCCTGCCAGCAGACCCAGGGGGTGGAGGGCCAGAGGGGCGGTGCCGGAGATGGACACAGCAGGGTCCTTCTCATGGACGGACGAACAAAGCTCAGCTGTCTCCTCCCACCCCGACCACAGGGCTCCGAAGTCAGGGCAGTATCCCCACGGGAAATGACGGACAAAATGAGGTTGCTAAGCCCTGTCCAACAGGCCTGCCCAGGGCCCTGGAGAACAGGACGCCCCRCAGGGCAGGTGATCTCTCTACCTTAGCTCCCAGCACTGCAGGCCCCCACCACCTCACACGTCAGTGTCAGACTCTGGCGCTCTCTGTCTCTCTCTCTCTCACACACACACWCACACACACACACACACACACACACACACAGACACACACACACAGAATCTTACATACTACAATTTACATAAATGTCAGTTATTTTTAATTGTGACAGTTATTTTTAATGATAAATCTGTGCCAAATGTGATACTTTAATTTTCATGCACACACACACACGCTCTCAAGTCCTCTCAGATCACTGATAACTGGGGTGGCAGGCCTCACCTGGGAGAAGTAAGGATTTCTTTTCAAAAGTGGCACGCAGTCCTCGAGTTTCCAAACCCACAGCCTGCCGTGGTGTGCTGGTGCCAGCTCCCCCCGCCTGCAGGAATGGATCACGGGTGTCTCTTTCCAACTCCACGCTAAGTGAGTTCACGTGGGTGGTTTGAAACCTGCCGTGGTGGGAGTGTTTACACTACAGAAATTGGCACAAGGTAAAAACCAGGCCCTTTTTCCTCTGGAGAGCTGGTTGCTAAACACTCAGTGGCACGCCACTGGCCTGGGGCCCCCGGAAGGCTCTGGCCTGGTCTCTAGGGCTCTAGGGACAATGGTGTCTTCTGTGCAGGTGTCCTCTGTTAACGTAGAGGCCATGCCCCCGCCCCCTAAGGCCATCTTGAGAAATAAGAACAGAGTTGGAGGTTCCCAGGGAAGAAAGAACAAAGACAGGAAAACAGATCTGTGACGGTGGAAAATTTACTTTTTCTTGCAGCACAGGTCAGCACTGCCCTGAGTGACCGTTTTTCTGGCTGAATGCTCGAGCTCCAGGGCTGACGGCTTGGACTTCTCAGAGGCCGTCTCCCTGTCTGCGGCTGTGTCCTGAAAGTTCACCTTGCCGTGACCGCCAGGAAGAAGCATTTCTATGTGCAATCGCTCTTCAACAGCAAAAGCTTTGTTGGAAAATGTCAAAGATAGCAGGTGTCCTTTTAAGGAAGTCCCCATTTAYCTAGTACCAGGTTCAGGCCCCTATCATTTGTACAAYTGGGGGTAAATATTTAAAGCAGAGCTTAGACAAACACCTCCTGAGAATGAGGCGGCATCATCTGTGGCGTGTGTGCCTGTGCGTGTGTGGATGTCACCAAAGCTGGGCTTCCAAAGTGTGAGCGTGCRGCACCCAGGCAAAGCCCAAGCCCACTCGGGTGGATTCGTTGTGTTTGAGGCTCGCAGAGTCTTGACCACATGGAAAATCTTGTTTTTGAGCAATAACCCCTCAGAACGTTGCATGTTAGCACCTTTTGGAGGCTGTCAGGAGACACTTCCTAAATAGGATGTAGGGAGGAAATGGAGCCCACCCAGGCCAAAGCTCAGCTTGGATATTGGATTTTCTGGGGTGAATCAGATTTGCTTGGTCCTATGAGGACCTGCAGAGGCTCACCTTGCCCAGCAAGGAGCCTACGATTTTGAGATGCAGAAAATCCTTAAAATGTTGAGGCTCTTGTATCTTAGGGGAATTTTCTTCTCCATTAAAGAAATCCAAGACATGGGCCCATGTGGGCAGGAGGGCATAGTGGGGTCAGAAGATTAGGGTGGAGGGCCAGTTGTCTGGCRGCGTGGCTGTGGGCAGGCCTRCAGCCTCTCTGAGGCKTGTTCTATGGGTATCTGGGGCCTGTTCTAGCACCACACACCCTGCCTTCCTCACTSAGCTGCATGCAGTCAGGGGGCCAGCAGGGGTGGGCACCAAAGGGGCCCAGGGACTGAGGATGAAGCCCCACATGGAGTTCTGTGGACCTCCCTGCCCGGCACCCCAGCCCCACTCCTGCCATCCCAGTGGACACTGGACACCTGTCCCTTCCCCTCTGGGGTTCCTGGGCTGTGGGTTTTGCTGCATGGATGCCAAGCCAGGCCATTTCCACCCACCCCTATCAGACACCACCCTCCCGCCGTGGGTGAGCTCATCTAGGCTGGTCCCTCTCCCTTTGGGGTGGCCTCTGCCCTCCGTACATCCCACAGCCAACATCGTCCATCTAGGCTGGTCCTCTCCCTTTGGGGTGGCCTCTGCCCTCCGTACATCCCACAGCCAACATCGTCCATCTAGGCTGGTCCTACTCTCAATGGAACAG
>NR17A_Mmul_H2
TAAAGGGCAGCCTTCATTATTTCACTAAATGGTAATGATCAATGCATTGATGGTGATGTTCAGTTCCATGTGTGTTTGCCATGCCTGAGGCCCTGCACTGGGTTCYGAGGACAATCTGGGCCAGACTGCAAAGGGAGGTGGAGCCAGGTTCAAGGAAAATGAACACCGAGTGGGACCCATGTCTTGTTCATGTTCAGGCTGGAAGACGTTTGTGCCTGTCAGGARGGGAAACCTGAACCACATGGAGGGAGATGTCACGGGGGCTCTGAGGGTTGAACCCCAGTGGCTGGACCACAGGAGAGCTTTAGGGAAAGTCAAGAAAGCAGAGRCAGGCCCTGCTCACTGCACAGCAGTGGTGTGGGTGCGATGGCCCAGGGGCCACCTGCTCTGGCCTGTTTGCGTGGGAACTCATGAGGACATAAACAGCCCTGATTCCGTGGGAATGACACAGGTATAGGAGGCCGATGTGGGGCCGTCCCCTTGTCCCCTTACATCTCCAGCTGGGTGAGCTGCTCAGCTGGCCTGCAGGGCAGTGGCTCCAGCCCTCTGACGTCCCCCGGCCATGGCAGTTCTTGGGTTTAGGTGGAGGGATCTTGAGTCTCTAGTTGTGTAGAGGACTTGGAGCTTAGAAGAATGGCGACTGGTGTGGTGCTCCATTGGTCTTGGTTTCCACAGCTCTGATGTAATTCTTTGGAATTGGGAGGGAGTCAGCAAAAATCCAATGRGGACAAGTGGTGGTTTGGCCCAGAGCCACCTGGCCCCACCTGCACTGCTCTCGGGGCAGATTCAACTGCAAAGCATCTGGGAGAAAGCCTGGCTTTTCATTATTCTGGTGACCCTGACTGAGTTTCCTTCCTTGGGCGAAGGTGAGGGGGGTCTCAGCTTTCCCATCGGTGGCCCAAGGATGCTGGGGTTGGGAGCATGTGAGTTCTGCTCCAGCTGCGAAACGCTCCTTCTCTGCATCTGTGGCCAAAAAAGACTCTGGGAGAGCAGGAGCCAGCTCAGTGTGTGCTGCAGGTTTAGAGCCAAGATCTGGATGAAGAAGAGTGGCTTGGACCCTCATTTCGTGCAAGGCCTGAGCCTGCCGAGGCCAGCATCTCTCCAGGTGTTTGAGGTGGGGTGTTCTGAGCCTGGAGCCTCTTCCCAGCTTGGGTGGGTGGCAGAGGGTCAGATGAGAGGAAGAACCAGGGTGCTGTGCCGGTTCCTAAGGTCCTGTGGGCTAGTGACCTCCTGCTTCTCTCCTCTCCTTCTAGGGTTTCAGTCTTTGATCAGCCCACAGTGGGTTTCAGACTGTGGGCCGCCTGTGATGAGTTGCTGGCTACAGCCACGTGGAGCTGCGGGAGAAGGACCAAGGCTGAACAGCAGCCAGCACATTGGCCTTTTCGGCTTGATCTTAATTTGTCAGAAAGTGCTCCCTTCTCACCCTCAGCATTTCATGAGATCCCGAAAACCTGATGCCCTAATGTAGTGGATTTTGCAATTATTCTAAATTAGGCAGAAAAGCACATTTCAGAGAGTTTCTCCCCATCTGTCTAACTTGAAGGTTCTGCTGTTTGTAATGAGTCATTTCTTCAGCACAGACTCCTGGACCGAGAGGAATTTTCTTACTTCATCTTTGCTTTTCCATTGTGTAGAAGCTTGAAGCCTCCCGCTCCTCTCCCAGGGCGAGAGCTTTGGCTTTGAGGACGGACTGAGCTCATAAACAAGACCCGCCAGGGACCTGCCACGCCTCCGAGGAACTCTGCTGGGGCTCTGGTTCCAGGCGATGCCTGAGGACAGGGGACGTCCTGAGATGGGCAGTCAGGGCAACAGAGGGGAGGAGGAGGTGGCTGACGTTGAGGCAGATGCAGGAGGTGCTGGCATCTCTGCTCCCAGTTCCCACCCTCGTGTCACACACCAGCTTTTACTAGTGACCACAGTGCCGTGCTTCACACTCTGCTTACAAGTGACAGAMCTTGTTGCACCCAAAGGGAAACTTGGCAAGGTCCCTGCTGTCTTCTCTTCATCCTGGGGAGGTGTGGACTGAGTCACCTGCTCCGGTCACTCTGCTGGATGTGGTGGGCATGAGGCTTGGCCTSAGGGACCCCCGGACTCCATTGCCTCCACTGTCGGTGGGGGCTACTTTCAGGCCGTGGCTCAGGAGGTGGTTTAGGGTTAATTCTGCTTATGGACCTGGAATGGGGGAGCACAGGGGGCCCAGCTCTGTGGGCATTTGCTGATAGTGTCTTGAAATGCTCTGTAAGGTCTGCTAGGATTTGCCTTGAAGCCACGTTAGAGCATTTTTACTGTGGAATTCACATAACATAAAGCGAACCTTTTTGCATTGCCAATTTCAACAGCATTTAGTACATCCTTGGTGTTGTGCAACCACCATCTCTGTCAAGCTCCAAAACACTTTCATCACCCCCAGAGAAAACCCCGTACCCATTAGGCTGACTGGAAGCCACTTTTGACTTCCCTCTTGAACCTTCAGGCACAGAAAATGAAGAAATTCCCCTCAGTGGTGGTCAAGGGTGAGGGTGGGTCAGGGAGGTCTCCCAGGAGGCTTCCAAGCCTGGAGCCTCTTCCCAGCCTGGAGAAGTGCCCTGGGTGGCTCCCAGCACCACTGACCACCTGGTTTGATGAAGAGACTGCACGGGACAGTGCTGCAAGCGTGACGTGGCTTGTTCGTAGGTTCTCCCTTCCTCTATTCTGCTGCTGGYTATGTGACCTTGAGCAAGTTACCCAACTTCATGAAGAAGGAACTTCTAAGAATACTTCCCTGCAGGCTGAGGGGGGGCGCACATGGGCATCATGGGTGAGAAGGGTCTGCAGGATGAGGGGGGCCCACATGGGCGCTGAGAGTGAGAAGGGCCTGCAGGATGAGGTGGGGCCCACATGGGCATCATGGGTGAGAAGGGCCTGCAGGATGAGGTGG
>NR17B_Mmul_H2
TTCGCTCCCTTGGGTACATCCCTGTCACCGAGCCCCAAAGCCCAGCACAGTCGTCCTGGGAGGAGGCAGCTCTGACCGTGGCTCTCCCCAGGGAGGAGRTGCTGCCCTCCAGGGGGAGGCCCCTGGGCTGTCTGGGCTTACCAGGCTCTTCTCCCATATTGGTAATTTCAAGCCTTTGGGGGCTGCTGTGTTTCTGTTTGGCTTTGTTTTTTAGCTTTTGGTAGTAGTTATTAATGTTTTTCATTTCCTCAAAAATTACAGCTGTTGCGATGTTAATGGAGCTAATTGTTACTATTCAGCATCTGGAGAGGCAATTTAGCACCTGCTAATAAAGATGCCTCATTTGAAGTTTGGAGAAAATGACCGGATTCCCCAGTGTCATTATGTCACTCTGGCAAGTGGAAATTATGGAGGCAGAGCCCAAGGCGGGAACTGTCTGAGGACCCGCCACAGCGTGTTGCCCGTCCCTGCGGCTCAGCGCATGTGCAGGAGGGAGAACGAGCGCTGTGTCCACCTCGTCCGCGTGACATTTCCTGCAAGATTTTCAAACCTTTCCTTTCAAGATTTTCCAACCTTTCCTTTCAAGATTTTCCAGACACCTGCTGCAGCGCGTCTTGGGTTGCAGGAYAGAACACCAAGCCAAATCCAGGGAAAAACTAGGTGCAGGCCACTCTAGGTCTGGGGCTGCAGGGGCCATGAGGCAGGGACCCCAGAAACCAGGGGGCGGCTGTGGTGGTGGAACACCCCGAGCTGGGTCCTCACAGCATCCGCCCTGTGGTGAGTTAGGAACCGCCTTACCTGACCACCCTTCCTTCCACAGTCAGGGGCCCYGCAAGCTCTGCCCCTGTCCTGCTCACCCCTCAATGGCAGAAACTCGCCACCTTTTCCCATGGCCCCTTTGCAATCAAGGGCTCTCACCATGAGCCATATTGAACCAATGTCTGCCTTCCTTGCGTCTTTCTCCTCCTCTGCTTGGCGCCTCGGGGAACAAACCAACAACCTTCATGAGCAGGAGGGCAGCTGTGTGTCCCCACATGACCGCTTCTCCTGGCCAGATGGCAGCAGCCTCACCGGGAGGCACCCCGCCCCCCACTGCCTATTGGACAGAGGGATGGAGTCCACCCCCCAGATCAAGTCCTAAGCACCCCCAAGCACACACTCCCTTTCTCGAGAAATGGGAGAGGAAAGGAAAAGAGAAATAAACTCTCGAGCAGACCCGTCACCCACCAAGCACCTGGCAACACAGGCAACACCCCCACCCGTGCCGGGAAGCCAGCGCCAGCCTTGGATCTCCGGTGGGTGACCCGTGGTCACCACGGGCATGGGGAGGAGGCAGTGACCCTGATGGGGCTCTCGCTGTGGGGCCCCTTGTCATCCATCCTCCTGCAACTGAAGACACGTAGCATGACCTCATCTCTCCAGCCCAAAGTGATTTCCAAAAGCTGGGGGTCTCTGGTAGGGAGGGCAGAGTGAGCTAATCCTGACTCTAAAAACATCAGGGCTGGAAACCCTGCCTGCCAGCAGACCCAGGGGGTGGAGGGCCAGAGGGGCGGTGCCGGAGATGGACACAGCAGGGTCCTTCTCATGGACGGACGAACAAAGCTCAGCTGTCTCCTCCCACCCCGACCACAGGGCTCCGAAGTCAGGGCAGTATCCCCACGGGAAATGACGGACAAAATGAGGTTGCTAAGCCCTGTCCAACAGGCCTGCCCAGGGCCCTGGAGAACAGGACGCCCCRCAGGGCAGGTGATCTCTCTACCTTAGCTCCCAGCACTGCAGGCCCCCACCACCTCACACGTCAGTGTCAGACTCTGGCGCTCTCTGTCTCTCTCTCTCTCACACACACACWCACACACACACACACACACACACACACACAGACACACACACACAGAATCTTACATACTACAATTTACATAAATGTCAGTTATTTTTAATTGTGACAGTTATTTTTAATGATAAATCTGTGCCAAATGTGATACTTTAATTTTCATGCACACACACACACGCTCTCAAGTCCTCTCAGATCACTGATAACTGGGGTGGCAGGCCTCACCTGGGAGAAGTAAGGATTTCTTTTCAAAAGTGGCACGCAGTCCTCGAGTTTCCAAACCCACAGCCTGCCGTGGTGTGCTGGTGCCAGCTCCCCCCGCCTGCAGGAATGGATCACGGGTGTCTCTTTCCAACTCCACGCTAAGTGAGTTCACGTGGGTGGTTTGAAACCTGCCGTGGTGGGAGTGTTTACACTACAGAAATTGGCACAAGGTAAAAACCAGGCCCTTTTTCCTCTGGAGAGCTGGTTGCTAAACACTCAGTGGCACGCCACTGGCCTGGGGCCCCCGGAAGGCTCTGGCCTGGTCTCTAGGGCTCTAGGGACAATGGTGTCTTCTGTGCAGGTGTCCTCTGTTAACGTAGAGGCCATGCCCCCGCCCCCTAAGGCCATCTTGAGAAATAAGAACAGAGTTGGAGGTTCCCAGGGAAGAAAGAACAAAGACAGGAAAACAGATCTGTGACGGTGGAAAATTTACTTTTTCTTGCAGCACAGGTCAGCACTGCCCTGAGTGACCGTTTTTCTGGCTGAATGCTCGAGCTCCAGGGCTGACGGCTTGGACTTCTCAGAGGCCGTCTCCCTGTCTGCGGCTGTGTCCTGAAAGTTCACCTTGCCGTGACCGCCAGGAAGAAGCATTTCTATGTGCAATCGCTCTTCAACAGCAAAAGCTTTGTTGGAAAATGTCAAAGATAGCAGGTGTCCTTTTAAGGAAGTCCCCATTTAYCTAGTACCAGGTTCAGGCCCCTATCATTTGTACAAYTGGGGGTAAATATTTAAAGCAGAGCTTAGACAAACACCTCCTGAGAATGAGGCGGCATCATCTGTGGCGTGTGTGCCTGTGCGTGTGTGGATGTCACCAAAGCTGGGCTTCCAAAGTGTGAGCGTGCRGCACCCAGGCAAAGCCCAAGCCCACTCGGGTGGATTCGTTGTGTTTGAGGCTCGCAGAGTCTTGACCACATGGAAAATCTTGTTTTTGAGCAATAACCCCTCAGAACGTTGCATGTTAGCACCTTTTGGAGGCTGTCAGGAGACACTTCCTAAATAGGATGTAGGGAGGAAATGGAGCCCACCCAGGCCAAAGCTCAGCTTGGATATTGGATTTTCTGGGGTGAATCAGATTTGCTTGGTCCTATGAGGACCTGCAGAGGCTCACCTTGCCCAGCAAGGAGCCTACGATTTTGAGATGCAGAAAATCCTTAAAATGTTGAGGCTCTTGTATCTTAGGGGAATTTTCTTCTCCATTAAAGAAATCCAAGACATGGGCCCATGTGGGCAGGAGGGCATAGTGGGGTCAGAAGATTAGGGTGGAGGGCCAGTTGTCTGGCRGCGTGGCTGTGGGCAGGCCTRCAGCCTCTCTGAGGCKTGTTCTATGGGTATCTGGGGCCTGTTCTAGCACCACACACCCTGCCTTCCTCACTSAGCTGCATGCAGTCAGGGGGCCAGCAGGGGTGGGCACCAAAGGGGCCCAGGGACTGAGGATGAAGCCCCACATGGAGTTCTGTGGACCTCCCTGCCCGGCACCCCAGCCCCACTCCTGCCATCCCAGTGGACACTGGACACCTGTCCCTTCCCCTCTGGGGTTCCTGGGCTGTGGGTTTTGCTGCATGGATGCCAAGCCAGGCCATTTCCACCCACCCCTATCAGACACCACCCTCCCGCCGTGGGTGAGCTCATCTAGGCTGGTCCCTCTCCCTTTGGGGTGGCCTCTGCCCTCCGTACATCCCACAGCCAACATCGTCCATCTAGGCTGGTCCTCTCCCTTTGGGGTGGCCTCTGCCCTCCGTACATCCCACAGCCAACATCGTCCATCTAGGCTGGTCCTACTCTCAATGGAACAG
>NR18_Mmul_H1
TGTCCGACTCTGTCCTGGGCCTTTGAGTTCAGCACCGGCAAGTCCAGCTCTCCTCCTCCTCGCTGCGTCGCTCTGGTGGGGCTCCATCAATGCTGGCGGAAAGAGTCCCAAGAGGTTGACTGGGGCTGAGGCTGGCCATCACGGGCCTGCTCCCTGTGCACAGGCAGGGACAGTTGTCCGAGGGGCGCTGGGCTGTCTCTGCCGAGCCCCAGCCCCAGCACGTGCTCTCCCGGCCTGAACTGCTACTCCGCAGGAGGGGAACATGCATGTGTGTGGAYGGGAACCTGTGAGCGGAGGATGTAGAGAGACAGCTGAGAAGGGTGGGACAGTGCCAGTCCCCAAGGCCCCAGTGGCTGTGCGGAGGTCAGAGGTGCTGCAGTGGGGTCCCGTCTCATGGAGAGAGTGGCCGTGCTCCTGACCCCAGGCCAGCGCCTGCAGCCCCTTCCTTCCTTGCCTGATCACACAAGCATTAGCAAGATGATTCTGCGCCCTGTCTTGAAAAGTGTTCTTTCAGYACGGACCTCCTTCTGTTACGTTCAGAAATGACGGGACTCTCACCACCCATGAAACGCGAGKCATTACTGGGCAGTTTTCTCCCCTCTCCAGCACAGACCCAGCCACTGGCCAGGAGGCTGATCAGGCTCAGAGGGTTGATCTAATCTCACAGGGGCAGTCTGGGGCTGGTGTTGAGGTGCCATCGGGCACGGAGCGTGAGGTACGAAGCAGCTTGTGAATTCACTGGCTGAAACCAGTTCCGCCCAGACCTTCTCAACAGGTCAAGACCTTCCTGCAATTTTCATTCTATCACATTCAGCATCAGTTTTTCAAACTCTTGGGTCCTTAACGTTCCTAACCTGCCCSACACCTGCCTGACACCTGTCTGTGGAACGTTCTCTTATGTTGAGAAAAAGGTTGGAGAACAACCACGTGGCTGGGAGACCAGGCCAGGTGGGCCGGACCCCTGGAGCTCTGGGCAGGCTCAGCCTCCTGCAGGACCTGGGACCTGCTGTGTGTTGGGGGGGCTCCAGCCRGCTCTGAGGGTCCCCTAGGGGCTGTGGGGTCTAACCTGAGGGCAGGGCTGTCTGAACCCCAGGAGAAGCCTGTTGGGATCCCAGGGCACCTTCAGTCCTTCATACGTGGGGAAACCTCGCCTCTCACAAGCACTTCCTCTGTTCCTAGGGTCAGAGGAGCACCAGGTGGGGCCACCTCCTTTCCAGTCCTRCCTTTGAGCTTTGTGACTTTGGACAGCAGCTCAGCCCTTTGGGACAGTCCTGCTCATGGGTTTGGGGGGGGTGGCTGAGGATCAGGCCAGTGGGTCTTTGGAGYCACACCCTGTCCCAGGGCCTTCTGGCCGAGAGGTTGGTGAGGCTGTGGGCAGGGAAGGGCTACCTGAGGAGGAGGACGGGTCCAATTCCTAGCCCCAAAGCCTCAGGCAGGCACTGCCACAGGTAATCATAGGCCCTGCCAGGGCAGTCAGCTCTGAGCCATGTGCCAGAGGCCAGGGCGGCCCTCAGGGTCACAAGGGAAAGGGGTTCTCAGCTGGGGTGCCCTGGTTGAGGGGCTCCACCCTGACCCTCTGACAGTCYACTTCCCAGGGTCCCCTGTCTGCAGTCAGKATCATTGCTGCTGGCGTTGGAAGGGACCATGGCATTAAAGCTCGTTCTTGATCCCTGGGTGAGGTACAAAGATTTCTGGGGSCCTGGGGCAAGGCTGGATTTAGAGGGTGGKGGGCCGGGCTCACTCTGGAGCTTCCTCCAGTGCTGCAGGAAGCCGAGGTGCAGGAGGCAGGCTTGGAGGGCTGCWGGGGTGGATGGGACCCCAAGATGATGGAGAAAGTGGGTGGTTAGCCCTGACTGCGGCTCTCCAAACAGACTAAGCCCAGCCCCAGCTCCTCAGCCCTCGACCCTGGATGCGACATGAGTTTCCCGCTTCTCCATTTCCCCAGCATCATATGGAAGCTGTGAGTTTACCCAGCCTGCTTCAGAGGTGTCCACGTGAAGGAAGCTGTGGCCACCATTAGAGAAAGCACGCAGTACTGCAGCCTCGACCGTGTGCTCCTCACGGTCTCTGCACCTTCTCCAACAGCTGTCGGGGAGTTCAGAACAGCAACAGAACTTGGGGAGTTCCCCTGACCTCTGTGCGGAGGCTCCTTTGTCTGMACGATGGGAATCATACTATGGTCC
>NR18_Mmul_H2
TGTCCGACTCTGTCCTGGGCCTTTGAGTTCAGCACCGGCAAGTCCAGCTCTCCTCCTCCTCGCTGCGTCGCTCTGGTGGGGCTCCATCAATGCTGGCGGAAAGAGTCCCAAGAGGTTGACTGGGGCTGAGGCTGGCCATCACGGGCCTGCTCCCTGTGCACAGGCAGGGACAGTTGTCCGAGGGGCGCTGGGCTGTCTCTGCCGAGCCCCAGCCCCAGCACGTGCTCTCCCGGCCTGAACTGCTACTCCGCAGGAGGGGAACATGCATGTGTGTGGAYGGGAACCTGTGAGCGGAGGATGTAGAGAGACAGCTGAGAAGGGTGGGACAGTGCCAGTCCCCAAGGCCCCAGTGGCTGTGCGGAGGTCAGAGGTGCTGCAGTGGGGTCCCGTCTCATGGAGAGAGTGGCCGTGCTCCTGACCCCAGGCCAGCGCCTGCAGCCCCTTCCTTCCTTGCCTGATCACACAAGCATTAGCAAGATGATTCTGCGCCCTGTCTTGAAAAGTGTTCTTTCAGYACGGACCTCCTTCTGTTACGTTCAGAAATGACGGGACTCTCACCACCCATGAAACGCGAGKCATTACTGGGCAGTTTTCTCCCCTCTCCAGCACAGACCCAGCCACTGGCCAGGAGGCTGATCAGGCTCAGAGGGTTGATCTAATCTCACAGGGGCAGTCTGGGGCTGGTGTTGAGGTGCCATCGGGCACGGAGCGTGAGGTACGAAGCAGCTTGTGAATTCACTGGCTGAAACCAGTTCCGCCCAGACCTTCTCAACAGGTCAAGACCTTCCTGCAATTTTCATTCTATCACATTCAGCATCAGTTTTTCAAACTCTTGGGTCCTTAACGTTCCTAACCTGCCCSACACCTGCCTGACACCTGTCTGTGGAACGTTCTCTTATGTTGAGAAAAAGGTTGGAGAACAACCACGTGGCTGGGAGACCAGGCCAGGTGGGCCGGACCCCTGGAGCTCTGGGCAGGCTCAGCCTCCTGCAGGACCTGGGACCTGCTGTGTGTTGGGGGGGCTCCAGCCRGCTCTGAGGGTCCCCTAGGGGCTGTGGGGTCTAACCTGAGGGCAGGGCTGTCTGAACCCCAGGAGAAGCCTGTTGGGATCCCAGGGCACCTTCAGTCCTTCATACGTGGGGAAACCTCGCCTCTCACAAGCACTTCCTCTGTTCCTAGGGTCAGAGGAGCACCAGGTGGGGCCACCTCCTTTCCAGTCCTRCCTTTGAGCTTTGTGACTTTGGACAGCAGCTCAGCCCTTTGGGACAGTCCTGCTCATGGGTTTGGGGGGGGTGGCTGAGGATCAGGCCAGTGGGTCTTTGGAGYCACACCCTGTCCCAGGGCCTTCTGGCCGAGAGGTTGGTGAGGCTGTGGGCAGGGAAGGGCTACCTGAGGAGGAGGACGGGTCCAATTCCTAGCCCCAAAGCCTCAGGCAGGCACTGCCACAGGTAATCATAGGCCCTGCCAGGGCAGTCAGCTCTGAGCCATGTGCCAGAGGCCAGGGCGGCCCTCAGGGTCACAAGGGAAAGGGGTTCTCAGCTGGGGTGCCCTGGTTGAGGGGCTCCACCCTGACCCTCTGACAGTCYACTTCCCAGGGTCCCCTGTCTGCAGTCAGKATCATTGCTGCTGGCGTTGGAAGGGACCATGGCATTAAAGCTCGTTCTTGATCCCTGGGTGAGGTACAAAGATTTCTGGGGSCCTGGGGCAAGGCTGGATTTAGAGGGTGGKGGGCCGGGCTCACTCTGGAGCTTCCTCCAGTGCTGCAGGAAGCCGAGGTGCAGGAGGCAGGCTTGGAGGGCTGCWGGGGTGGATGGGACCCCAAGATGATGGAGAAAGTGGGTGGTTAGCCCTGACTGCGGCTCTCCAAACAGACTAAGCCCAGCCCCAGCTCCTCAGCCCTCGACCCTGGATGCGACATGAGTTTCCCGCTTCTCCATTTCCCCAGCATCATATGGAAGCTGTGAGTTTACCCAGCCTGCTTCAGAGGTGTCCACGTGAAGGAAGCTGTGGCCACCATTAGAGAAAGCACGCAGTACTGCAGCCTCGACCGTGTGCTCCTCACGGTCTCTGCACCTTCTCCAACAGCTGTCGGGGAGTTCAGAACAGCAACAGAACTTGGGGAGTTCCCCTGACCTCTGTGCGGAGGCTCCTTTGTCTGMACGATGGGAATCATACTATGGTCC
>NR19_Mmul_H1
AGCCTGCAGCTGGTGATGCTCCCCTCCTACCAAGGGGTGCAGAGCTGGAGGATTGCTCCCAAATTGTTCCCACCCTGTCCAATAAATAAAATATGCCTTCCGGGGCGCAGTAGCGGGGAGCAGTAGCAGTGGAATTACCGTGTGGAGCCTGAGCCTCGCTCCCTCCAGCTGCACAGTTAGAGCTGCAGGCAGCCGGCAAGGGAGAGGGTCCTGGAGGCCTTGCAAGTCCACCCACCCCAGCAGGGCCCTGAAGGCAATTGCCCCTGTGGGTGAACACCAAGGCCCCTGGGCACTCAGCGTCGAGTCTGGGCCCTGCTTGCCAACTGCCCCTTTAATGCCAGTGCTGCCTCGCAGTGACAGCCAGCTCCCGACTGGGAGCAGATGGCTTCCACAGAACCCACCGACTCTGCCAAGGCCAGCAGAGGGGGTCGACTCCAGAGAGCAGCAAAAGGCTGGTCAGCATAGCCTCTGGGTTGCCCTCTGACCTCAGGGGCACTGTCGTCAGGGACGGGCTGGAAGGGCAGGATCCCTCTGGGCTGGTGGCCGAGTGTGGCCAGGCAGCATGGGGCAGGATGGCTGAGCCCTGGATGGGTCACATCATGGGAGCTGTGCAGGTAAGGACTTCTCTCTGAGGATGAGGACTGGGAGGGTTCTCCGGACGTCCCTGACGCTGTCGTCACTCCATCACTCCAGGTTCACCCTAGAATTTGCCTTGGAGATGCAAGAGRATGTCTGCAGGCACAGCCCGGCAGGAGGAGCCTGGCTCCCCTCTCTGAAGGTGCCAGTGCATGAACAGAGGGACCAGGAGCACCTCAGCAGGTTCCAGAGCCTGGGGCTGGTTCCAAGGAGGAGACTCCAGAGGGGCCAGCCCTGGCGGGCAGTRGGCTGTGGTCTCTGTCCGTGGTCTGCCACCTGGGACCCTACTGAGAAGTGTAGCGAGGAGGTCGCAGCCCAGGCCACTGGGAGAGCCAGGGGTCCTGGCTGCCCCTGGGCCTGAGCCCTGCTCTCTCCACTTCGGGATGCATCTCCTTGGTGAGGTCGCGTGGAGGCAGTGATGTCTGTCGGTATCCCAAGGCCTGTGTGGAGGCAGCAAAGTGTCTGGGGTGGCTGAGTGGTTTCCCGGCTTTGCTCAAGCTCCGATGCCCACGGGAGGAGGGTAGGAGGCAGAGGCTAGCCTGGGTAAGACTCAGGATGTAGCACATGCTGCTTGGCCAACCTGTGTTTGGGTCAATGCACCCCTGTGTGCTTGAACCTGGAACTGCACCTTTCTCAGGCACCCTGAGATAGGAAGGGCTCACACCTAGACACGTGCCATCAGTCAGGGCAGGGACGCGGGCAGCAGGACTGGCCACTGGCGCTGATAGGTGCTGGTGAGCTGGGCAGACACTCGGGGACTTCTTCCCACCCTCCTTCCACCCTCCACCCCAAGGACAAGGCAGGACCCCCAGGGGCCCCCAACCCAGTGCCCCCCAACCCAGCGCCTCGCTTCCTCCCTCTCCCCTCTGGCCTCCAGAATGTGGCGCCTGGCGACACAGACAAGCCCATCCCCAAAAGGGTCCTTCCCTTGACAGGTGGGGTCTTTCAAGGAAGGAGCTATGACGTCATCTGAGTCACGTGAACCTGGTCCTTCACAGGTTCTGAAACATGGACGTCAGCAAAACTAGTGGTGGAAAAAGCCTTTGACTCCCGCCCTCAAATTCTTGCCAGTGAAATACCTGGAAAAGGAGACATGGCTTTTCCTTTGCAGCCAA
>NR19_Mmul_H2
AGCCTGCAGCTGGTGATGCTCCCCTCCTACCAAGGGGTGCAGAGCTGGAGGATTGCTCCCAAATTGTTCCCACCCTGTCCAATAAATAAAATATGCCTTCCGGGGCGCAGTAGCGGGGAGCAGTAGCAGTGGAATTACCGTGTGGAGCCTGAGCCTCGCTCCCTCCAGCTGCACAGTTAGAGCTGCAGGCAGCCGGCAAGGGAGAGGGTCCTGGAGGCCTTGCAAGTCCACCCACCCCAGCAGGGCCCTGAAGGCAATTGCCCCTGTGGGTGAACACCAAGGCCCCTGGGCACTCAGCGTCGAGTCTGGGCCCTGCTTGCCAACTGCCCCTTTAATGCCAGTGCTGCCTCGCAGTGACAGCCAGCTCCCGACTGGGAGCAGATGGCTTCCACAGAACCCACCGACTCTGCCAAGGCCAGCAGAGGGGGTCGACTCCAGAGAGCAGCAAAAGGCTGGTCAGCATAGCCTCTGGGTTGCCCTCTGACCTCAGGGGCACTGTCGTCAGGGACGGGCTGGAAGGGCAGGATCCCTCTGGGCTGGTGGCCGAGTGTGGCCAGGCAGCATGGGGCAGGATGGCTGAGCCCTGGATGGGTCACATCATGGGAGCTGTGCAGGTAAGGACTTCTCTCTGAGGATGAGGACTGGGAGGGTTCTCCGGACGTCCCTGACGCTGTCGTCACTCCATCACTCCAGGTTCACCCTAGAATTTGCCTTGGAGATGCAAGAGRATGTCTGCAGGCACAGCCCGGCAGGAGGAGCCTGGCTCCCCTCTCTGAAGGTGCCAGTGCATGAACAGAGGGACCAGGAGCACCTCAGCAGGTTCCAGAGCCTGGGGCTGGTTCCAAGGAGGAGACTCCAGAGGGGCCAGCCCTGGCGGGCAGTRGGCTGTGGTCTCTGTCCGTGGTCTGCCACCTGGGACCCTACTGAGAAGTGTAGCGAGGAGGTCGCAGCCCAGGCCACTGGGAGAGCCAGGGGTCCTGGCTGCCCCTGGGCCTGAGCCCTGCTCTCTCCACTTCGGGATGCATCTCCTTGGTGAGGTCGCGTGGAGGCAGTGATGTCTGTCGGTATCCCAAGGCCTGTGTGGAGGCAGCAAAGTGTCTGGGGTGGCTGAGTGGTTTCCCGGCTTTGCTCAAGCTCCGATGCCCACGGGAGGAGGGTAGGAGGCAGAGGCTAGCCTGGGTAAGACTCAGGATGTAGCACATGCTGCTTGGCCAACCTGTGTTTGGGTCAATGCACCCCTGTGTGCTTGAACCTGGAACTGCACCTTTCTCAGGCACCCTGAGATAGGAAGGGCTCACACCTAGACACGTGCCATCAGTCAGGGCAGGGACGCGGGCAGCAGGACTGGCCACTGGCGCTGATAGGTGCTGGTGAGCTGGGCAGACACTCGGGGACTTCTTCCCACCCTCCTTCCACCCTCCACCCCAAGGACAAGGCAGGACCCCCAGGGGCCCCCAACCCAGTGCCCCCCAACCCAGCGCCTCGCTTCCTCCCTCTCCCCTCTGGCCTCCAGAATGTGGCGCCTGGCGACACAGACAAGCCCATCCCCAAAAGGGTCCTTCCCTTGACAGGTGGGGTCTTTCAAGGAAGGAGCTATGACGTCATCTGAGTCACGTGAACCTGGTCCTTCACAGGTTCTGAAACATGGACGTCAGCAAAACTAGTGGTGGAAAAAGCCTTTGACTCCCGCCCTCAAATTCTTGCCAGTGAAATACCTGGAAAAGGAGACATGGCTTTTCCTTTGCAGCCAA
>NR20_Mmul_H1
TTGCAGACACTCAGCTGTCAGGTCGGAATGGCCGTGCATGGGGACGTGGGGCCATGGGGCCCTGGGGCTCCAACGTCTGTGGGATGCTGGCCTTGGTGCTCGGGCAGAGCGCTCCGTAGCCCCAGAGCAGCTCCTGCAGAGGCGTCTGTGGATRAGGAGGGGCAGCGCGAAGGTTAAATGGAAAGGGGGCCGCAGCCCGGGCTGCACTCCATCTCCATTCTGTCAAGCACGTTTGCAGACACGCACGAGGGGGCACGGGAGGAAGTAACTCTGGTTGTGTCAGAGGCATCCACACTTCCATCACGAACCTGCCGCYTCCCACCTCCCCAGGGCGCTTCCGGGAGCTGGACRCAGCTGCCCGTCCAGGCTGTCTCTGCTTGGATGGCTTCTGTCCACATGGGAGGTCATGCCCTTGGGAATGACAGGTGGGAGGGCTCCCCAAGGGACCCCAGCCCCTACTTCCAGGAGAGGCTTTCGCTCTGGGGTGTGAGTTTCAAGCAGGAGGAGGGGCAGTGGATGATGGCCAGCAGCAGTCACTGGACACGGGGCCAGGRCAATTAACTCACGGAGGGCCTGAGCATCCCTGTCCAGGGCCCAAGGCAGGCCCACCCTCCCCTGCCCCYGCCAGGTGCTCTGCAGGAAGGAYCCAGGTGCTGGGGAATTCCTGGGTGCCCCGGATGCTGAGCCAGGCCCCGAYCAGCTCTCTGCCCTGGCAGGTCCCTCCCCTGGGAAAAGGGACCAGCTCCCAGCTCTACCACCTGGAAGGTGGGAGGGGGTTAGATCTGAGCTCACTCCCAGCTCCCGACACTCAGAACCCYGGGGTGGGGTCGTTGGCCAGGGGGCCCGCCCCGTGAGAAGCAGACCATGAGCCTGGCTGGGCACRTCTGCAGGCTGGAGGTGGGGGGCTCTGCCACACAGGAAGGGACATGGGCAGATCACAGGTGGGTGGGGTGCAAGAGCCCCTTCTTTACAAACTGGCCTGAGGCCCTCATCCCAATCACCCTGTCCGTGGGTCTCAAGCCAAGGAGCCTTGGACTGCACTGTCYGACAGAAACACCCAGAGTGAAGGAGGGCGCAGCTCAGGCCTCAGTGTCCTGGGTCTRTGAAATGGGCCCGTCCCGTGGGATGGCAGGCRTGGGCAGGCCAAGAGGTCATGGAGGCAGGAGTCGCTGACCGTGGAGCTGGAGCTGCTCCGGGGCCCTGGACCTGCCGGACTGGGGACAGCCTCCGKGGGTGCTGGGGGTGCTTCGGCGGCTGAGCGGGTCTCCTGGTTCGACGCCGCCCTCCCGCCTCCCGGAGCCCCGGCCCCCACCCCGGCACACACACAACTATTTAATTTTGCTCTGGCAAGGAATAATAGAGTCCTGTGTATCTATTACAGATGCGGGGAGATTGGGCCGCCACAGGCTGCACAGCACATTCAGAGGCCTCACAAAGCCGGCTGCAATCGACTCGGCCTGCCATTATCCATTCAGCGGGCGTAATGAATGAGCGGGCGCAGCCTGCCATATACCACCCGGCCCAGATAACGGCTGAAAGGAGAAAATTAAATTTTGCTTTTGTTGAAACATTATGATTTATGTATTTGTAATGTAGGCTGTGGTGGGCGAGGGGGAAGCCTACTTCCTCAGGGTCACTGATGGCCCGCCGGCCACTCAGCACTCAGCCCACTCCTCTGTGGGCAGGAACAACTCCCCCACCTGCTCATCCCCGGGAGGAGCCGGGGGCTGGCACACGGAGCCCGGGCAGGCGTGGCGGGTCCCCTTCCCCGGGAGGAGCCAGGGGCTGGCACACGGAGCCCGGGCAGGCGCAGCGGGTCCCCTTCCCCGGGACGAGCCAGGGGCTGGCACACAGAGCCTGGGCAGACGCGGCGGGCCCCCTCCCCGGGGACGCTGGGCTTGGCTCTGGGAGCAGGCTAGGGGCGACTTCTGTGTGGCTTGGACCCRGGACCAGGCATTCTGATCGCCCCATGCCCTGTCTGGACCTATAAAAATAATTAACTTCTCCTGGCTGGCCCTGGAGAGACAGACACGTGAGAACATCCCCTGTAATTTATAGCCTAGCGGTCCTGTCCCTTAATGCAGCAATCAGTGCCGGCTTATCACGTTGTGGARGGTAATGAACTTGCTTCCTCCCAGCTCGCGGGCTCCTGAGCCAGGGTCTGGCAGTGYGGCACCCCCTCAGAGGGCCAGGGGCTGGCGTAAAGGAGTGGGCAGGGGGGTCCCCTACAAACGGACCACCAGGGAGCCGAGGGCCCCTCCCATTACTGGACAGGGCAGTGCCTGGCAGTCCTAGGCCCGGGTGGCCGTGTGGCTGCAGGGAGGCCCTGCCCTGGGCTGTGTGGTGAGAGCCAAGGGYAAGCCTGGTGACAGACTGGGCCCTTCCCGGCATGCARAGGGCCCTGGCAGAACCTTCCCCCACAGGGCCAGTGYGTGCCCAGCCAAGGACCTCACCCAGGGCAGCTGCGGTGCTGTGACCTCACCTCTGCACCGAGGGCGGCTGAGTGCTGCGACCTCACCTCTGATGTTCCCTCAGAGCCCTAACAGCCCCCTGGAGCCCACACGTGACGTCTTATCATGYTGGACGGGTGCATTCCCACACAGATGGAAAAACTGAGGCTCACAGAGGCTGAGCAGCCCCAGGGCACCAGTGTCAAGCCGACTCAGGGGTGTCCACCCCCCCACTGACCCCTGCCTGGAGAGAGGGGCCACCCTCACCCGCTCACCCGAGGCCTCCTGCAAGCTGTGGTCACAGCTGCGGCAGCCCCTCCTCTTCCACCTGGGGGAGGAGCAGGGCTCCACGGCCCACATGCTGAGCATGGGAGACTTAGCCATGCCACCATCAGGGTGTCTCCCTCGGGCCCCTGCATCCCCCTGACTGCCGTCCTCCTGAGGGACAGTGCCCATCTCAGCTGCCATCTGCTCCCAGGGCCTAGCACAACCTGGATAGAGCCCTCTTCTCCTGCTCCCCTGCTCCCCTCCAGGGCCCAWCTGAGTATCCAGCAGCCTGGGGTGCAAGCTGGGACAGGGTCTCACTGCCTCTGCCCCCCAGAAAGGCCTCTGAGCCACCCCAACAGGCAGAAGCAGCCTGGTCTCTGCTTTGAGATGCTAGATCCAACCGTGCCTGAAGCAGGCCGGTCAAGGCCCACTTGGCTGTGTGAGCAGGGAGTTGCCTGTGATGCTTTGTGAGTAGGGGCTCCTGTTGCTTGCAGCACAGGGAACAGGCTGTACCTCTGTCTCCCTCTGGAGCCACATGCTCTCCCTTTGGGAGCTGGTGGCACACCCTCCTCCTGAGGCATACCAGCTCCCAAACCTGACCTTCCTGGCTCCCACGCTGCCTGCCTCTCAGCTGTGTGCGGCTGCACCCCAGGAGCAGGAACGTGGTGGGCCCGGCTCAGTCAGGCACCCATCCTGGAGCTCAGCGGGCCGCGGAGGTTGGGGTGGGCTACATCAGCTCCTGACGCCTGAGGGTGAGAGGACAGGCTCCCATGGTCCCTCTGACAGGGCAGGTTTGATTACACCCATTTTCCAGTTGGGGAATTTGGGCCCCAGAGATGAAGCCAGGTACGGAGGGCCAGGGTGCTTGCAGGAACCAAGATCTGAACTCCCCTTCCCCTCTTCTACCTCACTCTCCAGCCTCGCTAGCCCCAATGTCTCTTGGCCCCTGGAACCCTCCCCAGGAGGCTGCCCAGCTGCTGGGCTCGGTCCACCAGGCAGGCAAGTTGTGAAGGCCAGCCATGCATGGCCTCTCTCCTCATGCATCAGGAGAAGGCCCTCAGTCCGGCGGCAGAGGCGGAATTTGCTTTGGGGCAGAKTCTTTGTTCTGGTTCATCACTGTCACGGGATTGCCGCAGTTCCGTGGGGCCGGGTGCACGTCGGTGGTGTGGGCACCGCTGGGCCCCCCTGGGAACAGACTTCTCTCCTCATCACCGCAGCACGAGGAGGTTTTTGCATGTGCAGAGGGTGCCGAGCCGAGCCACGGTAATTTTATTAAGAGATTTATTTTACTTCAGATGCTGCTTCCTCCAGAGCGGCTCCATGCCCCATGGCAGTTGTGCTGGTGGAAGGGGCCTCTGCCAGCCGGGGGCTCGCCWGCCAGAGAGCCCCATCTCTGTCCTCTGCCTTTCTGGTGGATCCCTGCCTGGGCTTTGCCTCTGCAGCCCCCTGCCCCACAGGTTCACACCTCGGGTCTTCTCCACCACTGCYACATGCCAGAGCCTGTAGGGGGGCCTCAGAGAGTCTGGGAGGTGGGACTCCTACACCTCGGCCATCATCAGATCCGTGAGGACCCCAGGGAACCTTGGCAGGGACCATTACCAGTGACCTGC
>NR20_Mmul_H2
TTGCAGACACTCAGCTGTCAGGTCGGAATGGCCGTGCATGGGGACGTGGGGCCATGGGGCCCTGGGGCTCCAACGTCTGTGGGATGCTGGCCTTGGTGCTCGGGCAGAGCGCTCCGTAGCCCCAGAGCAGCTCCTGCAGAGGCGTCTGTGGATRAGGAGGGGCAGCGCGAAGGTTAAATGGAAAGGGGGCCGCAGCCCGGGCTGCACTCCATCTCCATTCTGTCAAGCACGTTTGCAGACACGCACGAGGGGGCACGGGAGGAAGTAACTCTGGTTGTGTCAGAGGCATCCACACTTCCATCACGAACCTGCCGCYTCCCACCTCCCCAGGGCGCTTCCGGGAGCTGGACRCAGCTGCCCGTCCAGGCTGTCTCTGCTTGGATGGCTTCTGTCCACATGGGAGGTCATGCCCTTGGGAATGACAGGTGGGAGGGCTCCCCAAGGGACCCCAGCCCCTACTTCCAGGAGAGGCTTTCGCTCTGGGGTGTGAGTTTCAAGCAGGAGGAGGGGCAGTGGATGATGGCCAGCAGCAGTCACTGGACACGGGGCCAGGRCAATTAACTCACGGAGGGCCTGAGCATCCCTGTCCAGGGCCCAAGGCAGGCCCACCCTCCCCTGCCCCYGCCAGGTGCTCTGCAGGAAGGAYCCAGGTGCTGGGGAATTCCTGGGTGCCCCGGATGCTGAGCCAGGCCCCGAYCAGCTCTCTGCCCTGGCAGGTCCCTCCCCTGGGAAAAGGGACCAGCTCCCAGCTCTACCACCTGGAAGGTGGGAGGGGGTTAGATCTGAGCTCACTCCCAGCTCCCGACACTCAGAACCCYGGGGTGGGGTCGTTGGCCAGGGGGCCCGCCCCGTGAGAAGCAGACCATGAGCCTGGCTGGGCACRTCTGCAGGCTGGAGGTGGGGGGCTCTGCCACACAGGAAGGGACATGGGCAGATCACAGGTGGGTGGGGTGCAAGAGCCCCTTCTTTACAAACTGGCCTGAGGCCCTCATCCCAATCACCCTGTCCGTGGGTCTCAAGCCAAGGAGCCTTGGACTGCACTGTCYGACAGAAACACCCAGAGTGAAGGAGGGCGCAGCTCAGGCCTCAGTGTCCTGGGTCTRTGAAATGGGCCCGTCCCGTGGGATGGCAGGCRTGGGCAGGCCAAGAGGTCATGGAGGCAGGAGTCGCTGACCGTGGAGCTGGAGCTGCTCCGGGGCCCTGGACCTGCCGGACTGGGGACAGCCTCCGKGGGTGCTGGGGGTGCTTCGGCGGCTGAGCGGGTCTCCTGGGGCGACGCCGCCCTCCCGCCTCCCGGAGCCCCGGCCCCCACCCCGGCACACACACAACTATTTAATTTTGCTCTGGCAAGGAATAATAGAGTCCTGTGTATCTATTACAGATGCGGGGAGATTGGGCCGCCACAGGCTGCACAGCACATTCAGAGGCCTCACAAAGCCGGCTGCAATCGACTCGGCCTGCCATTATCCATTCAGCGGGCGTAATGAATGAGCGGGCGCAGCCTGCCATATACCACCCGGCCCAGATAACGGCTGAAAGGAGAAAATTAAATTTTGCTTTTGTTGAAACATTATGATTTATGTATTTGTAATGTAGGCTGTGGTGGGCGAGGGGGAAGCCTACTTCCTCAGGGTCACTGATGGCCCGCCGGCCACTCAGCACTCAGCCCACTCCTCTGTGGGCAGGAACAACTCCCCCACCTGCTCATCCCCGGGAGGAGCCGGGGGCTGGCACACGGAGCCCGGGCAGGCGTGGCGGGTCCCCTTCCACGGGAGGAGCCAGGGGCTGGCACACAGAGCCTGGGCAGACGCGGCGGGCCCCCTCCCCGGGGACGCTGGGCTTGGCTCTGGGAGCAGGCTAGGGGCGACTTCTGTGTGGCTTGGACCCRGGACCAGGCATTCTGATCGCCCCATGCCCTGTCTGGACCTATAAAAATAATTAACTTCTCCTGGCTGGCCCTGGAGAGACAGACACGTGAGAACATCCCCTGTAATTTATAGCCTAGCGGTCCTGTCCCTTAATGCAGCAATCAGTGCCGGCTTATCACGTTGTGGARGGTAATGAACTTGCTTCCTCCCAGCTCGCGGGCTCCTGAGCCAGGGTCTGGCAGTGYGGCACCCCCTCAGAGGGCCAGGGGCTGGCGTAAAGGAGTGGGCAGGGGGGTCCCCTACAAACGGACCACCAGGGAGCCGAGGGCCCCTCCCATTACTGGACAGGGCAGTGCCTGGCAGCCCTAGGCCCAGGTGGCCGTGTGGCTGCAGGGAAGCCCTGCCCTGGGCTGTGTGGTGAGAGCCAAGGGYAAGCCTGGTGACAGACTGGGCCCTTCCCGGCATGCARAGGGCCCTGGCAGAACCTTCCCCCACAGGGCCAGTGYGTGCCCAGCCAAGGACCTCACCCAGGGCAGCTGTGGTGCTGCGACCTCACCTCTGCACCGAGGGCGGCTGAGTGCTGCGACCTCACCTCTGATGTTCCCTCAGAGCCCTAACAGCCCCCCGGAGGCCACACGTGACGTCTTATCACGYTAGACGGGCGCATTCCCACACAGATGGAAAAACTGAGGCTCACAGAGGCTGAGCAGCCCCAGGGCACCAGTGTCAAGCCGACTCAGGGGTGTCCACCCCCCCACTGACCCCTGCCTGGAGAGAGGGGCCACCCTCACCCGCTCACCCGAGGCCTCCTGCAAGCTGTGGTCACAGCTGCGGCAGCCCCTCCTCTTCCACCTGGGGGAGGAGCAGGGCTCCACGGCCCACATGCTGAGCATGGGAGACTTAGCCATGCCACCATCAGGGTGTCTCCCTCGGGCCCCTGCATCCCCCTGACTGCCGTCCTCCTGAGGGACAGTGCCCATCTCAGCTGCCATCTGCTCCCAGGGCCTAGCACAACCTGGATAGAGCCCTCTTCTCCCGCTCCCCTGCTCCCTTCCAGGGCCCAWCTGAGTATCCAGCAGCCTGGGGTGCAAGCTGGGACAGGGTCTCACTGCCTCTGCCCCCCAGAAAGGCCTCTGAGCCACCCCAACAGGCAGAAGCAGCCTGGTCTCTGCTTTGAGATGCTAGATCCAACCGTGCCTGAAGCAGGCCGGTCAAGGCCCACTTGGCTGTGTGAGCAGGGAGTTGCCTGTGATGCTTTGTGAGTAGGGGCTCCTGTTGCTTGCAGCACAGGGAACAGGCTGTACCTCTGTCTCCCTCTGGAGCCACATGCTCTCCCTTTGGGAGCTGGTGGCACACCCTCCTCCTGAGGCATACCAGCTCCCAAACCTGACCTTCCTGGCTCCCACGCTGCCTGCCTCTCAGCTGTGTGCGGCTGCACCCCAGGAGCAGGAACGTGGTGGGCCCGGCTCAGTCAGGCACCCATCCTGGAGCTCAGCGGGCCGCGGAGGTTGGGGTGGGCTACATCAGCTCCTGACGCCTGAGGGTGAGAGGACAGGCTCCCATGGTCCCTCTGACAGGGCAGGTTTGATTACACCCATTTTCCAGTTGGGGAATTTGGGCCCCAGAGATGAAGCCAGGTACGGAGGGCCAGGGTGCTTGCAGGAACCAAGATCTGAACTCCCCTTCCCCTCTTCTACCTCACTCTCCAGCCTCGCTAGCCCCAATGTCTCTTGGCCCCTGGAACCCTCCCCAGGAGGCTGCCCAGCTGCTGGGCTCGGTCCACCAGGCAGGCAAGTTGTGAAGGCCAGCCATGCATGGCCTCTCTCCTCATGCATCAGGAGAAGGCCCTCAGTCCGGCGGCAGAGGCGGAATTTGCTTTGGGGCAGAKTCTTTGTTCTGGTTCATCACTGTCACGGGATTGCCGCAGTTCCGTGGGGCCGGGTGCACGTCGGTGGTGTGGGCACCGCTGGGCCCCCCTGGGAACAGACTTCTCTCCTCATCACCGCAGCACGAGGAGGTTTTTGCATGTGCAGAGGGTGCCGAGCCGAGCCACGGTAATTTTATTAAGAGATTTATTTTACTTCAGATGCTGCTTCCTCCAGAGCGGCTCCATGCCCCATGGCAGTTGTGCTGGTGGAAGGGGCCTCTGCCAGCCGGGGGCTCGCCWGCCAGAGAGCCCCATCTCTGTCCTCTGCCTTTCTGGTGGATCCCTGCCTGGGCTTTGCCTCTGCAGCCCCCTGCCCCACAGGTTCACACCTCGGGTCTTCTCCACCACTGCYACATGCCAGAGCCTGTAGGGGGGCCTCAGAGAGTCTGGGAGGTGGGACTCCTACACCTCGGCCATCATCAGATCCGTGAGGACCCCAGGGAACCTTGGCAGGGACCATTACCAGTGACCTGC
>NR21_Mmul_H1
AAAGCAAACTTGATTTTGATACTTTTGTTGGAATAGTGGAAGTGAAAAAACTGCCTTTACATTCACAATAGCCTCTTATTTGCCTGAGAAATAATACCGGTGCTGAACCAATTGCAAATGCAAAGTAGAAAGCATTATGAAGAAAAGCAAAATTCAGTCATGCTTGCAAAGTCTGAAATGTAGTCACTACAATAAGAACATACATTAACAGGTGTGCAATTGATGACTGACAGATTGAATTAACAGATTTTCATACAACTCCATAAAAACAAATAAAGCACAGTAAAGGAACATATGTCCAGTCAAAACATTAGGATGAAGCATGTGATGTGTCAACTTTGTAGATTTCTGCAATTTGTGTGTGTGTGCACACGTGTGTGCGGGCACATACACWTATTCGTGCTTCCTAACTTAAAGCCGTAGAGATTGTAATCAGTACACAGGGGATGACATAAGGGAACCAATAAGTGGGGTAAAAACTGCCTTCCAATAATGCAAATTGGAAAAGCTGATTTAGAGTAAATGAGATTAGCCTTCTAATAAAGTAACTAAAAATAAAGCGTAATCTGTAATCATGGAATAAAATGGATCTGGAATAGCCTTAATCTAATCAAGGTGTCTACAGTATAGTCTGTTTTACATGATAATTTCAGTAAGTAAAACTTAGTCAAATATATTATCTATATGAGTCTTGAACTAATATAATTTTTAAAACATTTATTATTTTCAAACTTTTTCCATAAATATAACAAACTATCTATTGAAAAATATATCTTACTAGCTAGTGCAAGTAATTCAGATCCTATAATTGTGCCGATTTAAAATAAATAAATGTTTTTCCAGTAGGAGTGTAATTATTGATCCATAACAAATACAAACTTAGTAAGTACCCACTTACAATTGTACATTATCAAGGTAAAAGTACACCAATATAAAGAGGAGTCAGGGCTTATTCCATGACTATTATTCTTTTTCCTCAATATTAGTAAGTCAGAATTACGGATAAGATATTTTTGACCCTTCCTTGTGCTATCAGCAGCTCCATGGCCTGGATAAGGAAGATAACTAACATAAGTCTATTTATTCATTAGTTTTGTTAATACTGATTAAGTACTTTGTGTTCAAAGTATGCACACACTTAAGTATGTTGAAAGCACAAAGAAAAATGAGGCATTTTATTCTTACTCAAGGTGATAGAAGTCTAGTCACTCMCCATCACTGTAAAAGAAGACAGTTTTTTTAGGGCTATCACTTTCTTCATTTTTAATGACTTTGCTGGATCTCTTTCCTTATAGGRTAATTTATGTGTGATGATATAACTACCTRTTCTCAATGGGAGATTTCTTGGGAATTCTRTCTAAAGGAACGTCATTGGCACTTCAAGGAAAGCAGTGGAAAATAAAGGTTTATAATATCATGGAACTAGTTTTTCGGGGTGAGAAGCAGACATTAAGCAGACAGCTATGCATTTAGTTATTTAGCGTTAGTAAGTTAATAAGTCCTC
>NR21_Mmul_H2
AAAGCAAACTTGATTTTGATACTTTTGTTGGAATAGTGGAAGTGAAAAAACTGCCTTTACATTCACAATAGCCTCTTATTTGCCTGAGAAATAATACCGGTGCTGAACCAATTGCAAATGCAAAGTAGAAAGCATTATGAAGAAAAGCAAAATTCAGTCATGCTTGCAAAGTCTGAAATGTAGTCACTACAATAAGAACATACATTAACAGGTGTGCAATTGATGACTGACAGATTGAATTAACAGATTTTCATACAACTCCATAAAAACAAATAAAGCACAGTAAAGGAACATATGTCCAGTCAAAACATTAGGATGAAGCATGTGATGTGTCAACTTTGTAGATTTCTGCAATTTGTGTGTGTGTGCACACGTGTGTGCGGGCACATACACWTATTCGTGCTTCCTAACTTAAAGCCGTAGAGATTGTAATCAGTACACAGGGGATGACATAAGGGAACCAATAAGTGGGGTAAAAACTGCCTTCCAATAATGCAAATTGGAAAAGCTGATTTAGAGTAAATGAGATTAGCCTTCTAATAAAGTAACTAAAAATAAAGCGTAATCTGTAATCATGGAATAAAATGGATCTGGAATAGCCTTAATCTAATCAAGGTGTCTACAGTATAGTCTGTTTTACATGATAATTTCAGTAAGTAAAACTTAGTCAAATATATTATCTATATGAGTCTTGAACTAATATAATTTTTAAAACATTTATTATTTTCAAACTTTTTCCATAAATATAACAAACTATCTATTGAAAAATATATCTTACTAGCTAGTGCAAGTAATTCAGATCCTATAATTGTGCCGATTTAAAATAAATAAATGTTTTTCCAGTAGGAGTGTAATTATTGATCCATAACAAATACAAACTTAGTAAGTACCCACTTACAATTGTACATTATCAAGGTAAAAGTACACCAATATAAAGAGGAGTCAGGGCTTATTCCATGACTATTATTCTTTTTCCTCAATATTAGTAAGTCAGAATTACGGATAAGATATTTTTGACCCTTCCTTGTGCTATCAGCAGCTCCATGGCCTGGATAAGGAAGATAACTAACATAAGTCTATTTATTCATTAGTTTTGTTAATACTGATTAAGTACTTTGTGTTCAAAGTATGCACACACTTAAGTATGTTGAAAGCACAAAGAAAAATGAGGCATTTTATTCTTACTCAAGGTGATAGAAGTCTAGTCACTCMCCATCACTGTAAAAGAAGACAGTTTTTTTAGGGCTATCACTTTCTTCATTTTTAATGACTTTGCTGGATCTCTTTCCTTATAGGRTAATTTATGTGTGATGATATAACTACCTRTTCTCAATGGGAGATTTCTTGGGAATTCTRTCTAAAGGAACGTCATTGGCACTTCAAGGAAAGCAGTGGAAAATAAAGGTTTATAATATCATGGAACTAGTTTTTCGGGGTGAGAAGCAGACATTAAGCAGACAGCTATGCATTTAGTTATTTAGCGTTAGTAAGTTAATAAGTCCTC
>NR22_Mmul_H1
CTAGCTGGCCTCCTACCCTGATCCRAAGACCCTAATTCTCATCACTTTATTCTCCTGCACCAAACCATTCTTCACAGGAGTTGCCAAATGAGCTTCCCATCTAAAGCATCACCATGGTAATTGTCCTTCTCCAAAATCTCTAATTCTCTAATGGGTCCCCGTTGTCTAACAGTTAAGTTCAACATTCACAGTCCTCCATCATTGAACCTTTTTTGACAGACAGATCAAACAGCTGGGAATCAGTCACACCTTCTCTGCTTCTGGAAAACTCCTTTCTGTGTACATCATAAGTTGCAATTTGTCATAGACACTTTTATTTGTAGCCTTTTGAGAAGATAGCTGAGTTAAGGGAAAAGCTGTGGAGTCTGCATGCTGAGATCATATTCTACTTCCTCCCTGTGTGACCCAGGGCTAGTTGTTTAATTTTCTGTGCCTCAGTTTCCTCACCAGAAAAATAAGAAAATAACAGGGTCTGTGTCACTGGAGGCACATATGGATGTGTGAGTTAATATGGATGAAATGCTTAGAGAACAGTGTGGACTCTGAGCAGCGCCTAACCTTGTGCTCTCTAGCACACAGTATCATATAATACAACATGTACTACTCAACAATGTCTCTGGATGAAAGAATCCATTGAAATTAAAAAATAATGTGGCCAAATGGAAAGGTTCTTGTGTTGAACACAGGAAATTCTTTTAAAGTTGAAAATTTCCAAACTATTTAGGGTTATCATTATTAATGATAAATTGTAGAAATAAAATTCTGTCATTTTCTCACTTCTAATAATAAAATTCAGTCAAATAAAGGAAAAAAGAAAGAGATTGATGGGAAAGAAAGTTCAGTCATCAATAGATGTCTCTTTTGTTCATTCCCCTTCTTATGCAAACACTACCCTGCTTCCTTGCTAATCCTTCCATTACAGAATTATGAACAACAGTCCTCCAAAGATCAATCATTCTTCTTCCTTACCATAAAGTCTTATTATTTCATGAAGACACAATGTCCCTCTCAAACTTTTCCAGCAAGAGTGGACACACCCCAATGCATTAAGCAATAAAAATAAAATAGATTCATATGCATGTTGGTGCTGAAATATAGCCAAGCCATCACCTTCCTTTAGTCATTCCTGGCTTTTGTAATTGTTGCTGTTTACTTTTAGGTTTCCATTATGAATTTACATCAACCTCTTCTATCATGGTTTCTCTGTCCACTCACCTCCAGAACCCTCCCTTACCTTTTTGGATTTTATACGGGCTTTCTCCAACCCATTCCTTGCATTTTATTCTTAGGCCTTCATTAATATGTTAGAAACTACCATTTGAACTGGGAAATACAGAAAAGTGATCTGCAGTAAGAAAAGAAGAGTAAAACAGATTCACTGAAGGGACTTCCTGCATCTCCACAGCACTCTAGTTCCTGATTGCCCTCTGCAGACTATGAAGAGCCCCTGCTCTTAGAGTCCCAGGAGATCCTAGTGTCCTTCCCTTCTAATTCAAGTTGGTTCTAATTAAGTTTCTATTATAACAGAACAAGTCTTTTTAGGTGTTTTTTTTTAAACATTTGTCTAAAGTCAGAAAAAGTCATAGGGCTCATGTTAATGTGGCCTTCATGTACGGCATGAAGTAAGTCTCTTACTGTCTCTGTCTCTTTTTTTACTTTAGCAAAATGAGAGACTGCATTTAATTTCTTCCCAGAGCTATGGGGAGAACAACTAATCAATCAGTGTGCAGGGTCCTGAAGAAGTGTAGTGAGCATCCCCAACACGCTGTGGCACAGTATTCWCCTATGCACACTAATGAGTACTGTAACTAGAACGCATCTCAGTAGCTCTTTAACCTAGGGGAACAACTCCCACTAGTACTGGATTCCAATTGGACTCTGTCTCCTCTAACTCTATGGAGAGTATCCTAGGGGGGTCATGGATTATCTGAGCAACTCAAGCTAAAAACTTGGGTGATTGAACCTAGATTTGGATGTTGAGTATTAGAGACCCAAGTAATTACATATCCACAGGCTCAACTAACTTGGCAATCATGGTGCCAGCTAGAGTAAATAGCCTATTTTAAGTTCTCTCGCCAATCACTTTCTTCTCTCTTATGTTGTTGATGCATCTATTTTCTAACTTTGTACCATAAAGGCTTAATTCTTAATAAGTGTGTATTTATTTAGAAACATTTTACAGATGGCCTAATTCTTAAGTCCCTTCACTTTCTATTAGAGAGTAAACTTTTGTAATGTTTCCATCTTGACTGTCTGAAAATAAAACTGGCGTACATCACAACTAATGCTCCTTGCATGGTGTCTCTCCAAATTTGATTCAATGATAATCCAACCCCTTATAAAAATCCAAAGAATCACACACACAAAAATGAGACTCCGTTTGACTTCATAATCAACCAATCAAAAGTAAGTTCCCTTTCTCTTATTTATCTTTCAAGGAGGATTTAGCAATCTTGGTAAAAGAGCCAGAAACTTAGATTGCAACTGATTTAAGAGTCTCCATGTAGCTCCCAAGTAACAAAAATGTATGATTTTTGGATATTCATTCTAAAAGGAAAAAATACAATGTAAAAGAATTGGGAGCCATCTCCAGAAGTTGGCAGTAGCCTCGGCCGTCAGACCTGTGCTTGCTACAGCAAGTGGTAAACACAGTGTCTTGTGGTTCCTGGTGTTTGGACCTTGCCTGTAATGGTGGGAAAAGAAAATGTCATTGCTTAGCAATAACCAGGCTGCAGTCAGTGCTTCAATCTAGGGGCCAATTCCAATGACGCTTGTTCATCCCACCCAGATGTTCCAGTCTTTGTGATATATTAGAAGGTTGGTCTCACTGTAAGAGAAGCACAACTGATTTTTCTGATTTCTTATGCGTTGCAGGCTGTACTACAGGTAAACGGAAGAGTGAGAAGTCACCTGAGCCAGTCAAACCTGAAGTCAAGACTACAGAAAAGAAAGAACTATTTGAATCAAAACCCAAATTTCAGGAGCTCGTGATTCAAGCCTCTAATCCAGCAGAATCAAAAAAAAAGGCCAAGTCCAAATAAACCAGTGACAAACTCGAAACTAAAAAGCATCTGCCTGCCTAAAACAAGCACTTGATAAACTGTCATAAGGGAATGAATATGATAAGAAAGAAGACAGTGAAGAAATCAAGATTGGGAACTCACGTGAAAATGGAGGGTGTTCAAAGATATCTCAGGGTCCACAAAATCCAGAGTAAGCCTGTGTCTATCATTCTGTAGCAGCTATTTTCCACAAGGAGATGAAACTCTGAAACTATTGAAGAAAATAAAAGAAACTTCTGATTTTAATATGTTCTTAGCCCRAGAGGGCTGTGTAACAAGGAAACACATGTAGACCAAAGAAAAAAATGCTGAGAACAATTCCATGTAGACATGCCTGGCATCAAGCAGGAGGTCACAATTTCCATAGATGTTAAAAATTCCCTTCTAGAACTTAGTTGAGTAGAAGCAAATAGTACATTATTAAATATGTACATTGCATTTGAATGTGGCTCTCTGCATGGTGGCTCATGCCTATAATCCCAGCACTTTGGGAGGCCAAAGCTGGTGGATCACTTGAGCCTAGGAGTTCAAGTCCAGCCTGGCCAACATGACGAAACCCGTCTCTACCAAAATACAAAAGTTAGGCAGGTGTAGTGGTGAATGCCTGTAATCCCAGCTATTTGGGAGTCTGAGGCATGAGAATCACTTGAACCTGGGAAGCAGAGGTCGCAATGACCAGAGTTTGCACCACTGTACTCCAGCCTGGGCAACAGAGCAAGACTCTGTCTCAACAACAACAACATCAACAACAACGAAAACAACGCATTGTATTTGAAGGAGAGACGTTTCATCAAAATGCGAAATTATGGATTGTCRTAAAGTGAAGTTGGGTAGCTATGACTGCAACGCAGACGGAGAGCGCAGTAAGAATAGCTGGTCCTATGCAATAAGCATGCCTTGAATTGCCTGCAACCAAAAAGCAAGAAAAACAAATAGAAGATACAATAGATTGAGTGATTGAGCTATTGCCTATTTCAGAATTCTTAATAATGTGTGGCAAAGTGGTATCTTGCTGCTATAATCTTTTGTTTTCTTGTTGTGCTATTGAATCTGGCATTTCAGGGTCAACATCAGGTTCCTAAAAGCCAAAGTCAGTTTATCTTTTTGTGCYTCCCATCATTCTTTTGAGTTACATAAGATTGATTATTCATTTCTCCTCACTGATAGAACCATAGTTGTGCCCTATACTTGGAGAAGCTGGAAAATAGCTCACCAACATAATTGCAGTATTTCTTAGTATAATACTAYGTTAGGCAGAAAAACATTAAAGAACATTTGTTTTTGTCACATCTCTATTATCTCATAATTAGTAAGGCAAGATGAAATGTCAAATTGTAATCCTTTTTTTATGGATTTGTGTTCCTATAATATATGAAAATCTTTGAAGAAGAGATGAAGCTCTGCATTATTTTTTCCATGTCGGAGGGTTCTTTTTCACAGGAGGATTAATTCTGAGGTAGTATAGTAGGTGGTTAAAGGGAAATATATACACTTATTAACAAATCAGAATTTGTTTACAATTAATTGAATTTAAAAATTATGTCAATACTTATATTGCTTGCCAAGAAGTATGATTTAAGAGTATAGGAAACAAATAAGAGTACAAAGGTATCAATTTGGTTGAAATTTACCATTTTATAAGACTAAGCAATAATGTAGAAAAAAAACTCTTTCCTAATTAAGTGTCTTTGGATGGTGTTTTGGCAAAATTGTAGCTGTTTACAGCCTAACCTCTTGTAAAGCCTTTAATTAGTTACATATAAAAAAATTATCTACATCTGGCTTCTTGGATGGAAAACTATATCTATAAAATTGTAGACTTAAAGATTCATGGAAATACATTAGGGTATCRAAAAGCAAAATGTATGAACTTTATGACAACTATGATGTATTAAATAAATAGCTTAATTATTTTTTTTWAAAAAAAGGATCTTAATAGGGTTTGAGGTAAAACTCATGCCACTGCTAACTGATGAAGGTAGTATTCCATATAAACCCTCCATCCTTTTTCTTATTGATGGATGGCTCCAAAAAATTTGCTCCCTCCAATTTCACTGATGTCTTGTGTCCTCTGTGA
>NR22_Mmul_H2
CTAGCTGGCCTCCTACCCTGATCCRAAGACCCTAATTCTCATCACTTTATTCTCCTGCACCAAACCATTCTTCACAGGAGTTGCCAAATGAGCTTCCCATCTAAAGCATCACCATGGTAATTGTCCTTCTCCAAAATCTCTAATTCTCTAATGGGTCCCCGTTGTCTAACAGTTAAGTTCAACATTCACAGTCCTCCATCATTGAACCTTTTTTGACAGACAGATCAAACAGCTGGGAATCAGTCACACCTTCTCTGCTTCTGGAAAACTCCTTTCTGTGTACATCATAAGTTGCAATTTGTCATAGACACTTTTATTTGTAGCCTTTTGAGAAGATAGCTGAGTTAAGGGAAAAGCTGTGGAGTCTGCATGCTGAGATCATATTCTACTTCCTCCCTGTGTGACCCAGGGCTAGTTGTTTAATTTTCTGTGCCTCAGTTTCCTCACCAGAAAAATAAGAAAATAACAGGGTCTGTGTCACTGGAGGCACATATGGATGTGTGAGTTAATATGGATGAAATGCTTAGAGAACAGTGTGGACTCTGAGCAGCGCCTAACCTTGTGCTCTCTAGCACACAGTATCATATAATACAACATGTACTACTCAACAATGTCTCTGGATGAAAGAATCCATTGAAATTAAAAAATAATGTGGCCAAATGGAAAGGTTCTTGTGTTGAACACAGGAAATTCTTTTAAAGTTGAAAATTTCCAAACTATTTAGGGTTATCATTATTAATGATAAATTGTAGAAATAAAATTCTGTCATTTTCTCACTTCTAATAATAAAATTCAGTCAAATAAAGGAAAAAAGAAAGAGATTGATGGGAAAGAAAGTTCAGTCATCAATAGATGTCTCTTTTGTTCATTCCCCTTCTTATGCAAACACTACCCTGCTTCCTTGCTAATCCTTCCATTACAGAATTATGAACAACAGTCCTCCAAAGATCAATCATTCTTCTTCCTTACCATAAAGTCTTATTATTTCATGAAGACACAATGTCCCTCTCAAACTTTTCCAGCAAGAGTGGACACACCCCAATGCATTAAGCAATAAAAATAAAATAGATTCATATGCATGTTGGTGCTGAAATATAGCCAAGCCATCACCTTCCTTTAGTCATTCCTGGCTTTTGTAATTGTTGCTGTTTACTTTTAGGTTTCCATTATGAATTTACATCAACCTCTTCTATCATGGTTTCTCTGTCCACTCACCTCCAGAACCCTCCCTTACCTTTTTGGATTTTATACGGGCTTTCTCCAACCCATTCCTTGCATTTTATTCTTAGGCCTTCATTAATATGTTAGAAACTACCATTTGAACTGGGAAATACAGAAAAGTGATCTGCAGTAAGAAAAGAAGAGTAAAACAGATTCACTGAAGGGACTTCCTGCATCTCCACAGCACTCTAGTTCCTGATTGCCCTCTGCAGACTATGAAGAGCCCCTGCTCTTAGAGTCCCAGGAGATCCTAGTGTCCTTCCCTTCTAATTCAAGTTGGTTCTAATTAAGTTTCTATTATAACAGAACAAGTCTTTTTAGGTGTGTTTTTTTAAACATTTGTCTAAAGTCAGAAAAAGTCATAGGGCTCATGTTAATGTGGCCTTCATGTACGGCATGAAGTAAGTCTCTTACTGTCTCTGTCTCTTTTTTTACTTTAGCAAAATGAGAGACTGCATTTAATTTCTTCCCAGAGCTATGGGGAGAACAACTAATCAATCAGTGTGCAGGGTCCTGAAGAAGTGTAGTGAGCATCCCCAACACGCTGTGGCACAGTATTCWCCTATGCACACTAATGAGTACTGTAACTAGAACGCATCTCAGTAGCTCTTTAACCTAGGGGAACAACTCCCACTAGTACTGGATTCCAATTGGACTCTGTCTCCTCTAACTCTATGGAGAGTATCCTAGGGGGGTCATGGATTATCTGAGCAACTCAAGCTAAAAACTTGGGTGATTGAACCTAGATTTGGATGTTGAGTATTAGAGACCCAAGTAATTACATATCCACAGGCTCAACTAACTTGGCAATCATGGTGCCAGCTAGAGTAAATAGCCTATTTTAAGTTCTCTCGCCAATCACTTTCTTCTCTCTTATGTTGTTGATGCATCTATTTTCTAACTTTGTACCATAAAGGCTTAATTCTTAATAAGTGTGTATTTATTTAGAAACATTTTACAGATGGCCTAATTCTTAAGTCCCTTCACTTTCTATTAGAGAGTAAACTTTTGTAATGTTTCCATCTTGACTGTCTGAAAATAAAACTGGCGTACATCACAACTAATGCTCCTTGCATGGTGTCTCTCCAAATTTGATTCAATGATAATCCAACCCCTTATAAAAATCCAAAGAATCACACACACAAAAATGAGACTCCGTTTGACTTCATAATCAACCAATCAAAAGTAAGTTCCCTTTCTCTTATTTATCTTTCAAGGAGGATTTAGCAATCTTGGTAAAAGAGCCAGAAACTTAGATTGCAACTGATTTAAGAGTCTCCATGTAGCTCCCAAGTAACAAAAATGTATGATTTTTGGATATTCATTCTAAAAGGAAAAAATACAATGTAAAAGAATTGGGAGCCATCTCCAGAAGTTGGCAGTAGCCTCGGCCGTCAGACCTGTGCTTGCTACAGCAAGTGGTAAACACAGTGTCTTGTGGTTCCTGGTGTTTGGACCTTGCCTGTAATGGTGGGAAAAGAAAATGTCATTGCTTAGCAATAACCAGGCTGCAGTCAGTGCTTCAATCTAGGGGCCAATTCCAATGACGCTTGTTCATCCCACCCAGATGTTCCAGTCTTTGTGATATATTAGAAGGTTGGTCTCACTGTAAGAGAAGCACAACTGATTTTTCTGATTTCTTATGCGTTGCAGGCTGTACTACAGGTAAACGGAAGAGTGAGAAGTCACCTGAGCCAGTCAAACCTGAAGTCAAGACTACAGAAAAGAAAGAACTATTTGAATCAAAACCCAAATTTCAGGAGCTCGTGATTCAAGCCTCTAATCCAGCAGAATCAAAAAAAAAGGCCAAGTCCAAATAAACCAGTGACAAACTCGAAACTAAAAAGCATCTGCCTGCCTAAAACAAGCACTTGATAAACTGTCATAAGGGAATGAATATGATAAGAAAGAAGACAGTGAAGAAATCAAGATTGGGAACTCACGTGAAAATGGAGGGTGTTCAAAGATATCTCAGGGTCCACAAAATCCAGAGTAAGCCTGTGTCTATCATTCTGTAGCAGCTATTTTCCACAAGGAGATGAAACTCTGAAACTATTGAAGAAAATAAAAGAAACTTCTGATTTTAATATGTTCTTAGCCCRAGAGGGCTGTGTAACAAGGAAACACATGTAGACCAAAGAAAAAAATGCTGAGAACAATTCCATGTAGACATGCCTGGCATCAAGCAGGAGGTCACAATTTCCATAGATGTTAAAAATTCCCTTCTAGAACTTAGTTGAGTAGAAGCAAATAGTACATTATTAAATATGTACATTGCATTTGAATGTGGCTCTCTGCATGGTGGCTCATGCCTATAATCCCAGCACTTTGGGAGGCCAAAGCTGGTGGATCACTTGAGCCTAGGAGTTCAAGTCCAGCCTGGCCAACATGACGAAACCCGTCTCTACCAAAATACAAAAGTTAGGCAGGTGTAGTGGTGAATGCCTGTAATCCCAGCTATTTGGGAGTCTGAGGCATGAGAATCACTTGAACCTGGGAAGCAGAGGTCGCAATGACCAGAGTTTGCACCACTGTACTCCAGCCTGGGCAACAGAGCAAGACTCTGTCTCAACAACAACAACATCAACAACAACGAAAACAACGCATTGTATTTGAAGGAGAGACGTTTCATCAAAATGCGAAATTATGGATTGTCRTAAAGTGAAGTTGGGTAGCTATGACTGCAACGCAGACGGAGAGCGCAGTAAGAATAGCTGGTCCTATGCAATAAGCATGCCTTGAATTGCCTGCAACCAAAAAGCAAGAAAAACAAATAGAAGATACAATAGATTGAGTGATTGAGCTATTGCCTATTTCAGAATTCTTAATAATGTGTGGCAAAGTGGTATCTTGCTGCTATAATCTTTTGTTTTCTTGTTGTGCTATTGAATCTGGCATTTCAGGGTCAACATCAGGTTCCTAAAAGCCAAAGTCAGTTTATCTTTTTGTGCYTCCCATCATTCTTTTGAGTTACATAAGATTGATTATTCATTTCTCCTCACTGATAGAACCATAGTTGTGCCCTATACTTGGAGAAGCTGGAAAATAGCTCACCAACATAATTGCAGTATTTCTTAGTATAATACTAYGTTAGGCAGAAAAACATTAAAGAACATTTGTTTTTGTCACATCTCTATTATCTCATAATTAGTAAGGCAAGATGAAATGTCAAATTGTAATCCTTTTTTTATGGATTTGTGTTCCTATAATATATGAAAATCTTTGAAGAAGAGATGAAGCTCTGCATTATTTTTTCCATGTCGGAGGGTTCTTTTTCACAGGAGGATTAATTCTGAGGTAGTATAGTAGGTGGTTAAAGGGAAATATATACACTTATTAACAAATCAGAATTTGTTTACAATTAATTGAATTTAAAAATTATGTCAATACTTATATTGCTTGCCAAGAAGTATGATTTAAGAGTATAGGAAACAAATAAGAGTACAAAGGTATCAATTTGGTTGAAATTTACCATTTTATAAGACTAAGCAATAATGTAGAAAAAAAACTCTTTCCTAATTAAGTGTCTTTGGATGGTGTTTTGGCAAAATTGTAGCTGTTTACAGCCTAACCTCTTGTAAAGCCTTTAATTAGTTACATATAAAAAAATTATCTACATCTGGCTTCTTGGATGGAAAACTATATCTATAAAATTGTAGACTTAAAGATTCATGGAAATACATTAGGGTATCRAAAAGCAAAATGTATGAACTTTATGACAACTATGATGTATTAAATAAATAGCTTAATTATTTTTTTTWAAAAAAAGGATCTTAATAGGGTTTGAGGTAAAACTCATGCCACTGCTAACTGATGAAGGTAGTATTCCATATAAACCCTCCATCCTTTTTCTTATTGATGGATGGCTCCAAAAAATTTGCTCCCTCCAATTTCACTGATGTCTTGTGTCCTCTGTGA
>NR23_Mmul_H1
ACAAAACAATTTTACCTACATAGTTTATCTTTGAAAAATGAGTTTAGATATTTTCCCGTACCCCTGCAATTAACATATTGGAAAATACTCACAAAATACCATCCATGCRTGACTAATGTATTTCACAGCCTGACTACTCTGTTGCTTTTAAACTTTGATTTATTGAGTTATGGAAATATTTMTTCTTAAATACATTTTACTTATTAATTTGATATCACTGAGCATAGGCCATCTGGTGGCCTATAGTGGGTGCATTTTTAGACTAATGCAGAACTTCTCCAAGAGGGAATTTAATGGATAACATTTTAATTTAAAAAATTTCCTGACATTATGGCATATTGATTTTTTGCTCTAAAATAATCTTAAAGAAAAGTAGCATTAGAATTACATTTGATTTAAAATTTGAACCTGATAACCTTTGGTAGAATTATGTCAGTTCACACCATCATTATATTCTACACACACACAAAAAGAAAAATAAATATATTCCACCATTATTCCATCATTATTCTCCTTCTCCTGTAACTTCATGTTATGAATGACTCGGTCCAGTGTTATTCGGCTTCCCCATATTTGTTCACTAGCAATTAAGGATTCTTTGATCTTCGAGGCTGCTATTGTATAATTGATCAAAGGTTTTGAACCTTAAGGTAGAGYATAAGAGATTGGATTCTGAAATGTCAGTTCATCCACTCTAACTCTGAGCAAATAAGTTCTAGACAGATTATTAAATACATAAAAAAGAAAAAAAGTTTGTAGAATTAAGTATTACTAGATCATAAACACACAAAGGTTTTTAATTGCTTTTCACAAATGACAGTTTAAGCATATATGCCTGGATTTCTTAAATATTTTACTTAAATAGATTTTTCTGACAATATTCATATAACTAACTGTGTTTCTTTCATTAYTGAAATTAATAACAATGCCAAAAATGTCACACTAATTTTATCTGCTGGCCTGAAATTAAATCATGCTTGTTGAATTTTGAAGGGTTTGGGCATTATGAATAATGCATAGTATTTCATGCCAGAAGAGTCCTGACACAGGTCATTCCAAAACCTTGGAAATTCAATGTAGCCTTCGCTCTCTTTACAAGCTGAGAGTAGTTGTAAAAAAAAAAAAAAAAAAAAAAAAAAGTGAACTTGCAAAGTAAATGTCATTCTAACCTCAAAATACTCTTASAGTGTGTTTGAAGATACAGCAGTGAAACTGACCACGATAGCAATGATCTATTGCTAATGCCACTACCAAGGGAGCATTGATTTCATAGCCTCACCCAAGCTTAATTAAGTTGTAGTGAAAGCTACTCCTGAAGCCATTGTATATATGGTAGGCTTCAAAAACCTCATTGTCTCAGAGTTAGGGCTAATGTTAGAGTTGGGAGAGATAGACACAAAATATCCTTTTGTTTTCCTTGTGTTCCTTAAGTTTCTTTGCTAACTTCCTTATATATCATACATTCAACAGCTCKTACTTTTTCAGTACAATTTTCAAGATTAAATCAATGTTGTTGAAGTGTGAAAGCTTATCACCAAGTTCCAACAGCATTTAATGCCTTGGCAAAAGACTTTTTGGCTTTTATTTTTGTAGCGATATCAAAATGGCATGGAGTAAATACTTCCATTTCATAGGACTTATATGGATATAAAAATCACAATGATTTTGATCTATAATTAAATTAAGTTTCTCTATAATCTTATTTTTCCTGGTGAAGTTTCTCAGGATATTTATTCTATGTATGTTTTAATAAGCCAGTTATTTTAGGTAGAATCATTGAGAGAAGAATAAAAGCAAGTGTGTTATCTTTAGAAAATGAAATGACAAAACTTAGCTCTGATCCATTGAGGCTTTTAAAGTATAAATAAATAATAGAATATGAGGTGGGGAGAGTTTTGGTTCCATTTACTAGCATACTTTTTGAATACACATTATTGAGCTGCTGATTCCTCTGTGGTTCTCTTTTTTCAGCAGTTCATTTCATTAACTTTTCTATAATTTTTTTCTTTTCTATGGCAACAGATTTTACTAATTTTATGTAGCATATTTTGTACCATAAAGAATGCATATCTGAAAGGTTGGAAATACAGTCACAGTCCTGATAAAAAAATTAAGGTATTATTTTGAATGCCATTTGATCCATTTGCAGGCATTCAGCACAATTTAGACTTCATCATTCATTTAGTCTTCTCACACAGGGCTGATACCATGTTATTATCCATCGTAAAGATCTTTTACAAATCCAAAGATAAGTCCTGACTTAGTGAATAACTGTCTCCCACCACATATTCCCAGAAACGGTACAGTAGTTGCCTTCACGTGGTTGATACATGCCACATAGTAGCTCTCYGAAAACGATACCAGTTTAATGAACATTTTATTTATGTTTTCAATTTTATTCTACATCTTGCTATCAGTTCACTACTTCTTACTATTGGTTCAGCATAGCTTACAGTGCTAGAAAAAAAATTCTCTCTTCTTGCTCCCTCTTTCATCTAAAGTGAGAAGGAAAATTTACTTTTCCAGTACTGTATTCTATGAATTCTTACCACTTCCCAATTTTAACACTTGTCCAAAACATATCTTGATGAATATTTATAGAAAGACGGTAACATTTGTTAATTTTCACTTTATTGTGATTTGCCTTTAAATAAAATATGAACAAAACACAGAAGATACAGTATCCTGGCATAGTAATAATACACATTCACACACACCCTTGTTCCCCATATACYGGCATGGTATTAAAGGCCATAGAGTAAGAAAAATCGTATCTGAAAATGTGAAATAGTTGGCATTGTTTTATTTTGCAGATAGCACTCTTGATTTTTTTCAAATGACATTTAAAAGCCATTCTTAGAAGATAAATACATCTTAATTATAAATTATAATATGTTTATAGCTACCATGTGAAAGACAATGTAGCTATTTAAGTTTTTTTATTCTTTTTGCACCTGCGGCAGTGCAGGCCTCAGAGCACAAGGGCTTTATTTGTCACTGAATGAAGGACCAGGCCTACAGCCCAAGGGAGGACCCCCGTCACAGGGTTGAGAGGGGTGCTTGAGCCCTTTGTTTCTGGAACAGCAGAGAAAATCTCATGATGGCAAGAGAGCAGGCAGCACTTTTCCAGCACACTGGCCAAAGCCGATGCGGTAACCATCCCCCTGGCAGTACCTCTTGATTTTTTTCAAATGACATTTAAAAGCCATTCTTAGAAGATAAATACATCTTAATTATAAATTATAATATGTTTATAGCTACCATGTGAAAGACAATGTAGCTATTTAAGTTTTTTTATTCTTTTAACATCTGTACTTCATTTAGAAATCCACTGATTCAAAAATAAGCATACATTACTTTTAAAGGGTAAAACTTAATGAACAAATTTCTAAATAAATGCATTGATTCACTTTTTACAGATAGTGTATATCAATGACAAAACTCCTAGAGTGCTATTATTCTTACTATGTCAGTTTGGCACAGATTTAAAGCGAAATGATACTCTCATCTTCTCTACGCAACACTTCTCTCCTTGTGACTTKGAGAGAAGAAAGGGTTTGTTCCGGTTTGCTGATTTCCTTTTCTTTCTCATTTAAGGGAATGATATTCGCATGTTTCCAGTTTGCCTACAGAACACACATGCATGTTAACTGTCTCCAGACTCTGTTCCAACAATGTCCGGGAGTCTGTGGTTTGTTTGTTTCAGATGTTAGAGTCCTGAGCTAGCCTCACTTAGATGGCTGCAAATTGAAAGAACGCAAATTGTTCTGATAAGGTTTTATTTCCTAAATATATAATTTCATCCCGTTGGCCTACACTTCCTGAGCATTGCTTAACCGTTCATCCTTTCATTTGGCAAACATTCTTAAGCACTTGGTATGTGTCAGGCATGACTCTGAGTACTAAAGACACAAAGTCAAATAGAACATCATACCTACACCAGGAACTCAAATAAATCAGTGGTTGCGTGAATGTAACTAATGTTAGGTCATTATAGTGCAGCAATTGAGGAAAAAGGCATCTGATTTCATTCCTTTATGATATTAAAGCTCCCTTTTGAAAACACCGAAGAGCCTCTGGTAAGGGTGACATATTAAACTTTCGTCAACTCATAACAACCCAGTTGAAAGTAGATTAACGGATCATCTCTGGACACAGTTTAAAGCAGTGTTGATAGGGAAGAGGAATGTGAAGATTTCATGGGCTCAGACTATGGGGACTGGCTAGGGGGTAAACATCCAGTGAAGGTACACATTATGGATATCCTGAGGGCAGGAAGCCTGCAAAGGCGTATCAGCAATGTGGGGAAATCCACTTTAGTTACTTTGGCTCAGGTTTCTTTTTCTCATGTAAAACTCACATCGAAACATTTATTCTTGAAAGAGCAAGGATTGCAAAGTCTTGTCTGTGCATCTRGTGGAATAGCTGTTTACACAGTGCAATCAGATTTCTTGCCTGTGTGGAAAAGAGCTGTGACCTTTCATAGCAGCTATATTAGGGTCTTTATTAGATCAGTGTGCAGCTAGTGGCTCATCAATCTGTGGGCTGTGCAAAGGTGATATTAAAGCAGGTAGAGCACCAGCCAGGGTCTATCTAAAGAAAGGAGCTTGTTGCATTATCAATGTTTCTCATGCAATAAAGCAATTATTTTAGCTGGTCCCAGTAGAGTGCAAAGCATCTAAAGGTCCTGGATGTAGCTGGGAGAAGGCTTTAGATAGCCTAAAGACATCAACAAAGGAAAACAATGATGCAAACACTAAACCGAGAACTCTCTTCAYTTCACAGTTGGAAATACATAAATTACATGGCCATATAATGTGTTAATSATAAATTCAGAGTACACATTTCTCGAWGTGCAATAACTGTAACTTTCAAGGCCACAAATGAACCCCTGTGGAAAAAAACCTTGCCATTTTTCTGGCAGAGAGAAAGGACACAAAGAGTCTCGAATAAGAAAAACTCAAACTCTTTATTTCATAAGTAAATACAAAACAGTCCTGCTGGTTATCACGTTTTAAAAATAGACTTGAGCAATTTAGGACAAATATATTTTCTGAAATACTGCTAAAATGAGCTTTGGCAAACTTTTTGAAGGAGTTTATTTTCTATGGAAGTGATCTCCAAAGGGAATGTTTTAGAAAGTTTTGAGAGAGCCAAGAGGAGAGTCAATCAAATCTTCGCCCCAGAGTTTCAGGAGTTCTATTCCTTCAGGCGGTCCAGTCTCTGGACATGTACAGTTTTAAACATCATCATAATAAATTGACATGGAAGCAGAAGGGATTGAAAGCTTACACTGAGGAGAATTTATGAGCCCTGACTTTAGTAAAGACCTTCATCTGGAAATATGCCATTCTTTCCTTAAGATTCAA
>NR23_Mmul_H2
ACAAAACAATTTTACCTACATAGTTTATCTTTGAAAAATGAGTTTAGATATTTTCCCGTACCCCTGCAATTAACATATTGGAAAATACTCACAAAATACCATCCATGCRTGACTAATGTATTTCACAGCCTGACTACTCTGTTGCTTTTAAACTTTGATTTATTGAGTTATGGAAATATTTMTTCTTAAATACATTTTACTTATTAATTTGATATCACTGAGCATAGGCCATCTGGTGGCCTATAGTGGGTGCATTTTTAGACTAATGCAGAACTTCTCCAAGAGGGAATTTAATGGATAACATTTTAATTTAAAAAATTTCCTGACATTATGGCATATTGATTTTTTGCTCTAAAATAATCTTAAAGAAAAGTAGCATTAGAATTACATTTGATTTAAAATTTGAACCTGATAACCTTTGGTAGAATTATGTCAGTTCACACCATCATTATATTCTACACACACACAAAAAGAAAAATAAATATATTCCACCATTATTCCATCATTATTCTCCTTCTCCTGTAACTTCATGTTATGAATGACTCGGTCCAGTGTTATTCGGCTTCCCCATATTTGTTCACTAGCAATTAAGGATTCTTTGATCTTCGAGGCTGCTATTGTATAATTGATCAAAGGTTTTGAACCTTAAGGTAGAGYATAAGAGATTGGATTCTGAAATGTCAGTTCATCCACTCTAACTCTGAGCAAATAAGTTCTAGACAGATTATTAAATACATAAAAAAGAAAAAAAGTTTGTAGAATTAAGTATTACTAGATCATAAACACACAAAGGTTTTTAATTGCTTTTCACAAATGACAGTTTAAGCATATATGCCTGGATTTCTTAAATATTTTACTTAAATAGATTTTTCTGACAATATTCATATAACTAACTGTGTTTCTTTCATTAYTGAAATTAATAACAATGCCAAAAATGTCACACTAATTTTATCTGCTGGCCTGAAATTAAATCATGCTTGTTGAATTTTGAAGGGTTTGGGCATTATGAATAATGCATAGTATTTCATGCCAGAAGAGTCCTGACACAGGTCATTCCAAAACCTTGGAAATTCAATGTAGCCTTCGCTCTCTTTACAAGCTGAGAGTAGTTGTAAAAAAAAAAAAAAAAAAAAAAAAAAGTGAACTTGCAAAGTAAATGTCATTCTAACCTCAAAATACTCTTASAGTGTGTTTGAAGATACAGCAGTGAAACTGACCACGATAGCAATGATCTATTGCTAATGCCACTACCAAGGGAGCATTGATTTCATAGCCTCACCCAAGCTTAATTAAGTTGTAGTGAAAGCTACTCCTGAAGCCATTGTATATATGGTAGGCTTCAAAAACCTCATTGTCTCAGAGTTAGGGCTAATGTTAGAGTTGGGAGAGATAGACACAAAATATCCTTTTGTTTTCCTTGTGTTCCTTAAGTTTCTTTGCTAACTTCCTTATATATCATACATTCAACAGCTCKTACTTTTTCAGTACAATTTTCAAGATTAAATCAATGTTGTTGAAGTGTGAAAGCTTATCACCAAGTTCCAACAGCATTTAATGCCTTGGCAAAAGACTTTTTGGCTTTTATTTTTGTAGCGATATCAAAATGGCATGGAGTAAATACTTCCATTTCATAGGACTTATATGGATATAAAAATCACAATGATTTTGATCTATAATTAAATTAAGTTTCTCTATAATCTTATTTTTCCTGGTGAAGTTTCTCAGGATATTTATTCTATGTATGTTTTAATAAGCCAGTTATTTTAGGTAGAATCATTGAGAGAAGAATAAAAGCAAGTGTGTTATCTTTAGAAAATGAAATGACAAAACTTAGCTCTGATCCATTGAGGCTTTTAAAGTATAAATAAATAATAGAATATGAGGTGGGGAGAGTTTGGGTTCCATTTACTAGCATACTTTTTGAATACACATTATTGAGCTGCTGATTCCTCTGTGGTTCTCTTTTTTCAGCAGTTCATTTCATTAACTTTTCTATAATTTTTTTCTTTTCTATGGCAACAGATTTTACTAATTTTATGTAGCATATTTTGTACCATAAAGAATGCATATCTGAAAGGTTGGAAATACAGTCACAGTCCTGATAAAAAAATTAAGGTATTATTTTGAATGCCATTTGATCCATTTGCAGGCATTCAGCACAATTTAGACTTCATCATTCATTTAGTCTTCTCACACAGGGCTGATACCATGTTATTATCCATCGTAAAGATCTTTTACAAATCCAAAGATAAGTCCTGACTTAGTGAATAACTGTCTCCCACCACATATTCCCAGAAACGGTACAGTAGTTGCCTTCACGTGGTTGATACATGCCACATAGTAGCTCTCYGAAAACGATACCAGTTTAATGAACATTTTATTTATGTTTTCAATTTTATTCTACATCTTGCTATCAGTTCACTACTTCTTACTATTGGTTCAGCATAGCTTACAGTGCTAGAAAAAAAATTCTCTCTTCTTGCTCCCTCTTTCATCTAAAGTGAGAAGGAAAATTTACTTTTCCAGTACTGTATTCTATGAATTCTTACCACTTCCCAATTTTAACACTTGTCCAAAACATATCTTGATGAATATTTATAGAAAGACGGTAACATTTGTTAATTTTCACTTTATTGTGATTTGCCTTTAAATAAAATATGAACAAAACACAGAAGATACAGTATCCTGGCATAGTAATAATACACATTCACACACACCCTTGTTCCCCATATACYGGCATGGTATTAAAGGCCATAGAGTAAGAAAAATCGTATCTGAAAATGTGAAATAGTTGGCATTGTTTTATTTTGCAGATAGCACTCTTGATTTTTTTCAAATGACATTTAAAAGCCATTCTTAGAAGATAAATACATCTTAATTATAAATTATAATATGTTTATAGCTACCATGTGAAAGACAATGTAGCTATTTAAGTTTTTTTATTCTTTTTGCACCTGCGGCAGTGCAGGCCTCAGAGCACAAGGGCTTTATTTGTCACTGAATGAAGGACCAGGCCTACAGCCCAAGGGAGGACCCCCGTCACAGGGTTGAGAGGGGTGCTTGAGCCCTTTGTTTCTGGAACAGCAGAGAAAATCTCATGATGGCAAGAGAGCAGGCAGCACTTTTCCAGCACACTGGCCAAAGCCGATGCGGTAACCATCCCCCTGGCAGTACCTCTTGATTTTTTTCAAATGACATTTAAAAGCCATTCTTAGAAGATAAATACATCTTAATTATAAATTATAATATGTTTATAGCTACCATGTGAAAGACAATGTAGCTATTTAAGTTTTTTTATTCTTTTAACATCTGTACTTCATTTAGAAATCCACTGATTCAAAAATAAGCATACATTACTTTTAAAGGGTAAAACTTAATGAACAAATTTCTAAATAAATGCATTGATTCACTTTTTACAGATAGTGTATATCAATGACAAAACTCCTAGAGTGCTATTATTCTTACTATGTCAGTTTGGCACAGATTTAAAGCGAAATGATACTCTCATCTTCTCTACGCAACACTTCTCTCCTTGTGACTTKGAGAGAAGAAAGGGTTTGTTCCGGTTTGCTGATTTCCTTTTCTTTCTCATTTAAGGGAATGATATTCGCATGTTTCCAGTTTGCCTACAGAACACACATGCATGTTAACTGTCTCCAGACTCTGTTCCAACAATGTCCGGGAGTCTGTGGTTTGTTTGTTTCAGATGTTAGAGTCCTGAGCTAGCCTCACTTAGATGGCTGCAAATTGAAAGAACGCAAATTGTTCTGATAAGGTTTTATTTCCTAAATATATAATTTCATCCCGTTGGCCTACACTTCCTGAGCATTGCTTAACCGTTCATCCTTTCATTTGGCAAACATTCTTAAGCACTTGGTATGTGTCAGGCATGACTCTGAGTACTAAAGACACAAAGTCAAATAGAACATCATACCTACACCAGGAACTCAAATAAATCAGTGGTTGCGTGAATGTAACTAATGTTAGGTCATTATAGTGCAGCAATTGAGGAAAAAGGCATCTGATTTCATTCCTTTATGATATTAAAGCTCCCTTTTGAAAACACCGAAGAGCCTCTGGTAAGGGTGACATATTAAACTTTCGTCAACTCATAACAACCCAGTTGAAAGTAGATTAACGGATCATCTCTGGACACAGTTTAAAGCAGTGTTGATAGGGAAGAGGAATGTGAAGATTTCATGGGCTCAGACTATGGGGACTGGCTAGGGGGTAAACATCCAGTGAAGGTACACATTATGGATATCCTGAGGGCAGGAAGCCTGCAAAGGCGTATCAGCAATGTGGGGAAATCCACTTTAGTTACTTTGGCTCAGGTTTCTTTTTCTCATGTAAAACTCACATCGAAACATTTATTCTTGAAAGAGCAAGGATTGCAAAGTCTTGTCTGTGCATCTRGTGGAATAGCTGTTTACACAGTGCAATCAGATTTCTTGCCTGTGTGGAAAAGAGCTGTGACCTTTCATAGCAGCTATATTAGGGTCTTTATTAGATCAGTGTGCAGCTAGTGGCTCATCAATCTGTGGGCTGTGCAAAGGTGATATTAAAGCAGGTAGAGCACCAGCCAGGGTCTATCTAAAGAAAGGAGCTTGTTGCATTATCAATGTTTCTCATGCAATAAAGCAATTATTTTAGCTGGTCCCAGTAGAGTGCAAAGCATCTAAAGGTCCTGGATGTAGCTGGGAGAAGGCTTTAGATAGCCTAAAGACATCAACAAAGGAAAACAATGATGCAAACACTAAACCGAGAACTCTCTTCAYTTCACAGTTGGAAATACATAAATTACATGGCCATATAATGTGTTAATSATAAATTCAGAGTACACATTTCTCGAWGTGCAATAACTGTAACTTTCAAGGCCACAAATGAACCCCTGTGGAAAAAAACCTTGCCATTTTTCTGGCAGAGAGAAAGGACACAAAGAGTCTCGAATAAGAAAAACTCAAACTCTTTATTTCATAAGTAAATACAAAACAGTCCTGCTGGTTATCACGTTTTAAAAATAGACTTGAGCAATTTAGGACAAATATATTTTCTGAAATACTGCTAAAATGAGCTTTGGCAAACTTTTTGAAGGAGTTTATTTTCTATGGAAGTGATCTCCAAAGGGAATGTTTTAGAAAGTTTTGAGAGAGCCAAGAGGAGAGTCAATCAAATCTTCGCCCCAGAGTTTCAGGAGTTCTATTCCTTCAGGCGGTCCAGTCTCTGGACATGTACAGTTTTAAACATCATCATAATAAATTGACATGGAAGCAGAAGGGATTGAAAGCTTACACTGAGGAGAATTTATGAGCCCTGACTTTAGTAAAGACCTTCATCTGGAAATATGCCATTCTTTCCTTAAGATTCAA
>NR24_Mmul_H1
AGCAATATGAAAAAGGCTTTGGAGGAGGCTGAGTCTGGAGGCAGAAATACAAAGAAGCTATTGCAGTGGTTCAGTCTACSAGATTTATGAGAGTGACAGTGAAGATAGAGACGAAGGTGTAGATGGATTCCAGAGACACTTAGGTTGTATGGTCAATAGAACTCAAGGGCCAACTAAATTCCAGAGAAAGTGGAAGAAGTTGGAAACCAGGATGAATGTGAATTCATGGTAGGAAGGCGGGTAAATGGAAATTTAACTTCATTCTAGTATTCTCTGCTGCACTATGCTGTCTGTAAGGTTGAAAGGCAGTCTGTAATGGAAGTCTAGAAGTATGATTAAAAGCTTACCACTTGATTTTGGTCTAGTAAAATAGTTAATTGCTATAGTTATACTTTTCAAGCATTATTTGCTTGAGAAATGCATTGTTTGGAGACATGTTTATTTAGGGTTGGAGTTWTGTATACCWAAAAGACACAAGCACATATAATTCATTTTGGTGTAGATAGTTTTACCTCCCCTCAAAATATAAGCAGTTATGTTTATTCAAAATACAATTCATTATGTTACCAGATTAAATCCTTCTCATTTTACCTAGTTCACTGAGTCTGTTGAACATTTTCCTGAACCTGTCTTGACCCTTTAAGTGTAGATGAAATTCTCTCCAGTTGTAATACATCCAGTCTAATCAGGACTCTATGAAATAAAAACGAATCATCTTTAAACCAAGACTGTGTCGATGATAGCTACTGGATTGGAAAGAATTGTTTAATTATTTATGTAAATTTAATTATACCAGTTTAAAGGTTTGTCATAAATATTAGTCAAAAAAAGATAATTACTTGAATGGCATTAACTCTAATAAAGCAACATAAACAGACTATACTAATTAGGAACTGAAATGCATATGCTGTGAACTTAATATGAAATTTTCAGTTATGAAATTGCATTGTGGAACTCCATAAAGGACAGTTTATTATTGTGGCCATCATTAAAATAAACCCTCCTTATAGCACTTGGAATGTTGAACTCCTACAGATAACATTGTAATGAGGGGATGATGCATTTTGATCGAGTCARCACAAGGGAGAAATTTAATTTAATTAAACTGGTCTTCATTAAAGTATTGCATTGAAGTGAACTAATTATATGGCACATACAGTATGGAAGAAATCCTGCTGTTTAAAAGGGAGGACACTCACAATAGGCCGGCCATGATTTGATTATAGAACCCCTCTCACAGTAGTTAACCTTTAATTTGAATGTAATGATACAGCACAGTAACATTCTTTCATGCTCTGGTTTTTAAAATAAATGACATCATATATATATATAAAATATATCCATGTAGCTTTTATACATGTAAATATCTAGGCACATATTTGCATATTTCTGTATATAGGCACACATCTACATATTTGTGTATATATATGCA
>NR24_Mmul_H2
AGCAATATGAAAAAGGCTTTGGAGGAGGCTGAGTCTGGAGGCAGAAATACAAAGAAGCTATTGCAGTGGTTCAGTCTACSAGATTTATGAGAGTGACAGTGAAGATAGAGACGAAGGTGTAGATGGATTCCAGAGACACTTAGGTTGTATGGTCAATAGAACTCAAGGGCCAACTAAATTCCAGAGAAAGTGGAAGAAGTTGGAAACCAGGATGAATGTGAATTCATGGTAGGAAGGCGGGTAAATGGAAATTTAACTTCATTCTAGTATTCTCTGCTGCACTATGCTGTCTGTAAGGTTGAAAGGCAGTCTGTAATGGAAGTCTAGAAGTATGATTAAAAGCTTACCACTTGATTTTGGTCTAGTAAAATAGTTAATTGCTATAGTTATACTTTTCAAGCATTATTTGCTTGAGAAATGCATTGTTTGGAGACATGTTTATTTAGGGTTGGAGTTWTGTATACCWAAAAGACACAAGCACATATAATTCATTTTGGTGTAGATAGTTTTACCTCCCCTCAAAATATAAGCAGTTATGTTTATTCAAAATACAATTCATTATGTTACCAGATTAAATCCTTCTCATTTTACCTAGTTCACTGAGTCTGTTGAACATTTTCCTGAACCTGTCTTGACCCTTTAAGTGTAGATGAAATTCTCTCCAGTTGTAATACATCCAGTCTAATCAGGACTCTATGAAATAAAAACGAATCATCTTTAAACCAAGACTGTGTCGATGATAGCTACTGGATTGGAAAGAATTGTTTAATTATTTATGTAAATTTAATTATACCAGTTTAAAGGTTTGTCATAAATATTAGTCAAAAAAAGATAATTACTTGAATGGCATTAACTCTAATAAAGCAACATAAACAGACTATACTAATTAGGAACTGAAATGCATATGCTGTGAACTTAATATGAAATTTTCAGTTATGAAATTGCATTGTGGAACTCCATAAAGGACAGTTTATTATTGTGGCCATCATTAAAATAAACCCTCCTTATAGCACTTGGAATGTTGAACTCCTACAGATAACATTGTAATGAGGGGATGATGCATTTTGATCGAGTCARCACAAGGGAGAAATTTAATTTAATTAAACTGGTCTTCATTAAAGTATTGCATTGAAGTGAACTAATTATATGGCACATACAGTATGGAAGAAATCCTGCTGTTTAAAAGGGAGGACACTCACAATAGGCCGGCCATGATTTGATTATAGAACCCCTCTCACAGTAGTTAACCTTTAATTTGAATGTAATGATACAGCACAGTAACATTCTTTCATGCTCTGGTTTTTAAAATAAATGACATCATATATATATATAAAATATATCCATGTAGCTTTTATACATGTAAATATCTAGGCACATATTTGCATATTTCTGTATATAGGCACACATCTACATATTTGTGTATATATATGCA
>NR25_Mmul_H1
GAGAGGAGGTGTGGACACATAGCCAGGAAGCTTGCTCAGGGCCTGCACCCTCCCTTCTCAGGGCATTTTGTTGCTCTCAAATTGGACCCATGCCACGTGCTTTTTTATCACTGTTTYTAACTTTTTGTTTGTTTGTTTGTTTAGTACCTTATGACTAGGTAAAAATGAAAATACACAAATACACTAAGAGCCTCCTAATTGACACTTCAAGAATTGCATCAGGAAATTGCCTCACCAGGTTCCTTGGCTATCTTGCTCCATAAAGCAAAGACCACACTAGTCCCATCTTGGGCTCCATGTTGTTATAACTTCTGACACAGTCCCTTCAATGCATACTCTACTTGGGGAAAAAAAAGAACCATATTATTGCTCCTATGTTTCTTTGAGCATCCTTCTGCTTGAAGTTTAAATGTAGCTCAAAAAACTATCATTTTCAGACCTTACCTCTATCCATCTCATGACTTTACTGCTAGATCCAAATGAATCAATAGTAACCATCAAACTATCCCATGCATCAAACMAGTAACTCTAGGAATCACAAAATATAGCAGGAATAAATGACAGGCAATGCATGTTTTATAGCCCATCATTTAATGCTTTAACTACAGKATGCACTCATTTAAAGATATTACTTTGCTCGAGCAAACAATAAAAGCAACTGARTATTTATTTGATTGTTGCCAAATGCAGTGATCCCATCAGAATGATTTAAGGAGACACAATTGCAGCCCGTCACTGACAGGGCTTATTTTTTACAGACTAGAGAGAAGTGGTCAATATCGTTGCAGAGAAGCATCAGTACACATGACTAACTAGCTGGGAACATAAAAACAAATGGGGAGGGAGTGACCAAATAATCATGCAAGGGAAGTGGCAGATCTGGAGTCTGTCACGTTTGCTTTGGGGAGCTAAGGGGGAGCTCTACTCCAATAATTTGTAAATAAAAGATTTCCCTGTCACTTATTTAATAATTATTGCTTGTGTTATTTATTGCTATTTACAAGAAACATCAATGCAAAACATGCTGAGCTAAGGTTTTGTCTGCATAAAGCATAGCCAGATTGTCTCTAAACCATGCCCTAAACAAACGCTTGAATAATATCTTTTTGTGTGTCGAGAAGATAGGATGTTATGGTCAGGATTAGAGATCTGGGACAGATGTTTAGCGTTCTCAACAACAAAGGCTGCCATACCTGACTGTGGCTGAGGGGAGCAGTGCCTTTGTTATCACCCCACTCCCTAGATTAGACAGGTTTATTCACTGAGTCATTATTGTCTCCATGTATTTCAATAAACACAYGTTGAACCCATTCTATGTGCCAAGTATATTTGTAAGCCACAATTTCCTGCCCTCAGGAAATTCATATGCAGTTGTCTCCACAGTCTTCGGGCTCCTGTTTGCACCRTGAGAAACCTTGTCCAGCCTGGAAGGGTSAGAATGCCTGCTACYGTTCCTCCATAGTCCTCTTTCTCTCTTTGTACAAAGTCATCTCTGAGACTGAACATCGAATATGCCTACTAACAAAGTCTAAATCATTGAAACAATGAATAATTATTAATTTAGAGGATATTGATTTGGGCTTTGGTAGCATTTGAGTTGGAGAAAAGATTATCTGTCTTTAGAATTGTTTTGGGKTTTTTTTGTGTTTTTTTTACTTACAGAAAAAATAATGCGTATCAACTACTACAAACTACTGTGAGCTCTGTAAGCAAAAATACAAGATTAAGTTTTCTCCTTAGATACAAGAATGTCCTACGTTATTTGGCCAGCATAATTAATTTAATTATTTTCTAATAACACTGATAYGTTCCAAAGTAAAGAGATTAAACCCACTTGTCCTCCTGCTGGCACCTTGAGTGCATCTCTATGGTAACAGATCTATGATGGTGGCACCAGGARATAAAGCCAATTAAGATAAATAATGAGAGACCAGTGCTCACAGATCACTCTGAGCATAAACATTTTAGGAATTTATTGGTGTCATTGGGTTGCAAATAAGTCACTTGAAAGTATTTCCTAAAAATCTGAAACTTAGAATGGTTTGAAACATAAGCCTATTGGATTTATTTAAAGTCTCAAGATTCTACTGTGAATAGCATCCTATTCAAACCTATGTTTTAGAAATACTGTGACTTTGACAACGAGTTTTTTGTCCTTAGTTAGATTTTTTTTAATGACATCCAAATTGTCACAAAATTATCTTCTAAAATAGCCAGGATTTTTCTTAGATTATAAAACTATTTTTACAATTTCTTATAACATTATGGAATTATAATATATGTATAAGTATCTTTATTTCTGTTTAAATGTTTTATTATACACTCACTTGTTCCTTAACAATATACCTTTTTTTGTTTTTACTAATGATGTGTCAAGCTATATTAGAAATTTTGGGGAAAATTTTTGTATTTCATTTTGCTTTCAAGGCTCACCTAATTTTAAATAATTGTATTCAGTTAACACATATGTATAACACCCTATTTTTATATTAAGCTTAAGAGCAGAAGAGCAAAAATATCTCCCACTTAGGTAGGAGTTTT
>NR25_Mmul_H2
GAGAGGAGGTGTGGACACATAGCCAGGAAGCTTGCTCAGGGCCTGCACCCTCCCTTCTCAGGGCATTTTGTTGCTCTCAAATTGGACCCATGCCACGTGCTTTTTTATCACTGTTTYTAACTTTTTGTTTGTTTGTTTGTTTAGTACCTTATGACTAGGTAAAAATGAAAATACACAAATACACTAAGAGCCTCCTAATTGACACTTCAAGAATTGCATCAGGAAATTGCCTCACCAGGTTCCTTGGCTATCTTGCTCCATAAAGCAAAGACCACACTAGTCCCATCTTGGGCTCCATGTTGTTATAACTTCTGACACAGTCCCTTCAATGCATACTCTACTTGGGGAAAAAAAAGAACCATATTATTGCTCCTATGTTTCTTTGAGCATCCTTCTGCTTGAAGTTTAAATGTAGCTCAAAAAACTATCATTTTCAGACCTTACCTCTATCCATCTCATGACTTTACTGCTAGATCCAAATGAATCAATAGTAACCATCAAACTATCCCATGCATCAAACMAGTAACTCTAGGAATCACAAAATATAGCAGGAATAAATGACAGGCAATGCATGTTTTATAGCCCATCATTTAATGCTTTAACTACAGKATGCACTCATTTAAAGATATTACTTTGCTCGAGCAAACAATAAAAGCAACTGARTATTTATTTGATTGTTGCCAAATGCAGTGATCCCATCAGAATGATTTAAGGAGACACAATTGCAGCCCGTCACTGACAGGGCTTATTTTTTACAGACTAGAGAGAAGTGGTCAATATCGTTGCAGAGAAGCCGCAGTACACATGACTAACTAGCTGGGAACATAAAAACAAATGGGGAGGGAGTGACCAAATAATCATGCAAGGGAAGTGGCAGATCTGGAGTCTGTCACGTTTGCTTTGGGGAGCTAAGGGGGAGCTCTACTCCAATAATTTGTAAATAAAAGATTTCCCTGTCACTTATTTAATAATTATTGCTTGTGTTATTTATTGCTATTTACAAGAAACATCAATGCAAAACATGCTGAGCTAAGGTTTTGTCTGCATAAAGCATAGCCAGATTGTCTCTAAACCATGCCCTAAACAAACGCTTGAATAATATCTTTTTGTGTGTCGAGAAGATAGGATGTTATGGTCAGGATTAGAGATCTGGGACAGATGTTTAGCGTTCTCAACAACAAAGGCTGCCATACCTGACTGTGGCTGAGGGGAGCAGTGCCTTTGTTATCACCCCACTCCCTAGATTAGACAGGTTTATTCACTGAGTCATTATTGTCTCCATGTATTTCAATAAACACAYGTTGAACCCATTCTATGTGCCAAGTATATTTGTAAGCCACAATTTCCTGCCCTCAGGAAATTCATATGCAGTTGTCTCCACAGTCTTCGGGCTCCTGTTTGCACCRTGAGAAACCTTGTCCAGCCTGGAAGGGTSAGAATGCCTGCTACYGTTCCTCCATAGTCCTCTTTCTCTCTTTGTACAAAGTCATCTCTGAGACTGAACATCGAATATGCCTACTAACAAAGTCTAAATCATTGAAACAATGAATAATTATTAATTTAGAGGATATTGATTTGGGCTTTGGTAGCATTTGAGTTGGAGAAAAGATTATCTGTCTTTAGAATTGTTTTGGGKTTTTTTTGTGTTTTTTTTACTTACAGAAAAAATAATGCGTATCAACTACTACAAACTACTGTGAGCTCTGTAAGCAAAAATACAAGATTAAGTTTTCTCCTTAGATACAAGAATGTCCTACGTTATTTGGCCAGCATAATTAATTTAATTATTTTCTAATAACACTGATAYGTTCCAAAGTAAAGAGATTAAACCCACTTGTCCTCCTGCTGGCACCTTGAGTGCATCTCTATGGTAACAGATCTATGATGGTGGCACCAGGARATAAAGCCAATTAAGATAAATAATGAGAGACCAGTGCTCACAGATCACTCTGAGCATAAACATTTTAGGAATTTATTGGTGTCATTGGGTTGCAAATAAGTCACTTGAAAGTATTTCCTAAAAATCTGAAACTTAGAATGGTTTGAAACATAAGCCTATTGGATTTATTTAAAGTCTCAAGATTCTACTGTGAATAGCATCCTATTCAAACCTATGTTTTAGAAATACTGTGACTTTGACAACGAGTTTTTTGTCCTTAGTTAGATTTTTTTTAATGACATCCAAATTGTCACAAAATTATCTTCTAAAATAGCCAGGATTTTTCTTAGATTATAAAACTATTTTTACAATTTCTTATAACATTATGGAATTATAATATATGTATAAGTATCTTTATTTCTGTTTAAATGTTTTATTATACACTCACTTGTTCCTTAACAATATACCTTTTTTTGTTTTTACTAATGATGTGTCAAGCTATATTAGAAATTTTGGGGAAAATTTTTGTATTTCATTTTGCTTTCAAGGCTCACCTAATTTTAAATAATTGTATTCAGTTAACACATATGTATAACACCCTATTTTTATATTAAGCTTAAGAGCAGAAGAGCAAAAATATCTCCCACTTAGGTAGGAGTTTT
>NR26_Mmul_H1
ACATTTGAATATAATTGTGTCTGATATTCTGGGACTCCTAGCTGAGAGCCCAGCAGGCAGGAGGGTTCCCACAGATGCACTTGCTCATTGTTCCCTGGCAGAAGCAAAGGAAGCATGCGTGCTTCGGCCTATAGAAAACGGCTCAGCGGCCGGGGCTCAGCTTCCTCAAYCAGTGACAGGGCGCAGATCGGCGCGTTTGCTGCTACACAGGCCTGCAGYGGTGCAGAGGGACTGGGGCAGGGGGATAGGGGGAAGCCTTCACCTGCCTGATATTTGTGTGTCTGTAGACCRTTAGTGGATAAATAAAAGATAATGATGTATAACCGAAAACATTTTAATGAGAGTAAAACAATGCAAGAGAAATCAGAGCAGTAGGTCTGCCCAGTTTGCTAAAATAGTCGCTTCATAAAAAATAGATCATGTTACTTGATTTACCCAAACCCAAGTACCTAGGCATAACTTATTTCAGCAGTGCCTGCCGTTTAATAGAATGCAACATATATTTTTGCACGTCTTCAAACTGTTGTATTTCCTACTTTTAGCCTGATGATTGGGTTAGATCTGGTTTTTAAAGTGGGGAGAAGAGTATGACTGGGAGTTACAGCAGGTACTTTAAGGAGATGGCAAACATTTCAGGATCAGTGTGGTATTAGAAATAGCACTGCAGTAGGCAAGCTGCAGAAGTCTTGCAATCTTGCTGTAATCAGAAGKCAGTGCGAGTGCTGAGATCATTTTATTACAGAAAGAATGAGATGTGGGAAGGAAGAGAAAATACATATCTATGTTCTTAATCTTACTATATTGACTTATATTTTGTTTTTCTATTTTTCTCGTAAGAATCYTTTTTTTTTCCCCTCAAAGACACTGTTGCAGAATGGTTTATCTCAAAACCATCACTGCATCATTATAAATGTATTGTTTAGGAGGATTTCAAGGTCTTCCAGATGTGAATAAAAAAATCATTTATTAGCAGATCAAGTTACTAATTGAATGAGAGGTAACCATGGTCACAATTGCACATTGTTTTAACAGTTGTCCTGAGAAGACACTTGCAGACTGATAGGACTCAAAGAAAAACATGTGTTGTGTTCTGTGAATATCAATAATCTAGACACAAGTGTTAGAGATGAAACTTAGGGAAAAACAACACAATTCAGGGCTTCAGTCTTTTTAATATCTAATGGGGGAAATAGTACTCATAGGATTTATATAGCATTTTTTTATTTTGGCTCTACAATTTGGGCAGTGTGAGTCATGCAAGCTCAATACTGTGTATTCAGATTGAGAAACTTGTCTTGTTTTATTTTTGCATATTCCCAGTGCAGGAT
>NR26_Mmul_H2
ACATTTGAATATAATTGTGTCTGATATTCTGGGACTCCTAGCTGAGAGCCCAGCAGGCAGGAGGGTTCCCACAGATGCACTTGCTCATTGTTCCCTGGCAGAAGCAAAGGAAGCATGCGTGCTTCGGCCTATAGAAAACGGCTCAGCGGCCGGGGCTCAGCTTCCTCAAYCAGTGACAGGGCGCAGATCGGGTGCGTTTGCTGCTACACAGGCCTGCAGYGGTGCAGAGGGACTGGGGCAGGGGGATAGGGGGAAGCCTTCACCTGCCTGATATTTGTGTGTCTGTAGACCRTTAGTGGATAAATAAAAGATAATGATGTATAACCGAAAACATTTTAATGAGAGTAAAACAATGCAAGAGAAATCAGAGCAGTAGGTCTGCCCAGTTTGCTAAAATAGTCGCTTCATAAAAAATAGATCATGTTACTTGATTTACCCAAACCCAAGTACCTAGGCATAACTTATTTCAGCAGTGCCTGCCGTTTAATAGAATGCAACATATATTTTTGCACGTCTTCAAACTGTTGTATTTCCTACTTTTAGCCTGATGATTGGGTTAGATCTGGTTTTTAAAGTGGGGAGAAGAGTATGACTGGGAGTTACAGCAGGTACTTTAAGGAGATGGCAAACATTTCAGGATCAGTGTGGTATTAGAAATAGCACTGCAGTAGGCAAGCTGCAGAAGTCTTGCAATCTTGCTGTAATCAGAAGKCAGTGCGAGTGCTGAGATCATTTTATTACAGAAAGAATGAGATGTGGGAAGGAAGAGAAAATACATATCTATGTTCTTAATCTTACTATATTGACTTATATTTTGTTTTTCTATTTTTCTCGTAAGAATCYTTTTTTTTTCCCCTCAAAGACACTGTTGCAGAATGGTTTATCTCAAAACCATCACTGCATCATTATAAATGTATTGTTTAGGAGGATTTCAAGGTCTTCCAGATGTGAATAAAAAAATCATTTATTAGCAGATCAAGTTACTAATTGAATGAGAGGTAACCATGGTCACAATTGCACATTGTTTTAACAGTTGTCCTGAGAAGACACTTGCAGACTGATAGGACTCAAAGAAAAACATGTGTTGTGTTCTGTGAATATCAATAATCTAGACACAAGTGTTAGAGATGAAACTTAGGGAAAAACAACACAATTCAGGGCTTCAGTCTTTTTAATATCTAATGGGGGAAATAGTACTCATAGGATTTATATAGCATTTTTTTATTTTGGCTCTACAATTTGGGCAGTGTGAGTCATGCAAGCTCAATACTGTGTATTCAGATTGAGAAACTTGTCTTGTTTTATTTTTGCATATTCCCAGTGCAGGAT
>NR27_Mmul_H1
GAGTAAAGATGCTCAGACCGGGTGGACCTGAGCAGTCACTGTCAACACGTGATGGGGCTGCGACTCATCTTTGCAAATTATTTTCTTTTTCTAAGTATAAATTTATTCTGGACTGTCTCAGAAAATGGCTGTTTTTCCTCAGAGGTGTTCAAGGTCCTGTCCAAACACTGGGGTAAAGGTAGATGGGGTTACAAACTCTCCGGTTTGTGCTCGTCGATCACGTGGGTGGACGGTCCCTGCAGGGCTCAGGGACACACTGTCCCAGTCGACCTGGTAAACTGTTGGAGTCTGGAGGGCAGACAGTTAAAATGAAGAGCTYGGAAGTGCGCTGAGAGCTGTTCTTTCCCAGGAGATTGTGCTGGAGGGAGGGAAGCAGGCTGGACACCCGCTCGGGCTTAGTTGCTTCTGGGAACGCGGGACTGTGGACTGTCCTGCTCTTGGCCATGCTGTGAAGAAGCTGATTTTGGAACTGCTATTAGTATACTGGGAGCAGAACCGGCTCGTTGTGGCAGGGGCCAGGTGCTCGGGAGGCAGGAGAGGAGGCAGGCCCACACCGCTTCAGGGCAGGGGTGTTGGGGRCGGAATCAGCACCTGCACAGGGTGCTTCTAGGGGGCGCTGCAGGAAGACCCCCAGCCCGAGTTCCGAGACCCTCCAGGCCCAGCGCTGTGCTGAGGGGTCCAAATGTCACCCCACAACCTCTAGGAGCTCTCATTAGAGACGTCTCAGTTGCCTGTCCTTGTGGGGAGTGTGGAGCCCAGCACAGCCACCAGTAGAGGGGGCCTGGGAGAGGTGGGTGGGGACTGATCCCAGAGCTTCCAGGCTTGTCCAGGAAAACAGACCTGGCCATAGTCTAAGCTTCATTTTCCTGATTTCCTGGGAACTTACAGCCATTGGTTATGGAGGCTAAATAGGATTTCCTTGTGCTTCACTGGGCGGGCAGGGCACRTTCTGTCCTCTCCCTGGGAACATCCTTCCTGCCCTTCCCGACCTGTTGCCCTTCTGGTCTCCTGAGCCTGACAGCCATTGGAGGGGCMGTCTGTGCCCACGCTGGAGRTGACTCTCCTCTTCCCCTGCATCTCTGGCCTGTTCTGCCCTGTGCACCTGCCCCATGCAGGCTTGCTCTCTGGCCACACTTGGCATGTCTATGCCCATGGGAATGTTCCAAATTCCTTTCACAAAATAAATGGTGACGGTGGGCTCCTGAAGAGGGTGACATCCAGATATTGATTCCTCTGGAAATGTTACCAGAAGGGATGCTGGTCCTTCTAGTCTCAGCTGTTTCTGGGAACAAAGTCTTGGATATACTGA
>NR27_Mmul_H2
GAGTAAAGATGCTCAGACCGGGTGGACCTGAGCAGTCACTGTCAACACGTGATGGGGCTGCGACTCATCTTTGCAAATTATTTTCTTTTTCTAAGTATAAATTTATTCTGGACTGTCTCAGAAAATGGCTGTTTTTCCTCAGAGGTGTTCAAGGTCCTGTCCAAACACTGGGGTAAAGGTAGATGGGGTTACAAACTCTCCGGTTTGTGCTCGTCGATCACGTGGGTGGACGGTCCCTGCAGGGCTCAGGGACACACTGTCCCAGTCGACCTGGTAAACTGTTGGAGTCTGGAGGGCAGACAGTTAAAATGAAGAGCTYGGAAGTGCGCTGAGAGCTGTTCTTTCCCAGGAGATTGTGCTGGAGGGAGGGAAGCAGGCTGGACACCCGCTCGGGCTTAGTTGCTTCTGGGAACGCGGGACTGTGGACTGTCCTGCTCTTGGCCATGCTGTGAAGAAGCTGATTTTGGAACTGCTATTAGTATACTGGGAGCAGAACCGGCTCGTTGTGGCAGGGGCCAGGTGCTCGGGAGGCAGGAGAGGAGGCAGGCCCACACCGCTTCAGGGCAGGGGTGTTGGGGRCGGAATCAGCACCTGCACAGGGTGCTTCTAGGGGGCGCTGCAGGAAGACCCCCAGCCCGAGTTCCGAGACCCTCCAGGCCCAGCGCTGTGCTGAGGGGTCCAAATGTCACCCCACAACCTCTAGGAGCTCTCATTAGAGACGTCTCAGTTGCCTGTCCTTGTGGGGAGTGTGGAGCCCAGCACAGCCACCAGTAGAGGGGGCCTGGGAGAGGTGGGTGGGGACTGATCCCAGAGCTTCCAGGCTTGTCCAGGAAAACAGACCTGGCCATAGTCTAAGCTTCATTTTCCTGATTTCCTGGGAACTTACAGCCATTGGTTATGGAGGCTAAATAGGATTTCCTTGTGCTTCACTGGGCGGGCAGGGCACRTTCTGTCCTCTCCCTGGGAACATCCTTCCTGCCCTTCCCGACCTGTTGCCCTTCTGGTCTCCTGAGCCTGACAGCCATTGGAGGGGCMGTCTGTGCCCACGCTGGAGRTGACTCTCCTCTTCCCCTGCATCTCTGGCCTGTTCTGCCCTGTGCACCTGCCCCATGCAGGCTTGCTCTCTGGCCACACTTGGCATGTCTATGCCCATGGGAATGTTCCAAATTCCTTTCACAAAATAAATGGTGACGGTGGGCTCCTGAAGAGGGTGACATCCAGATATTGATTCCTCTGGAAATGTTACCAGAAGGGATGCTGGTCCTTCTAGTCTCAGCTGTTTCTGGGAACAAAGTCTTGGATATACTGA
>NR28_Mmul_H1
ATGTGTACACAGATGCACTTGAGCCTCAGCTCAGTGCTGGTAAAGAATTGTGTTGCTGCATTTTCACACCACCTCTTTGTTCTACCCTTCGGGAAGATACCTAGGAGGGAAACCTCGGACAAGAGGAAGAAAGGGGTGTTCTCTCTAGACTGCCCTGTGGGAGGCTCTGCCACTTTCTGAGGGCCACCTTCTGGAATATTCCTTCACACCCTCACCAACAACCTGGCTTTATGGAGCCGCCCAGGGCAGGAGGAGAGCAGAGACTTGACCATAGGCACCACGAGGGGCCACACAGAATGCATGATGTCATTTTTTTAAAAAATTAAGACTAATTAATATATAAAACTGTTATTGATGATGAAATTGTTTTTATATTTTGTTGTTACAGCAAAAAGGTAGTCAAGGTATTTTGATAATTCAGATGAATGATGGCATTCTTCACTTTATATGTTTTTATTCAAGGCAGTAAGTCCCTTTTGCAGTTAACGCTATCAAAGCATTTAAGTGTGCTTTCTTTTTTCAATATACACTCAATGTAAAAAAATGCACTCAACACCTACTGTTTTCAACTAATAACAGATTTATTGTTTTATATTTTAATCTGTAGCAATAAAATAGATACCGTAAAACATTACTGTATTTTTGTCTTTAAAGCTTACCACAATGATAATTTTAAAAACATAATGTCATTACATGTATAAATTTGGGGTTTTTTTTTTCGACAAGAATGTGAATTTCTGTTTTTACTGTAGGAGAATCTAAGTTCTTTGACCCACTGAATGTGCGGCTTCAGAAGACAAGAGAAGCAGAGAATACCTGTTTCAGCAGTTGGTGACTGTTTCATTTTCTTTCCTCAAGCTTGCACAGTTACTGTACATGAAACAAAGATCCCCATCTCTCCACGACTGCCCACGTGAAGTCCACTGTCGGCTGCTTGTCATCGCAGTGCGGGGAGGCAACCGTACTGGTATGATGGGTGCTTATGATCTGTCTTTCCACCAAAGCCTTTTAATGACAAATTGATGACTGCAAAGGTAAGCACACCAGCTGGATGAGGGAAGCCTCTTCAGGTGTTGCAGTCTTCAGAGACCCAGTTCTGGTAGCTTATCCAGGCCAACACTGGCTCTGTTAGCACCGATCAGCTGAAATGGGGCTAATGGGGTAAGCCAGGTACATTTGCACTTGTTTGGAGGCTTTGGAAAACCAAAAAGGGAACCATGATTCCATGCTCTATGGTTCTTCTCGGTTTGAACCCGTTGAAGAGAAGCACATGGACTTGGAACATCGCAAGAAGCAATAGTAAAAGAGGTTCCATTGCAGTAAGCACCACCACCACAACAATCTGGGTTGCAGAAGTCTGCCCAGCTGACATGGGATTTCCTGTTCTTGCCCACCAGCCCTGGAAGCAGGTAGATTAGGAAGCTCAAGACTCAGAATTTACAGATGAGGAAAGTGATGGGCACAGCTGCTGCTGTGCTTGTCCGAGGTAACCAGCAGGAATCAAGGGCAGAACCACTGGCTTCCTGTTCGTTCCTCATCCACCCTGCAGTGTGTGTGTGTGTGTGCGCRCGCGCATGCACACGCTTGAGTGCAGATGTGTGAAAAGACTTGTGTTAAGCCATGTGGGACTGTGAGACAAAAATACCAAGTTGAGAGATTTAGAATCTAGTGGTAAGCACAACAATTGCCTACCCTACATCAGGACCCAGAGGCAAACAAAAACACCAGTAAAACGTGCCTGTGACCTTGCTTCTCTTTCCTAGCCCTTTCTCAATTTAAACTAAGGTTTAGAACCAGAAACCTGTGTGTCTCTCTCAGAATGAAAATTGGGTGTGGAGATGACATCATTTTTTTCTGTTAAAGTGCCATAGACTTTAGAAGATCACTGACTCCCAAAATACTATAAACTCCAACCAAACTCATTTAAAATTACTCTTGATGCTGGTAAGAGCCAGCTAAAAAATGGAATAAAATCTGGACTGCTTCATATCTTCTACTCACACCAAAATGTAATGATGCTTTCAGATTTTAGCCAGAAAATGACTTGACAATAAATACTTCTATTTTATGCTCAGGGAATTATTCCCAGCAGCGAGCAAAATTTGCAAAGAATGAATCTCTGGAATGTACTTATCCAATCACAATTTTTGAAAAAATATGCTTTAGAATTAGATAGCTTGTTGGTTTTCTGCACAATTCCTGGGCCAGGTGGAAGACATGGCTACTCTGAATATAAAAGCTAAGTAAGAGAGCAGATAGATAATTTTAAATGTTTTGAGTTTTCACATAATCATGGGAAGGACTTGTGTCTCCATTTTTTTAATATAAGAAAAAAGTGTCTAGCCCATTTATTTTGAAAACAAGTTTTGAAGCTAGAAAATAGGTTTCCATCTGATAGGCACATCCTTCTTGATAGTATCATTAGTGTATAAACAGATGCAAATTCTGATTCTGTGGGAGCACTGATGAGGCTCACTGCCTGCACCTGTGCAGGGTTCAACCATACTCTAGGTTTTCAAATGTATTTTACTTTCAGAGGACAACATTTATTTGCCCATGTTTTATCAAAGTAACCTGATATTGAGAGTTGGAATGCAGGGAGAAGTGCTGCTACAACTTTATTTTAGAGATTACTGAAACCCTCATTCTGTTTTGTGGTTTCCGTCCCAAGCTGAGTCTTGGGAAAATAACCTTATGCTCCATTGAGAGTGCTTAGTGCTGACATACAGAAATTGTTCCCAAGGCACTGGGCCAGTCAGCTCTCCTCCTTCTCCATCTCTGCCCTTTCACTGGTTGGTCTCCATGCCCTT
>NR28_Mmul_H2
ATGTGTACACAGATGCACTTGAGCCTCAGCTCAGTGCTGGTAAAGAATTGTGTTGCTGCATTTTCACACCACCTCTTTGTTCTACCCTTCGGGAAGATACCTAGGAGGGAAACCTCGGACAAGAGGAAGAAAGGGGTGTTCTCTCTAGACTGCCCTGTGGGAGGCTCTGCCACTTTCTGAGGGCCACCTTCTGGAATATTCCTTCACACCCTCACCAACAACCTGGCTTTATGGAGCCGCCCAGGGCAGGAGGAGAGCAGAGACTTGACCATAGGCACCACGAGGGGCCACACAGAATGCATGATGTCATTTTTTTAAAAAATTAAGACTAATTAATATATAAAACTGTTATTGATGATGAAATTGTTTTTATATTTTGTTGTTACAGCAAAAAGGTAGTCAAGGTATTTTGATAATTCAGATGAATGATGGCATTCTTCACTTTATATGTTTTTATTCAAGGCAGTAAGTCCCTTTTGCAGTTAACGCTATCAAAGCATTTAAGTGTGCTTTCTTTTTTCAATATACACTCAATGTAAAAAAATGCACTCAACACCTACTGTTTTCAACTAATAACAGATTTATTGTTTTATATTTTAATCTGTAGCAATAAAATAGATACCGTAAAACATTACTGTATTTTTGTCTTTAAAGCTTACCACAATGATAATTTTAAAAACATAATGTCATTACATGTATAAATTTGGGGTTTTTTTTTTCGACAAGAATGTGAATTTCTGTTTTTACTGTAGGAGAATCTAAGTTCTTTGACCCACTGAATGTGCGGCTTCAGAAGACAAGAGAAGCAGAGAATACCTGTTTCAGCAGTTGGTGACTGTTTCATTTTCTTTCCTCAAGCTTGCACAGTTACTGTACATGAAACAAAGATCCCCATCTCTCCACGACTGCCCACGTGAAGTCCACTGTCGGCTGCTTGTCATCGCAGTGCGGGGAGGCAACCGTACTGGTATGATGGGTGCTTATGATCTGTCTTTCCACCAAAGCCTTTTAATGACAAATTGATGACTGCAAAGGTAAGCACACCAGCTGGATGAGGGAAGCCTCTTCAGGTGTTGCAGTCTTCAGAGACCCAGTTCTGGTAGCTTATCCAGGCCAACACTGGCTCTGTTAGCACCGATCAGCTGAAATGGGGCTAATGGGGTAAGCCAGGTACATTTGCACTTGTTTGGAGGCTTTGGAAAACCAAAAAGGGAACCATGATTCCATGCTCTATGGTTCTTCTCGGTTTGAACCCGTTGAAGAGAAGCACATGGACTTGGAACATCGCAAGAAGCAATAGTAAAAGAGGTTCCATTGCAGTAAGCACCACCACCACAACAATCTGGGTTGCAGAAGTCTGCCCAGCTGACATGGGATTTCCTGTTCTTGCCCACCAGCCCTGGAAGCAGGTAGATTAGGAAGCTCAAGACTCAGAATTTACAGATGAGGAAAGTGATGGGCACAGCTGCTGCTGTGCTTGTCCGAGGTAACCAGCAGGAATCAAGGGCAGAACCACTGGCTTCCTGTTCGTTCCTCATCCACCCTGCAGTGTGTGTGTGTGTGTGCGCRCGCGCATGCACACGCTTGAGTGCAGATGTGTGAAAAGACTTGTGTTAAGCCATGTGGGACTGTGAGACAAAAATACCAAGTTGAGAGATTTAGAATCTAGTGGTAAGCACAACAATTGCCTACCCTACATCAGGACCCAGAGGCAAACAAAAACACCAGTAAAACGTGCCTGTGACCTTGCTTCTCTTTCCTAGCCCTTTCTCAATTTAAACTAAGGTTTAGAACCAGAAACCTGTGTGTCTCTCTCAGAATGAAAATTGGGTGTGGAGATGACATCATTTTTTTCTGTTAAAGTGCCATAGACTTTAGAAGATCACTGACTCCCAAAATACTATAAACTCCAACCAAACTCATTTAAAATTACTCTTGATGCTGGTAAGAGCCAGCTAAAAAATGGAATAAAATCTGGACTGCTTCATATCTTCTACTCACACCAAAATGTAATGATGCTTTCAGATTTTAGCCAGAAAATGACTTGACAATAAATACTTCTATTTTATGCTCAGGGAATTATTCCCAGCAGCGAGCAAAATTTGCAAAGAATGAATCTCTGGAATGTACTTATCCAATCACAATTTTTGAAAAAATATGCTTTAGAATTAGATAGCTTGTTGGTTTTCTGCACAATTCCTGGGCCAGGTGGAAGACATGGCTACTCTGAATATAAAAGCTAAGTAAGAGAGCAGATAGATAATTTTAAATGTTTTGAGTTTTCACATAATCATGGGAAGGACTTGTGTCTCCATTTTTTTAATATAAGAAAAAAGTGTCTAGCCCATTTATTTTGAAAACAAGTTTTGAAGCTAGAAAATAGGTTTCCATCTGATAGGCACATCCTTCTTGATAGTATCATTAGTGTATAAACAGATGCAAATTCTGATTCTGTGGGAGCACTGATGAGGCTCACTGCCTGCACCTGTGCAGGGTTCAACCATACTCTAGGTTTTCAAATGTATTTTACTTTCAGAGGACAACATTTATTTGCCCATGTTTTATCAAAGTAACCTGATATTGAGAGTTGGAATGCAGGGAGAAGTGCTGCTACAACTTTATTTTAGAGATTACTGAAACCCTCATTCTGTTTTGTGGTTTCCGTCCCAAGCTGAGTCTTGGGAAAATAACCTTATGCTCCATTGAGAGTGCTTAGTGCTGACATACAGAAATTGTTCCCAAGGCACTGGGCCAGTCAGCTCTCCTCCTTCTCCATCTCTGCCCTTTCACTGGTTGGTCTCCATGCCCTT
>NR29_Mmul_H1
GGAGAATTGCTTCAACCTGGGAAAGGGAGGTTGCAGTGAGCCGAGATCACACYACTGCACTCCAGCCTAGGCGACAGACGGAGACTCCCGTCTCCCAAAAAAAAAAAAAAAAAAAAAAAAAGTACTGAAAAATGCCCTGAGGCAAAGTGCACCTTCTTCATTAAAACATGAATTAAAAATGTCAAAATTAACTTATAACTGCTATCCCAAACTCCTATGTGAATTAAGAGGACAAATTGTGTGTGGTCTGATTATTATTATTTTTTATCAGMATGATAGGATATATTTTCCACAACACATTTATTACAGTTGGTGTAACAGTGAAAATATAAATGACACTACATTTCTGGAATTACATAAGAAGATTACATTAAGGAATATAATAAAAATCATTATCAGTATTAATAGAAATAGCAATATTCAGACATAATAACAAGGTCTCTGATCATCCATGAAATAGCAAATTGTTTAATTTTTGTGCTTCTAATTAAATTTCTTTCACGTATTCTTATAATTAAGAATACTTACTTTCTAATTCACCTTCAAAAGAAAGAAACTCTGAGAATATTTAACATATGGACCTGATCAATTAATCAAAGCATACTTTTGTGCCAACTTTCCATAGTTATTCACTACATGGYGCTTCAGTTCCCCCAGTATTGATCATGTTATAAGACTGTTGTAAGAATTTGTGAGCTTTTTGTAAAGTGTGTAGTGAGCTTAAGAGTTGCTCCAAACTCAAATGTTAGAAATGTTATATGTTAGAAATTGTCCTTATACATTATTATCTCTAATGTATGGAAAATTTGTAAAAAYGCATAAGATTGAGAGTGTTGGTAACCATTAAATATAAARTTATCATTGTTTTCCATGATAAACAATCATGGAAATAATAAAAATATATAACTAATATAAAGCATATGCTCATTTTTATTTTCCTATAAGGTGGAAAGTTTATAAATTGAAAACATGTTTTAAAATATGCCATACATGTATGAAGAATTTCAAATATAGACACAGTTCTTAATCTTTGACAGAGTAAGCGAATAGTAGAGTATTTTTTCTAATGAGAAATGGACAAATATACCATACATATATTTTTTTCCAGCAGAAATTGTGCAAAAGGAATAAAAAGCAGCGATTTGCCAACATTATGCATTACTAAGAATATTTTCATCTTATGAAATAAGTAAAAATTTAAAATATTTATTTATTTATTATTTTTGTAGAGACAGGGTCTGTGTTGTCCAGGATGGTTTTGAACTCCTGACTTTGAGTAATCTTCTTGCCTT
>NR29_Mmul_H2
GGAGAATTGCTTCAACCTGGGAAAGGGAGGTTGCAGTGAGCCGAGATCACACYACTGCACTCCAGCCTAGGCGACAGACGGAGACTCCCGTCTCCCAAAAAAAAAAAAAAAAAAAAAAAAAGTACTGAAAAATGCCCTGAGGCAAAGTGCACCTTCTTCATTAAAACATGAATTAAAAATGTCAAAATTAACTTATAACTGCTATCCCAAACTCCTATGTGAATTAAGAGGACAAATTGTGTGTGGTCTGATTATTATTATTTTTTATCAGMATGATAGGATATATTTTCCACAACACATTTATTACAGTTGGTGTAACAGTGAAAATATAAATGACACTACATTTCTGGAATTACATAAGAAGATTACATTAAGGAATATAATAAAAATCATTATCAGTATTAATAGAAATAGCAATATTCAGACATAATAACAAGGTCTCTGATCATCCATGAAATAGCAAATTGTTTAATTTTTGTGCTTCTAATTAAATTTCTTTCACGTATTCTTATAATTAAGAATACTTACTTTCTAATTCACCTTCAAAAGAAAGAAACTCTGAGAATATTTAACATATGGACCTGATCAATTAATCAAAGCATACTTTTGTGCCAACTTTCCATAGTTATTCACTACATGGYGCTTCAGTTCCCCCAGTATTGATCATGTTATAAGACTGTTGTAAGAATTTGTGAGCTTTTTGTAAAGTGTGTAGTGAGCTTAAGAGTTGCTCCAAACTCAAATGTTAGAAATGTTATATGTTAGAAATTGTCCTTATACATTATTATCTCTAATGTATGGAAAATTTGTAAAAAYGCATAAGATTGAGAGTGTTGGTAACCATTAAATATAAARTTATCATTGTTTTCCATGATAAACAATCATGGAAATAATAAAAATATATAACTAATATAAAGCATATGCTCATTTTTATTTTCCTATAAGGTGGAAAGTTTATAAATTGAAAACATGTTTTAAAATATGCCATACATGTATGAAGAATTTCAAATATAGACACAGTTCTTAATCTTTGACAGAGTAAGCGAATAGTAGAGTATTTTTTCTAATGAGAAATGGACAAATATACCATACATATATTTTTTTCCAGCAGAAATTGTGCAAAAGGAATAAAAAGCAGCGATTTGCCAACATTATGCATTACTAAGAATATTTTCATCTTATGAAATAAGTAAAAATTTAAAATATTTATTTATTTATTATTTTTGTAGAGACAGGGTCTGTGTTGTCCAGGATGGTTTTGAACTCCTGACTTTGAGTAATCTTCTTGCCTT
>NR30_Mmul_H1
ACTTGCACAAAATATTAGATAAAAATAATTTTTGAAATACTGTATTTTATGTATGTGTTTTTAACTTACAGCTAATAAGAAAATTCATTGACATATGTGACTATATCTCTTCTAGTTGATAAACAAAATGTGAAATGAAAGCTGCTCCCTGTGAAAGTAACTTGTATAGATTTTCATTTCACATCTAGCATTTATAAAACTTGGTATCTAATTGCCTTCTGTCACATTTCATTAGCTACGTCAGTCCATCTCAACACCATGCATCGCATGTCACAAGGATGTAATGCATCAGTAAAAAGAGAAAAGAGGATCTTATTTATATTGGCATCATATATTCACTTTGAATTGAGATACTCTSAGGTCAAGATCCAAGAAAAACATACAGAAGAAAATGGAGCAAGCCTCCGTCAATATTTTCTTTTGAAATTGTTCATAAATGTGCTAATACTTAAAATGAGTGGGTTTTAGTCACATTAAAACACCGATATTTCTGGCACCTCCTTCTCCACAGCAATCCTCATCCTCATCTGCAAATACATTAGAAATTGTATTAGACATATTTCCTCCTTGTTGACCAAATTTTGTTTCTTAATTAAGTTACAGACTACCTATTATATACAAATAAGAGAAATGAAATTAAAATAAACTTCCGTTTTATTTATCCATCAGTATCTTAAAGATTCAGATCAGCTCATTTTATGTCAAATGAAGCGTATTTGAGATCAAGGTTATTTTTTAAAGAATAAAATAAAGATTAATGATAGTTTGAATATGAAAATACCATAAAATTCTACAATTTTAGAGCAATTAAAATGTTATTGGCACATCCAAGTACTGTGTAATAGTTACGTTTGGTCAAAAACAATTAGAAATAAAGTTATCTAGGTGATGTGCTCCCAAATTGTACTTTGTATAAAACTTATTTATTTGATATATGTTTTAGATAATTTTTTTCTTTTTCTTTTYTTTTTTTTTGATTTTCTATTCAGGCAGGATCATAGCTTCTTTGAGGAGACAAGGAAACTGTGTCACAGTGTAACAAGAAGTTTAGGGAACAAAAATGGATTATTTTATCAGTACTCCACATAAGTCCATAACTTATACTTCCTTCCATATTATCTTTGGAAAGAGAAGATAAAAAACTCTCTTCAATTAAATTGATGCTTCAAATAAAAACTTTAGATATTTTAGTAAACATCTCAAAAGATACTAGAAAATCTCCCTTTGGAACTATTTTGAGAAAYGGCTAAGGACAGTGTTGAAAATATAATATTTGAATATCTTGCATAAATTCCAAAATGTGCTGACTGTCCTACCAAAATATCACTTGTCATGGAAGTGATGCCCTTTTTATTTAAGTGACTGCAAGCCAATACCAGAATCAGAAATGCATTAAGAATCAACCCAAATGTCCATCAATGACAGACTGGATTAAGAAAATGTGGCACAT
>NR30_Mmul_H2
ACTTGCACAAAATATTAGATAAAAATAATTTTTGAAATACTGTATTTTATGTATGTGTTTTTAACTTACAGCTAATAAGAAAATTCATTGACATATGTGACTATATCTCTTCTAGTTGATAAACAAAATGTGAAATGAAAGCTGCTCCCTGTGAAAGTAACTTGTATAGATTTTCATTTCACATCTAGCATTTATAAAACTTGGTATCTAATTGCCTTCTGTCACATTTCATTAGCTACGTCAGTCCATCTCAACACCATGCATCGCATGTCACAAGGATGTAATGCATCAGTAAAAAGAGAAAAGAGGATCTTATTTATATTGGCATCATATATTCACTTTGAATTGAGATACTCTSAGGTCAAGATCCAAGAAAAACATACAGAAGAAAATGGAGCAAGCCTCCGTCAATATTTTCTTTTGAAATTGTTCATAAATGTGCTAATACTTAAAATGAGTGGGTTTTAGTCACATTAAAACACCGATATTTCTGGCACCTCCTTCTCCACAGCAATCCTCATCCTCATCTGCAAATACATTAGAAATTGTATTAGACATATTTCCTCCTTGTTGACCAAATTTTGTTTCTTAATTAAGTTACAGACTACCTATTATATACAAATAAGAGAAATGAAATTAAAATAAACTTCCGTTTTATTTATCCATCAGTATCTTAAAGATTCAGATCAGCTCATTTTATGTCAAATGAAGCGTATTTGAGATCAAGGTTATTTTTTAAAGAATAAAATAAAGATTAATGATAGTTTGAATATGAAAATACCATAAAATTCTACAATTTTAGAGCAATTAAAATGTTATTGGCACATCCAAGTACTGTGTAATAGTTACGTTTGGTCAAAAACAATTAGAAATAAAGTTATCTAGGTGATGTGCTCCCAAATTGTACTTTGTATAAAACTTATTTATTTGATATATGTTTTAGATAATTTTTTTCTTTTTCTTTTYTTTTTTTTTGATTTTCTATTCAGGCAGGATCATAGCTTCTTTGAGGAGACAAGGAAACTGTGTCACAGTGTAACAAGAAGTTTAGGGAACAAAAATGGATTATTTTATCAGTACTCCACATAAGTCCATAACTTATACTTCCTTCCATATTATCTTTGGAAAGAGAAGATAAAAAACTCTCTTCAATTAAATTGATGCTTCAAATAAAAACTTTAGATATTTTAGTAAACATCTCAAAAGATACTAGAAAATCTCCCTTTGGAACTATTTTGAGAAAYGGCTAAGGACAGTGTTGAAAATATAATATTTGAATATCTTGCATAAATTCCAAAATGTGCTGACTGTCCTACCAAAATATCACTTGTCATGGAAGTGATGCCCTTTTTATTTAAGTGACTGCAAGCCAATACCAGAATCAGAAATGCATTAAGAATCAACCCAAATGTCCATCAATGACAGACTGGATTAAGAAAATGTGGCACAT
>NR31_Mmul_H1
TTCTAAGAGAACCCTATGGGCATCTTCATGCATTTTTTCATTGACTTYCTTATCATTAACGTAGCCTTAAAGTAGGCCCTCGCAGGCCAGAGGGTGGCTCTTCTGGGTCCTCACGATGTCAGGAGGACACGTGCATTGTCTTACTTAATCTTCTCAATACCCTGAGCGTGTATACTATTTAGCAGATGTGCAAGCATTTGACAGACAACAGTCTAAGGGGAGCATTCCTTCAACATTAAAAAYGACTCCTGCTCACCCACAACAGGTTTCGCGGTCATGGGTGTGCTAGACCCTCTGGTCAGGGTTTGCGTGCTGTGGATCTGAAGATACTTTATGCTGGTGATCTGGGCTACTGCTTATAATTTCACCACTGGACGATGCAACGTTGCTACCATGGACAGGCTGGGGTGAGCCAGAACTGGCACGATTGTGTGCAATTGAGAMGGCGACTATCTCGTCTGTAAAATGGGACRATGACATCTTGCTTACTGTAAAACTTTAAGACCTAGTATCGGTTGCTGCTATGCATAGAGGAATACAGAGTCGGYATAAAAAGATGCAGATTGTGTGTGTGGCRGAAATCCATAGGCRAGCTGTTAACCCCCTGGTCCAGAAAGTCTTGGCCTAATTCTTCACAAGATTGCACTATATTCCACTGACTCCATTTTCTGCTCAAGGTCTTCCTTTGAATTGGATCGACTGATGAGACCTGCTTTTCCTTCCGGTTTTGCACTATTTCCTTGAGAATGACACGATTGCCAAAAATACGGTCATGCAGCTCCTCCCGGCCCTTGTYGTGCTTTGTCCTTCTCCGGTTCAGGCAGGTGCACTGATTGGCGTTCGCTGAGGGCTGAYGCGAGGTTTCAGCTCATTTCAGTTTCAGMAAATTGGTGGGAACAGAAAGGCTGAGGGTTRCCATGGAAATGGTCACAGCCTCTCTCAGAACTACCAGAAATACTGCAGTATTTGAAGCAGTGTGGATTTCGCCACCAGGCTTTGGAAATAAGACACATTCTGAAAGCTCTTGACAGGCTTCATAACGGTACAATGAGGAGACGGTCATTTGTTTTCATTTCGGGAAGGAAGTTCCTGAACAATGTGCCCACTTATGATATTTTATTTTCTTGGGAAGAAAAATGAGTTAGGAGAAAAATCTGTCTGTTGTCATCCATTGAAGCACATTATCTCTTTCTTTCTTAACCAAGACAAAAAAAGAAATCACGGTAACAATCCAAAATAATTATCATCCCAAACGTACTTGTATTTGGCTTTGGGATTTGTTTTTGTAYGTGCATCTTAATATGTGCCTGAAGTTCTGTCTGAAATTTCACTTCTTACCAAATAAAGAAGGCTCACCAGGAAGCCAGGCAAGAACAGGAGAAGCCGAGAAGCCCTCAGACTCCTCCATCCTGCCTCCTTCCAAAGGCTCCTTCCAAAGGCTCCTTCCAAAGGCTCCTTCCAAAGGCTGCCAGCCCCAAGCCAGCAGCAGGCATCTCCTTCCAGACCCAAGCCAMGCAAGCAGGAGCGCTTGACCTCACGCTCTCCTCTCGCAAATGTCCCAACTCTGCTTCAGAGGAGAAACAGAAGAATAAACCGACTGTGAGATGCAAACAACGAATGCAAACCAAGGGAACGCCGTGAATGAAAACGCAAAAGCGAGATTCGCTCCAGGAATTTCATGCCACAGGACGGTCGACGGCTGGAAACAGGGGKTTTATTTTCTGACCACCACATCCCGACGCGAGCAACCCTGGGGGGCACTTTAGCTCTCCACCCAGACTTTAATGGGCGCCAACACGTGTACAATAAATGGTGGCTCTTTGACATTCAATTTCAACTCAGCTTTTAAACTGGCATTAATGGCAGCTGATGTCATTTGTTTCTCACCTTAGGTTTTTTTTTTTTTTTTMATTTKTAAGTTTTAACCACTTAAAAATGAGGCATTTGTAGATCATAGCATCTAGGAGTTAATATGAAGTTTGAAAGCCTTTTTACGGGTAACATTTACTTAAATATTTTGCGCATTACTCATATTCCATTTTTTGTTCATGTATTTAGATTATTTAATAGAAAGAGTTTATTCAATGTTTACCTCCCATAGTTTACTTTGGAATATCTCAGGACCCTTATATCTGGTCATATGCTGCTTATTTTCTTTTAAAATGGTATTTATAAATTATTTTGTTACTTTTAACAAAACTGAAATGAATTAATTGCATCAGTTTTTGCATATATATGCATATCAATACACATAGTTAGAGGATTATTTATCATATGCGTGGAAGGCATTTCTCATACATTTGTGAGGTTCATTCATGACCTGGAATGTGTAAACAGAATGGACTGATAAGGCTCTGGGTTTCTACGCCCCAATAACTGGACTTTTTCACAAATTAGTAGCAGATTTGATTAGATGCCCACTGAATGCAGGCAGTCGCCAAATGGTTTTTGGGATGGTGACTTTATTTGTGTTCCTGTATCATAACCCTCCTTTCTTTGGCAAACTGTGTAGAATTGGGGGCGGGTGATCCACTGGACAGGCGCGGGCTTGGGGCGGTGCTGAGATGACCCTGCAAGTCCAGCAAGTCTCAGAGTGGGTAGATCCCGTTTCAGGAGATGACGGTTAAATCTGCCTGAGGATGACGTCTTCACGGGAGCCTCTGCACCAGCCTCGAGGAGTTTTCTTTTTCAAAGGTCCTTTCCTCCACATGTTATTTGTCTGTTTAGGGGACAGCAGGGAGGAGAACTCTCTAAGCCCTGCACGGGACCTATTGCCTGAAGCATTGTCAGTCCCCAATCCTCTGGTGCTATAGAGAGGAAAGAGTAAGATAATGCAACTTTGAGGTTCGAACTTTGTGTCTGGTAGGAAAAAATAGGTTTCTTAATATATGTGATTGTAATGGCAAACAAGGCTTTTAAATTCATGTGCATATAAGATAAATTTTAAACATTCTTACAGGGTTTTCATGAAATATCATATTCACATATTTCATCAGTTCAGTACAAAATGCAGAAATGTCTATTGTATAAAATGGGAGATTTAATCACGACCATGTTAGGGATCTTCCCAGTGGCCCCTGGGAACACAGAGCCCCAGAGTGGAGGCAGGCTTAGACTGCCATCTGTTTCAGCGTCCCCGTTTCAATGCTCCTAGTGATGGATTCCTGTTCAAGACATAGAAGCAGGTAACAAATCTAGACTGATAATAAATGGAAGCTGCAACCATAAAACCCCAGTGCAGATACAAGAGACTCTCACTGCGTCTGGCGGTGCCTCGTTACCTTGTCAGTGTCAGGATGTGGCTCCAGATTTCCTGCTGCAATGAAATTATATTGGGGCTATCGCTGGAGCACAGGGCAGGCCAGTCACAGGAGGGTGGGGGCTTGAAGGGGGGCCCGTGCTGCCAGATGTTCTACTGGAGTCTGTCTCTTTTAAACTTGCTTCACCAAAAACCCTCCCCTACCGATTTCTAACATCCCCATTGCTTTAAGGAAATGCGCTTGGAAACCGCTCTTAATTTGGCTGYGCTTGTTGCCAACGGTCTTTTGTCTTGTCTTCCTAACCTCTGCAGAGGGGAGCTGGTGAGCAGAAGGATCTGATTTCAGCCAAACATGTGTTTCGCCGTATTGAAATGTGCGCTGCTTAACAGAGTAAACACCAATACATCTGAGGGCCGGGAGACTGAATTAACTGATTAGTATCAAAGAGTGCTGGGGCCGTAAACGGTAACTGGCCACTTTCTGAGAAAAGTAGAACTCCTTGAAGACAAGGCCTTCCATTCTCATTAGCCCCTCACAACCAGAAACCATCGTTTAGCCTCACCAGGCCAAGAGAGTAAACGATTCTCCAATTTTGTATTCCTTTTCTTTGGATAGGAAAAGTGGGTTGAGCTAATTACAAATTGTAAAAAATGAGTAAGTAAAATGCTTATGATACATTTTGCCTATGCTTTACGTTTCTCTTTGACTTTTCAACAAGGTAAGAGTAGGATCCAATGTCACAAAGAGAAAGGTCACCTACAATTAAGTAAATGTTTTAAAAAATACAAAAAATGAGGGAAGCTAATAGTCTACATAGGTTTGAAATATATGAGAAATTAAAGCTGTTTTATTTAAGAAGCAAAGCTTGGATCAATCTTCCAGGCAAAGATAAAGGAGAGGGACTCTTACCCAGATTTTTTTTTTAATATTAAAATGTGTGAATCTGTACATTCTGCAGAGGTACCTGCAATTTTAGTATTGAAACATACTAAATATGGGAGTAATAATCAACATGAGTCCTCCCTCATTTCAGTTTTCCAGAGACCACGTGAGTTCTGCTGATAATCCTGAAAACGATTAGCTCTCTTCTCCAATGCTGGATGGAGACTGCCTCATCCCTTCCTTCTTGCTTCTAACGATGGATCAGATCCCCAGGTTCGAAGTCCCTAGATGTGCTTTCTGATCCTGGTTATTCTTTGTCAGCCTTCAAAGCCAAAGCCTTACTGACATGCAGGTCCAAGGAAAAGTTTCTTTCCTCACTGTGTCTTCTTGCCTATGTTTAYAAACACATACACACGTAAACACAAGAGCTCTGCATTTATAACCACATACACATGTAAACACAAGAGCTCTGCATTTATAACCACATACACACATACACATATGAGCTCTGCATTTATAACCACATACACACATACAC
>NR31_Mmul_H2
TTCTAAGAGAACCCTATGGGCATCTTCATGCATTTTTTCATTGACTTYCTTATCATTAACGTAGCCTTAAAGTAGGCCCTCGCAGGCCAGAGGGTGGCTCTTCTGGGTCCTCACGATGTCAGGAGGACACGTGCATTGTCTTACTTAATCTTCTCAATACCCTGAGCGTGTATACTATTTAGCAGATGTGCAAGCATTTGACAGACAACAGTCTAAGGGGAGCATTCCTTCAACATTAAAAAYGACTCCTGCTCACCCACAACAGGTTTCGCGGTCATGGGTGTGCTAGACCCTCTGGTCAGGGTTTGCGTGCTGTGGATCTGAAGATACTTTATGCTGGTGATCTGGGCTACTGCTTATAATTTCACCACTGGACGATGCAACGTTGCTACCATGGACAGGCTGGGGTGAGCCAGAACTGGCACGATTGTGTGCAATTGAGAMGGCGACTATCTCATCTGTAAAATGGGACRATGACATCTTGCTCACTGTAAAACTCTAAGACCTAGTATGGGTTGCTGCTATGCATAGAGGAATACAGAGTCGGYATAAAAAGATGCAGATTGTGTGTGTGGCRGAAATCCATAGGCRAGCTGTTAACCCCCTGGTCCAGAAAGTCTTGGCCTAATTCTTCACAAGATTGCACTATATTCCACTGACTCCATTTTCTGCTCAAGGTCTTCCTTTGAATTGGATCGACTGATGAGACCTGCTTTTCCTTCCGGTTTTGCACTATTTCCTTGAGAATGACACGATTGCCAAAAATACGGTCATGCAGCTCCTCCCGGCCCTTGTYGTGCTTTGTCCTTCTCCGGTTCAGGCAGGTGCACTGATTGGCGTTCGCTGAGGGCTGAYGCGAGGTTTCAGCTCATTTCAGTTTCAGMAAATTGGTGGGAACAGAAAGGCTGAGGGTTRCCATGGAAATGGTCACAGCCTCTCTCAGAACTACCAGAAATACTGCAGTATTTGAAGCAGTGTGGATTTCGCCACCAGGCTTTGGAAATAAGACACATTCTGAAAGCTCTTGACAGGCTTCATAACGGTACAATGAGGAGACGGTCATTTGTTTTCATTTCGGGAAGGAAGTTCCTGAACAATGTGCCCACTTATGATATTTTATTTTCTTGGGAAGAAAAATGAGTTAGGAGAAAAATCTGTCTGTTGTCATCCATTGAAGCACATTATCTCTTTCTTTCTTAACCAAGACAAAAAAAGAAATCACGGTAACAATCCAAAATAATTATCATCCCAAACGTACTTGTATTTGGCTTTGGGATTTGTTTTTGTAYGTGCATCTTAATATGTGCCTGAAGTTCTGTCTGAAATTTCACTTCTTACCAAATAAAGAAGGCTCACCAGGAAGCCAGGCAAGAACAGGAGAAGCCGAGAAGCCCTCAGACTCCTCCATCCTGCCTCCTTCCAAAGGCTCCTTCCAAAGGCTCCTTCCAAAGGCTCCTTCCAAAGGCTGCCAGCCCCAAGCCAGCAGCAGGCATCTCCTTCCAGACCCAAGCCAMGCAAGCAGGAGCGCTTGACCTCACGCTCTCCTCTCGCAAATGTCCCAACTCTGCTTCAGAGGAGAAACAGAAGAATAAACCGACTGTGAGATGCAAACAACGAATGCAAACCAAGGGAACGCCGTGAATGAAAACGCAAAAGCGAGATTCGCTCCAGGAATTTCATGCCACAGGACGGTCGACGGCTGGAAACAGGGGKTTTATTTTCTGACCACCACATCCCGACGCGAGCAACCCTGGGGGGCACTTTAGCTCTCCACCCAGACTTTAATGGGCGCCAACACGTGTACAATAAATGGTGGCTCTTTGACATTCAATTTCAACTCAGCTTTTAAACTGGCATTAATGGCAGCTGATGTCATTTGTTTCTCACCTTAGGTTTTTTTTTTTTTTTTMATTTKTAAGTTTTAACCACTTAAAAATGAGGCATTTGTAGATCATAGCATCTAGGAGTTAATATGAAGTTTGAAAGCCTTTTTACGGGTAACATTTACTTAAATATTTTGCGCATTACTCATATTCCATTTTTTGTTCATGTATTTAGATTATTTAATAGAAAGAGTTTATTCAATGTTTACCTCCCATAGTTTACTTTGGAATATCTCAGGACCCTTATATCTGGTCATATGCTGCTTATTTTCTTTTAAAATGGTATTTATAAATTATTTTGTTACTTTTAACAAAACTGAAATGAATTAATTGCATCAGTTTTTGCATATATATGCATATCAATACACATAGTTAGAGGATTATTTATCATATGCGTGGAAGGCATTTCTCATACATTTGTGAGGTTCATTCATGACCTGGAATGTGTAAACAGAATGGACTGATAAGGCTCTGGGTTTCTACGCCCCAATAACTGGACTTTTTCACAAATTAGTAGCAGATTTGATTAGATGCCCACTGAATGCAGGCAGTCGCCAAATGGTTTTTGGGATGGTGACTTTATTTGTGTTCCTGTATCATAACCCTCCTTTCTTTGGCAAACTGTGTAGAATTGGGGGCGGGTGATCCACTGGACAGGCGCGGGCTTGGGGCGGTGCTGAGATGACCCTGCAAGTCCAGCAAGTCTCAGAGTGGGTAGATCCCGTTTCAGGAGATGACGGTTAAATCTGCCTGAGGATGACGTCTTCACGGGAGCCTCTGCACCAGCCTCGAGGAGTTTTCTTTTTCAAAGGTCCTTTCCTCCACATGTTATTTGTCTGTTTAGGGGACAGCAGGGAGGAGAACTCTCTAAGCCCTGCACGGGACCTATTGCCTGAAGCATTGTCAGTCCCCAATCCTCTGGTGCTATAGAGAGGAAAGAGTAAGATAATGCAACTTTGAGGTTCGAACTTTGTGTCTGGTAGGAAAAAATAGGTTTCTTAATATATGTGATTGTAATGGCAAACAAGGCTTTTAAATTCATGTGCATATAAGATAAATTTTAAACATTCTTACAGGGTTTTCATGAAATATCATATTCACATATTTCATCAGTTCAGTACAAAATGCAGAAATGTCTATTGTATAAAATGGGAGATTTAATCACGACCATGTTAGGGATCTTCCCAGTGGCCCCTGGGAACACAGAGCCCCAGAGTGGAGGCAGGCTTAGACTGCCATCTGTTTCAGCGTCCCCGTTTCAATGCTCCTAGTGATGGATTCCTGTTCAAGACATAGAAGCAGGTAACAAATCTAGACTGATAATAAATGGAAGCTGCAACCATAAAACCCCAGTGCAGATACAAGAGACTCTCACTGCGTCTGGCGGTGCCTCGTTACCTTGTCAGTGTCAGGATGTGGCTCCAGATTTCCTGCTGCAATGAAATTATATTGGGGCTATCGCTGGAGCACAGGGCAGGCCAGTCACAGGAGGGTGGGGGCTTGAAGGGGGGCCCGTGCTGCCAGATGTTCTACTGGAGTCTGTCTCTTTTAAACTTGCTTCACCAAAAACCCTCCCCTACCGATTTCTAACATCCCCATTGCTTTAAGGAAATGCGCTTGGAAACCGCTCTTAATTTGGCTGYGCTTGTTGCCAACGGTCTTTTGTCTTGTCTTCCTAACCTCTGCAGAGGGGAGCTGGTGAGCAGAAGGATCTGATTTCAGCCAAACATGTGTTTCGCCGTATTGAAATGTGCGCTGCTTAACAGAGTAAACACCAATACATCTGAGGGCCGGGAGACTGAATTAACTGATTAGTATCAAAGAGTGCTGGGGCCGTAAACGGTAACTGGCCACTTTCTGAGAAAAGTAGAACTCCTTGAAGACAAGGCCTTCCATTCTCATTAGCCCCTCACAACCAGAAACCATCGTTTAGCCTCACCAGGCCAAGAGAGTAAACGATTCTCCAATTTTGTATTCCTTTTCTTTGGATAGGAAAAGTGGGTTGAGCTAATTACAAATTGTAAAAAATGAGTAAGTAAAATGCTTATGATACATTTTGCCTATGCTTTACGTTTCTCTTTGACTTTTCAACAAGGTAAGAGTAGGATCCAATGTCACAAAGAGAAAGGTCACCTACAATTAAGTAAATGTTTTAAAAAATACAAAAAATGAGGGAAGCTAATAGTCTACATAGGTTTGAAATATATGAGAAATTAAAGCTGTTTTATTTAAGAAGCAAAGCTTGGATCAATCTTCCAGGCAAAGATAAAGGAGAGGGACTCTTACCCAGATTTTTTTTTTAATATTAAAATGTGTGAATCTGTACATTCTGCAGAGGTACCTGCAATTTTAGTATTGAAACATACTAAATATGGGAGTAATAATCAACATGAGTCCTCCCTCATTTCAGTTTTCCAGAGACCACGTGAGTTCTGCTGATAATCCTGAAAACGATTAGCTCTCTTCTCCAATGCTGGATGGAGACTGCCTCATCCCTTCCTTCTTGCTTCTAACGATGGATCAGATCCCCAGGTTCGAAGTCCCTAGATGTGCTTTCTGATCCTGGTTATTCTTTGTCAGCCTTCAAAGCCAAAGCCTTACTGACATGCAGGTCCAAGGAAAAGTTTCTTTCCTCACTGTGTCTTCTTGCCTATGTTTAYAAACACATACACACGTAAACACAAGAGCTCTGCATTTATAACCACATACACATGTAAACACAAGAGCTCTGCATTTATAACCACATACACACATACACATATGAGCTCTGCATTTATAACCACATACACACATACAC
>NR32_Mmul_H1
TTGACCTCCTTTGCTACCTTTGACATTGATCTATTCTTGAGATTGTAGCTATAGGCTTTATGTTTGAACCTGAGATTAAAGTTGGATATAAAAGTCACTATAATGTCTCTGCCTATAACTTGATGGGCTGCTATTGCAGTCCTTTGTACTAATCAGAGTGGCCACTGAAAAGTCCATTTGGAAAAGAAGATCTTCCGGGACTTGAGTTGCGATAAAACCGTTGCAGAAGGTTGAGGGGAAAGGGGGAAGAAAAAGAACGGTTGTGACACTAAAGACCATTCCTGAATTATAGAAGGAAATCAGAGGGAGTTGCTAAAAATAGCCACAAGCAGTCTGTATTTGATATTGGTTCATCCAATACATTCAGCTAGAAACGACGAAATCATTATTTTTCTCCTCTCCTTGTGGGTCTTACTAAGATGCCTCAACGTGTTTCATTTCCATTACTCTTTTCCCGTCTGCTTGCTTTACCACCAGCAAGCTTTTTTATTCTACATCTCGTCCCCAATTTAGTTGGGAATATTTACATTTCTCTGCGCTTAATAGTAATTTTCTACATTCTCCTGTGTCCTTCGTGGCTTTTCACCGTAATGAGTACTTTGCAAAAGGTAATGAATTTCTGACTTTTTTGTTCTTGCTGTCTCTCTTTCATTTTGTCCTCCTCTCCCCCTTTTTCCTGGGACTATTCTTGAGTTATGCAGAATAAAGGAAAAACTACATAATGAAGAATGTAATGCCAGTAGGAAAATACAATTGTGCCTTCCAGGTACTAAAAGAGGAGAGAGGAAGACGGCACAGCACAGCTGATAAYGTGGGTGCCCTGCCTCTCCTGTAAAGGGGATGTTTTCTCTAGCTAATTTCTACTTAGAAACAAAAGATTTTTCAGAGAATGGGGAGAGAGAATGGGGAGAGAATGATGCTCCAATTTGCATTTCTGCTCACATAATACCCATGTTCAGTTGCCTAGAGAAAGGTTCTTTTTTTCCCTTCTTTCAGATGGAAGCACCTGTTTAAAAATACTTGAATCAAATTTTATTCACAATTACTGTTTTTCTCAAACCTGTCTCTGATTGCCAAAGAAATGCATTCTGAAATCTATTGGCTATTTTTTTTTTCAAGTCTGCACTAAATAACTTACAGTAGYATGGCATAGTAAGAAAGAAAGTTGTTTCAGGAACTGAAGATATAGGGTTATAATCTAA
>NR32_Mmul_H2
TTGACCTCCTTTGCTACCTTTGACATTGATCTATTCTTGAGATTGTAGCTATAGGCTTTATGTTTGAACCTGAGATTAAAGTTGGATATAAAAGTCACTATAATGTCTCTGCCTATAACTTGATGGGCTGCTATTGCAGTCCTTTGTACTAATCAGAGTGGCCACTGAAAAGTCCATTTGGAAAAGAAGATCTTCCGGGACTTGAGTTGCGATAAAACCGTTGCAGAAGGTTGAGGGGAAAGGGGGAAGAAAAAGAACGGTTGTGACACTAAAGACCATTCCTGAATTATAGAAGGAAATCAGAGGGAGTTGCTAAAAATAGCCACAAGCAGTCTGTATTTGATATTGGTTCATCCAATACATTCAGCTAGAAACGACGAAATCATTATTTTTCTCCTCTCCTTGTGGGTCTTACTAAGATGCCTCAACGTGTTTCATTTCCATTACTCTTTTCCCGTCTGCTTGCTTTACCACCAGCAAGCTTTTTTATTCTACATCTCGTCCCCAATTTAGTTGGGAATATTTACATTTCTCTGCGCTTAATAGTAATTTTCTACATTCTCCTGTGTCCTTCGTGGCTTTTCACCGTAATGAGTACTTTGCAAAAGGTAATGAATTTCTGACTTTTTTGTTCTTGCTGTCTCTCTTTCATTTTGTCCTCCTCTCCCCCTTTTTCCTGGGACTATTCTTGAGTTATGCAGAATAAAGGAAAAACTACATAATGAAGAATGTAATGCCAGTAGGAAAATACAATTGTGCCTTCCAGGTACTAAAAGAGGAGAGAGGAAGACGGCACAGCACAGCTGATAAYGTGGGTGCCCTGCCTCTCCTGTAAAGGGGATGTTTTCTCTAGCTAATTTCTACTTAGAAACAAAAGATTTTTCAGAGAATGGGGAGAGAGAATGGGGACTGAATGATGCTCCAATTTGCATTTCTGCTCACATAATACCCATGTTCAGTTGCCTAGAGAAAGGTTCTTTTTTTCCCTTCTTTCAGATGGAAGCACCTGTTTAAAAATACTTGAATCAAATTTTATTCACAATTACTGTTTTTCTCAAACCTGTCTCTGATTGCCAAAGAAATGCATTCTGAAATCTATTGGCTATTTTTTTTTTCAAGTCTGCACTAAATAACTTACAGTAGYATGGCATAGTAAGAAAGAAAGTTGTTTCAGGAACTGAAGATATAGGGTTATAATCTAA
>NR33_Mmul_H1
ATTACTGGACTGAAATATACAGTAGTTTGAGCACTTGGCCAATTCATGCACTACAGAATGCTATTACAGCACATATTATTCTATTTATATTCTATTGCCTTGCATTTTTTCTTTTATGCACCTCTGATTTGAATATAATTTTCTTTAAATTACAAAGGAAATAATTTATCTTTTGATAAATACACTTTATTCTTCCTAGATATTGATCATTTCAGTTATCCCAATTGAATTTTCACTAAATTAATTTCAGTCTCTTGAAAGGAGGGGCCTTAGATTCTTTATAAAAGTTCAGTATAGATGATTTTTCTACTCACTAAAATATGATAATCTGCTAGTACATGTATGCTAATCTACAAAAAGACCAAATTAATTTCCTATTTGAAAATATAAGAAACATAACAAATTTAATGAAATGCAAAAAATAAGGCTTAATACCTTAGGGCACAAATTTAATTTATTTCAGGTTTACCCAGCAGTGCTACAATTCTGTTGATGAAAGGTGAGGCTAAACTTTGAAGATACAGTTACAGTAAATAAAATTGAGAAAAGGAGAAAAAAAGCCAAGTGAAGAGGAGAGAGGGTGAAAAAATACCAGTAATTCTATGTATTTGGCTATCTCCTAATTTAGATTCATGGTTCTCAAACTTAGAAATCATTGGAGGGTCATTTTAAGTATTCAATTACATGGGCTGTATACACGGACATTCTGACTCAGTGTGCTATGGTGAGGGCCTGGGAACCTGTGTTTTTGACAAACACACTTGAGAATTCTGATGGAGAAACTTAAATGTTGCATTGGCAAAACAAATTTCTACAGTTCATATATGAACTCCAACTGAATTATATAAATTACATAAATTAGTATTCTAACTTTTGAAAAGGTAGTAAAAGGTATTCAAGAAATAATTGCCTAACTGAATCTCAATTCTACRTGCTTGATTTGCCAAATTCTTCAGTGGAAAATAGAAGAAATAAAACAAAACAAATGAGAGAGAGAAATGCACTCCTTTGCTTAAAAAGCAGGGTGAAACATGAAACACCTTTTTCTCATCTTAGTGACTTCTGTCTAAGACTCAATCCCTTATAAATTGCGGTTGTACTGTAATTGATTTCATTCTTAGCAAAATATCAAATCCTCTTGGGGAAAAACAAAGGAAAGTGAGATTAGCTAAGGAAACAGGAAAAAAACATTCTATTTCAATGATTAAAATTTATGCCTCAGGAATTAAGCAGGCTTGATGCTTTCCTGGATTTACAGCATTTCATTTGTTACTGCCATTAGCTTTAACTGCTTTGGGAAAATTTAACAACAGAGCTATAGCATGGCTTACAACCATCATGAGCTTCAAAGTTTCAAGAGCATGCGAAACATTTCCTTGCAAACTCTAATAGGATTACATGGATAACTTCCTTGAATATTTATTTCCACTACAAATCAGGTAGGATACATTTAACGACATATTTAAAATGTTGTCATCTTATGGCTGAAGACAATGACAGAAACGTGTACATTTTTAAAAAATGAATTGCAAGCTTTAAAACTTTCTTGAAAATGGGAAGCTATTTCCAATACGCATAGTGTCTTCATTCAACAAATTGAAAAGCAAAATTTATGAAATAATAATATTGCATACCAGTTTAGCAATGAATTCAGAAAAATGAGATTAAACACAATCATATAAGCATAAATCTAAAGTGGCCTTCCCAATATTTCACAATATTTGCTATGAAACATTTTTCACTTGTGAAATGGCAATTATGATACACAGTAGGAATGCTATCTCTCTCAACACTCATGCATAAAAAATACACTGCTAATGCATAATTAATGCAAATAATGAAATTGGAACAAGATCCCAGGCCTTGTTCAGATTAATGCCAATTGCCTGAATTGTACATGTTCTAATAATTTATATCAGATTTTGACTGAATTTCTTTAATATTTTCCTACATAAACATTTTTAATGTAAAAAATGATGACATATTTTAAATGCAGGCATTTAAGTGTGTGTGTGTATGCGTGTGTGTGTGTGTTTGTGTGTAATTTTAAAGTCTGAAAACTTGCTAGAGTTTACAGTCTGCCTGGAGGTGACTTGAATAAAGTTGTTAACTAATGAAAAAGGTAGTTSTTAATGTGAATCTGTGTATGCTCATCACTCTCCTGAAGGACATTTATTCAACTTGAGTTTCAAAACTAATTGGAAGTCATGATAGGTTGATAAATATTGGAAATAAGGCTAATATTGCCATAGCATTTATTACTATTTCATTAATTTTGTAGTGAAGAAATATCTGAACGTTCTTTCTCTGTAAATAGTACATTTCTCATTACATGAGTGAACCACAATATTTATGGAAAAYTGGTCAGCATTTGAATAGCATCCTCATGACTTTATAATTAAAATCTTGCTCATAATTAAAAATGGAACAACCATTATTTAAGAATTGTAATGTAAAGAAAGAGTTATTCTAACAAAATAGAATAAAATGTTTTTAAAAACAGAACTGTGGTTTATAATGCATATTTTTACTTTTTCCTTTTACTAAATTTGACTTCTAAAWGACATATTTATTCATTTATTTAGCTGCTGTTTAACTGTCCACTTGTGTTAGTCAGCTTTGTTGCTAAACAAACAAGCCATGTTTGTTTTATAATAATATTTATTCCCTGCCTCAGTGTGTGCTGGTGACTGTAGGTTATCTGTGGCTACTGTGGCTTTGATTCATTCAGGTCRGCTGTGCTCCACAGTTCTTCCGTTTTAAGACCAAGGCTAAAAGACAGGACCACTTAGGACATGCCCCTTCTTTTGGCAGTGGGAATTAGCAATAGATTAAGAAAACTCTACGATCATATTTCAAGCCTCTCCTCAGATGGGATGGATGTATATCAAATTGACTTATATTTCATGAAGCAAAGTATGTCACAAATTAAGCCAATACTGAAAGAATGTGATATGTACTCCTGAGGTGGGGGGTAGGATAAAGGCATGTGGATGTGTGTTTGCAAACACTAATCAATCTACCATATCACTGTGGGGTCTTTTACATGGCCGTTTCCCTAAAGAGAGTTTCAGCGTAGAATAGGTGGTTTCCAAGCAGACATGTATTATTCGAAAAAGCCTCCCTTTAGATTCATCCTATCATACTATTTGTATTCYGGACATGTTTATTTTAGAAAAATTTAAATCTTATGTCTGTCTGTGATTTTATTTAAGCTATATCTTCTACCAWATTCCCCATTGTAAATGCTTTCTGATGCTGATTCAGATTGTGTTTTCATAAATTATTGTAATTCTATACATGGGAGACATCTCAAATTTAGAATCTTTACCAGAGAAAAATCAAACCTGATTTATGAGGATGAAAACTTAKGCATTGTCACAATGTTAGAGGAAAGCTGAGAGACATTAGATCACTTCTGACTCAGTCTCTTTTTGCTGCTCCAGGATGAGATATTTTGCTGCCTTCACGCCAGCTATTGCATCCCACCTCACCCACACCAGACAGCTTGAACAGAATCTTTTCAGACTTCCTTCAAGGGGTAGTATGGTTAAGCTAATCACRGTTGTTCTGTGTGTTGGCATCCAGGTAGAGCTACAAGTAATAACACTTTGTCTAGGGTCATTAACTGTAAGGGGATCTGATAACTTTAATGTAATGCAATAAATCATTGTTTACTCATTAGAGATTACTGCTGATACTTTTTACGAGGAAATGAGAAACCAGGATTCCACCAGAGCTTCTGTTTCCAACATGGGTCCAAAGCAACATAATCTTGTCCAGCTCTACGTGATAAACCCTGCTTCATTCTCCCTTGTTCCTTGATGAGTCCACACTTCTGCTTCTTAGTGTGTTTATTCCGTTTAAATTACGAAGATTACACCCATGTTTCTTGCTTTATTTTACTTAAATTAACAAAATTCTAGAAGTAATTGAAAGATATATCATGTTATCCATTAAATCTGATGAACATCAATTTAATAAAAGGAATATTTCAGCCCCTTCTCTGGGTTACAAACTCAGCTAGTAACTATTGTCCTTTATTTTGGCTTTTGTAAAGATCTTGATATTGATGACTCAATCACCCATTGTTGTAAGAAATTCTGCCTCTACTCTTTTTACAAAGTTGTAGGGCTGGCTCTCACACACTGGACACAGTCATGGGAAAGGGATTTGTACCAAATTCTACATACGTAAACTTTAATGATGCCAAGTAGACTTGCCAGAGTCTTATAGATTACCAAGAAATTTAGATTATCAAATTATGTTAGTTATGGATTGCTCCTTCTTTCAAGTTCATTTTGTTAATTTATTCAAATATATCTCTAATTGCCCCATAGATAATTTTTTTGATCTTAATTTTTTGGTCTTTCTACCTCTYCATATATTACACGTATATTCATAAAACCTACAATTATACATATTTTTGTTTTTCACAACTTAAAATTATCAATAATATCCATTTCATTTAAGTTGATGGTCATCAAGTATTTTAAATAAAATTTCACCCCATGACATTGATTTTTTTTTTAATTTTAGAGGAATAAACGATCGTGTTCACAAAAATGTCACCAAATATTTTATTTTTGTTTTATTTATGTCTTCCTAAACAGTTAAAAGGACTTAATAAAAGTGATTAATGCTTGGTAAAAATCTTAAAAATTAATTAATACAATGGAAACATAAATGTCATACTGACTCTTTTGAAAGTTATTAAGGTTAAATATATTTCTTATATCAAATTATCAAGGAAAAGCCAATTYAAACAATAAAATAGTTTTCCAGACTTCCTTCATGGCTAAAGAGAGAATGTTTCATCTGCCTTTAGCCAGCTTCATTGGAGTTGCCCTCATTTCTTGCAAACACAGATCCACAAGGAGACAAATATTGATTTCTGTATTATAGAGTCTAGTTTTTTCTTCTTCTGACCCAGGTCAGCAGGTTTTTTTTAGATATGATAGCTGTGGGAATACAGTTGTTCAAAGCTCGACCTTAGGACTCCTTATGAAGGACTTTTAGGTAGCACTTCTTGCAACTAGGTTTTAATAACACCCCTGAAACAAAGTCCAAGGCACTAATGCCACCAACAAAAAGAGTTAAACCTTTTTAGACTGAAGTCTACTCTCTGTTTGTCTCTATGCTACTCCATGTCTCCCACAGTCCTGGGAATCCAAGTTTCAAGAGGTTGTGCTGTTTCCTATTCAACTGTGGGAGCTCCACATGGTGCTACAGGGGATAACCAAGTGATATAGCCAGGTCTGGACCATGAAACCCTTTACTCTTCCGTAGGAGGAATATGAAGACTCGTTCTTAAAATCCCTATAGTTGGATCTCTTTTTCCTTCATTCTGTGTCCGTCAGTCACCATTCTCTAAAAATTGTTGAATGTTTCCTCCAARTTGTACTAGTTTTCTATTGTTGAATAACAAATTACCACAAATTTAGCAGCCTATATTGCCACTCRTTTATTGTCTCACAGTTTCTATTGGCAGTGAAGCTTTTGCTCAGAGACCCATACACTGAAATCAAGATGTTCACCGGGGCTGCAACTTCATCTGKAGCTTGGCATCGTCTTCCAAGACTATGCAGGTTGTT
>NR33_Mmul_H2
ATTACTGGACTGAAATATACAGTAGTTTGAGCACTTGGCCAATTCATGCACTACAGAATGCTATTACAGCACATATTATTCTATTTATATTCTATTGCCTTGCATTTTTTCTTTTATGCACCTCTGATTTGAATATAATTTTCTTTAAATTACAAAGGAAATAATTTATCTTTTGATAAATACACTTTATTCTTCCTAGATATTGATCATTTCAGTTATCCCAATTGAATTTTCACTAAATTAATTTCAGTCTCTTGAAAGGAGGGGCCTTAGATTCTTTATAAAAGTTCAGTATAGATGATTTTTCTACTCACTAAAATATGATAATCTGCTAGTACATGTATGCTAATCTACAAAAAGACCAAATTAATTTCCTATTTGAAAATATAAGAAACATAACAAATTTAATGAAATGCAAAAAATAAGGCTTAATACCTTAGGGCACAAATTTAATTTATTTCAGGTTTACCCAGCAGTGCTACAATTCTGTTGATGAAAGGTGAGGCTAAACTTTGAAGATACAGTTACAGTAAATAAAATTGAGAAAAGGAGAAAAAAAGCCAAGTGAAGAGGAGAGAGGGTGAAAAAATACCAGTAATTCTATGTATTTGGCTATCTCCTAATTTAGATTCATGGTTCTCAAACTTAGAAATCATTGGAGGGTCATTTTAAGTATTCAATTACATGGGCTGTATACACGGACATTCTGACTCAGTGTGCTATGGTGAGGGCCTGGGAACCTGTGTTTTTGACAAACACACTTGAGAATTCTGATGGAGAAACTTAAATGTTGCATTGGCAAAACAAATTTCTACAGTTCATATATGAACTCCAACTGAATTATATAAATTACATAAATTAGTATTCTAACTTTTGAAAAGGTAGTAAAAGGTATTCAAGAAATAATTGCCTAACTGAATCTCAATTCTACRTGCTTGATTTGCCAAATTCTTCAGTGGAAAATAGAAGAAATAAAACAAAACAAATGAGAGAGAGAAATGCACTCCTTTGCTTAAAAAGCAGGGTGAAACATGAAACACCTTTTTCTCATCTTAGTGACTTCTGTCTAAGACTCAATCCCTTATAAATTGCGGTTGTACTGTAATTGATTTCATTCTTAGCAAAATATCAAATCCTCTTGGGGAAAAACAAAGGAAAGTGAGATTAGCTAAGGAAACAGGAAAAAAACATTCTATTTCAATGATTAAAATTTATGCCTCAGGAATTAAGCAGGCTTGATGCTTTCCTGGATTTACAGCATTTCATTTGTTACTGCCATTAGCTTTAACTGCTTTGGGAAAATTTAACAACAGAGCTATAGCATGGCTTACAACCATCATGAGCTTCAAAGTTTCAAGAGCATGCGAAACATTTCCTTGCAAACTCTAATAGGATTACATGGATAACTTCCTTGAATATTTATTTCCACTACAAATCAGGTAGGATACATTTAACGACATATTTAAAATGTTGTCATCTTATGGCTGAAGACAATGACAGAAACGTGTACATTTTTAAAAAATGAATTGCAAGCTTTAAAACTTTCTTGAAAATGGGAAGCTATTTCCAATACGCATAGTGTCTTCATTCAACAAATTGAAAAGCAAAATTTATGAAATAATAATATTGCATACCAGTTTAGCAATGAATTCAGAAAAATGAGATTAAACACAATCATATAAGCATAAATCTAAAGTGGCCTTCCCAATATTTCACAATATTTGCTATGAAACATTTTTCACTTGTGAAATGGCAATTATGATACACAGTAGGAATGCTATCTCTCTCAACACTCATGCATAAAAAATACACTGCTAATGCATAATTAATGCAAATAATGAAATTGGAACAAGATCCCAGGCCTTGTTCAGATTAATGCCAATTGCCTGAATTGTACATGTTCTAATAATTTATATCAGATTTTGACTGAATTTCTTTAATATTTTCCTACATAAACATTTTTAATGTAAAAAATGATGACATATTTTAAATGCAGGCATTTAAGTGTGTGTGTGTATGCGTGTGTGTGTGTGTTTGTGTGTAATTTTAAAGTCTGAAAACTTGCTAGAGTTTACAGTCTGCCTGGAGGTGACTTGAATAAAGTTGTTAACTAATGAAAAAGGTAGTTSTTAATGTGAATCTGTGTATGCTCATCACTCTCCTGAAGGACATTTATTCAACTTGAGTTTCAAAACTAATTGGAAGTCATGATAGGTTGATAAATATTGGAAATAAGGCTAATATTGCCATAGCATTTATTACTATTTCATTAATTTTGTAGTGAAGAAATATCTGAACGTTCTTTCTCTGTAAATAGTACATTTCTCATTACATGAGTGAACCACAATATTTATGGAAAAYTGGTCAGCATTTGAATAGCATCCTCATGACTTTATAATTAAAATCTTGCTCATAATTAAAAATGGAACAACCATTATTTAAGAATTGTAATGTAAAGAAAGAGTTATTCTAACAAAATAGAATAAAATGTTTTTAAAAACAGAACTGTGGTTTATAATGCATATTTTTACTTTTTCCTTTTACTAAATTTGACTTCTAAAWGACATATTTATTCATTTATTTAGCTGCTGTTTAACTGTCCACTTGTGTTAGTCAGCTTTGTTGCTAAACAAACAAGCCATGTTTGTTTTATAATAATATTTATTCCCTGCCTCAGTGTGTGCTGGTGACTGTAGGTTATCTGTGGCTACTGTGGCTTTGATTCATTCAGGTCRGCTGTGCTCCACAGTTCTTCCGTTTTAAGACCAAGGCTAAAAGACAGGACCACTTAGGACATGCCCCTTCTTTTGGCAGTGGGAATTAGCAATAGATTAAGAAAACTCTACGATCATATTTCAAGCCTCTCCTCAGATGGGATGGATGTATATCAAATTGACTTATATTTCATGAAGCAAAGTATGTCACAAATTAAGCCAATACTGAAAGAATGTGATATGTACTCCTGAGGTGGGGGGTAGGATAAAGGCATGTGGATGTGTGTTTGCAAACACTAATCAATCTACCATATCACTGTGGGGTCTTTTACATGGCCGTTTCCCTAAAGAGAGTTTCAGCGTAGAATAGGTGGTTTCCAAGCAGACATGTATTATTCGAAAAAGCCTCCCTTTAGATTCATCCTATCATACTATTTGTATTCYGGACATGTTTATTTTAGAAAAATTTAAATCTTATGTCTGTCTGTGATTTTATTTAAGCTATATCTTCTACCAWATTCCCCATTGTAAATGCTTTCTGATGCTGATTCAGATTGTGTTTTCATAAATTATTGTAATTCTATACATGGGAGACATCTCAAATTTAGAATCTTTACCAGAGAAAAATCAAACCTGATTTATGAGGATGAAAACTTAKGCATTGTCACAATGTTAGAGGAAAGCTGAGAGACATTAGATCACTTCTGACTCAGTCTCTTTTTGCTGCTCCAGGATGAGATATTTTGCTGCCTTCACGCCAGCTATTGCATCCCACCTCACCCACACCAGACAGCTTGAACAGAATCTTTTCAGACTTCCTTCAAGGGGTAGTATGGTTAAGCTAATCACRGTTGTTCTGTGTGTTGGCATCCAGGTAGAGCTACAAGTAATAACACTTTGTCTAGGGTCATTAACTGTAAGGGGATCTGATAACTTTAATGTAATGCAATAAATCATTGTTTACTCATTAGAGATTACTGCTGATACTTTTTACGAGGAAATGAGAAACCAGGATTCCACCAGAGCTTCTGTTTCCAACATGGGTCCAAAGCAACATAATCTTGTCCAGCTCTACGTGATAAACCCTGCTTCATTCTCCCTTGTTCCTTGATGAGTCCACACTTCTGCTTCTTAGTGTGTTTATTCCGTTTAAATTACGAAGATTACACCCATGTTTCTTGCTTTATTTTACTTAAATTAACAAAATTCTAGAAGTAATTGAAAGATATATCATGTTATCCATTAAATCTGATGAACATCAATTTAATAAAAGGAATATTTCAGCCCCTTCTCTGGGTTACAAACTCAGCTAGTAACTATTGTCCTTTATTTTGGCTTTTGTAAAGATCTTGATATTGATGACTCAATCACCCATTGTTGTAAGAAATTCTGCCTCTACTCTTTTTACAAAGTTGTAGGGCTGGCTCTCACACACTGGACACAGTCATGGGAAAGGGATTTGTACCAAATTCTACATACGTAAACTTTAATGATGCCAAGTAGACTTGCCAGAGTCTTATAGATTACCAAGAAATTTAGATTATCAAATTATGTTAGTTATGGATTGCTCCTTCTTTCAAGTTCATTTTGTTAATTTATTCAAATATATCTCTAATTGCCCCATAGATAATTTTTTTGATCTTAATTTTTTGGTCTTTCTACCTCTYCATATATTACACGTATATTCATAAAACCTACAATTATACATATTTTTGTTTTTCACAACTTAAAATTATCAATAATATCCATTTCATTTAAGTTGATGGTCATCAAGTATTTTAAATAAAATTTCACCCCATGACATTGATTTTTTTTTTAATTTTAGAGGAATAAACGATCGTGTTCACAAAAATGTCACCAAATATTTTATTTTTGTTTTATTTATGTCTTCCTAAACAGTTAAAAGGACTTAATAAAAGTGATTAATGCTTGGTAAAAATCTTAAAAATTAATTAATACAATGGAAACATAAATGTCATACTGACTCTTTTGAAAGTTATTAAGGTTAAATATATTTCTTATATCAAATTATCAAGGAAAAGCCAATTYAAACAATAAAATAGTTTTCCAGACTTCCTTCATGGCTAAAGAGAGAATGTTTCATCTGCCTTTAGCCAGCTTCATTGGAGTTGCCCTCATTTCTTGCAAACACAGATCCACAAGGAGACAAATATTGATTTCTGTATTATAGAGTCTAGTTTTTTCTTCTTCTGACCCAGGTCAGCAGGTTTTTTTTAGATATGATAGCTGTGGGAATACAGTTGTTCAAAGCTCGACCTTAGGACTCCTTATGAAGGACTTTTAGGTAGCACTTCTTGCAACTAGGTTTTAATAACACCCCTGAAACAAAGTCCAAGGCACTAATGCCACCAACAAAAAGAGTTAAACCTTTTTAGACTGAAGTCTACTCTCTGTTTGTCTCTATGCTACTCCATGTCTCCCACAGTCCTGGGAATCCAAGTTTCAAGAGGTTGTGCTGTTTCCTATTCAACTGTGGGAGCTCCACATGGTGCTACAGGGGATAACCAAGTGATATAGCCAGGTCTGGACCATGAAACCCTTTACTCTTCCGTAGGAGGAATATGAAGACTCGTTCTTAAAATCCCTATAGTTGGATCTCTTTTTCCTTCATTCTGTGTCCGTCAGTCACCATTCTCTAAAAATTGTTGAATGTTTCCTCCAARTTGTACTAGTTTTCTATTGTTGAATAACAAATTACCACAAATTTAGCAGCCTATATTGCCACTCRTTTATTGTCTCACAGTTTCTATTGGCAGTGAAGCTTTTGCTCAGAGACCCATACACTGAAATCAAGATGTTCACCGGGGCTGCAACTTCATCTGKAGCTTGGCATCGTCTTCCAAGACTATGCAGGTTGTT
>NR34_Mmul_H1
AGGTGGGCTTATTGGATGCCGCCGAGATTTGAAACAAGAGTCTTCCAAACCAAAGTTTCGACTGTGAAGTCATTTCTTGCTTAAAAGGCCAGTGGAATCTCCTTAAAAAGGAATGGAACATCTTAGCACTCTGTATCTTTTGGCAGAGACGCAGGCTTCAAAATAAATGTTTTCCTGTAAACGGGTCCTTACTAAGTGTTAGGGTGAGTGAGTATGTGCTCTTGAAATGTGCTATGGTGAAACGAAAGCTTCAGTCACCTGCAGACATTTCACCGATGGAGATAAGCTTCTTCCAGTCCAGGCCTGGAGTTTCCCTTACTCCATTGGAAAGGAACCCGGACTGGTGATAATGACAAGCCGGCAGTGTGGCTTTCATGCACCAGGGCCAGTGATGGAAATACCCTATTACCCAAGGCTCGCAGAATGCTATAAACTTGGGGACGGAGGGGCCACAATGCCGGGGGAAAAGCACAAAGCAGCCTGGAGACAAGAAACAGACTCACCAATCAAAYGCTGTGCCTTTTCCCCCGGTCCCAGGATGGCTGTCCTCATGATTCTGGTGGAATCCCTGTCCTCCAGCGCCACTGTGCKGGGCTGGCAACACCGGCGCTCTCCATTAGCTAGAAGGACAAAGAAAGATTTTAATTTAGTGTCAGAGTAAAGAAAATGCCTTCTTCCATGGAAACTGTAACACTGGCAGGGTTTTAAGTTAATGGAATCAGATATTTAAAAAGGATCTGCAGAAAGGAATTAGGAAGAATGCTTCAAAAACATTTTAAATGCTGCTTAGTAGATGCTCAATGTTTACCTAAATCAAAGATGTGGTTTGCCCATATATTTATTTTAATAATTTAAAATATGTCTACATGTACTAATTATCTATATTTATCTATCTGAATTTTTTCCTCAATGACCAAYACACAACGAGTGGCATATGCTGCGTGTGTACTGTTTTAAAGACGTAATGTGTATTTAGGAAAAGAGCTTTCACATTGCTGCCACTTTGTGGATCACTCTGCTTGGCTATCTTTTTAAATTTATAGGCCTTATTTCCCATTAAGACTGGAACACCTTCCAAAATATTTTCYTTTTTTATACATCTATAATAAGACCAAATAACAGTAGTGGCAAATTCACCATGCTCTTGAAGCATRCATTGGAACTCTCTCTTTGCACGGGTAAACGGGCCGCCAAACAGATCACCTGCGTGGAAAGTCCTTTGYTCATTTTGTGGATCTGAGTTGCTGCCAACTTTTCCGTGTGCTCATGTTCTGAAGGAGAAGCAAGACGGCCCTGTTAAAAAGTCCTACTTGGCATTTGTCAAGGACGTTCTGCTCAGGAGWGAGACYGAGGCTTCAYGTGTGAAAACCCTGCAGGCTGGGGAAGTRCAGCTCGAGCTGACCCCTTGTTCRGGGAGCTGATGAAGACACACACCAYGGGAATGAGAAAGCTACTCCTTAAGCATCAGTAACAGAGGGTGTCATGTGGATAATACAGGGGCTGAA
>NR34_Mmul_H2
AGGTGGGCTTATTGGATGCCGCCGAGATTTGAAACAAGAGTCTTCCAAACCAAAGTTTCGACTGTGAAGTCATTTCTTGCTTAAAAGGCCAGTGGAATCTCCTTAAAAAGGAATGGAACATCTTAGCACTCTGTATCTTTTGGCAGAGACGCAGGCTTCAAAATAAATGTTTTCCTGTAAACGGGTCCTTACTAAGTGTTAGGGTGAGTGAGTATGTGCTCTTGAAATGTGCTATGGTGAAACGAAAGCTTCAGTCACCTGCAGACATTTCACCGATGGAGATAAGCTTCTTCCAGTCCAGGCCTGGAGTTTCCCTTACTCCATTGGAAAGGAACCCGGACTGGTGATAATGACAAGCCGGCAGTGTGGCTTTCATGCACCAGGGCCAGTGATGGAAATACCCTATTACCCAAGGCTCGCAGAATGCTATAAACTTGGGGACGGAGGGGCCACAATGCCGGGGGAAAAGCACAAAGCAGCCTGGAGACAAGAAACAGACTCACCAATCAAAYGCTGTGCCTTTTCCCCCGGTCCCAGGATGGCTGCCTCATGATTCTGGTGGAATCCGTGTCCTCCAGCGCCACTGTGCKGGGCTGGCAACACCGGCGCTCTCCATTAGCTAGAAGGACAAAGAAAGATTTTAATTTAGTGTCAGAGTAAAGAAAATGCCTTCTTCCATGGAAACTGTAACACTGGCAGGGTTTTAAGTTAATGGAATCAGATATTTAAAAAGGATCTGCAGAAAGGAATTAGGAAGAATGCTTCAAAAACATTTTAAATGCTGCTTAGTAGATGCTCAATGTTTACCTAAATCAAAGATGTGGTTTGCCCATATATTTATTTTAATAATTTAAAATATGTCTACATGTACTAATTATCTATATTTATCTATCTGAATTTTTTCCTCAATGACCAAYACACAACGAGTGGCATATGCTGCGTGTGTATTGTTTTAAAGACATAATGTGTATTTAGGAAAAGAGCTTTCACATTGCTGCCACTTTGTGGATCACTCTGCTTGGCTATCTTTTTAAATTTATAGGCCTTATTTCCCATTAAGACTGGAACACCTTCCAAAATATTTTCYTTTTTTATACATCTATAATAAGACCAAATAACAGTAGTGGCAAATTCACCATGCTCTTGAAGCATRCATTGGAACTCTCTCTTTGCACGGGTAAACGGGCCGCCAAACAGATCACCTGCGTGGAAAGTCCTTTGYTCATTTTGTGGATCTGAGTTGCTGCCAACTTTTCCGTGTGCTCATGTTCTGAAGGAGAAGCAAGACGGCCCTGTTAAAAAGTCCTACTTGGCATTTGTCAAGGACGTTCTGCTCAGGAGWGAGACYGAGGCTTCAYGTGTGAAAACCCTGCAGGCTGGGGAAGTRCAGCTCGAGCTGACCCCTTGTTCRGGGAGCTGATGAAGACACACACCAYGGGAATGAGAAAGCTACTCCTTAAGCATCAGTAACAGAGGGTGTCATGTGGATAATACAGGGGCTGAA
>NR35_Mmul_H1
GAGAAAAAGCTGCCCACAGAGAAGTTAGTGAAATGACAAAGGTAAATTAAATAAAATAATAAAGTATATGTAAGAGAAAGAAAACAATAGTTGCTATTTTCGGAGCACTTTCTCTTTGCCGCGCTCCCCTTTCCCCGCGTTGCATGCCCCATGTCAATCAATCCTGACAGCCCCATTTCGAGGTCAGTATCACTATCCTCAGCTTGCTGATGATGAAACTGAAGTGAAGAGAGACGGAGCCCAATGTGCTCTCTTTTATGGAAACTATGAGGCATGGTATGGGAGGCAGAGATTTGGCTTTCATTGATTAATGTGTTCTCCTTCTGTGAACAGAGCCAGCTTATGGGGAGTTCAAATTGGGTTTCTAAAGCTGTCCCACAGCAGGGTGATCCTCCACTGTTGATGAGGAGGCAACTCACCTTTCTTTCCTGTCTGAAACTGGCACCGGTCACAGAAGAGTTGGCAGAGGGGTACTGGGGGTACTGGGTATATTAAGAGTGAGTGAAATATGACTACTTGTCTGTTCAGAGTAGCAGCCACGTCCCACGTAAAAATAGGCCTGTGGAATATTCCCTGAATGGACAGAGATCAGAGCCTCCCTTGGGCTTTCAGCCAAGGTGCCATTTTCAAGAGTTTTCTCAAGGCCTCTGTTTGCTGCCTGCAGAACAGCAGAAGGAAGAATCAGAGAAAAGTCAATACACAGCAGACATTAGCTGCAAGGGCCTAGGTCAGAAGCTTCCAGCAAGTGCCCCACACAGCCCTGTAGCAACCTTCTACTTACACCAGGCCCAACAGAGGAGGGCAAAGAGGAGGGCAGACGGATGCCTCACTTTCCACCTGTCCCAGCTCCGGGCAGGCAGGTGCCCCGGGCTGCCCACTTCTCCAAGCCTTCTCACAATCCTTCCTTTGTCCCCCTCCATTTCAAGACTTTCTTGGAAAGAAAAATATAAGAAAGATCAGAAGCACTCTTCCCCCGCTTGCAGGGTGTGTATGTATTATTAGATAATTTTTTTCCTTTCCTGTGTTCTGAGTGACCCAACAACATTCCCTCATAGCAACTGCACTTTTATATGGATTAAGAACCAAATGTCGAAAACACAACAGAAAAAGGAATCTTATTGCAGTTTCCGACATCGGACCTGCCAAGAACTAAGAGCTTTAGGGAAGCTAAATCAATTACTCAAGAAGTTTCCATATTTTCAGCTTTTCTCAAGAAAAGCTGGAGGGACACTCAAACCTACCTTTCCAAAAAAAAAAAGAAAAAAAAGTGCACACATGGCGGTGAACTGATAACTGAGGCATTTCCACGGTCTTCGTGTTGGAGGGAGGATCTATCTAGACATTTGCCAAGGACACCAAAGCTGATTCCAGAAGGCCTCCGGAATTGCAACTGAAATGACCTTTTCAATTAGTGAACTTTTCCGGGTTAGTTAAGAAATTTTCACTGTTCTGTCAGTAAATAGCTTGWAACTCAGTGTTCTGAAACAACAACAACAACAAAAGGCTGAGCACATGGACTTTATTGTCTTCTTTCTAGAATCTTCTTGAGAATTATGTAATATATCTTGTTTTTTAAAGTTTCATTCAGCTTAACACAACTCACCTAACGTGTATGAAATGCCTGGTGTGAGGATTGAGATTCAGTAAGGACACAGGAGTTCACAATT
>NR35_Mmul_H2
GAGAAAAAGCTGCCCACAGAGAAGTTAGTGAAATGACAAAGGTAAATTAAATAAAATAATAAAGTATATGTAAGAGAAAGAAAACAATAGTTGCTATTTTCGGAGCACTTTCTCTTTGCCGCGCTCCCCTTTCCCCGCGTTGCATGCCCCATGTCAATCAATCCTGACAGCCCCATTTCGAGGTCAGTATCACTATCCTCAGCTTGCTGATGATGAAACTGAAGTGAAGAGAGACGGAGCCCAATGTGCTCTCTTTTATGGAAACTATGAGGCATGGTATGGGAGGCAGAGATTTGGCTTTCATTGATTAATGTGTTCTCCTTCTGTGAACAGAGCCAGCTTATGGGGAGTTCAAATTGGGTTTCTAAAGCTGTCCCACAGCAGGGTGATCCTCCACTGTTGATGAGGAGGCAACTCACCTTTCTTTCCTGTCTGAAACTGGCACCGGTCACAGAAGAGTTGGCAGAGGGGTACTGGGGGTACTGGGTATATTAAGAGTGAGTGAAATATGACTACTTGTCTGTTCAGAGTAGCAGCCACGTCCCACGTAAAAATAGGCCTGTGGAATATTCCCTGAATGGACAGAGATCAGAGCCTCCCTTGGGCTTTCAGCCAAGGTGCCATTTTCAAGAGTTTTCTCAAGGCCTCTGTTTGCTGCCTGCAGAACAGCAGAAGGAAGAATCAGAGAAAAGTCAATACACAGCAGACATTAGCTGCAAGGGCCTAGGTCAGAAGCTTCCAGCAAGTGCCCCACACAGCCCTGTAGCAACCTTCTACTTACACCAGGCCCAACAGAGGAGGGCAAAGAGGAGGGCAGACGGATGCCTCACTTTCCACCTGTCCCAGCTCCGGGCAGGCAGGTGCCCCGGGCTGCCCACTTCTCCAAGCCTTCTCACAATCCTTCCTTTGTCCCCCTCCATTTCAAGACTTTCTTGGAAAGAAAAATATAAGAAAGATCAGAAGCACTCTTCCCCCGCTTGCAGGGTGTGTATGTATTATTAGATAATTTTTTTCCTTTCCTGTGTTCTGAGTGACCCAACAACATTCCCTCATAGCAACTGCACTTTTATATGGATTAAGAACCAAATGTCGAAAACACAACAGAAAAAGGAATCTTATTGCAGTTTCCGACATCGGACCTGCCAAGAACTAAGAGCTTTAGGGAAGCTAAATCAATTACTCAAGAAGTTTCCATATTTTCAGCTTTTCTCAAGAAAAGCTGGAGGGACACTCAAACCTACCTTTCCAAAAAAAAAAAGAAAAAAAAGTGCACACATGGCGGTGAACTGATAACTGAGGCATTTCCACGGTCTTCGTGTTGGAGGGAGGATCTATCTAGACATTTGCCAAGGACACCAAAGCTGATTCCAGAAGGCCTCCGGAATTGCAACTGAAATGACCTTTTCAATTAGTGAACTTTTCCGGGTTAGTTAAGAAATTTTCACTGTTCTGTCAGTAAATAGCTTGWAACTCAGTGTTCTGAAACAACAACAACAACAAAAGGCTGAGCACATGGACTTTATTGTCTTCTTTCTAGAATCTTCTTGAGAATTATGTAATATATCTTGTTTTTTAAAGTTTCATTCAGCTTAACACAACTCACCTAACGTGTATGAAATGCCTGGTGTGAGGATTGAGATTCAGTAAGGACACAGGAGTTCACAATT
>NR36_Mmul_H1
TGCTCGAACCTGGGAGGTGGAGGTTGCAGTGAGCCAAGATCGCACCACTGCACTCCAGCCTGGGCGACACAGCGAGACTCCATCTCAAATATGTATATATATATTTCTTTCCTACAGTTCTTGTCAGGGCAGTTCATAAGTGAGTATGCACTGCTCATCTTCAGGAGAAGAACGAAAAACTCTGAAGCATTTTCAAAATTTATTTCAGTGTGGAACAATTTTCAAGGGCCATCACACATGGTCAGGATTCTGAGGAACACATTCTGGGAACTGCAACTGTGGACAAAGGGCCATGTATCTCTGCTCTCTGAGTTGATTGATGGCAAAGGTTAACAGAGTGTGCATGGTAGAGAAATCTTTAAAATCCTTCCTGTTCATTACACGTATGTTCATTTCTCATCACAACTTGCTCAGCACATTTGTACCACGGGCCCTGCTTGCCTGCCTCAGGGAGGTGGGCTTGCTCCCTTCTGTCAGCCAGACCAGCCAGATCTATAAAGAATTCCCTTAGTTAGTGAAATACAATGCCCCTTCCTTCCTGAAGCCACCCAGTCACCCCAGTCTGGATCTTTCCAAATGTTCTCCTCTTTGACTCTTAAAAGAAGTGCAAAGCAGCCCACAATTCATGTGAAATGAACTGGCCTGCAGTTTCCTAGTTTGTCCCCATGGGCTCCTTTATGAAACCATGACTTTATTGGTCTTAGTCATCCCATCTCCTTAGAGGCCTTTGCTGAACTCAGTGAACTTATTTAAACATCCCCGGGGCTTCTCCTATTTCCCTCAGCCCCCTTTCTGTGTGCCCGGAGCCTGGTGGTGCTGACCTAAGGAGGCATTGTGGAAATACTAAATCTTTCTAACAATTCCCAGATTGTAGGAAAAACTGCTGTTTGCATTCTTCGCCCTCCATCTGTGTTCATACAGTCACAGCCTCCATCCTTGTTGTCCAAGTGGAGTCTCACTTTGTCTCACAGGGAGATGGAGCTAAGACCCTTGTCCCAGAGGCGATCCCCATTCCTCCCTCAGGGGTAACCCTGGTTCATTGACAAGTGACTTCTCTTTTCTTCTTTCTTTTTTTTATTGCAAATCAGTAGTAAAAGAACTTACAGTCAAACAATGTCTGGGAAGTACCTTGAAGTCTCCTGATGAAAGGTGCTACGGAGGTCCTACATATTATTATTTCTGCAAACAAGRGAAATAATAGCTTGTTGCTTCATCTAATTCCCTTGAGTGGGCTCGGGCTCTGTAATTACCTGGGTTATAGGCCACTTGCTCAGAAGGCTGCATCCAAAGACACAGGCAGCCAGATGGCCCCGACAGGGTTTCACAACATGCTCCCTGAGTGCTCACTCAGGCGTATCTTCTGGGAGGCCGACTTGGGGATGAGAGAGTTAAGCCAGCTTTTTAATATGTGGAAATTGACTTTAATAGGAGAATCTACAAACCCATGAGGCAAGTTAGTGCCAGTTCCTCCCTAGGTCCGAGCACCCATGCAGAGGGAACAGATGTCTGTCTGTCTCTAGTGGGGGCTGAGGCACTGAGACGATGGTCTGGGAGGGCCTGAGGAGCTCTCACCAACTCAAGGTGGAAGGCGGCCTCTAACTCGGCTTTCTTCCTTTCTCCTTGGCAATCCTGCTTCACTCCCCTCATTTTCAAAATGAGAGGGTTGATAAAGTCCACCGTTTCCCAAATGCTCCTCCCTGGCTCTGGTGATTCAGGGGACCCCCTGTGACCACTCCATGGCTCAGAAAGAACCCCACTGGGATGAGCGGTCTTGGGCATCTGGCCTCCATTTCAATCAGATCTGCTCTACTATTCTCCAGTTATGGTTCCTCATGAGATTGTATTTGGGGAGGGAAAGGGTTCTTGCATGTGAAAATGATCAGGTTAAAACATCATCAAGGTCTTTTTAACTGATAATGTCCTTTGATCCCCGTTCTAAGCATCTCCTGCTCAGCTGCTCACCTCACAGCCCAGATTTTCACCCCCCATGTTTTCTCTCCTAGTTGCTCAACTGCAGTTGAAAATTATCAGGATGTATTTCTGGGAATAAATTAAAGGTATGTTTTGCTTTTGAAAATATCGAGTTACCTGGCAGAAATGGAATTCCATCTTTCAGCTTGGGAGTAGTCAGCAGTATTCAGGGGATTTCCCCCTTCCCTGTTATTGGCGGAGTGCTTTCTGCAGTCCTTCCACTTTTACAGGTGCTCCCGCCAGCCCAGCAAGGATGTTGACGCCTTGCCCAGCATCAAGCCAGAAATCACTGGCCTCATAGAGCTTCCATCCCTCTTCTTACAGCTTATGCATGTTTCTGCTCTGCATCAGGTTTTGCTTTTATCAGGGTTCTCTGCACACGTAGCCTGTGGCAAGGGGCCTCCCTTTTACACTTTCCCACTCTGGCAGTCCTGCTGGCAGAGAGACCTTGCACCAGCTCGGGGCTCACACATGTGTGCATACACGCCTGAGCGCCGCTTCTCAAAGAAAGCACAGAGGACCCATCTATGGCTCTCATTCATATGCTCTGGTGCCTAACCTCCACCTTGTGCCAGTGTCTCTGTGAGCTGTTCGCTAAGTGCTCCTATCTAAGTCTTAAAAAGTCAGAGCTGCCAACCTTTTTCTTCCTTCCCTGGAGCAGTTTGACCTGTTTACATCCATCAGAACTTTCAAAAGTATTGATTGGCCCCTCCCCAAGTGTTCATGAGAGTCAGTGGAGAACTTTGGAGATGCTGAACCCCATGGCACTCTTGAAAAGGACAGAAAAGGGGCTGAAGCTGGGCACCTCTTGCCTGGGTTTACCAAGGACTTTACCTGGCTCTCACCAACAGATAGTGCCATTGTTCTCTTGTCTCTGACCTATGGAGTCTCTAGCTATGAAACCCTTAGCCTTTAACTCCTTCCACTGAGACCCCAAGCGTCCCATTCATCCCCTGKGGCTCTCTTAGCTCCCCTCACAGCTGGCAGGCCAACTGGGTGCCCAGCAGGCAGGGTAGATGCCTCAGCTAGCTCTGCAAAGTTGCAAATCCTC
>NR36_Mmul_H2
TGCTCGAACCTGGGAGGTGGAGGTTGCAGTGAGCCAAGATCGCACCACTGCACTCCAGCCTGGGCGACACAGCGAGACTCCATCTCAAATATGTATATATATATTTCTTTCCTACAGTTCTTGTCAGGGCAGTTCATAAGTGAGTATGCACTGCTCATCTTCAGGAGAAGAACGAAAAACTCTGAAGCATTTTCAAAATTTATTTCAGTGTGGAACAATTTTCAAGGGCCATCACACATGGTCAGGATTCTGAGGAACACATTCTGGGAACTGCAACTGTGGACAAAGGGCCATGTATCTCTGCTCTCTGAGTTGATTGATGGCAAAGGTTAACAGAGTGTGCATGGTAGAGAAATCTTTAAAATCCTTCCTGTTCATTACACGTATGTTCATTTCTCATCACAACTTGCTCAGCACATTTGTACCACGGGCCCTGCTTGCCTGCCTCAGGGAGGTGGGCTTGCTCCCTTCTGTCAGCCAGACCAGCCAGATCTATAAAGAATTCCCTTAGTTAGTGAAATACAATGCCCCTTCCTTCCTGAAGCCACCCAGTCACCCCAGTCTGGATCTTTCCAAATGTTCTCCTCTTTGACTCTTAAAAGAAGTGCAAAGCAGCCCACAATTCATGTGAAATGAACTGGCCTGCAGTTTCCTAGTTTGTCCCCATGGGCTCCTTTATGAAACCATGACTTTATTGGTCTTAGTCATCCCATCTCCTTAGAGGCCTTTGCTGAACTCAGTGAACTTATTTAAACATCCCCGGGGCTTCTCCTATTTCCCTCAGCCCCCTTTCTGTGTGCCCGGAGCCTGGTGGTGCTGACCTAAGGAGGCATTGTGGAAATACTAAATCTTTCTAACAATTCCCAGATTGTAGGAAAAACTGCTGTTTGCATTCTTCGCCCTCCATCTGTGTTCATACAGTCACAGCCTCCATCCTTGTTGTCCAAGTGGAGTCTCACTTTGTCTCACAGGGAGATGGAGCTAAGACCCTTGTCCCAGAGGCGATCCCCATTCCTCCCTCAGGGGTAACCCTGGTTCATTGACAAGTGACTTCTCTTTTCTTCTTTCTTTTTTTTATTGCAAATCAGTAGTAAAAGAACTTACAGTCAAACAATGTCTGGGAAGTACCTTGAAGTCTCCTGATGAAAGGTGCTACGGAGGTCCTACATATTATTATTTCTGCAAACAAGRGAAATAATAGCTTGTTGCTTCATCTAATTCCCTTGAGTGGGCTCGGGCTCTGTAATTACCTGGGTTATAGGCCACTTGCTCAGAAGGCTGCATCCAAAGACACAGGCAGCCAGATGGCCCCGACAGGGTTTCACAACATGCTCCCTGAGTGCTCACTCAGGCGTATCTTCTGGGAGGCCGACTTGGGGATGAGAGAGTTAAGCCAGCTTTTTAATATGTGGAAATTGACTTTAATAGGAGAATCTACAAACCCATGAGGCAAGTTAGTGCCAGTTCCTCCCTAGGTCCGAGCACCCATGCAGAGGGAACAGATGTCTGTCTGTCTCTAGTGGGGGCTGAGGCACTGAGACGATGGTCTGGGAGGGCCTGAGGAGCTCTCACCAACTCAAGGTGGAAGGCGGCCTCTAACTCGGCTTTCTTCCTTTCTCCTTGGCAATCCTGCTTCACTCCCCTCATTTTCAAAATGAGAGGGTTGATAAAGTCCACCGTTTCCCAAATGCTCCTCCCTGGCTCTGGTGATTCAGGGGACCCCCTGTGACCACTCCATGGCTCAGAAAGAACCCCACTGGGATGAGCGGTCTTGGGCATCTGGCCTCCATTTCAATCAGATCTGCTCTACTATTCTCCAGTTATGGTTCCTCATGAGATTGTATTTGGGGAGGGAAAGGGTTCTTGCATGTGAAAATGATCAGGTTAAAACATCATCAAGGTCTTTTTAACTGATAATGTCCTTTGATCCCCGTTCTAAGCATCTCCTGCTCAGCTGCTCACCTCACAGCCCAGATTTTCACCCCCCATGTTTTCTCTCCTAGTTGCTCAACTGCAGTTGAAAATTATCAGGATGTATTTCTGGGAATAAATTAAAGGTATGTTTTGCTTTTGAAAATATCGAGTTACCTGGCAGAAATGGAATTCCATCTTTCAGCTTGGGAGTAGTCAGCAGTATTCAGGGGATTTCCCCCTTCCCTGTTATTGGCGGAGTGCTTTCTGCAGTCCTTCCACTTTTACAGGTGCTCCCGCCAGCCCAGCAAGGATGTTGACGCCTTGCCCAGCATCAAGCCAGAAATCACTGGCCTCATAGAGCTTCCATCCCTCTTCTTACAGCTTATGCATGTTTCTGCTCTGCATCAGGTTTTGCTTTTATCAGGGTTCTCTGCACACGTAGCCTGTGGCAAGGGGCCTCCCTTTTACACTTTCCCACTCTGGCAGTCCTGCTGGCAGAGAGACCTTGCACCAGCTCGGGGCTCACACATGTGTGCATACACGCCTGAGCGCCGCTTCTCAAAGAAAGCACAGAGGACCCATCTATGGCTCTCATTCATATGCTCTGGTGCCTAACCTCCACCTTGTGCCAGTGTCTCTGTGAGCTGTTCGCTAAGTGCTCCTATCTAAGTCTTAAAAAGTCAGAGCTGCCAACCTTTTTCTTCCTTCCCTGGAGCAGTTTGACCTGTTTACATCCATCAGAACTTTCAAAAGTATTGATTGGCCCCTCCCCAAGTGTTCATGAGAGTCAGTGGAGAACTTTGGAGATGCTGAACCCCATGGCACTCTTGAAAAGGACAGAAAAGGGGCTGAAGCTGGGCACCTCTTGCCTGGGTTTACCAAGGACTTTACCTGGCTCTCACCAACAGATAGTGCCATTGTTCTCTTGTCTCTGACCTATGGAGTCTCTAGCTATGAAACCCTTAGCCTTTAACTCCTTCCACTGAGACCCCAAGCGTCCCATTCATCCCCTGKGGCTCTCTTAGCTCCCCTCACAGCTGGCAGGCCAACTGGGTGCCCAGCAGGCAGGGTAGATGCCTCAGCTAGCTCTGCAAAGTTGCAAATCCTC
>NR37_Mmul_H1
AGTTATTTGACTTTCAGTAATCATTTTACCTCTCTGGATCTTAATGTCATCTACTGTACAATAAGATACAAAGTGGAATTGGATGTTTTTCCTATWTCTAAATTCCATTGATCTACTCTGAAAATACATTTTAATGTTTTTCTTTGGGATATTTATGTGAAATACAGCATTTACTATGTTTAATGTTTGCACCTAGCAAACAYTGAACCCACAGAATGATAGGGTTTACTGCTTATTACGTGCACATGATGATTGTAGGAATATGCATATGTACACATATAAGGAATATTTCCTATTTGTAGAATTACACAGATTAATTACATCATAATCTAGCCATTTTATCAGAAGATATTAATGTTTCATAATTGATATCCTGAGAGTTAACAAAAGTTAAAGTTGCCAATGTTTTTATATGAAAATATTAAATTTTTCATATTGTAACTCTATGATACATAAGTTAAACTTAAAAGTATTCCCTTTTGCTTGCTATTATGCTATTTTTCCAATAAGCACTGCAAAATTCCTTGGTTTTTTGTAATACTCCATTTGCTCACTGCAACATATTCTGTTAATATCTCTCCGGCCTTTAATATTGTGACTTGGGAATTATTTCTGTTTTTCATTAGTTTTCCTTCTGTTCATTGGAAAAATAATTCTAGATATATAAAAAAGAAGTTAATATTGGTAAGTGAGATATACTATGAAGGTCCAAGCTGGAGATTAGAAACAAATTTAAAACAGTATGTAATAGGTCAGTTGCTCTTCTCAAACTTCCTCTTTTTTAATATCAAGTGAATAGTTTTTCTAATATTATTTTCTGTAATTTACATATGACCAAGACTGATCTTCAGAAAAAGTCAAATGATGTTAGCTTGTGAAGTATTTTAAGAAACTCTAAGGGCACCTAGTCAAATCTCTGACCACCATATTAAAAGACTTTCATTGATGTCTTAAATTCTACTAGTAATTATCCAATGTAGTGCCTAATTTGAAATGTATTTCCTATTCAAAAGTGTGTATCACAAGAAAATATATATATATATGACTTATCATGTATGCCAACCTAATGTAAATGACATTGCTCCACTCTTTCTTAAGTGTCAACTAGTCAAAAACAGTTACATTTTGGAATCTCAAAGAAGTAATTTTTAAATGCTCCTTCATGGGTCCTTAGAAATTCCCAAAGGTGTCTCAAGAACTTCAACTAGAATATCTCCACTTATGTTTTCCTCCAAGACTTGGTTTACAGATGTTTGTAAGCCACTGGACTAAAAGATAGATAACATTTCAAAATTTGGATAATGCTAATGGAGGATAAAACAACTGTGAGAATGGTCATACAAATGGAGGAAAAGGGGAGCAAAGAGCTCAGTAAACAAAAAAAAAATAAGATAATATTGGCAAAGGGGACAAAGATCAATACAACAAGGAGTGGGAGAAAGGGCATTGAAAGGGATCTTGGCAATAGACGCCTACTTTACAAATTTGCCCAAGTTTCCACAGGACAAAATATAAAATAATACCTCACTGTAACTCTCCAGGTTATAGTTGTGCTCACTAAAGTCTAGGAATGACTGCTATAGTTTGTGTTACAAAATCGTGTAACATGAAATTATGAAAAACACTTCACAGTCACAAACTATTTAAAATTGGTATAGAGATGAACAATAACCTAGCATGCTTTCCAAATAGACTGAAGCCTAACCTAGCTCCTAGGTATGATAAGGATTCCTACTGAAATGTAAACTAACTATGAAGGTGACTAAACCAGTTAGTCTCACCACAGTAATTTTTACTGTGCTTTGCTCATCTAGTGTGAAAGTAAAAATAGTAAGCACATTAAAAGTTATTTATTCTCTCAGTTTCTTGGCTGATTCATTCATGATAACTTACTGAACATTTAATATTGGTTACAAATAGGGCATATTTTAATCTAAAGGAAGAAAGCTAAGTAAAGCATAAATTTTGGGGGACCCCCAAGAAGTTTT
>NR37_Mmul_H2
AGTTATTTGACTTTCAGTAATCATTTTACCTCTCTGGATCTTAATGTCATCTACTGTACAATAAGATACAAAGTGGAATTGGATGTTTTTCCTATWTCTAAATTCCATTGATCTACTCTGAAAATACATTTTAATGTTTTTCTTTGGGATATTTATGTGAAATACAGCATTTACTATGTTTAATGTTTGCACCTAGCAAACAYTGAACCCACAGAATGATAGGGTTTACTGCTTATTACGTGCACATGATGATTGTAGGAATATGCATATGTACACATATAAGGAATATTTCCTATTTGTAGAATTACACAGATTAATTACATCATAATCTAGCCATTTTATCAGAAGATATTAATGTTTCATAATTGATATCCTGAGAGTTAACAAAAGTTAAAGTTGCCAATGTTTTTATATGAAAATATTAAATTTTTCATATTGTAACTCTATGATACATAAGTTAAACTTAAAAGTATTCCCTTTTGCTTGCTATTATGCTATTTTTCCAATAAGCACTGCAAAATTCCTTGGTTTTTTGTAATACTCCATTTGCTCACTGCAACATATTCTGTTAATATCTCTCCGGCCTTTAATATTGTGACTTGGGAATTATTTCTGTTTTTCATTAGTTTTCCTTCTGTTCATTGGAAAAATAATTCTAGATATATAAAAAAGAAGTTAATATTGGTAAGTGAGATATACTATGAAGGTCCAAGCTGGAGATTAGAAACAAATTTAAAACAGTATGTAATAGGTCAGTTGCTCTTCTCAAACTTCCTCTTTTTTAATATCAAGTGAATAGTTTTTCTAATATTATTTTCTGTAATTTACATATGACCAAGACTGATCTTCAGAAAAAGTCAAATGATGTTAGCTTGTGAAGTATTTTAAGAAACTCTAAGGGCACCTAGTCAAATCTCTGACCACCATATTAAAAGACTTTCATTGATGTCTTAAATTCTACTAGTAATTATCCAATGTAGTGCCTAATTTGAAATGTATTTCCTATTCAAAAGTGTGTATCACAAGAAAATATATATATATATGACTTATCATGTATGCCAACCTAATGTAAATGACATTGCTCCACTCTTTCTTAAGTGTCAACTAGTCAAAAACAGTTACATTTTGGAATCTCAAAGAAGTAATTTTTAAATGCTCCTTCATGGGTCCTTAGAAATTCCCAAAGGTGTCTCAAGAACTTCAACTAGAATATCTCCACTTATGTTTTCCTCCAAGACTTGGTTTACAGATGTTTGTAAGCCACTGGACTAAAAGATAGATAACATTTCAAAATTTGGATAATGCTAATGGAGGATAAAACAACTGTGAGAATGGTCATACAAATGGAGGAAAAGGGGAGCAAAGAGCTCAGTAAACAAAAAAAAAATAAGATAATATTGGCAAAGGGGACAAAGATCAATACAACAAGGAGTGGGAGAAAGGGCATTGAAAGGGATCTTGGCAATAGACGCCTACTTTACAAATTTGCCCAAGTTTCCACAGGACAAAATATAAAATAATACCTCACTGTAACTCTCCAGGTTATAGTTGTGCTCACTAAAGTCTAGGAATGACTGCTATAGTTTGTGTTACAAAATCGTGTAACATGAAATTATGAAAAACACTTCACAGTCACAAACTATTTAAAATTGGTATAGAGATGAACAATAACCTAGCATGCTTTCCAAATAGACTGAAGCCTAACCTAGCTCCTAGGTATGATAAGGATTCCTACTGAAATGTAAACTAACTATGAAGGTGACTAAACCAGTTAGTCTCACCACAGTAATTTTTACTGTGCTTTGCTCATCTAGTGTGAAAGTAAAAATAGTAAGCACATTAAAAGTTATTTATTCTCTCAGTTTCTTGGCTGATTCATTCATGATAACTTACTGAACATTTAATATTGGTTACAAATAGGGCATATTTTAATCTAAAGGAAGAAAGCTAAGTAAAGCATAAATTTTGGGGGACCCCCAAGAAGTTTT
>NR38_Mmul_H1
ACCTGCTCCTGTCGTCGCATAGTAGAATCCTAATGCGAGTTTACGGAGAGTCAGCTGGAGCTTGTCCTCCATGTAATTCAGATCACGTTGCCTGCAGCTCTTAGGTACTCAAATAAACAGAAGGACTAATATTACTACTGAAAATGTAATTAAGGGCATTCATTGTAAAGTAATAATGATTACCTCACCCTCACCATATGGCCAGAACTGATTAACACCTAGAAGAAATGATCTAAAACCTCTACAGTCAGAATGAATGTCTCAGGTCATAATGAGAAACATTTTGTGTGTGGGGAGTTGGGGCTGAGGGAAGAAAAAGTGGTTGGGAGTTTACTAAACCAAGAGGCACAAACAAAATAGGATAACWTCCTGAAAAATCTCGTTCAGATTAGACAAGTTGTGTTTTTMGTGTAGAACCCATATCACAAATGCAAAAATATTATAAGATTTACACATTGGAATTGTCACTTAATTGGATGATTTTTTCCTCCGTTGTTTCTTTTCTAATGATGAGGAATTGATGGAGGAGTCTCCATCGAGGCTGGCAGTTTCTTAAAACCACCAGGGAAGGGCTTAGCCCCCTGATTGAAAATCTTTGTATCGTAAATTACTGGTTAAAATGCTGTTTGTTGTCAGGAGTATCACGGAGTGTGATTTAATCTCTTTAGATTAAAGTGGTAGAAATGTTRGCATTTCTGGGTAGTACCAAACAGGTTAGCATTACAAACGATGCCTAGAAAGACACGGACCCATTTGGAAGACAGGGTTGCTGTAAAAGCCAGTTTGCAGGTGCACCGTGGGGGGTGACAGGATGCCCCGGGCTGTTCTCGATTAGTGTGTGTGCCCTAGGGCCATATGGTGAAGCATAAGGAAGCAGAATTTGGGATATTTTTCCACCAGAATCCTGAAGGTTACTCTGTGTACTGCTGGGGAAAGCTTAATGGGCTCAACACCACCCTCGAGGGAAGGCAACAGTGGAATCTCTTTTTTCTGCAAATACTTTTGGGTGGTGGATCATGATTCCCTGAGGCAGGATTTCCTGCGGCAGAGCTGGAGGGGYCGGAGGGGTTGGTGGGGCTTGTGGGCCTGCTGGGGTTGGAGGGGCTGGTGCGGCTGGACGAGCTGGTGGGGCTGGTGAGTCTAGAGGCGCTGGAGTTCCAAGAACTTGGCCTGGAATCTTGAACCTGCAGCCATACATTCGGACTCCAGCTTTGCCTTTTACTTCTCTGTCTTTGACCACTAGAGAAATAAACAAACCTCATAACATTATTTCCTCGACTGCCWCTTAAAAGTCAAAATCTTAAGTTAGGGACACCTCACATTTTGGTCAAGACCAGTGGACCTAGGTAAGAGTAAATCAGAGAATTCCCAAGGTGGAAGAAATTATTCCTAGACAATGAATCCCCTGGATTTGGGCTGAGGAGTGAGACAGCTGGTCACCCTGGGGGTGAACGGAGCCGAACGCATACGCCTCATTGTTGTTTTAATAACCCAAGTTGGATTCAGGGAGTACCTGTGCAGTTCTGTGATGAGCACATCTGCAGTGAGATTTCCCCATGTTGTAGCTGAGAGGCAGGCTGCTGAGACGACCCCTTAGGGAGAAGTGGAAAACTCTGCCTCTAGAACGGAGATCTGGCTT
>NR38_Mmul_H2
ACCTGCTCCTGTCGTCGCATAGTAGAATCCTAATGCGAGTTTACGGAGAGTCAGCTGGAGCTTGTCCTCCATGTAATTCAGATCACGTTGCCTGCAGCTCTTAGGTACTCAAATAAACAGAAGGACTAATATTACTACTGAAAATGTAATTAAGGGCATTCATTGTAAAGTAATAATGATTACCTCACCCTCACCATATGGCCAGAACTGATTAACACCTAGAAGAAATGATCTAAAACCTCTACAGTCAGAATGAATGTCTCAGGTCATAATGAGAAACATTTTGTGTGTGGGGAGTTGGGGCTGAGGGAAGAAAAAGTGGTTGGGAGTTTACTAAACCAAGAGGCACAAACAAAATAGGATAACWTCCTGAAAAATCTCGTTCAGATTAGACAAGTTGTGTTTTTMGTGTAGAACCCATATCACAAATGCAAAAATATTATAAGATTTACACATTGGAATTGTCACTTAATTGGATGATTTTTTCCTCCGTTGTTTCTTTTCTAATGATGAGGAATTGATGGAGGAGTCTCCATCGAGGCTGGCAGTTTCTTAAAACCACCAGGGAAGGGCTTAGCCCCCTGATTGAAAATCTTCGTATGGTAAATTACTGGTTAAAATGCTGTTTGTTGTCAGGAGTATCACGGAGTGTGATTTAATCTCTTTAGATTAAAGTGGTAGAAATGTTRGCATTTCTGGGTAGTACCAAACAGGTTAGCATTACAAACGATGCCTAGAAAGACACGGACCCATTTGGAAGACAGGGTTGCTGTAAAAGCCAGTTTGCAGGTGCACCGTGGGGGGTGACAGGATGCCCCGGGCTGTTCTCGATTAGTGTGTGTGCCCTAGGGCCATATGGTGAAGCATAAGGAAGCAGAATTTGGGATATTTTTCCACCAGAATCCTGAAGGTTACTCTGTGTACTGCTGGGGAAAGCTTAATGGGCTCAACACCACCCTCGAGGGAAGGCAACAGTGGAATCTCTTTTTTCTGCAAATACTTTTGGGTGGTGGATCATGATTCCCTGAGGCAGGATTTCCTGCGGCAGAGCTGGAGGGGYCGGAGGGGTTGGTGGGGCTTGTGGGCCTGCTGGGGTTGGAGGGGCTGGTGCGGCTGGACGAGCTGGTGGGGCTGGTGAGTCTAGAGGCGCTGGAGTTCCAAGAACTTGGCCTGGAATCTTGAACCTGCAGCCATACATTCGGACTCCAGCTTTGCCTTTTACTTCTCTGTCTTTGACCACTAGAGAAATAAACAAACCTCATAACATTATTTCCTCGACTGCCWCTTAAAAGTCAAAATCTTAAGTTAGGGACACCTCACATTTTGGTCAAGACCAGTGGACCTAGGTAAGAGTAAATCAGAGAATTCCCAAGGTGGAAGAAATTATTCCTAGACAATGAATCCCCTGGATTTGGGCTGAGGAGTGAGACAGCTGGTCACCCTGGGGGTGAACGGAGCCGAACGCATACGCCTCATTGTTGTTTTAATAACCCAAGTTGGATTCAGGGAGTACCTGTGCAGTTCTGTGATGAGCACATCTGCAGTGAGATTTCCCCATGTTGTAGCTGAGAGGCAGGCTGCTGAGACGACCCCTTAGGGAGAAGTGGAAAACTCTGCCTCTAGAACGGAGATCTGGCTT
>NR39_Mmul_H1
CGAGTGCGCGCGGCGGGTGTGTGCGTGTGCGCTCTCTCTTGCGCTCTCCCTTCCTCGCTCCGGCTCGCCCGCCCGCTCGCTCCCTCGCCGGCTGCCTCGCTCTTTCTCTTCCTATATAACCTTGCCCGCCGCGGCTGCGGGGCACTCTCCACCGCTCCCCACCCAGACAGGGGCTGGAATGGCAGGCTGCCGGCCGCTGATAACGGAACACATCGGAGTTGGGTCGCGAGACAGCAATCAAAAGACAAAAAGAGTCTGATTTTAAATGGTAGCAAGCCTGGAGAGCTTGTGAGAGAGGCTGCCTTTAGCACTATATTATAGCTGCCAGGGGCGCATCTGATTGGCCAAAGCCGCACAAGCTTGTCTTCTGATGTTAACCCTGAAGAAGACTACATTTTTTTTTTTCTGTTGCTGCTGTTGCTTTATTTTCACCTGAAGGCTTCGAGTTAAAAAAAAAAAATCTTTCCTGAGATAAAGGTGGGCGGGAGGGAGGAGCGCATGTCTTGTGGAAACAGCAGTTACTCCCGGCTTTGTGTACACCCTTGTGTTTCCCCCTGACTTTGCCTGGAATGGTAGGTGCTTCAGTTAAAACCAACTTAAGTTTTTAAAGGACAGTTTAAACCCCCCCCACCACCACCAAGCTTCAGTCATCAAGCACAGAGTCGTTCACACATTTGAGGGGCACAGCTGCCCAGCTGTTATTTAATTTTTCTTCCCCAGGGACTTTAGAGTGCAGGCTCCTTCTCCCTGCATTTTGAAGAAAGAGGACTGAGCCCCTCCTGAAGAGTCAGCCTCTGTGGACCGAGGATAATTATGAGTGACCATAACTTAAAGCACTGGCATTCGAAATGCTTTAAGCGCCTTAGAAAAATGTAAAAATAGTGCTCTTTTATTGTGCTTCAATTAATACTTTTTTTTTTGGTAGAGCTCTGCAAATGGGATGGAGGCGTGCTCAAGGGCAGGTACAGAGTGAACTGCGGGCGTCAGGGTGGATRGGCAAAGTAGGTCTGGGGCCTGCACCCCAGCACAGAGGAGAGAGTGGGGGTCAGTGTGTGCGCTGGGTGTGTGGAGGCCATTGCAGGGTGTGTTGGGGGGGGGCAGGCGAGTGGGCGAAGCTGTACTCACACAACCCCCACGATCGATCAGAGCAAAGTGCAGAGCCAGGGATGAGCTGAATGTGGAATTCAGGCTCCTTGCAAAGCTGGCCTTGTGTGGGGGCTCAGCAGGCCACCAGCCTTCAGGCACAGGAGCCACCAGGTCCTAGGGGCTGCAGCCCAAGAGGTCAGGGGCCTTGGGGGAACAGTGTTCTGGTTAATGAGGGGCTTCCTAGAAAGAGGGCACAGTGCCTAGGAGTCGGCAATCTTTGAGTCTATCATCACCTCACTTTTTGCAGAAAAAGTGAAAAAAAATCTCAAAAGTCCTAATTAAATGAGGAAAATAAAATTTGAAGCTCCCCCCAACCCTGCTTTTTTTTTTTTTTGACAGATCATGCCCTTCCCCTCCTCATCCCCCATCCCACTCATGTACAATCATTCCTCTAGCATAGGATGAGGGAGTGAGGGTTATTTACGTGGAGGGGAAATCCTGACCCTGAGGAGTCATCAGATGCTGCCAATGGGGCCCTGTGAAGTTAAACACTCTCCCTTGACCCCAGGCCGTTGGAGTGGAGGGGGAGAGGCCCCTCGTGAAGCTCATTCCTCAAACAATGGAAGTTTCCAGAAGTTTCCTTTGCAGATCAACTTCGTGTGTGTGTGGTGGGGGAGAGAAGGAGAGGAGCATCTTAAGATATGTGTCTTGGGCATAAGAGGCTGAACGTTAACAACACTTGGAGATCTGGGTCCCTTCTGGGAGGTTGACCCAGGCTCCCCATCCCACCTCTCTTTCTTGTTCTTTTCCATGGTTTGTGAAGCATCATGATCCCCGGAGGAGAGCGCCATGCGGGAGCAGCGTCCACTTGCCCAGGCCCTGGCAGTCTCCACTGAGTGGAGCCGGAGCTCAGCTGAACACAGGGGTTCTCCAGGTGGTGTGTCTGCGCTGCCTGTCCTATTCCCAGTAAAAACAGACACAAAACAGGACCCGGGTCCTCTCCAGAGGAGGCCGACCTGTTTGATGTGTCTACCTGCACAGCATGTGGATGTCACATCACTGGGTGGTGCCTGGGCTGGACCAGCGACCTGGCCCAGTGGGACACTTGCAAACCTTTTGACCACCCTGCCCTCCACCCTTGGCATCTCCTCTTGCTCCAGTCCCTCCTCCCCTCCCCCCCGCCCCGTCTTTCCCCGCTACCTACTCCTTACAAATGCAAGTGAGTGCAGAAGGCCCCCCACAGGGGTTGCCACCCTGGGGCCTGAGAGATTGGGTGYGCAGGCCCGCCGGGAGGTGGCATGTGCACACAGCTCACCTCTGCAAAGGGCAGGTGGGCGGGGTGTGCTTTGGAAGCAAAAACCTGAGCTGCACAGAGTTCTGCGTGGGCACAGCTGGACGTGGGGTGCCCCCAGGTGCGGTCAGCTCCCTCTTGGCAGACTGCAGGGAGAAGATGTGGCTTGGCATTGAGCTTGGGTGACTCAGGGCATTTCCTGAAACTTCCCTGCCCCAAGGGATGGCGTGGGGCCSCCTCCCTCCCCTCCATCTCCAGACAGCCCTGGACACCCTGGAGAGCACATCAGGGGCCGCCCCCCTTGTGGACTGACCAGTCCTCCAGAGTGAAATAATGATAGGCCAGAAAGCCTGCCCCCACGCCTAAGTTCAGAGGGCMTGCGCCTCCGCGTGGGTTGGGGGAACTCGGCACAGAAAGTAATCCCMATTATGTGTATTGTCTTAGAACCAGGCTGCTGACTGAGCCCCCCAGAGAAGCTGCTGCTCTGCCCTCCCGCCCCTCACTCCAGGTTCTTCCATCCCACCCGCTCCCCACGGTCCAGCACTGCCTTCCCCGCCAGACGCCAGGCAGTTCTATCTCTTTGCCTTTCCCCACCCGCCCCCAGCAAGTCCATTTGGCCCCCTCCCCRCACCAGCAGAGGCTCCAAACCCCAGCCTCCCTGACAAGGCCAGACATCCAGACATGCTGGGGCTCCATTATTCATCTACCTGGGCTCTGCCTCTCTTCCTTGGGGTCATGCGCATCCCTCCCTCGCTCCTTCCTCCAGCTTTCCCTCCCCCRCCCTCCCCCACCTCCACCCCGTGCCCAGCATCCCTGCTGAGGACAGAAGCTGCCTCCTCTTCTGCCCCAGCCCCCAGGCTCCCTCCTGGGCACTGCCCCTGCCCCTCCTTCCGGCCCCTGCCGCTAGATGGCCTCCTCACTCTGCCTTCGGCTCAGGCTTGGCCGGTTTGGGAAATCCCCGCAGTCCCAGGTTGGGAGGCCTGGAAGCCAGGCAGCCTCCTGGTTCATCCTCCCCGGTCCCATCAGCAGTTTCTGCGTCCCCCTCATCTCCCCTTCCCTTCCCCAGATTTGTACCCGCTGGGCCCTGCAGTTATGGAGCCCGCCTGCCTAGCGTCTCCAGGTGCTGCCTCTATTTCTAGTCTCTGGGGTTGGCCTCTAATCTTTCATGTCCTTCTCCCGTTTGATTTTTCTTCCTTATAGTAATTCCACGCAATCTCTTTCCATCCCGCCATCCAGTCTCCACTTCTTTCTGGATTTTCCTGRTTTTGGCCAGTGGTACTTCTGCACTCCAGTTCTCTTGTGACTGCATCCAGTGCTCTTTGGATTTGGGAGGGATGCTGCACCTTAGCCCCCTTTCCCTAACTCCAGGGTTCTCCCCATCCCTGGGCCCTGGGAATGTGAGTCTCCAGCTTCCTGGAGGGCTCAGGCTCTGGACAGTCCAGGAAACCCAGCCACACTCTGCACAGCACCCTGACAGTGGCCTGGCTGCAGGTGGATTGAGGCAACACTCTCCTCTCCGTGCCAAAGCCCAGGAGCTTTGGGGTGGCTGCAGGGCTCTCTGGACTCCTGCAACCACATCCTCATGGCACCAGTGCTGAGGGCAGGCCAGCTGGGAGGCAGCTGCCAAGACACACAAGGCCTCAGGGGACCGTGCCGGCACRTGGAGCCAGCTCTGCTGGGTGCCCACTGTGCAGYGTTTCTCAGCAGTGCCGTGCAGCGGGCACCGGGCCACCCCCAAGCCGCCCACAGGCCCCATGACTGTGGCTGCAGCCCCGTTTCTTCCCGGCCTGGGCTACTCTGTGAAGCAGGGTGCAGGAAACCMTTTGGTGACTGGGATTCCCACCCTCATGCCTGCTTGCCTGCACAACAAGCCCTGTGGAGCCCGGTGGAGCCCCTTGGAGACCYGGCTCACATGCATAAGGGCTGCAGGCTCTGAGAGATGAGGACCCTGCAGTTTCTGGGGATGCTGGAAAGATCACACAGCCAGCTCTGTCAAAGTAGACATCCTAGGGCAGGCTATCAGCTCAGATGTGAACGTGCAGCCTGAACTATGTTGCTGTGTGACTTTGAGTTGATTTTCTCTCTTTAGACCATTGTCTGCCTTTGTTGAGTCACTTCGTCTTCATTTTAAGTAATGGGCCTTTCTTCTTAGGTCTAAATAATGCCTCAGGTGTGCGCCTCTGTACARTTTCAAAGTGGTCTAGCACCATTGTCTGGGGAGCCTGAAGCTACATTTGGGAGCTGGAAAGGAGGCACAGTGTGGGCAGGTGGCCTTGTGCCCAGGGAGGAAGGGACCCTGCTGAGTCTATATGCTGCTCTTTGCACCCCAGCTACCTAGAGATCCTTCCACGAGACCATCATTCCTTCCATCTTGGAGCCTAGTTAAGACACAGATGCCGTAGACAGTTGATGTATTAAACCCTTGTGCACAGGAGAAACACCTGGGGACTGAAAAAAAGCCAACAGGCAGTGCTGGGGCCTCACTCCTGAGCACTCAAATCAGAATTTCTGCTTTGCTGACTTCCCTGATGGGAATCCCCAAAACCCAGGAGCAAGTGTGGGAGGGGAGAAGTGGGTGCAACTGCCAACTCCAAGCCCCTGCTGCTCCCCCAGCCCCCGGACACTCCCCAGTCCTGCTTGATGCCTGTGTGCCTTGGGCCCCGTCCGCCCGACTGGGCCTGGCATGGAGCTGCACGCAGAGCTTCAGACAGCAGTGGTCAGAGGCCTGTGGGGTGAGCTTTAGATTCTTTCTGGAGAGCGCGTGGAGGTGGTATGGTGAGGGGTCAATGTGACTGGGACACATGCAGTGCCTGGAGGCTGGGGCGCCTCGGAGGAGTGAGGACAAAGCTGGGTGTTGGGGGCCGCTGGGGTGGTACTGCCGTGAGCAGCTTTTCCCCAGAACCGCCTGAAGCTGGGCTCAGCCCATCCCACTGGAGGAGGGCTCCCTGGCTGGCTCCAKAACTGCTCTTCTTCGGTGAGTGAAGCCACGGAGCCTGTTCTTACCCA
>NR39_Mmul_H2
CGAGTGCGCGCGGCGGGTGTGTGCGTGTGCGCTCTCTCTTGCGCTCTCCCTTCCTCGCTCCGGCTCGCCCGCCCGCTCGCTCCCTCGCCGGCTGCCTCGCTCTTTCTCTTCCTATATAACCTTGCCCGCCGCGGCTGCGGGGCACTCTCCACCGCTCCCCACCCAGACAGGGGCTGGAATGGCAGGCTGCCGGCCGCTGATAACGGAACACATCGGAGTTGGGTCGCGAGACAGCAATCAAAAGACAAAAAGAGTCTGATTTTAAATGGTAGCAAGCCTGGAGAGCTTGTGAGAGAGGCTGCCTTTAGCACTATATTATAGCTGCCAGGGGCGCATCTGATTGGCCAAAGCCGCACAAGCTTGTCTTCTGATGTTAACCCTGAAGAAGACTACATTTTTTTTTTTCTGTTGCTGCTGTTGCTTTATTTTCACCTGAAGGCTTCGAGTTAAAAAAAAAAAATCTTTCCTGAGATAAAGGTGGGCGGGAGGGAGGAGCGCATGTCTTGTGGAAACAGCAGTTACTCCCGGCTTTGTGTACACCCTTGTGTTTCCCCCTGACTTTGCCTGGAATGGTAGGTGCTTCAGTTAAAACCAACTTAAGTTTTTAAAGGACAGTTTAAACCCCCCCCACCACCACCAAGCTTCAGTCATCAAGCACAGAGTCGTTCACACATTTGAGGGGCACAGCTGCCCAGCTGTTATTTAATTTTTCTTCCCCAGGGACTTTAGAGTGCAGGCTCCTTCTCCCTGCATTTTGAAGAAAGAGGACTGAGCCCCTCCTGAAGAGTCAGCCTCTGTGGACCGAGGATAATTATGAGTGACCATAACTTAAAGCACTGGCATTCGAAATGCTTTAAGCGCCTTAGAAAAATGTAAAAATAGTGCTCTTTTATTGTGCTTCAATTAATACTTTTTTTTTTGGTAGAGCTCTGCAAATGGGATGGAGGCGTGCTCAAGGGCAGGTACAGAGTGAACTGCGGGCGTCAGGGTGGATRGGCAAAGTAGGTCTGGGGCCTGCACCCCAGCACAGAGGAGAGAGTGGGGGTCAGTGTGTGCGCTGGGTGTGTGGAGGCCATTGCAGGGTGTGTTGGGGGGGGGCAGGCGAGTGGGCGAAGCTGTACTCACACAACCCCCACGATCGATCAGAGCAAAGTGCAGAGCCAGGGATGAGCTGAATGTGGAATTCAGGCTCCTTGCAAAGCTGGCCTTGTGTGGGGGCTCAGCAGGCCACCAGCCTTCAGGCACAGGAGCCACCAGGTCCTAGGGGCTGCAGCCCAAGAGGTCAGGGGCCTTGGGGGAACAGTGTTCTGGTTAATGAGGGGCTTCCTAGAAAGAGGGCACAGTGCCTAGGAGTCGGCAATCTTTGAGTCTATCATCACCTCACTTTTTGCAGAAAAAGTGAAAAAAAATCTCAAAAGTCCTAATTAAATGAGGAAAATAAAATTTGAAGCTCCCCCCAACCCTGCTTTTTTTTTTTTTTGACAGATCATGCCCTTCCCCTCCTCATCCCCCATCCCACTCATGTACAATCATTCCTCTAGCATAGGATGAGGGAGTGAGGGTTATTTACGTGGAGGGGAAATCCTGACCCTGAGGAGTCATCAGATGCTGCCAATGGGGCCCTGTGAAGTTAAACACTCTCCCTTGACCCCAGGCCGTTGGAGTGGAGGGGGAGAGGCCCCTCGTGAAGCTCATTCCTCAAACAATGGAAGTTTCCAGAAGTTTCCTTTGCAGATCAACTTCGTGTGTGTGTGGTGGGGGAGAGAAGGAGAGGAGCATCTTAAGATATGTGTCTTGGGCATAAGAGGCTGAACGTTAACAACACTTGGAGATCTGGGTCCCTTCTGGGAGGTTGACCCAGGCTCCCCATCCCACCTCTCTTTCTTGTTCTTTTCCATGGTTTGTGAAGCATCATGATCCCCGGAGGAGAGCGCCATGCGGGAGCAGCGTCCACTTGCCCAGGCCCTGGCAGTCTCCACTGAGTGGAGCCGGAGCTCAGCTGAACACAGGGGTTCTCCAGGTGGTGTGTCTGCGCTGCCTGTCCTATTCCCAGTAAAAACAGACACAAAACAGGACCCGGGTCCTCTCCAGAGGAGGCCGACCTGTTTGATGTGTCTACCTGCACAGCATGTGGATGTCACATCACTGGGTGGTGCCTGGGCTGGACCAGCGACCTGGCCCAGTGGGACACTTGCAAACCTTTTGACCACCCTGCCCTCCACCCTTGGCATCTCCTCTTGCTCCAGTCCCTCCTCCCCCACCCCCGCCCCGTCTTTCCCCGCTACCTACTCCTTACAAATGCAGGTGAGTACAGAAGGCCCCCCACAGGGGTTGCCACCCTGGGGCCTGAGAGATTGGGTGYGCAGGCCCGCCGGGAGGTGGCATGTGCACACAGCTCACCTCTGCAAAGGGCAGGTGGGCGGGGTGTGCTTTGGAAGCAAAAACCTGAGCTGCACAGAGTTCTGCGTGGGCACAGCTGGACGTGGGGTGCCCCCAGGTGCGGTCAGCTCCCTCTTGGCAGACTGCAGGGAGAAGATGTGGCTTGGCATTGAGCTTGGGTGACTCAGGGCATTTCCTGAAACTTCCCTGCCCCAAGGGATGGCGTGGGGCCSCCTCCCTCCCCTCCATCTCCAGACAGCCCTGGACACCCTGGAGAGCACATCAGGGGCCGCCCCCCTTGTGGACTGACCAGTCCTCCAGAGTGAAATAATGATAGGCCAGAAAGCCTGCCCCCACGCCTAAGTTCAGAGGGCMTGCGCCTCCGCGTGGGTTGGGGGAACTCGGCACAGAAAGTAATCCCMATTATGTGTATTGTCTTAGAACCAGGCTGCTGACTGAGCCCCCCAGAGAAGCTGCTGCTCTGCCCTCCCGCCCCTCACTCCAGGTTCTTCCATCCCACCCGCTCCCCACGGTCCAGCACTGCCTTCCCCGCCAGACGCCAGGCAGTTCTATCTCTTTGCCTTTCCCCACCCGCCCCCAGCAAGTCCATTTGGCCCCCTCCCCRCACCAGCAGAGGCTCCAAACCCCAGCCTCCCTGACAAGGCCAGACATCCAGACATGCTGGGGCTCCATTATTCATCTACCTGGGCTCTGCCTCTCTTCCTTGGGGTCATGCGCATCCCTCCCTCGCTCCTTCCTCCAGCTTTCCCTCCCCCRCCCTCCCCCACCTCCACCCCGTGCCCAGCATCCCTGCTGAGGACAGAAGCTGCCTCCTCTTCTGCCCCAGCCCCCAGGCTCCCTCCTGGGCACTGCCCCTGCCCCTCCTTCCGGCCCCTGCCGCTAGATGGCCTCCTCACTCTGCCTTCGGCTCAGGCTTGGCCGGTTTGGGAAATCCCCGCAGTCCCAGGTTGGGAGGCCTGGAAGCCAGGCAGCCTCCTGGTTCATCCTCCCCGGTCCCATCAGCAGTTTCTGCGTCCCCCTCATCTCCCCTTCCCTTCCCCAGATTTGTACCCGCTGGGCCCTGCAGTTATGGAGCCCGCCTGCCTAGCGTCTCCAGGTGCTGCCTCTATTTCTAGTCTCTGGGGTTGGCCTCTAATCTTTCATGTCCTTCTCCCGTTTGATTTTTCTTCCTTATAGTAATTCCACGCAATCTCTTTCCATCCCGCCATCCAGTCTCCACTTCTTTCTGGATTTTCCTGRTTTTGGCCAGTGGTACTTCTGCACTCCAGTTCTCTTGTGACTGCATCCAGTGCTCTTTGGATTTGGGAGGGATGCTGCACCTTAGCCCCCTTTCCCTAACTCCAGGGTTCTCCCCATCCCTGGGCCCTGGGAATGTGAGTCTCCAGCTTCCTGGAGGGCTCAGGCTCTGGACAGTCCAGGAAACCCAGCCACACTCTGCACAGCACCCTGACAGTGGCCTGGCTGCAGGTGGATTGAGGCAACACTCTCCTCTCCGTGCCAAAGCCCAGGAGCTTTGGGGTGGCTGCAGGGCTCTCTGGACTCCTGCAACCACATCCTCATGGCACCAGTGCTGAGGGCAGGCCAGCTGGGAGGCAGCTGCCAAGACACACAAGGCCTCAGGGGACCGTGCCGGCACRTGGAGCCAGCTCTGCTGGGTGCCCACTGTGCAGYGTTTCTCAGCAGTGCCGTGCAGCGGGCACCGGGCCACCCCCAAGCCGCCCACAGGCCCCATGACTGTGGCTGCAGCCCCGTTTCTTCCCGGCCTGGGCTACTCTGTGAAGCAGGGTGCAGGAAACCMTTTGGTGACTGGGATTCCCACCCTCATGCCTGCTTGCCTGCACAACAAGCCCTGTGGAGCCCGGTGGAGCCCCTTGGAGACCYGGCTCACATGCATAAGGGCTGCAGGCTCTGAGAGATGAGGACCCTGCAGTTTCTGGGGATGCTGGAAAGATCACACAGCCAGCTCTGTCAAAGTAGACATCCTAGGGCAGGCTATCAGCTCAGATGTGAACGTGCAGCCTGAACTATGTTGCTGTGTGACTTTGAGTTGATTTTCTCTCTTTAGACCATTGTCTGCCTTTGTTGAGTCACTTCGTCTTCATTTTAAGTAATGGGCCTTTCTTCTTAGGTCTAAATAATGCCTCAGGTGTGCGCCTCTGTACARTTTCAAAGTGGTCTAGCACCATTGTCTGGGGAGCCTGAAGCTACATTTGGGAGCTGGAAAGGAGGCACAGTGTGGGCAGGTGGCCTTGTGCCCAGGGAGGAAGGGACCCTGCTGAGTCTATATGCTGCTCTTTGCACCCCAGCTACCTAGAGATCCTTCCACGAGACCATCATTCCTTCCATCTTGGAGCCTAGTTAAGACACAGATGCCGTAGACAGTTGATGTATTAAACCCTTGTGCACAGGAGAAACACCTGGGGACTGAAAAAAAGCCAACAGGCAGTGCTGGGGCCTCACTCCTGAGCACTCAAATCAGAATTTCTGCTTTGCTGACTTCCCTGATGGGAATCCCCAAAACCCAGGAGCAAGTGTGGGAGGGGAGAAGTGGGTGCAACTGCCAACTCCAAGCCCCTGCTGCTCCCCCAGCCCCCGGACACTCCCCAGTCCTGCTTGATGCCTGTGTGCCTTGGGCCCCGTCCGCCCGACTGGGCCTGGCATGGAGCTGCACGCAGAGCTTCAGACAGCAGTGGTCAGAGGCCTGTGGGGTGAGCTTTAGATTCTTTCTGGAGAGCGCGTGGAGGTGGTATGGTGAGGGGTCAATGTGACTGGGACACATGCAGTGCCTGGAGGCTGGGGCGCCTCGGAGGAGTGAGGACAAAGCTGGGTGTTGGGGGCCGCTGGGGTGGTACTGCCGTGAGCAGCTTTTCCCCAGAACCGCCTGAAGCTGGGCTCAGCCCATCCCACTGGAGGAGGGCTCCCTGGCTGGCTCCAKAACTGCTCTTCTTCGGTGAGTGAAGCCACGGAGCCTGTTCTTACCCA
>NR40_Mmul_H1
CATACCGACCTCACGTTGACTAGAAAAACGTTCAGGGGCATTTCTCATTATGTGAAGCAAAACTTTAAGACTTTAAAAAGAAAGTATACATTTAAAAGAAGATCCCTGGTAGGAGAAGACTTTGTGAATGAAACACTAGAATGCAAATCAAGAAGGGTAAAGCGCAGCTTCAACGCGTGGGCAGGTGAAGCTTTGCCTTTCTTGCTTCTGGAGAGGCTGCAGGTGAGACGGGTGTGGCTGGTGACAGTCAGTGAATATGACTCCAGGTCTCTGATATCATGAAGGACCTTGAAAACGAGCATGTGGATATGTCTGCTCAAATCCTGGAGTTCTCTAATGAGAAAACTTGAGAGGAAGGGGATTTAGGAAAATTTAAAAACCTACCTAATAAGAGGCAATGCATACATCCCTCCAAAGTGGTTGAACATCTGTAAGAATCTTCAGGAATAGGTAACTTTAATGTGTGTGGAACACTTCCAAAGTGATGCCTTTCCACATCCCCCGAGCTCTGTTAACAGCATCCTAGGGAAAGTGTGCCTCCACTGTCACCCTCACCTGCCACCTGCCACCTGCCATGAGCCATGTGGTGAGCAGGGTGATGTGGCCTGAAGATGACAATGGGTCTTGGCTCTGCCATGTGACATCCACACACTCCATCCACTAAATGCAGATGACAATAGCACCTGTCCCTCCGGGCCTTTAGGGCCTTTAATAAGTTAACAAGAGTGAAGTCCAAGCATCATGGAAAATAGCAGTTTATTTGTGCCTGGAGAAGAACAAGGTCTCAGTGTGAGCAACGTGTCTTATTTGACAGAGATTGACAAATCTCTTGGGACGGGACCTAAAGATGAACTCGGAAAGCTCAGCGGAGACTGTCTGCAGGCATCAAGGGCTGCTCAGTTTCATCCAGGAGGCCTGGGAAAGATGAAAAGGCAGGCTCAAGAGTGCTCTGAGGCTCTGCAGACAAGGGATCCACAACTCTGTTCACTCCTTGGCTGACTGTGTCCAGAAGAGGCAGGTGGGGCAATGAGAAAAGAGGGTTTTCTGCTCAGCCGCCCTGGTCTGAAGCACAGCGGGTTATTCTTAGCTGCAGCCTTACCATCAGGGTTGAAATTCCACAAGCCTCTGCTGGCTTCCACCCATCATCGTTTCCTATTTACAAGGCAATCTTGTGCTACGAGCTACAATGAAACAGAGCTTCTTGCTGGGATGCATTACAGTGATGCTTTGTAAGTGAGCTTGTGGGGTTGCAGGATCTTACGATCTTGCCTGAGAATTTTGAAGCAGCATCATGCATCTAAGCACAGCTCTTTGGAGCACAGAAAGTTTGAAAAGAGAACCTCATGCTTGGCTCCTGA
>NR40_Mmul_H2
CATACCGACCTCACGTTGACTAGAAAAACGTTCAGGGGCATTTCTCATTATGTGAAGCAAAACTTTAAGACTTTAAAAAGAAAGTATACATTTAAAAGAAGATCCCTGGTAGGAGAAGACTTTGTGAATGAAACACTAGAATGCAAATCAAGAAGGGTAAAGCGCAGCTTCAACGCGTGGGCAGGTGAAGCTTTGCCTTTCTTGCTTCTGGAGAGGCTGCAGGTGAGACGGGTGTGGCTGGTGACAGTCAGTGAATATGACTCCAGGTCTCTGATATCATGAAGGACCTTGAAAACGAGCATGTGGATATGTCTGCTCAAATCCTGGAGTTCTCTAATGAGAAAACTTGAGAGGAAGGGGATTTAGGAAAATTTAAAAACCTACCTAATAAGAGGCAATGCATACATCCCTCCAAAGTGGTTGAACATCTGTAAGAATCTTCAGGAATAGGTAACTTTAATGTGTGTGGAACACTTCCAAAGTGATGCCTTTCCACATCCCCCGAGCTCTGTTAACAGCATCCTAGGGAAAGTGTGCCTCCACTGTCACCCTCACCTGCCACCTGCCACCTGCCATGAGCCATGTGGTGAGCAGGGTGATGTGGCCTGAAGATGACAATGGGTCTTGGCTCTGCCATGTGACATCCACACACTCCATCCACTAAATGCAGATGACAATAGCACCTGTCCCTCCGGGCCTTTAGGGCCTTTAATAAGTTAACAAGAGTGAAGTCCAAGCATCATGGAAAATAGCAGTTTATTTGTGCCTGGAGAAGAACAAGGTCTCAGTGTGAGCAACGTGTCTTATTTGACAGAGATTGACAAATCTCTTGGGACGGGACCTAAAGATGAACTCGGAAAGCTCAGCGGAGACTGTCTGCAGGCATCAAGGGCTGCTCAGTTTCATCCAGGAGGCCTGGGAAAGATGAAAAGGCAGGCTCAAGAGTGCTCTGAGGCTCTGCAGACAAGGGATCCACAACTCTGTTCACTCCTTGGCTGACTGTGTCCAGAAGAGGCAGGTGGGGCAATGAGAAAAGAGGGTTTTCTGCTCAGCCGCCCTGGTCTGAAGCACAGCGGGTTATTCTTAGCTGCAGCCTTACCATCAGGGTTGAAATTCCACAAGCCTCTGCTGGCTTCCACCCATCATCGTTTCCTATTTACAAGGCAATCTTGTGCTACGAGCTACAATGAAACAGAGCTTCTTGCTGGGATGCATTACAGTGATGCTTTGTAAGTGAGCTTGTGGGGTTGCAGGATCTTACGATCTTGCCTGAGAATTTTGAAGCAGCATCATGCATCTAAGCACAGCTCTTTGGAGCACAGAAAGTTTGAAAAGAGAACCTCATGCTTGGCTCCTGA
>NR41_Mmul_H1
GCAGGAACAAGAAAGCAGATTTGATGGACGCGTGTGCAGCGTGCGTAGCCGTCCCTCCACGCTGTCCTCCACACATGGGGTGACACGGGAGGCAGGCGGCCTCCTCGGTGCTCAGGAGGAGTTTGTGGCACTTTGCGTCCTCACTGCCCTGCTCCCTGCAGCAGCACCCAGGGCTGTCCTTGGGTTCTGAGGCCACTGAAATGTGAGTGAGCAAAGAGCTTTGAGCCGCTAAAGCCCACTGGCTCTTGGCTCTGAGAAACAGGGATGTTCAGACAGGCGGCCTCTGTTCTGGGGGTGCTGGAAGGGCCCAGATGGCATGTGGCAGTCAGCCAGGCCTGGGGCCAGCACTGATTCTGCCACCCAGGAGTCCCCAAGCCTCCCTGAGCCTGGTTCCTCTTCTTAATGCCAGGGCGAGCAGATCCGTCCTGCAGGGTAATGGAGCCCTAATGAGCAGCACTCAAGGACTCCCAGCCATGGGGTGCTGGGCACAGGGCCCGCTGTGCAGGAGCCCCGTGGACGGACGTGTGCCCTTCTCCCCCAGCTTGGATAACGGAGGCCCAGAGAGAGACCGCTCCCCAGCCTTGCCCTGCCTCTTAGCAGAGTCCAGCTCTGCACACACACAGCTCGCTGCTCCCTTCTCTCGTGGGGTGAAATCCAAATTCTTTGTAGACACGGGCACTGTGCACACGTGAAATACCTGTGTTCCTCGGCACCAGATTTTTCAAAAGATGACTTAAGAAACAGCTCACAAATACGAAGACAATGGGGAAGGGAGGCGTTTTCAGATTAGACGGAAACCACATGAAAGACGCTTCGGAAGAGGAGCGAGGTTTGGACTTGACTAGGCAGTGGGCGGGGCCGGATCCCCGGTCGTCCAGGAGGGGCCCAGGCGCGTGGAACCGCGGGGGTGGGGGGCTCCCAGGAGGCAGCCCTGCCCTGGGGGGATGCCTGGAAGCCCCCGCGCCCCCACCTGGCCACATGCTCCGTGGGGGATTGGAAAACCATCTTCTCCATTGGCACAGATGGTCGGATCTGTGCGGCCTTAGAGGGTAGCTGCGAGAATGGCTCTGGCTGAGGTCTGGAGGCGTGCATCCCTCGGTCTTGGCACTGGGACTGCTTTGCCTGTCGCCTGAATTTTACCACTCAATGTTCTTTWAAAAAGAGGACGAGGACAACAAGCTTGGAGAAAGCACACATTTAATTAAGGTGCAGCCCCCGACGAGGTGCGCACATGTGGTCAAGGTGCAGGAGACAGAGGTCCACCTGGGAGCCCGCCAGGCAGCGCCACGGCACAGGTCCCAGCCCTCAGCCGGACAGGCCGTCCCTCCTTGGAGGCTGCAGGGCRGGACTGTGTCCCCGGTGCAGGCGGGATTTGGCCCATTTTGAGTCGGGCTGTGTGAACATCTGCAGCTGCCGGGTTTCTTGGTCTGGCCTATAGTGGACCCAGGAGCACCTTTGCCAGGCTGAGTGGGAGGCCCGGGCAGGTTCACCATTCTCAGGTCTGTCTGCCTTTCCCATGTCGCCCTGGGGTGCGCTAGCTTTCTTGGGGTGTGCCTAACCTTTCAGCTTCCTTCCTGCCACCTCCTCCCTACTTTTGTGTCCCTGCAAGGAGGAGGAGAGGACCCTGGTCTAGGGCCGTCCACAAGCCTTTGTGGGTCCCTGGGTCTTTGTGGGTTCCCAGGGCGGGGCGGGGGCTGGCTGCCCTATGTCAATCCAGCCTCCGCTAGTGAGAAGAAGGCCGGGCCTTGGCTGACTTGATGCGGTGTCCACCAGGCTGCCCGCTGCTCCCTCAAAGTGGGGCCCCAGGTCAGCTATAGGATCCTGAGCCAGGCTGTGCTGCCTGGGGCTGGGCGACCTCTCGAAACACAGGTCTGGGGAGAATGTGTTCTGGCTTCTGTGCAGAGCCCACTCGAGACCAGGAGGACCCAGGGTGACCTGACACCCTGGACGCCAGGGGAGCAGCGTTATCCAAGACCCTGGGAAGGGAAGGTGGCTGTGGCCTGCCCTGGAACTGGAGGGAGGAGGACACTGGATGGTTCCAGGTGTGGGTGGATAGAGGCCACATTGGTGCTGGGGCCCTGGAACCCTGGGGGCCACAGTCCAGTGAAGGAGTGTCTGGGACCCCTGGACACCGAGCCCTGGGCATGGTGAGTGGTGTTGAAAAATGGATTGTATGAGACTTTGTCCTTGCTCTCTTTGGTCATTCTCAGTGGGGCTTGGGTTCCTCGGTAATTTCTCATGGGAAGAATGAGAGGGACAGGTGAGAGGACAGAGCCTGCTTGTGTTCCTTCTTCACCTCGTGGGGAGTCACACATGCACGGGTGGGAAGGGCTCTCGGCCAACAGGTGAGGCTGCCTGGGCTGGGGCCTGCAGTCAGCTGCCATCTCTGAGGCCTTTGGCAGCTGTTTTTCCATTAACCTAAGAAGAATAGGATAAAACCAGCACATTCTAAATCACCCACATTGTCAACAAGTGCACACCAGTGGCCCTGCAGTGTCTCCACGTGTTTCTGCTCCTGAATTGCATTGGTGTGGAGCTGCCCGCCAGCTTCTCATTCACAGTGCAGGGCTTCTCAAAGCTGAGCTGTTCTCAGGCCCTTGAGGCCTGGAGCTTGCTGGCCTGGCCTGCGTTGTGGCATCAACACCCCACGTGAGCTTCGACGTCTTGTCTCTTCTTGCCTCCTCCTCAGTAGGTGTCAGGGTTCCTGGGTCACCTCACTGCTCACCCCAACTTGCCCTCAGTAGGTGGGCTCGCAGCCACAACTCTATGCCCCTGTGTCTGTAACTGCCAACTCCACAGGCTTGGCTGGCC
>NR41_Mmul_H2
GCAGGAACAAGAAAGCAGATTTGATGGACGCGTGTGCAGCGTGCGTAGCCGTCCCTCCACGCTGTCCTCCACACATGGGGTGACACGGGAGGCAGGCGGCCTCCTCGGTGCTCAGGAGGAGTTTGTGGCACTTTGCGTCCTCACTGCCCTGCTCCCTGCAGCAGCACCCAGGGCTGTCCTTGGGTTCTGAGGCCACTGAAATGTGAGTGAGCAAAGAGCTTTGAGCCGCTAAAGCCCACTGGCTCTTGGCTCTGAGAAACAGGGATGTTCAGACAGGCGGCCTCTGTTCTGGGGGTGCTGGAAGGGCCCAGATGGCATGTGGCAGTCAGCCAGGCCTGGGGCCAGCACTGATTCTGCCACCCAGGAGTCCCCAAGCCTCCCTGAGCCTGGTTCCTCTTCTTAATGCCAGGGCGAGCAGATCCGTCCTGCAGGGTAATGGAGCCCTAATGAGCAGCACTCAAGGACTCCCAGCCATGGGGTGCTGGGCACAGGGCCCGCTGTGCAGGAGCCCCGTGGACGGACGTGTGCCCTTCTCCCCCAGCTTGGATAACGGAGGCCCAGAGAGAGACCGCTCCCCAGCCTTGCCCTGCCTCTTAGCAGAGTCCAGCTCTGCACACACACAGCTCGCTGCTCCCTTCTCTCGTGGGGTGAAATCCAAATTCTTTGTAGACACGGGCACTGTGCACACGTGAAATACCTGTGTTCCTCGGCACCAGATTTTTCAAAAGATGACTTAAGAAACAGCTCACAAATACGAAGACAATGGGGAAGGGAGGCGTTTTCAGATTAGACGGAAACCACATGAAAGACGCTTCGGAAGAGGAGCGAGGTTTGGACTTGACTAGGCAGTGGGCGGGGCCGGATCCCCGGTCGTCCAGGAGGGGCCCAGGCGCGTGGAACCGCGGGGGTGGGGGGCTCCCAGGAGGCAGCCCTGCCCTGGGGGGATGCCTGGAAGCCCCCGCGCCCCCACCTGGCCACATGCTCCGTGGGGGATTGGAAAACCATCTTCTCCATTGGCACAGATGGTCGGATCTGTGCGGCCTTAGAGGGTAGCTGCGAGAATGGCTCTGGCTGAGGTCTGGAGGCGTGCATCCCTCGGTCTTGGCACTGGGACTGCTTTGCCTGTCGCCTGAATTTTACCACTCAATGTTCTTTWAAAAAGAGGACGAGGACAACAAGCTTGGAGAAAGCACACATTTAATTAAGGTGCAGCCCCCGACGAGGTGCGCACATGTGGTCAAGGTGCAGGAGACAGAGGTCCACCTGGGAGCCCGCCAGGCAGCGCCACGGCACAGGTCCCAGCCCTCAGCCGGACAGGCCGTCCCTCCTTGGAGGCTGCAGGGCRGGACTGTGTCCCCGGTGCAGGCGGGATTTGGCCCATTTTGAGTCGGGCTGTGTGAACATCTGCAGCTGCCGGGTTTCTTGGTCTGGCCTATAGTGGACCCAGGAGCACCTTTGCCAGGCTGAGTGGGAGGCCCGGGCAGGTTCACCATTCTCAGGTCTGTCTGCCTTTCCCATGTCGCCCTGGGGTGCGCTAGCTTTCTTGGGGTGTGCCTAACCTTTCAGCTTCCTTCCTGCCACCTCCTCCCTACTTTTGTGTCCCTGCAAGGAGGAGGAGAGGACCCTGGTCTAGGGCCGTCCACAAGCCTTTGTGGGTCCCTGGGTCTTTGTGGGTTCCCAGGGCGGGGCGGGGGCTGGCTGCCCTATGTCAATCCAGCCTCCGCTAGTGAGAAGAAGGCCGGGCCTTGGCTGACTTGATGCGGTGTCCACCAGGCTGCCCGCTGCTCCCTCAAAGTGGGGCCCCAGGTCAGCTATAGGATCCTGAGCCAGGCTGTGCTGCCTGGGGCTGGGCGACCTCTCGAAACACAGGTCTGGGGAGAATGTGTTCTGGCTTCTGTGCAGAGCCCACTCGAGACCAGGAGGACCCAGGGTGACCTGACACCCTGGACGCCAGGGGAGCAGCGTTATCCAAGACCCTGGGAAGGGAAGGTGGCTGTGGCCTGCCCTGGAACTGGAGGGAGGAGGACACTGGATGGTTCCAGGTGTGGGTGGATAGAGGCCACATTGGTGCTGGGGCCCTGGAACCCTGGGGGCCACAGTCCAGTGAAGGAGTGTCTGGGACCCCTGGACACCGAGCCCTGGGCATGGTGAGTGGTGTTGAAAAATGGATTGTATGAGACTTTGTCCTTGCTCTCTTTGGTCATTCTCAGTGGGGCTTGGGTTCCTCGGTAATTTCTCATGGGAAGAATGAGAGGGACAGGTGAGAGGACAGAGCCTGCTTGTGTTCCTTCTTCACCTCGTGGGGAGTCACACATGCACGGGTGGGAAGGGCTCTCGGCCAACAGGTGAGGCTGCCTGGGCTGGGGCCTGCAGTCAGCTGCCATCTCTGAGGCCTTTGGCAGCTGTTTTTCCATTAACCTAAGAAGAATAGGATAAAACCAGCACATTCTAAATCACCCACATTGTCAACAAGTGCACACCAGTGGCCCTGCAGTGTCTCCACGTGTTTCTGCTCCTGAATTGCATTGGTGTGGAGCTGCCCGCCAGCTTCTCATTCACAGTGCAGGGCTTCTCAAAGCTGAGCTGTTCTCAGGCCCTTGAGGCCTGGAGCTTGCTGGCCTGGCCTGCGTTGTGGCATCAACACCCCACGTGAGCTTCGACGTCTTGTCTCTTCTTGCCTCCTCCTCAGTAGGTGTCAGGGTTCCTGGGTCACCTCACTGCTCACCCCAACTTGCCCTCAGTAGGTGGGCTCGCAGCCACAACTCTATGCCCCTGTGTCTGTAACTGCCAACTCCACAGGCTTGGCTGGCC
>NR42_Mmul_H1
TGGAGCTGGAATTGGAAATATCATGATATCTTATTGTGGTTCTGTGATCAAATATGTTTGGCAAATAACTGTTAAACAAGTTAAAATAGTTTTATTTTTCATTTAAAAAATTTTCAAGGCTTCATCATTTTTGTGTRTGTTATGTGTATTTGTAGTTTAGTCAAAATCTAACACATTCTGGGATCACCTCACTATTGGATCAAAATAATATAAACACTGCAGCATTCTCTTACAGGTCATTTATTTCTTTATTTTTGAAATCCAGCACTTACAATATTTATGCAAATATAACACTCAGAATAATTCTAAGCATGTTTATCCCTGTGATTACATCTTTTCAGCCTCCCTAAAACATATACATTAAATAATTACTTTTTCATMCCTTTTCAATTTCTAGTACAGTTTCTCTTCCAATTAATTCTTCACAATTCTTTCAATGTGCACACAACCTAGTAGTTTGAATCAATCAGGTTTTCCAAGACACAAGAAAATCTTTTTCTAAATCCTGCCTAACAAGTAGACATCTGAAATTTTTTCTTCTCTAGCCAAACGAAATGAATGGATGTGCTATTTGTAAATGCTTAAAGTTATATGAAGTGCATATAATACCACATAATATAAAATACTGTTACTATGTTGCATGAAATATCATCACCTAACAAATTTTAGGATGCCAAGAAATCTGATATAAGGGTCAATGAAAAACATGGCTAACACAAGTGTCATACATTGTGTATTTTATGCTATACATAAGAAACATCTGGAAAAAATAAATTAGAATGGGCCACTGAATTAGGTATAAGAATGAACTCAGGAGGAAGCAGTTTCTATATAAATTGTAAGGTGAGAAAAAGAGAAACCAAAGCCAAGAAAAGGCTAATTCTCTAGCCAAAACCTATGAATCTTGCCAAAGTGTGGGAGGTGATGGAAGACTGAAGTAGGCATGTAGCACCCATACWCATTTCCTTAAACCCTTACTCACAGATGCACATTAAAAGACCCACAAATTTTATTTTGGCAACAGCAAAGATAGTTAATCCAATTGCACACACTACTAACTGTTCCAAATTTACATTTCCATGTAAAACTGCAGAACGGGCACATTACATGTGTTTAGACTATACTACACCTGGCTTTTTGAAATTTGAGCTATCTCCACAAGCACAATCCCAGCTACTGGGATTTTTGATTGGGTTGGGTTGCTCTCCCCACAAGCACAATCCCAGCTACTGGGGTTTTGATTGGGTTGAGTTTTTTGGTTGTTATGTTTCAGAGCTTAGGGTTTCTACAAATGGGCTGAAAGAGTAAGCATGCAATATGAAGTGAAGAAGCAAAGAAGATTTTAGGGAATTGGTTGGACAATAATGTGTCATGTGTGGCCAATGTGCAGCCCAGGTGAGGTAGAAGACTGTACTGTATTCCCTGGCCTAGAAAATCTACTCCATTATTCACCCCATATGTTTGCCTTTAGTATCCTAAAAGATAAAGCAGTGTGAACCAATGCCAGGTAATTCTAGATCACACGCACTGATTATGGAATTGTTAAACTGTGAAATCCTCAGGGGGCTGAATCCAGCGAGTTACACTTGGTGAAAGGAAGTAACAGTCAAGACTTCTGCAAAAAGTATGTATGGATGGGGAGAGGAATMGTTCCGGGTGTGGATTCAAGGAGAAATAAATTTGCAAAAAAAAACAAAAAAAACAAAAAAAAAACTGCAGCAGTTGATAGACACTCTCCCCGGCAAACTACATTCAAGCGTCAAAGAGGAACAGAAAGGATAGGTTGGAGAGAGGAGGGGAGTTGAGATACTTGCTGTCATGATGTTGATACATTACTGTAAAATTTTTCTGAATAAAGTGGAATATGAATGTATATAGCAATGCTTTTTRCTTCTCTTTAAGGTTGTCAGACTGTCATTTGTTCTGATGAAAACCCCGCACTCCTTGAGTGGTCAGCCAGTTTCATCCCAGGACAGCCGCACTTCAGAGGCCTCTACAT
>NR42_Mmul_H2
TGGAGCTGGAATTGGAAATATCATGATATCTTATTGTGGTTCTGTGATCAAATATGTTTGGCAAATAACTGTTAAACAAGTTAAAATAGTTTTATTTTTCATTTAAAAAATTTTCAAGGCTTCATCATTTTTGTGTRTGTTATGTGTATTTGTAGTTTAGTCAAAATCTAACACATTCTGGGATCACCTCACTATTGGATCAAAATAATATAAACACTGCAGCATTCTCTTACAGGTCATTTATTTCTTTATTTTTGAAATCCAGCACTTACAATATTTATGCAAATATAACACTCAGAATAATTCTAAGCATGTTTATCCCTGTGATTACATCTTTTCAGCCTCCCTAAAACATATACATTAAATAATTACTTTTTCATMCCTTTTCAATTTCTAGTACAGTTTCTCTTCCAATTAATTCTTCACAATTCTTTCAATGTGCACACAACCTAGTAGTTTGAATCAATCAGGTTTTCCAAGACACAAGAAAATCTTTTTCTAAATCCTGCCTAACAAGTAGACATCTGAAATTTTTTCTTCTCTAGCCAAACGAAATGAATGGATGTGCTATTTGTAAATGCTTAAAGTTATATGAAGTGCATATAATACCACATAATATAAAATACTGTTACTATGTTGCATGAAATATCATCACCTAACAAATTTTAGGATGCCAAGAAATCTGATATAAGGGTCAATGAAAAACATGGCTAACACAAGTGTCATACATTGTGTATTTTATGCTATACATAAGAAACATCTGGAAAAAATAAATTAGAATGGGCCACTGAATTAGGTATAAGAATGAACTCAGGAGGAAGCAGTTTCTATATAAATTGTAAGGTGAGAAAAAGAGAAACCAAAGCCAAGAAAAGGCTAATTCTCTAGCCAAAACCTATGAATCTTGCCAAAGTGTGGGAGGTGATGGAAGACTGAAGTAGGCATGTAGCACCCATACWCATTTCCTTAAACCCTTACTCACAGATGCACATTAAAAGACCCACAAATTTTATTTTGGCAACAGCAAAGATAGTTAATCCAATTGCACACACTACTAACTGTTCCAAATTTACATTTCCATGTAAAACTGCAGAACGGGCACATTACATGTGTTTAGACTATACTACACCTGGCTTTTTGAAATTTGAGCTATCTCCACAAGCACAATCCCAGCTACTGGGATTTTTGATTGGGTTGGGTTGCTCTCCCCACAAGCACAATCCCAGCTACTGGGGTTTTGATTGGGTTGAGTTTTTTGGTTGTTATGTTTCAGAGCTTAGGGTTTCTACAAATGGGCTGAAAGAGTAAGCATGCAATATGAAGTGAAGAAGCAAAGAAGATTTTAGGGAATTGGTTGGACAATAATGTGTCATGTGTGGCCAATGTGCAGCCCAGGTGAGGTAGAAGACTGTACTGTATTCCCTGGCCTAGAAAATCTACTCCATTATTCACCCCATATGTTTGCCTTTAGTATCCTAAAAGATAAAGCAGTGTGAACCAATGCCAGGTAATTCTAGATCACACGCACTGATTATGGAATTGTTAAACTGTGAAATCCTCAGGGGGCTGAATCCAGCGAGTTACACTTGGTGAAAGGAAGTAACAGTCAAGACTTCTGCAAAAAGTATGTATGGATGGGGAGAGGAATMGTTCCGGGTGTGGATTCAAGGAGAAATAAATTTGCAAAAAAAAACAAAAAAAACAAAAAAAAAACTGCAGCAGTTGATAGACACTCTCCCCGGCAAACTACATTCAAGCGTCAAAGAGGAACAGAAAGGATAGGTTGGAGAGAGGAGGGGAGTTGAGATACTTGCTGTCATGATGTTGATACATTACTTTAAAATTTTTCCGAATAAAGTGGAATATGAATGTATATAGCAATGCTTTTTRCTTCTCTTTAAGGTTGTCAGACTGTCATTTGTTCTGATGAAAACCCCGCACTCCTTGAGTGGTCAGCCAGTTTCATCCCAGGACAGCCGCACTTCAGAGGCCTCTACAT
>NR44_Mmul_H1
GTCCTTCATGTGATAGGACCACACTTGTCATCATCATATCTTCATCCCAGGGCCAGTCTCCACCTCACCCAGAGGCGGTTAATAAATGCTCCTTTAATAGATGTCAAACAAGTTTTCATTATCTGTAAGAACCATTCCTAAAACTAGGTCTTATTGTCTCCCTGACTGTGGTCAAAAAAATGGTTAGAATTATAGATAGCTATTCACGAAACATTGACATCTCTATGGTGAAATTATCATCTGCTCTATTTTATATTAGGTTGCCAATTTCTGCAGACTAGATTATAATCTTGTGCAGGGAAGCCATCGGGTTTATTCATCTTTGTTTCAGTAAATGTGCATATCACACAGCTCTTTTTCATTTGCACCCTCAGGAAACATTCTTGCTATTGGATTAAATTTAAAATTAAAAAGATTAGGTAAAAATTTWAAAATTACTAAAAAGTATCATGATTTATAGTCTTTGAAGAAAATGAAGATCAAAAGCTTAAGAGACCTCAATGAAGCTGTACAGAATCACAAAACAATTAGCATATTTAGTCAACAGTTTTCAGCAATAGSTACTAAATTGGTTGAATTAATGATGTCATTTAGTATTAAACACATTTTAACTTTTTTATTCTAATTAATAAAACTTTGAGCTAAATCTGTCTTAAATATCTGTTATATTGAACTGAAAATTGCCCATGATATGGACATAAAATGTCTTACATATATTCCTCTTATAAATGTTTTGTATACTTAAGAAAATTGTATTCTATACATATATAATTGAATCTTTGTGAGTTATTCTAGCATCAGTCATACATCTGTAAAACTGATTTTTAAACTCGTTCAAATTAATAATTTCCAATTGTTTTTTAAATCTCTAAAAAATGTATTAAGTCTGCTGATAAGTGTTAATAGCTATGTAAATAGACTGACCTGTTGAGTAATATTAAACCATTTGTTTAAGTGTTTCCTTTATGAGGGATTTGAAAACTACACCAACTTAACTGGGACTTCCTTCTCAGAAGAACAAAATTTAAATAAACAATTCCCTCCTGCTTCCTCCAGTACAGAAAATACATACAGGTTTTTTACAACACCAAACTACTTTCTGAATTTTCAAGTCGTTTTTTTGAGATTGTTTAGTTGTTGAATTGTGATTTTTAGTTAAAAATAAACTAGTCACTTCATTAGTTAGCTGCTTGTCAAARGCAGGCAGAAGCTTCCAGCAGGAGCCTATTTTACAGAGGATGACAATCAGCAAAAGCAAGTTTACAAATTACAGGCTGAGGACAATGGGGCAGAGATAAGCTACTCCATTAAAAGCAGGAAAACACAGAGGCCCCACTCTGCTTGCTTCTCAGGACTTCCCCATGGAAGTTCCTGCTTGGCAGCTGACTAGTTCCCTCGAAGCATGGATGCTGTTGCCAACAACGCAGCAGTGGCTGGACTTGCTACTGATACCCTCTCAGAGCATCCTGGTTGGTTCAGTGTATATGGCGGACCCCATACATCTTTAAAAGTTATGGGACTCAAGGGTGTTTAAATCCGTGCCACAGAATTCCACCATGCCAGCTACTCTCTCATCAATACATGTCAACAACAGCATGGTGCTGCCTTTTCTCTCCCCAATTTGTACAGATTACAGTGYGGCCTCAGTCTTTTTCTTGTATTCCTGCTCTGCCTAAATACTTTCTGGAAAACTCATACTTATTTTTAAAGGTATTTATGTTCATATGCGTTTGTATCTCTAGCTCTCTTATATTGTAAAGCGCTTCTATCTAGAGCTAGAGTAAATGTGAAACTGTCTGATATTTTTCACTTTGTTTTAAAACTGCATGGGTAGGAATGTCGTCAATCTTAGCTTCATGGAAAATAGCATTTCTGCATTTCCTGGATTTGATCCAACTGTGTTAAATTGAAAATYAGAGCCACACAACTTGTCAAGTCCTTCAGTGCTCACAATTGGGATGAGTGGTTTGCAATTACCCAGGGAAAAATCCCACTCTAAAAGAACTCAGTCTCACCCTGACCAAATAAGGCATTCATAATGCAACATTTCTATAATACTTATGTTCACACTGAAATAAATCTTTCCTTTGAGAGCCGTCTTACATACACACTCA
>NR44_Mmul_H2
GTCCTTCATGTGATAGGACCACACTTGTCATCATCATATCTTCATCCCAGGGCCAGTCTCCACCTCACCCAGAGGCGGTTAATAAATGCTCCTTTAATAGATGTCAAACAAGTTTTCATTATCTGTAAGAACCATTCCTAAAACTAGGTCTTATTGTCTCCCTGACTGTGGTCAAAAAAATGGTTAGAATTATAGATAGCTATTCACGAAACATTGACATCTCTATGGTGAAATTATCATCTGCTCTATTTTATATTAGGTTGCCAATTTCTGCAGACTAGATTATAATCTTGTGCAGGGAAGCCATCGGGTTTATTCATCTTTGTTTCAGTAAATGTGCATATCACACAGCTCTTTTTCATTTGCACCCTCAGGAAACATTCTTGCTATTGGATTAAATTTAAAATTAAAAAGATTAGGTAAAAATTTWAAAATTACTAAAAAGTATCATGATTTATAGTCTTTGAAGAAAATGAAGATCAAAAGCTTAAGAGACCTCAATGAAGCTGTACAGAATCACAAAACAATTAGCATATTTAGTCAACAGTTTTCAGCAATAGSTACTAAATTGGTTGAATTAATGATGTCATTTAGTATTAAACACATTTTAACTTTTTTATTCTAATTAATAAAACTTTGAGCTAAATCTGTCTTAAATATCTGTTATATTGAACTGAAAATTGCCCATGATATGGACATAAAATGTCTTACATATATTCCTCTTATAAATGTTTTGTATACTTAAGAAAATTGTATTCTATACATATATAATTGAATCTTTGTGAGTTATTCTAGCATCAGTCATACATCTGTAAAACTGATTTTTAAACTCGTTCAAATTAATAATTTCCAATTGTTTTTTAAATCTCTAAAAAATGTATTAAGTCTGCTGATAAGTGTTAATAGCTATGTAAATAGACTGACCTGTTGAGTAATATTAAACCATTTGTTCAAGTGTTTCCTCTATGAGGGATTTGAAAACTACACCAACTTAACTGGGACTTCCTTCTCAGAAGAACAAAATTTAAATAAACAATTCCCTCCTGCTTCCTCCAGTACAGAAAATACATACAGGTTTTTTACAACACCAAACTACTTTCTGAATTTTCAAGTCGTTTTTTTGAGATTGTTTAGTTGTTGAATTGTGATTTTTAGTTAAAAATAAACTAGTCACTTCATTAGTTAGCTGCTTGTCAAARGCAGGCAGAAGCTTCCAGCAGGAGCCTATTTTACAGAGGATGACAATCAGCAAAAGCAAGTTTACAAATTACAGGCTGAGGACAATGGGGCAGAGATAAGCTACTCCATTAAAAGCAGGAAAACACAGAGGCCCCACTCTGCTTGCTTCTCAGGACTTCCCCATGGAAGTTCCTGCTTGGCAGCTGACTAGTTCCCTCGAAGCATGGATGCTGTTGCCAACAACGCAGCAGTGGCTGGACTTGCTACTGATACCCTCTCAGAGCATCCTGGTTGGTTCAGTGTATATGGCGGACCCCATACATCTTTAAAAGTTATGGGACTCAAGGGTGTTTAAATCCGTGCCACAGAATTCCACCATGCCAGCTACTCTCTCATCAATACATGTCAACAACAGCATGGTGCTGCCTTTTCTCTCCCCAATTTGTACAGATTACAGTGYGGCCTCAGTCTTTTTCTTGTATTCCTGCTCTGCCTAAATACTTTCTGGAAAACTCATACTTATTTTTAAAGGTATTTATGTTCATATGCGTTTGTATCTCTAGCTCTCTTATATTGTAAAGCGCTTCTATCTAGAGCTAGAGTAAATGTGAAACTGTCTGATATTTTTCACTTTGTTTTAAAACTGCATGGGTAGGAATGTCGTCAATCTTAGCTTCATGGAAAATAGCATTTCTGCATTTCCTGGATTTGATCCAACTGTGTTAAATTGAAAATYAGAGCCACACAACTTGTCAAGTCCTTCAGTGCTCACAATTGGGATGAGTGGTTTGCAATTACCCAGGGAAAAATCCCACTCTAAAAGAACTCAGTCTCACCCTGACCAAATAAGGCATTCATAATGCAACATTTCTATAATACTTATGTTCACACTGAAATAAATCTTTCCTTTGAGAGCCGTCTTACATACACACTCA
>NR45_Mmul_H1
AGGAGGCGGAGCTTGCAGTGAGCCGAGATCGCGCCATTGCACTCCAGCCTGGGCGACTAAGCGAGACTCTGTCTCAAAAAAAAAAAAAAAAAAAAAAAAAAAGAGTAATCCCAGGAAAATAAGACAGTAACTCTCCTTAGGATGAAGACACCGAGATTTGACAGAGTGCCTTGACTAACCACCTGCTCTCTGATTTACTAAATGGAACYGCCCAGTGACACCATGGTGTAGTCAAAGAATTTAGCAAGTACTAAGTAAGAATTCATTTTCCTAATTTATTTCCTACCTCCTAGCTCTAAAACCCTGGTAGTCTYACAATTGTTCTTACTCCCCATTTTTATTTTTAATTAGTGGTCACCTAAATTTATATTATACACATGTTTAGCCACCAATTTTTACATGATGGTTATGCTACACACRGAAGCTTCATGATCAGGGTGCTGTTTTAAGGGCTTGGGGTGATGAGTATTTTAGGCGCTAGTTAGTGCTCATTCTAATCTCCGTGTTCTCTAAAGGAAATAGCCACTAAACAGGAACCATCTGGTAATGCATTCTGTACCTCTTAATTACAATGTTTTGAGTGGCACCTAAATAAATTTCATTTACAAGCACATGACTGCTTGTCAAAAGTCTGTTGATAATTTTATTATTGTAATATACTTTCTTCCTTAATTATTTAGTTCCAGTAAAGTTAGGAATATTAATTTTTATGGAAATGACTTGTACCAACAAACCTAAGCCACAAACCTGGTTTTATTTATGTAAATATATTTAGAAATGTATGGTAATGTATCTACCCAGACACCCATCACAACGGGTTCCTGYGGGACATTCAAAACTTCTGCTCATTTTGACCCTTTAAGGGTAGAATAGAGTGGAGCCCAGCACATCCTAAAATTGGGGAGTTGCTATGACAGTCTTGTGAGATAGAATCTTGCTCCTGTGTTCTGTCTTTGCAAACAATCCCCAGAGCCAGCTCACCCACTCTGTCCGGGCTCCCCAGACAGGTGCCTTGGTGAGCGGGAGGTTTCCACATGAACCTCTCTGAGGGGTGGACAATTGCTGGTGGAGACTCATGTCCACCATGAGTGTTTGGCTCATCTTATTACGGGACAAAGTGCTGGATATGAGCTTGTCATTGGGAGCAACATTTTCAGTCAAAGGCTTTGGTGGTGCAGACCCCCGAATCAGCACTTCACCTCCTGTTCATTTACCCTATTTGATCCTAAACAAATGTGAGCGCTGTGGTTGGGGCCTGGCCTGGCGGGAATATTTATCTACACCATAAAATGCCACAAAAGTAATACTGCTGCCCTCCCCAGTGAGCCATCTGGCCTGAGATGCTCTGGGCGGCCTGAAATAGCTCCTGCCTTTCCCACACCTGTGGCATCYGAGTCCAGGAAACCACAAAGTGAATCCTGGCTCCGTCGCTCACAGGAGAGGTTTCTCATCCTCCCTGTAGCTCTCTGCCACAGAAGCCCAGTGGAGTGGGGTTTAAATGTATTCCAAGTAGCACGTGTCTTTAGGAGTCCAGCAGAAACCAGAGCTGGACATGTCTGTACGTGCACACACACACAGAGGTGGACACACACACGCTCCACAGTTCCCTCCGGCAGCCCACTCTAGGAAAAGTCTCCAAGCCTGAAGAGCCCCTGCCTTCCCTTCCCTCACTCTGTGTGGTTCTGGCTTCCTCCTGTGTATTGGGGCTAGCAGAGGAAGCAAAGGAAGATGAGGGGCAGGTGCTGAGCACCGAGCCCGCAGTGATGGTAACAGCAGAGAGAAGAAAAACGGCCTGGGATGCCGGCCCTGTGGGTGGGACCTTGCCCATTGCCTGGTGACCTGTGAATTGTGTCATCTTCCTCAGACCCMTGGGGTGAAACAGCCTGCCACCTGCTTGGCCCTTGCCTGCTGTCCATTACAAGACAGGCAGTTTCAAGGGATGCTATTTAGAGCTGTGGGAGGAATGCAGAGTGAGCTCCTGCGAGGTTGCGCTCAGTGGGAGCTTGTCTGAGATTGTGCTGGGGTGCCTTGTGGCTTCTGGAAGAGGTGGGATACCGGGTCCAGCCCAGTAGCTCCTCGGGACCCACTGTGCCCRGCAGGTGGGGTGCCCAGGGACCGCTGGCCAGAGGTGCCAGAGCAATCRGAGCCACTGCCTCCTCTGCAGGGGAGACTCACCCAGGGCAGGGCTTTCCTTCAAGATTAAAGGCAAATTCCTACTTTAAAAATAAAGACAAGCTGTGTTTTGCACCTTTTGACACTTATTAACTTAGGTCATTAAAAAGGAGGCTAATTAAAAATGAGTGAAACAAAAGAGTCATTTGTCTGGTGTGAAACCGGCTCTTCCTGCGCTCCCCGGCCCTGGGGATGGAGCACCCCTGCTCTCCGCCTCCCTCCCTGCCCCTGCCTGCTCAGAGCCTGCTCTGCTGAGGCTGTGGGCTACCTCATTATGCACCTCATAAAGGAGAGAAATCATTGTCCTCAAAATTAGCCGAAGCTGGAATTTACATTCCCTGGAAATTTTGGTTTCCTCATTGTCCTTGGAGACTTTTACTGGCTGCAGTTAAAGTAAGTGAAGTTCGATAAATGCTTAGTACTTCATTAAGACATTTCTGAGCAAACTCATTCCCATTAAGTGATATTTTRCAGCCACTGGTGAAGGTTGCATGGTACTGCTTTGAAAGCACAGCCCTGTCCCTCAAAATGGCCAAAGGRGCAGACCTGCCTTTTGGGATAAGAAAAACAAAGCTGAAAACTTTAAAAGGTTGTGTCCTGATGAAGCGTTTCTTCTCTTCCAGGGGAAGAGTGATTTTGCCAGGGGACTGTGAGCACAGTCTTGTCTGATTGGCCTTGGCCATTTGGTTGTTTTCTGGAGACAGAGAGAGAGGGCATTGCAACGGACTCTTGGCAATCGAGATTCTTCTGGTTTGCTCTCTGTGGGTATCACATAGCCTTTAACACCTGCCTTGCTGGTGGTYGGACTTGCCCGCACCACGCTGCCTCCAGGCCCTGAGCCGACAGGGCCTTCAATCTGGCCTTTCTCTAGCGTTCCTGGCACCTTTTAAGCAAGCGTCGCCTGGATTTGGGAGGGTTCCAAGGCCTGGCTGGTCYCTCTCCTCTCCTCAGTGYGGAGGTGTGTCTGACAGCAATTCTGAGGCTCTGGGAAAGCCACCGACTGGCCCGGGAGAAGAGCCACACTCAGCCCTTGTCTAATTGTACCTGGATCTAGCAGGGGAGGAATGGCGATGGGTGATCATTSATAGACTCTCTAGGAAATACACTATTCAGATGCCATTACAAAACCCATTCGAAGCATGTGCCGTTACATTAAAAATAAACCAGTGACAATCTAGCAGTGCCAGGGAGCCACAGAGCGGCAGTGTTAGGGGCCAGGGAGGACCCAGACCCAGCCAGAGAAGGAGCAGTGGCCCTTGGCCAGGGGCTAGGAGACCTGCTCGCTGGTGTCTGTAGCTCTGGGCTCGTGGACAGCTCGGGAGAGGTAGGACAGAGCAGGCAGGTCTGCCCAGAGCTTCTTGCCTCTACCCTGAGAGCACCGGGTGCTTTGGATGAAAGAGTTAATGTTGGCTACAAACAAAGCAACTGTTGCTGGTGACTTTCATTTTGTGCTGGAATCTGGCTGCCACCGCAATATCCTGCAGGAAGCAACCACGTCCAACAAATCATTTTTTGGGTTCGGGAATATAATTAACACATCAGGTCAGGCTCCGTCCTGCCAGGGGCGTGTTTATGACATTATCGCTTCCCAGACAGCTTAGGTCCATCCAGGAGACCGGCGACAGTGACTTCCCTGCCAAAGTAGGCCTTCAAGCGGCGCACTTGATACCTGTTCGTGAATATTCATGTCAATGGCAAATAATAACAGTGTGATTGTGGTTGAACTCTTCGGGGACAGGAGCTGCCGGTGAGCCATGATTGAAAGAAGACTCGCCGGCCGCCCTTCCTCCATGACAACGCGCTGGAAAACCTCCGCAGATGCGGAGGCCGCGTTTGGTTTTCTCTGCGTGCSTGTTTTCTCTAAAGCCGTAAGTGCGCAACAATGAAATCTTACTTGCAGAGATCCCCATTATGCGTCGGTTCCCTGAAGCTGCCGAGATGACACCACCTCTTACAGGTGGCAGAGAGAATGCGGCAAACCCCTGAAGTCTCAAGTCACAGCAATCATCTTCAGCTCCCAAATTGTCCTGGAAGGAGAATGCCATCGGATTTGTCTTAGGCTGTTTGGCCAAACTGGGGCACAGATGGGATAATGACTTTTACAAACAGCATTTTGATGAGAGGAGGGGAGAAGGAATCATATGTAAAATGCACAAAGGCTGCATAAACACACTGATGCCTGCAGCTGGAACAAACTAAAAAGATGTTTAATAATTTAGAACCAAGCAGGCAGGGCCTGTGCAGCTGTTGTGTGCAGGGGACCATGAAAGTCTTCCATTTGACAGCTGGCCCCATCTTTCCCCAGTTGCTACGTGAAGAAGAGAATGCAGATCTGGGATTAGCCAATCCCTGTTACCCTTGCCCATCTGCCACCAAGACCCCCAGCTCTGCCTCCCTCGCAGAAGGCGCACACATAAAGAAGGCTGGCCTTCCCAAGCATATGCATGCGTCGCTATTAGCCGTCAGGGCCGCCCGCTCCCAGGATCTGTTGACATGCCGCCAGTACATGGCTGCTGTCGTTTTTGCTGGAGGGCACATTTTGCATTTCACACATTTGCAGAAATACAAAATGCTGTTGGATGCAAACAATTCAGGGCCTAATTGGCTGAATTACTTCAATGTTACCTTGTGTCCCCCACCTGATTAACATAGCTCAGCTGGGAGGGCTGGGGAAGGAGGAGGAGAGAGGGATTTGGAGGGCAGGTGAAGCTGTGTTTGCCCAGGAAAGCGAGATCCTTAGCGAAGTCCCAGCTGAGTGCAGCCTGTGCCAAGCAGATAGCTGAGTGCGGGAGGGGCGGCGCAGGCTGCATTCTTCCACAGGACGCCCGGAGGAAGGGGCTCTGCGGAGGAACAATCATATTTCAGGGTACAGAGGAGGCAGGTTGTTGGGGAGGAGCGGRGGGCCGTGCCCCTTTTGTGAGATGTCCAGGGTTGTGCCACCTCGCTGTCCCTCAGGTAGGCATGGCACAAGGCAGCCAGCCGGGCCTGCTAGAGCCAGTGCCAGGAGCGTGTTGCAGGCACAGAGACAAGCCTGACAAAGCCCCCTGCCTGGCCTTGCTGCCACCGCGCCTCCTGCGCATCGCCTCTGCCCCTGCAATGTCGAATATGCTTGCTTAGATTTAAAAAATGGTTCCCCAAATTTGTTTGGCTTATTTAAAAATTGAAAACCCCGCTAATTCCAATGTCACATTAATATCAGAGTGATGAAAACCACAGAGGAGTTAACGATCGTTATTAGAGAATATTCTGTAATTGCACGCTGTTATTATTAATGAGGCAGATGAGCATTTTTTCGTATGTAAAAGAATTTGGGGAGCTTGGGAAGGATCTAAAAATGATAAGAGCTTAAATAGATTTTCTCCAAAAGATAAACATTCTACAGTGAACATAGTGTTTGCATTCTTTTCAATAAATCATCTTATATCTTGGAATTTTCCCATCCAAACAACGGCAGAGAAACACTGTTGTGGATCAAATTGCCCATCAATTGTGTTCATTTTGGGGAGGGAAGCTTTCGTAAAATGGAATGATACCATTTTTAATGTTTTTTTAAGTTCTGTTTTCATTTAATGTGAACATCCCAGACCAATTTTATCTACATTCTAACCTGATGCTGCCTTGGGAGCCYGCTGAGTGTTTCCTGGAAATAATCCTGTGGCTTTGGCTGCCACGGGCCATTTTCCCTGGACTTTCAGGGGGCTGGGCCAGAGCTGCACATGCCCACGCCGGCACCCGCCAGAAATGTCTTCAGGCAGCTGACAGTTTCCCTACTGCCAGTTCGGGTGCTGTTAGCCAGGAGTCTAGACAAACCCCATGAATGTGTCACTTGCAAAAGACCCAGAACTGGCCCATGCTCTCAATGTGTTTTTGGTCGTCATGGAGGAATTTCTTCTTCACAGCTTACAGCTTCAGACCTGCTGGAGGTGAAGGGCCCAAAGCTGAACAGAGCTCCAATCTCGAAGCCGGTGCCATCAGGAGGACACATGGGAGCCCCAGGGAGRAAAGCCAGCTTCCTCAGGGCAGTCCTGCTCAAGGGAACACCGATTTCCAAATGTGGGAGCATGGGAGGGGCCCAGCCAGGTTTCTCTTGAGCCTCCACTGAACAAAGAGCTTGCTAAGTCCTGCACCGTGAAGATGGCATGTGAGGTTGGGAGATGGGGCACACTTCAGGGATGCTGGAAAAACAAGTCCTGCCATACCTGGCACCTGCCATGCCTGGAATGAGGCAGAGCATGCACTGACATGATCCATGAAGAAGAACTGCAGCTAGAAACTGTAGAGGTAGCATGTGCTTACAAACACAGGCCTTGGAGCTAGGATGTTGTGCCTGCTAGAATGAGCAACACGGAATGGTCCTGAAGGTTGGCACTCGGCTCGGGTCTTTCATGGACACTCAGCAACACACACTGCATTTCCTCTAGATGGTTCTGATTCTGAGTTTCCACTTATTCTGATCTCTGTCTGCACCTCACCTCCTGGCCAAGTCCACACAGGACTAAGTCGTCTTACCGGTTTGTGTACAATTTGTGCTCTTCACATAATGAGAGACTAACACAACAGTCTGGGCACTACCAGCAAAAGATTCTGAGGCCTCAGGAAGCTCCTCTTCTCTAGGGAGAATGCTGTGGGGTTGAATTTAGTGGAGTCAGTGTTTCTGTGGGTGATTCTTTCTCCTGATCTTGGGAAGTATTCACTTTTCATAACACTCAGGGACGTTTTCACCCTTTGGGGGAAATTTTGCTGTAAGGATGGAAATATTCTACTCCAGCTATGAAGATCCTCCGGGTTCACCCTAAATTTGTGTGGCAATGGCCCTTAGGGGCTGGATAGTTAATGACAGGGGTGTGGTTCTCTGAGATCAGAAGCCTCTTTCCTAAAAGGATGCCCACACCCCTCCCTGCCTCCTGACTGCGGATCAGGCTGTAATTCTCATCCTGCTTTCTCAGCTGCCCCTTTCTGGATTTACAATTAAGTTCCAGAAGCAGCATTAGATTAGGTCATGGTACAGACAACGGCAGGGGGGTCTGAAGTTGGGATGAGGCTCATTCCTGGCCAGCTTGCCCTGGGCTGCAGCTCTTTCTTCCCAAGATAAACASTTAAAGGGGAATTGCACACTCAAGCAAGGGGGCCACTGATAAAATGCAGGCTGCCACTGGCCACCAAGGGGAGCACTTCCTCCCTTCCAGGCTCCTCCATCCCCCCCAAACCAACAGAGCATCACTCTGGGATGAACCTGACCTGGCCCCACTTTCATCTCATGGAAATGTCCTGAGCTTATAATACAGCATCTAAGCAAGTTTCAAAGAGAAGTTCAAGAAAACAGAAGAAGAAAAAGGAGCAAATGACTCTTTGCCTTTGTCATGCAAAGAAGAAAAGTGACAGGTAGCAGTGAAACTATCTCATGAAATCCAGTCTGGCGGTGCCACAGGTACGTATTCATCCGTCCTTTTATCCATTCATTCAAGAAATACCTATTTAGGGTCCAGCATGTGCCAAATATATGTATCGATATATACAAATATATGTAATTGCAATTGCTGCCTATCCAGGAGTTGCTTGGATTAGCATAGGGCATGTTACTTTGCAGATGTGGCTCATTTCCTTTAATCTATCATTATTGTGTGTGAACAGGAGCATGTTGAAAATATTGAGTGCTCGAGTGTTTGGGGTCGTTACCATACTTTTAGATTCATTTTAAGAAATTCCAAATATTTCAACCCTGATAATGACTCACTTCTAGATGCTGCAAAGCTCGTTGCAGTTKGAGTACAGTGCTGGTCTGTCCCGTGCTGAGCCCCAGTGAAGATCCCAGGCCCCACAACATCTTTCCGGTTCAGCGTCTGTGTTTCTTCCTTCTGGGAAGGGCATGAAATGGGCATCCACAAAGGTGGCCACTGGCCAGGAGAGGACAAGGCAAGGACCCGGCCAGTGGGCTGAGTTTCTGGAGTTTCTCTGGCCCTCCATGGCYGCACCTGCCCCCAGCATCCCATCCTTCCTGGCCCCCCAAGTCCTTCTGACGGTTGTCAGGGGATCTAGACAAAGAGCTGGGCTGGCATTGGGGTGGCCTCAGCCCTCGGGGAGCTTTCCCTACAATGTCACTGGAATTGCCATCTGTCTTTCGCCAGGGCATGGAGTCAGGGGCTCTGAGGGGCTGCCCCAGTGCTGAGCCCATGCCCCAGGGCTGCTTGCCTCCCCGTGCAGTCCCTGGTCTGAGCTGCAGCCCCTGCCCATACTGTGCTGGGGCCTGCACTTCCTACCACCTGCCCTCAGCAGGAATAAGCTCAGGTGAGCAGGGGAGACAGGCAGGGCACCAGCACCGGGGGTGTCCAGGCTCTCCCGTCCTAGGAAGCCAGCTCCTAGGCTCTGGCCTCCCACGTCTCTGAGGCCTTGGATCCCATGGTGCCTCCCAGGATGGTGGCCTTGCTAAGGGAAGCAGATACTTCAGGCCAGAGTGCATGAGAGACTGAGGAGAAAAGAGACATTTTCCGAGGAAGTATGAAATGGGATGGGGAATTAATGAGGTGGAGACATAGGGAGGAGGTTCCAGATGGCTGGAGAGGCGTCTGTGCCTTGGAGGTGAGCAGCGGTGGAGCCTGGCAGCGGTGCCGACGGTGGCCGGGCAGGGCTCTGCTGTGGCCAGAGAAGAGCGTCCGACTCCCTCAGGAGAAGGGGCTGGAGCTTAGGATGCCCAGAATGTCCCTGGCTTGCTGCATGGGGCCGTGTTTACTGTGTTTCCACCTGGAGGGAAAGAGCCTGCAGCCAGGCAGTGCGAACACCCTGCAGACTCCAGCCCGGCRTGGTGCCTGCATYGCTGGAGCCTGTGCACTTGGAGTTTCAGGGAATGGCTGCAAGTCTAATGAAAATCTGACATTGACCCTGGCTTCCTGTAGCACAGTATTTACAGCTGGGCATAGAGGACCCAGCTGTATTGAGTGTAGCAGCATTTAGAGATGCCTCGAGACCCCATGATGAGGAGGGCAATGTCCCTGTCTGGCTGGGTCGTTTTCTTCCAGTCTGGGTCCATGTGAGAAACATTAAAATGCAAACTGGAGCCTGGTCTGGGTCCCTCTGAGTCCACCGCATTAGCGGGTGGTGCTGGGGACCTCTGGAGGCCCCTCCGTCACCTCCAGGAGGCCACACAGCCTTGCCTTGCTCCTGCGGCTCGGTTGCCGGAACTCGGACTCAGCGGGCCTCCTTTCCAGAGGAGTGTTTGCTAAAATCTTGAGAAGTGGGATTTAAGGAGACTGCAGGGCTGACCCGTGCAGAATGCTCATTTCACCATCTTCCCATCTGAAGATGACGGGAGTGTGGAAAGAGCCCGGGAACAGGACCGCTTCTGTCAGACTTACATCCTCACTACTATTTTGTTTATTGATGCTAATCATTTTCCCAACAATAGGAATTCCCCGGGTCTTCATGAATCTACATAAAACGCAGAAAGGGAAGTCAGTGAATGAGAAGCAGTTCATGTTTTAGTTATCCAAGTGAGTTGAATGATAATTTTTTTTTCTTATGCTATCGAAGATTAAAAAAAAAGAAGAAGAAAAAAAGAAGCAACAGTCCTCTAAATTTTCAAAACGGGTTTCTTGCTCCCTGTGCAATTATGTTTACTTATAAATGAAATAACATGATTGTGGGTATGTGCGTATTTATATACGATATGTAAATATATTTTACATGCGTGTGTGTAAATATACATGAAAAGCATGCCAGCGAGCAAGTGCTAGGGTGTATTAAAAAATTCCCAAATGCTTCCTGCATGTCATATATAACAGTTACATTTTTTTCCCAGGGTTTGGAGGAGGAAAAAAAAGCGAGAAAGAAAATGAAATCCAGATTTGTAATTCCTAACAGGAGAAATGTGATCCTTTTCAATGTTTAAGTAATATTTCCTGTAAAACATACGAGGCCATCTGCAAAGCCGTTTCCAGACACATTTTGAAGTGGCAAGGGCAACTGTAAGAGACAGAGGCGGCCGGCAGCCCACCTCGGGGAGGCGGGACGGCACAGGCTCTGAACACTGGCACAGCAACTTGGCAAAGCGTTTCAATTCCTGCGTAGTTCATAATTTATTTAATTTACCTCCATTTTACAGACTGGGAGGGGGCCTGAGGGAGCCAGGAGAAAACCAAGAAAGTCGTGAAAAGGTACACACGTTATCTCCTCCATCAAGACTGCAATACTAGATGAGGAGACTCAGACCCCGTTTCGTCTGTAAGAGGTTTTGGGTTGAGATGCTGCAGGGAAAGTTCCCTGAAATGATGACATGGCAACCAAAGGGAATCTATTGCGCCAGGAAACGTGGACGCCAAACCTTTCTGGCTATTTAAGCCCATTATAAAATTTTGTTTTATTGTTGATCTCCAGGGTCACCTTATGGATTCATGTTAGTAAAATATTACGGCCCTGGCCAAATAATTGCTTTGTGAAAGGTTCTATTTTTCCAAAATCTCATCGTGTCAGGAATAGTCAGGAATAGTCAGGAGTTTCTGTTTAGCTTAGATTACTTTTTAGAGTATTAATCTATACATCCTACATCCAATTCCAATGTTAATGCCAGCATTGATTAATTCCTTTCCTAGAGAGTGAAATGTTCAGGTTGGTGTGTGATGGCGTTAAGTGAGCGTTATCTCTTCTACAGAATTGTACCAATGCATAAGTAACTTTTTTTTTTTTCCCCAAGGTCTTGGGTAAAGTTTTGCCAGACCTGATATGGGTACCAATCAGCAGCTGGCTGTGATTTATTTTGTAATGAACAGCAGGCTGTTATTTGGATTGCACATTTATATTTTTAAAATAGAACCTTAGACTTGGTGCTCTTGAAAATATTCTCCCAAGTGGACACAGCCACAAAAAAAAAAAAAAAAAAAAAAAAAAAAAAAAAAAAAAAAARAAAAAAAAAAGAAAATCTGTGATCCCTATATTGGACTCCTCATTTGGAAATGATGTTTGTATAAATAACATGACTTATAATTTRAAAAACTTTTCTTCAAGACAGCTTAGAGTTCTTTTCCTGGGGCACCCCACTCTCCTGTTTATGTATTTTTTTCCATTTATTTCTCCCCCCACCCTTTGGCCTCTTCTCTGGATTTTGACTATGCTTTCTCCTCTGCTCGCATAGTTAGCATGAGGGTGAGTCACTAAGTTGAGTATAAGCACAGCTTTGGAATAATTTATTCCAGAATCATGAATACTCCTTCCTTTCCAACAGAATCTCTTCTTAACCCGCCACACTGAGGAACACAGAAAGCTTCATCAGCTGCTGAYGTTACAGTTTTGAGTATCCATATCATATCTTAGCTTCTGCCCCAAAGCACATCTTTAATAGCTGGGAAGTGTGAAAATCAGAAGTCTCGGAGCAGATAGAAATCAAGTGCAAATTTACTAGACGGCTCAGTAGAGAGATGGCTGTTTAACACTTTCTGGCAATAAAAATGGTGCCGCTTCACCGGTCAGAGAAGTGCCCTCTGACGTCTTTCCAAGCGGACTCCCCAATTTTAGACACATAGRAGCAGTCTTCTCACCTAGGCTCCATCCAGTTCAGGGTGTGGTCTGAGGAAGTCTGTGTGACAGTCCTCTACCCCTGCTCACTCTCAGCCACCCACGGGGCCTGTGGAATCYGGGAAAGCCCTGTAAAGACCCAGGAAGGGACTGGACACTTTTCTTTAATCCTGCATTTTCAGAATTCATTAGCCAACGGGCCATTTCCTTCACAGATCAGCTGCTACTTTGGCTCTTTTAGAAAGGGGAGGGCGTTCATCTGCGCTGCTCAAAGAGGAAAACTGCAGCTCGGGGAGGCTCCGAACATTTCTCCATCTATTCACACAGCTGCTGTCAGTGTAGAGAGTCAATGGTCATTTTCAGTGAAAGGCCTGCTCTAATTATGAAAAATAAAAATTCTCCCCCAAATGGCCTCATCTTTACCTGAGAGGATGCGAACTCTAATCTGCCACCATGATGTGTGGCCCCTCCTCTGGAAGAGGGACCCTGTCTTCTTCCTTCCACAATACCTCTCGGCTATCTTCACAACAAGATTCAGAACATAATCTTTATGATATGATTGAAAGATAGACCTGAAATGATTAATAAAAATATCTCCTTTTAGAACCAGGACATTTGTT
>NR45_Mmul_H2
AGGAGGCGGAGCTTGCAGTGAGCCGAGATCGCGCCATTGCACTCCAGCCTGGGCGACTAAGCGAGACTCTGTCTCAAAAAAAAAAAAAAAAAAAAAAAAAAAGAGTAATCCCAGGAAAATAAGACAGTAACTCTCCTTAGGATGAAGACACCGAGATTTGACAGAGTGCCTTGACTAACCACCTGCTCTCTGATTTACTAAATGGAACYGCCCAGTGACACCATGGTGTAGTCAAAGAATTTAGCAAGTACTAAGTAAGAATTCATTTTCCTAATTTATTTCCTACCTCCTAGCTCTAAAACCCTGGTAGTCTYACAATTGTTCTTACTCCCCATTTTTATTTTTAATTAGTGGTCACCTAAATTTATATTATACACATGTTTAGCCACCAATTTTTACATGATGGTTATGCTACACACRGAAGCTTCATGATCAGGGTGCTGTTTTAAGGGCTTGGGGTGATGAGTATTTTAGGCGCTAGTTAGTGCTCATTCTAATCTCCGTGTTCTCTAAAGGAAATAGCCACTAAACAGGAACCATCTGGTAATGCATTCTGTACCTCTTAATTACAATGTTTTGAGTGGCACCTAAATAAATTTCATTTACAAGCACATGACTGCTTGTCAAAAGTCTGTTGATAATTTTATTATTGTAATATACTTTCTTCCTTAATTATTTAGTTCCAGTAAAGTTAGGAATATTAATTTTTATGGAAATGACTTGTACCAACAAACCTAAGCCACAAACCTGGTTTTATTTATGTAAATATATTTAGAAATGTATGGTAATGTATCTACCCAGACACCCATCACAACGGGTTCCTGYGGGACATTCAAAACTTCTGCTCATTTTGACCCTTTAAGGGTAGAATAGAGTGGAGCCCAGCACATCCTAAAATTGGGGAGTTTCTATGAGAGTCTTGTGAGATAGAATCTTGCTCCTGTGTTCTGTCTTTGCAAACAATCCCCAGAGCCAGCTCACCCACTCTGTCCGGGCTCCCCAGACAGGTGCCTTGGTGAGCGGGAGGTTTCCACATGAACCTCTCTGAGGGGTGGACAATTGCTGGTGGAGACTCATGTCCACCATGAGTGTTTGGCTCATCTTATTACGGGACAAAGTGCTGGATATGAGCTTGTCATTGGGAGCAACATTTTCAGTCAAAGGCTTTGGTGGTGCAGACCCCCGAATCAGCACTTCACCTCCTGTTCATTTACCCTATTTGATCCTAAACAAATGTGAGCGCTGTGGTTGGGGCCTGGCCTGGCGGGAATATTTATCTACACCATAAAATGCCACAAAAGTAATACTGCTGCCCTCCCCAGTGAGCCATCTGGCCTGAGATGCTCTGGGCGGCCTGAAATAGCTCCTGCCTTTCCCACACCTGTGGCATCYGAGTCCAGGAAACCACAAAGTGAATCCTGGCTCCGTCGCTCACAGGAGAGGTTTCTCATCCTCCCTGTAGCTCTCTGCCACAGAAGCCCAGTGGAGTGGGGTTTAAATGTATTCCAAGTAGCACGTGTCTTTAGGAGTCCAGCAGAAACCAGAGCTGGACATGCCTGTGCGTGCACACACACACAGAGGTGGACACACACACGCTCCACAGTTCCCTCCGGCAGCCCACTCTAGGAAAAGTCTCCAAGCCTGAAGAGCCCCTGCCTTCCCTTCCCTCACTCTGTGTGGTTCTGGCTTCCTCCTGTGTATTGGGGCTAGCAGAGGAAGCAAAGGAAGATGAGGGGCAGGTGCTGAGCACCGAGCCCGCAGTGATGGTAACAGCAGAGAGAAGAAAAACGGCCTGGGATGCCGGCCCTGTGGGTGGGACCTTGCCCATTGCCTGGTGACCTGTGAATTGTGTCATCTTCCTCAGACCCMTGGGGTGAAACAGCCTGCCACCTGCTTGGCCCTTGCCTGCTGTCCATTACAAGACAGGCAGTTTCAAGGGATGCTATTTAGAGCTGTAGGAAGAATGCAGAGTGAGCTCCTGCGAGGTTGCGCTCAGTGGGAGCTTGTCTGAGATTGTGCTGGGGTGCCTTGTGGCTTCTGGAAGAGGTGGGATACCGGGTCCAGCCCAGTAGCTCCTCGGGACCCACTGTGCCCRGCAGGTGGGGTGCCCAGGGACCGCTGGCCAGAGGTGCCAGAGCAATCRGAGCCACTGCCTCCTCTGCAGGGGAGACTCACCCAGGGCAGGGCTTTCCTTCAAGATTAAAGGCAAATTCCTACTTTAAAAATAAAGACAAGCTGTGTTTTGCACCTTTTGACACTTATTAACTTAGGTCATTAAAAAGGAGGCTAATTAAAAATGAGTGAAACAAAAGAGTCATTTGTCTGGTGTGAAACCGGCTCTTCCTGCGCTCCCCGGCCCTGGGGATGGAGCACCCCTGCTCTCCGCCTCCCTCCCTGCCCCTGCCTGCTCAGAGCCTGCTCTGCTGAGGCTGTGGGCTACCTCATTATGCACCTCATAAAGGAGAGAAATCATTGTCCTCAAAATTAGCCGAAGCTGGAATTTACATTCCCTGGAAATTTTGGTTTCCTCATTGTCCTTGGAGACTTTTACTGGCTGCAGTTAAAGTAAGTGAAGTTCGATAAATGCTTAGTACTTCATTAAGACATTTCTGAGCAAACTCATTCCCATTAAGTGATATTTTRCAGCCACTGGTGAAGGTTGCATGGTACTGCTTTGAAAGCACAGCCCTGTCCCTCAAAATGGCCAAAGGRGCAGACCTGCCTTTTGGGATAAGAAAAACAAAGCTGAAAACTTTAAAAGGTTGTGTCCTGATGAAGCGTTTCTTCTCTTCCAGGGGAAGAGTGATTTTGCCAGGGGACTGTGAGCACAGTCTTGTCTGATTGGCCTTGGCCATTTGGTTGTTTTCTGGAGACAGGGAGAGATGGCATTGCAAGGGACTCTTGGCAATCGAGATTCTTCTGGTTTGCTCTCTGTGGGTATCACATAGCCTTTAACACCTGCCTTGCTGGTGGTYGGACTTGCCCGCACCACGCTGCCTCCAGGCCCTGAGCCGACAGGGCCTTCAATCTGGCCTTTCTCTAGCGTTCCTGGCACCTTTTAAGCAAGCGTCGCCTGGATTTGGGAGGGTTCCAGGGCCTGGCTGGTCYCTCTCCTCTCCTCAGTGYGGGGGTGTGTCTGACAGCAATTCTGAGGCTCTGGGAAAGCCACCGACTGGCCCGGGAGAAGAGCCACACTCAGCCCTTGTCTAATTGTACCTGGATCTAGCAGGGGAGGAATGGCGATGGGTGATCATTSATAGACTCTCTAGGAAATACACTATTCAGATGCCATTACAAAACCCATTCGAAGCATGTGCCGTTACATTAAAAATAAACCAGTGACAATCTAGCAGTGCCAGGGAGCCACAGAGCGGCAGTGTTAGGGGCCAGGGAGGACCCAGACCCAGCCAGAGAAGGAGCAGTGGCCCTTGGCCAGGGGCTAGGAGACCTGCTCGCTGGTGTCTGTAGCTCTGGGCTCGTGGACAGCTCGGGAGAGGTAGGACAGAGCAGGCAGGTCTGCCCAGAGCTTCTTGCCTCTACCCTGAGAGCACCGGGTGCTTTGGATGAAAGAGTTAATGTTGGCTACAAACAAAGCAACTGTTGCTGGTGACTTTCATTTTGTGCTGGAATCTGGCTGCCACCGCAATATCCTGCAGGAAGCAACCACGTCCAACAAATCATTTTTTGGGTTCGGGAATATAATTAACACATCAGGTCAGGCTCCGTCCTGCCAGGGGCGTGTTTATGACATTATCGCTTCCCAGACAGCTTAGGTCCATCCAGGAGACCGGCGACAGTGACTTCCCTGCCAAAGTAGGCCTTCAAGCGGCGCACTTGATACCTGTTCGTGAATATTCATGTCAATGGCAAATAATAACAGTGTGATTGTGGTTGAACTCTTCGGGGACAGGAGCTGCCGGTGAGCCATGATTGAAAGAAGACTCGCCGGCCGCCCTTCCTCCATGACAACGCGCTGGAAAACCTCCGCAGATGCGGAGGCCGCGTTTGGTTTTCTCTGCGTGCSTGTTTTCTCTAAAGCCGTAAGTGCGCAACAATGAAATCTTACTTGCAGAGATCCCCATTATGCGTCGGTTCCCTGAAGCTGCCGAGATGACACCACCTCTTACAGGTGGCAGAGAGAATGCGGCAAACCCCTGAAGTCTCAAGTCACAGCAATCATCTTCAGCTCCCAAATTGTCCTGGAAGGAGAATGCCATCGGATTTGTCTTAGGCTGTTTGGCCAAACTGGGGCACAGATGGGATAATGACTTTTACAAACAGCATTTTGATGAGAGGAGGGGAGAAGGAATCATATGTAAAATGCACAAAGGCTGCATAAACACACTGATGCCTGCAGCTGGAACAAACTAAAAAGATGTTTAATAATTTAGAACCAAGCAGGCAGGGCCTGTGCAGCTGTTGTGTGCAGGGGACCATGAAAGTCTTCCATTTGACAGCTGGCCCCATCTTTCCCCAGTTGCTACGTGAAGAAGAGAATGCAGATCTGGGATTAGCCAATCCCTGTTACCCTTGCCCATCTGCCACCAAGACCCCCAGCTCTGCCTCCCTCGCAGAAGGCGCACACATAAAGAAGGCTGGCCTTCCCAAGCATATGCATGCGTCGCTATTAGCCGTCAGGGCCGCCCGCTCCCAGGATCTGTTGACATGCCGCCAGTACATGGCTGCTGTCGTTTTTGCTGGAGGGCACATTTTGCATTTCACACATTTGCAGAAATACAAAATGCTGTTGGATGCAAACAATTCAGGGCCTAATTGGCTGAATTACTTCAATGTTACCTTGTGTCCCCCACCTGATTAACATAGCTCAGCTGGGAGGGCTGGGGAAGGAGGAGGAGAGAGGGATTTGGAGGGCAGGTGAAGCTGTGTTTGCCCAGGAAAGCGAGATCCTTAGCGAAGTCCCAGCTGAGTGCAGCCTGTGCCAAGCAGATAGCTGAGTGCGGGAGGGGCGGCGCAGGCTGCATTCTTCCACAGGACGCCCGGAGGAAGGGGCTCTGCGGAGGAACAATCATATTTCAGGGTACAGAGGAGGCAGGTTGTTGGGGAGGAGCGGRGGGCCGTGCCCCTTTTGTGAGATGTCCAGGGTTGTGCCACCTCGCTGTCCCTCAGGTAGGCATGGCACAAGGCAGCCAGCCGGGCCTGCTAGAGCCAGTGCCAGGAGCGTGTTGCAGGCACAGAGACAAGCCTGACAAAGCCCCCTGCCTGGCCTTGCTGCCACCGCGCCTCCTGCGCATCGCCTCTGCCCCTGCAATGTCGAATATGCTTGCTTAGATTTAAAAAATGGTTCCCCAAATTTGTTTGGCTTATTTAAAAATTGAAAACCCCGCTAATTCCAATGTCACATTAATATCAGAGTGATGAAAACCACAGAGGAGTTAACGATCGTTATTAGAGAATATTCTGTAATTGCACGCTGTTATTATTAATGAGGCAGATGAGCATTTTTTCGTATGTAAAAGAATTTGGGGAGCTTGGGAAGGATCTAAAAATGATAAGAGCTTAAATAGATTTTCTCCAAAAGATAAACATTCTACAGTGAACATAGTGTTTGCATTCTTTTCAATAAATCATCTTATATCTTGGAATTTTCCCATCCAAACAACGGCAGAGAAACACTGTTGTGGATCAAATTGCCCATCAATTGTGTTCATTTTGGGGAGGGAAGCTTTCGTAAAATGGAATGATACCATTTTTAATGTTTTTTTAAGTTCTGTTTTCATTTAATGTGAACATCCCAGACCAATTTTATCTACATTCTAACCTGATGCTGCCTTGGGAGCCYGCTGAGTGTTTCCTGGAAATAATCCTGTGGCTTTGGCTGCCACGGGCCATTTTCCCTGGACTTTCAGGGGGCTGGGCCAGAGCTGCACATGCCCACGCCGGCACCCGCCAGAAATGTCTTCAGGCAGCTGACAGTTTCCCTACTGCCAGTTCGGGTGCTGTTAGCCAGGAGTCTAGACAAACCCCATGAATGTGTCACTTGCAAAAGACCCAGAACTGGCCCATGCTCTCAATGTGTTTTTGGTCGTCATGGAGGAATTTCTTCTTCACAGCTTACAGCTTCAGACCTGCTGGAGGTGAAGGGCCCAAAGCTGAACAGAGCTCCAATCTCGAAGCCGGTGCCATCAGGAGGACACATGGGAGCCCCAGGGAGRAAAGCCAGCTTCCTCAGGGCAGTCCTGCTCAAGGGAACACCGATTTCCAAATGTGGGAGCATGGGAGGGGCCCAGCCAGGTTTCTCTTGAGCCTCCACTGAACAAAGAGCTTGCTAAGTCCTGCACCGTGAAGATGGCATGTGAGGTTGGGAGATGGGGCACACTTCAGGGATGCTGGAAAAACAAGTCCTGCCATACCTGGCACCTGCCATGCCTGGAATGAGGCAGAGCATGCACTGACATGATCCATGAAGAAGAACTGCAGCTAGAAACTGTAGAGGTAGCATGTGCTTACAAACACAGGCCTTGGAGCTAGGATGTTGTGCCTGCTAGAATGAGCAACACGGAATGGTCCTGAAGGTTGGCACTCGGCTCGGGTCTTTCATGGACACTCAGCAACACACACTGCATTTCCTCTAGATGGTTCTGATTCTGAGTTTCCACTTATTCTGATCTCTGTCTGCACCTCACCTCCTGGCCAAGTCCACACAGGACTAAGTCGTCTTACCGGTTTGTGTACAATTTGTGCTCTTCACATAATGAGAGACTAACACAACAGTCTGGGCACTACCAGCAAAAGATTCTGAGGCCTCAGGAAGCTCCTCTTCTCTAGGGAGAATGCTGTGGGGTTGAATTTAGTGGAGTCAGTGTTTCTGTGGGTGATTCTTTCTCCTGATCTTGGGAAGTATTCACTTTTCATAACACTCAGGGACGTTTTCACCCTTTGGGGGAAATTTTGCTGTAAGGATGGAAATATTCTACTCCAGCTATGAAGATCCTCCGGGTTCACCCTAAATTTGTGTGGCAATGGCCCTTAGGGGCTGGATAGTTAATGACAGGGGTGTGGTTCTCTGAGATCAGAAGCCTCTTTCCTAAAAGGATGCCCACACCCCTCCCTGCCTCCTGACTGCGGATCAGGCTGTAATTCTCATCCTGCTTTCTCAGCTGCCCCTTTCTGGATTTACAATTAAGTTCCAGAAGCAGCATTAGATTAGGTCATGGTACAGACAACGGCAGGGGGGTCTGAAGTTGGGATGAGGCTCATTCCTGGCCAGCTTGCCCTGGGCTGCAGCTCTTTCTTCCCAAGATAAACASTTAAAGGGGAATTGCACACTCAAGCAAGGGGGCCACTGATAAAATGCAGGCTGCCACTGGCCACCAAGGGGAGCACTTCCTCCCTTCCAGGCTCCTCCATCCCCCCCAAACCAACAGAGCATCACTCTGGGATGAACCTGACCTGGCCCCACTTTCATCTCATGGAAATGTCCTGAGCTTATAATACAGCATCTAAGCAAGTTTCAAAGAGAAGTTCAAGAAAACAGAAGAAGAAAAAGGAGCAAATGACTCTTTGCCTTTGTCATGCAAAGAAGAAAAGTGACAGGTAGCAGTGAAACTATCTCATGAAATCCAGTCTGGCGGTGCCACAGGTACGTATTCATCCGTCCTTTTATCCATTCATTCAAGAAATACCTATTTAGGGTCCAGCATGTGCCAAATATATGTATCGATATATACAAATATATGTAATTGCAATTGCTGCCTATCCAGGAGTTGCTTGGATTAGCATAGGGCATGTTACTTTGCAGATGTGGCTCATTTCCTTTAATCTATCATTATTGTGTGTGAACAGGAGCATGTTGAAAATATTGAGTGCTCGAGTGTTTGGGGTCGTTACCATACTTTTAGATTCATTTTAAGAAATTCCAAATATTTCAACCCTGATAATGACTCACTTCTAGATGCTGCAAAGCTCGTTGCAGTTKGAGTACAGTGCTGGTCTGTCCCGTGCTGAGCCCCAGTGAAGATCCCAGGCCCCACAACATCTTTCCGGTTCAGCGTCTGTGTTTCTTCCTTCTGGGAAGGGCATGAAATGGGCATCCACAAAGGTGGCCACTGGCCAGGAGAGGACAAGGCAAGGGCCCGGCCAGTGGGCTGAATTTCTGGAGTTTCTCTGGCCCTCCATGGCYGCACCTGCCCCCAGCATCCCATCCTTCCTGGCCCCCCAAGTCCTTCTGACGGTTGTCAGGGGATCTAGACAAAGAGCTGGGCTGGCATTGGGGTGGCCTCAGCCCTCGGGGAGCTTTCCCTACAATGTCACTGGAATTGCCATCTGTCTTTCGCCAGGGCATGGAGTCAGGGGCTCTGAGGGGCTGCCCCAGTGCTGAGCCCATGCCCCAGGGCTGCTTGCCTCCCCGTGCAGTCCCTGGTCTGAGCTGCAGCCCCTGCCCATACTGTGCTGGGGCCTGCACTTCCTACCACCTGCCCTCAGCAGGAATAAGCTCAGGTGAGCAGGGGAGACAGGCAGGGCACCAGCACCGGGGGTGTCCAGGCTCTCCCGTCCTAGGAAGCCAGCTCCTAGGCTCTGGCCTCCCACGTCTCTGAGGCCTTGGATCCCATGGTGCCTCCCAGGATGGTGGCCTTGCTAAGGGAAGCAGATACTTCAGGCCAGAGTGCATGAGAGACTGAGGAGAAAAGAGACATTTTCCGAGGAAGTATGAAATGGGATGGGGAATTAATGAGGTGGAGACATAGGGAGGAGGTTCCAGATGGCTGGAGAGGCGTCTGTGCCTTGGAGGTGAGCAGCGGTGGAGCCTGGCAGCGGTGCCGACGGTGGCCGGGCAGGGCTCTGCTGTGGCCAGAGAAGAGCGTCCGACTCCCTCAGGAGAAGGGGCTGGAGCTTAGGATGCCCAGAATGTCCCTGGCTTGCTGCATGGGGCCGTGTTTACTGTGTTTCCACCTGGAGGGAAAGAGCCTGCAGCCAGGCAGTGCGAACACCCTGCAGACTCCAGCCCGGCRTGGTGCCTGCATYGCTGGAGCCTGTGCACTTGGAGTTTCAGGGAATGGCTGCAAGTCTAATGAAAATCTGACATTGACCCTGGCTTCCTGTAGCACAGTATTTACAGCTGGGCATAGAGGACCCAGCTGTATTGAGTGTAGCAGCATTTAGAGATGCCTCGAGACCCCATGATGAGGAGGGCAATGTCCCTGTCTGGCTGGGTCGTTTTCTTCCAGTCTGGGTCCATGTGAGAAACATTAAAATGCAAACTGGAGCCTGGTCTGGGTCCCTCTGAGTCCACCGCATTAGCGGGTGGTGCTGGGGACCTCTGGAGGCCCCTCCGTCACCTCCAGGAGGCCACACAGCCTTGCCTTGCTCCTGCGGCTCGGTTGCCGGAACTCGGACTCAGCGGGCCTCCTTTCCAGAGGAGTGTTTGCTAAAATCTTGAGAAGTGGGATTTAAGGAGACTGCAGGGCTGACCCGTGCAGAATGCTCATTTCACCATCTTCCCATCTGAAGATGACGGGAGTGTGGAAAGAGCCCGGGAACAGGACCGCTTCTGTCAGACTTACATCCTCACTACTATTTTGTTTATTGATGCTAATCATTTTCCCAACAATAGGAATTCCCCGGGTCTTCATGAATCTACATAAAACGCAGAAAGGGAAGTCAGTGAATGAGAAGCAGTTCATGTTTTAGTTATCCAAGTGAGTTGAATGATAATTTTTTTTTCTTATGCTATCGAAGATTAAAAAAAAAGAAGAAGAAAAAAAGAAGCAACAGTCCTCTAAATTTTCAAAACGGGTTTCTTGCTCCCTGTGCAATTATGTTTACTTATAAATGAAATAACATGATTGTGGGTATGTGCGTATTTATATACGATATGTAAATATATTTTACATGCGTGTGTGTAAATATACATGAAAAGCATGCCAGCGAGCAAGTGCTAGGGTGTATTAAAAAATTCCCAAATGCTTCCTGCATGTCATATATAACAGTTACATTTTTTTCCCAGGGTTTGGAGGAGGAAAAAAAAGCGAGAAAGAAAATGAAATCCAGATTTGTAATTCCTAACAGGAGAAATGTGATCCTTTTCAATGTTTAAGTAATATTTCCTGTAAAACATACGAGGCCATCTGCAAAGCCGTTTCCAGACACATTTTGAAGTGGCAAGGGCAACTGTAAGAGACAGAGGCGGCCGGCAGCCCACCTCGGGGAGGCGGGACGGCACAGGCTCTGAACACTGGCACAGCAACTTGGCAAAGCGTTTCAATTCCTGCGTAGTTCATAATTTATTTAATTTACCTCCATTTTACAGACTGGGAGGGGGCCTGAGGGAGCCAGGAGAAAACCAAGAAAGTCGTGAAAAGGTACACACGTTATCTCCTCCATCAAGACTGCAATACTAGATGAGGAGACTCAGACCCCGTTTCGTCTGTAAGAGGTTTTGGGTTGAGATGCTGCAGGGAAAGTTCCCTGAAATGATGACATGGCAACCAAAGGGAATCTATTGCGCCAGGAAACGTGGACGCCAAACCTTTCTGGCTATTTAAGCCCATTATAAAATTTTGTTTTATTGTTGATCTCCAGGGTCACCTTATGGATTCATGTTAGTAAAATATTACGGCCCTGGCCAAATAATTGCTTTGTGAAAGGTTCTATTTTTCCAAAATCTCATCGTGTCAGGAATAGTCAGGAATAGTCAGGAGTTTCTGTTTAGCTTAGATTACTTTTTAGAGTATTAATCTATACATCCTACATCCAATTCCAATGTTAATGCCAGCATTGATTAATTCCTTTCCTAGAGAGTGAAATGTTCAGGTTGGTGTGTGATGGCGTTAAGTGAGCGTTATCTCTTCTACAGAATTGTACCAATGCATAAGTAACTTTTTTTTTTTTCCCCAAGGTCTTGGGTAAAGTTTTGCCAGACCTGATATGGGTACCAATCAGCAGCTGGCTGTGATTTATTTTGTAATGAACAGCAGGCTGTTATTTGGATTGCACATTTATATTTTTAAAATAGAACCTTAGACTTGGTGCTCTTGAAAATATTCTCCCAAGTGGACACAGCCACAAAAAAAAAAAAAAAAAAAAAAAAAAAAAAAAAAAAAAAAARAAAAAAAAAAGAAAATCTGTGATCCCTATATTGGACTCCTCATTTGGAAATGATGTTTGTATAAATAACATGACTTATAATTTRAAAAACTTTTCTTCAAGACAGCTTAGAGTTCTTTTCCTGGGGCACCCCACTCTCCTGTTTATGTATTTTTTTCCATTTATTTCTCCCCCCACCCTTTGGCCTCTTCTCTGGATTTTGACTATGCTTTCTCCTCTGCTCGCATAGTTAGCATGAGGGTGAGTCACTAAGTTGAGTATAAGCACAGCTTTGGAATAATTTATTCCAGAATCATGAATACTCCTTCCTTTCCAACAGAATCTCTTCTTAACCCGCCACACTGAGGAACACAGAAAGCTTCATCAGCTGCTGAYGTTACAGTTTTGAGTATCCATATCATATCTTAGCTTCTGCCCCAAAGCACATCTTTAATAGCTGGGAAGTGTGAAAATCAGAAGTCTCGGAGCAGATAGAAATCAAGTGCAAATTTACTAGACGGCTCAGTAGAGAGATGGCTGTTTAACACTTTCTGGCAATAAAAATGGTGCCGCTTCACCGGTCAGAGAAGTGCCCTCTGACGTCTTTCCAAGCGGACTCCCCAATTTTAGACACATAGRAGCAGTCTTCTCACCTAGGCTCCATCCAGTTCAGGGTGTGGTCTGAGGAAGTCTGTGTGACAGTCCTCTACCCCTGCTCACTCTCAGCCACCCACGGGGCCTGTGGAATCYGGGAAAGCCCTGTAAAGACCCAGGAAGGGACTGGACACTTTTCTTTAATCCTGCATTTTCAGAATTCATTAGCCAACGGGCCATTTCCTTCACAGATCAGCTGCTACTTTGGCTCTTTTAGAAAGGGGAGGGCGTTCATCTGCGCTGCTCAAAGAGGAAAACTGCAGCTCGGGGAGGCTCCGAACATTTCTCCATCTATTCACACAGCTGCTGTCAGTGTAGAGAGTCAATGGTCATTTTCAGTGAAAGGCCTGCTCTAATTATGAAAAATAAAAATTCTCCCCCAAATGGCCTCATCTTTACCTGAGAGGATGCGAACTCTAATCTGCCACCATGATGTGTGGCCCCTCCTCTGGAAGAGGGACCCTGTCTTCTTCCTTCCACAATACCTCTCGGCTATCTTCACAACAAGATTCAGAACATAATCTTTATGATATGATTGAAAGATAGACCTGAAATGATTAATAAAAATATCTCCTTTTAGAACCAGGACATTTGTT
>NR46_Mmul_H1
GATCTGCAGCCCTTGATCCTGAGAGTGGCAGCCCCCGGCAGCCCATCTCCAGTCCACTCAGGATCCGCGTGAGCGACAGCCACCACTCTTAGGAACAGGCTGGCAGATCTGGGCAGGGTGTGAGGACAGGAAGCTGCCAGCCTTCTTTGCAATTCAGATGGTAATGTTCTCCTGGGCTTGTTTACCATCTGCTGGGCACACAGACATTTCTCTATTTGGTCATTAACTAATGTCCTAACTACAAAGCCACAGCAAACGTGCAAAACTGGTATTTCTGAGGCTCTTGTTTACCAAGTGTACACAACTGCATTCCATTCAAGATGTAAGACTTTTACTACTCAAGAATTGCCCATCCTGCAGTTCGTTTGAATCCTTTAAAACAAATTTTTAGGTCACAAACTCATTCCATGTAATGGCTCAGAGGTTAGTTAAATAAATGACAGCTGAATTTTATTTTATTTTTAATGTTTTTCCCTAAAAAGGAACATTAAATCCAAGCAGCACAAAGATACCCTTATTCCTTTAACAATCTTGTGATTGTGTTTGAAGCTTAGGGCATAAAGGCACATGCGCTGACGTTTTCTCAGTTCACCCTCCCTTCTTCTTGACTGCAACGACTGCCTTTTCGATTCCAAGACGGAATCCCWGTCTTGGTCTTGTGCCCTGAAAACTTGGTTGATCAGGGTCTTGAGCTTGGACCAGTAGGGTCTTGTTTAAATTCACCATGCGACTGTGGATGCATCTCARAGCGTCTACATGTCAGCCTCCTTAACTTTGAAAKGGGAYTTTGGATGAGGGAGCTGCCACTATAGTCCTTTTCCAGAGGAGGAAAGGTCACCAGAGGGGTGTTGAGGACTCGTGGTGCTGTGGCTTCTGCAGACATAGTCACCTGCAAAACTACTTGGACAKTTTGGCTGGATTAACTTGGGAACCAAGGAGGAGAAGAATCARCTCCCATCATGTGATAACAGAAGGAGCCTGTGACTTCCTAGCCCCCTTGGGTGAAATCCCAGAAAATCATCGACAGGGATCTTTTGGATAACAGCAGAAGTGCTGGGCATTGTTTCTTCATTRAATCTGCCTTAAAACAACTGAGCCCTCCTGCAGGATGTGTCCACCRGCCCAAAGAGCTGACCACTTCCAAGAGTGGTTGGTATGATTCTAGAGGTAACATCTTCCCATTTCCATTTCTTTGACYGGGAAAAGTTGGACAATGGGATAAGTTTTCTGGATATGGAATCAATGTAACTTCACTTTCTATAGAAGAACAGTCATCCKTATCCTAATCAAATCAGAAAGGACARCCCAGCCAGGATTTGGAGTAAGTAAATGAGAGAGGGATTAAAAAGTGACTTTGAAGGTCCCTGCAGTCCTGGACTCCATGAACTGGTGTCCTGTTGCCTGGAGTGTGGGGGATCCTCCTGGTCTCCTTGCTTTGTGCTTCCAGAAAGTGCCTCCAAGGAGGGCCTAGGCTGCCATTGTCCCTGATGCCACAGTGAGCATGGACAGGGAGGCCGACACACCCACAAGTGTGTGTTGGCACCATGGTGGAGGGAGGTGAGGCCCAGCAAAGGTTTGGATGCAGCCTCTTATGACTGGGACTTCTTCCAATGGGAAGCCTGGCTCCAAAGGGAGCTCCTCAGAGGGCAGTGGAAGGTTGCGAGGCTGAGTTGCCCAGCAGGTGGAGAGGATGSCAGCTCACCTGGCTTCTTCAAAGCCCACTCTGAAATGGCAGTGAGCCTGAGGYCAGGAGGGTTCAAACCCAGGTGGAAATTACCACATTAGCTATGAGTTTGGGGCAGGGACCAAGTCCAAGGGAGATGGGACCTGATGTTTGTTGGTAGGGTGTCCAAGCCACAAAAATGCCAGTTTATTTTACATTGCATGTTCCCRTGGCATTTTTTTTTTTTCTCGAGATGGATCTCACTTTGTTGCCCAGGCTGGAGTGCAGTGACACAATCTTGGCTCACTATAACCTCCTTCTCCTGGGTCCAAGCAATTCTTGTGCCTCAGCCTCCTGAGTAGCTGGGACTACAGGCATGTGCCATCACACCTGGTTAATTTTTGCATTTTTAGTAGAGATGGGRTTTCACCATTTTGGTCAGGCTAGTCTYGAACTCCTGATCTCAAGCCAAAGTGTTGGAATTACAAGCATGAGCCACTGCGCCTGATCTCCCATGGCTTTTAATCACAGCATTAAATGCTCTTAGGTCTAATGATCACCTGAAAATAGTGGCCAAATATTGGCCTTGGGAGAACATCCCTGAGGAGGGAATGTTCACTTCCCCAGCTTCTTCCCCTGCCCTGGTCCCTGCCCCTGCTGCAGCTCCTGGGACCGAGTCACACCATGTGGTTCGTGGAGGCTGACCCAGGGAAGGACCTGCCCAGCCCCCATGCAGGTCATTCTTGCACTATCTGGGAAATTCTTCTGGCTTCTCAGTACCTGTTGAGACTACAGAATGGGTGACATTTGCTGAGCTGCAGAACAACAATCCCTCTAAACTGTTCTGAGCACGAACACCTGTATTCACCCTTTTGGGAAATTCAGTGCTCTAGGCAGCACTTTCTCAGGGCTGCCACCCTCAACATGTGTGCACCTCCCCGCCAACTGCCTCCGAGCTGGCAGTGAGGCAGCAGCACCAGCTACTCTATTGCCATTGACTCTGTTAATTAAAACTGACACACACATGCAAACAACAACCACCCCATCCCCAGCAAATTCTAAAAACAAACCCAAGCAAAACACTTCAAAATATTTTCTTCTGGACAGCCTTTGACCTCCTTGTAGGCAAAGCTGGGAGAAACACCTATCATTAATGGCTTAAATCTATCAAAACACCTCCTTGATTGATAAATATGCCGGGTTTATATTATGATTACTGCATACAATTTTCTGTCACTGTTAATTTATTTGAAAGTCTTAACCTGGCAGGGTATGACACCAGCAGTATTTTATAATGAGAACTGCAGAAATAAATCATCCCCTCCAAATAGTACAAAGAAAGCACTACCCAGTCCTTCAATCCAGCAGTGCCAGAATAGAACAGGCTCGTCATGCAAACAGACAGACCGACGCCTTAGCCGGGGTGAAATCCCCAGGATCTGTGCTCTTTAAGTGCCGTACGAATAATTTGGACTCGTGTAGGTCTTTCATCTAATGATGTCCAAGTGCTTCGAATGGTGGAATGCTAAGCTCTCTCTTCATTTGGGGGGAAAAACATYAAGGCACAGAAAGGTTCCATCTCTGGTTTACAACCTGACTCCAAGCCCAGCACAGACTTGGTATCGCCAGCACCTGAACTTGGAGACTAACCCCCAGCGAAAACGCTCCTTGCTCATTCTCCTTCACACACACAGAGGCCGATGTAGGCAAGGGGTCTTGAGGAGGAGCCGAAGAGAGATCTGGAGAAAACCATCAGGATGCGGAGACGCGTGGGTCGGCTCCCCGCCTGCCCCGGCCCCAGCCGGCCACACCAAGGAGGGCACTGGGCCCAGGGCGCACCCGGTCTGCGTGGACGCTGCTCCATTAGGCTGCTGTTCAATAGTTGTGGAATATCCAGACAATATTGAAACATTCCCAAATGAACTTTGCATAGAGTCATTTTCATTCGCTGCCTCCCTCCTCATGCATATTAACAAATGGTATGCGCGGCCTCATTTAATTCACTGATTTTACATTCGGATCACTTTCTCTTTTACAGCTATTTTTACCGGGCTTCATTAATCTTTGTTGAATACAATGGCATACATCTTTAATGCGGCCGCTGTCAAGTCATATTTCACCAAGAGCTGCAAACTGAATGACAGCAAGCAATATTAATAAATTTAACATAGACTATATCAATTTTTAACAGAATGAATGTGGAAAGCTAAATGTATTATTTTTCGTTTAAATCATAGGGTTTATCACCGGTTAAGTAGCAGCGATTTCGGGGAAACTTGTGACGTGCCATACAAATAGATTTACATCTCATTAATAAGTAAATTAGGCAAATGCCTTTCAAGTTCAGACAAGTACATAAGTGTAATCTCCATATTAAAGGAGTAGTCTTTGATAAACCACTGAGGAATTGTGGCAGCCAAGGATGTGACATGTCACCAGAGCTGGTGCCTGGTCTTCAGGCCCACCTTTAATTACTCTCCATTACTAAAGAGATAAGTGTCTCTCCAGTTAAGATTCTATAAATGAACAGCATGCCGGCACCACCCAATTCATTTTTGCAGGAGCCGTGAAAAGGTGGTAACAGTTATGAACAAAAACGAATTATCACCTGCTCTTTCKCTTTTCCTACCCTGTAATAATATGAAAATATTAAGATAAATTCCCTTTAAAATCTCTAAGAGAAATGATCCTGTAAGGATGCTGTTTTGTTTAAGCAAGTAGAGGGGAGGTAGAAGAAGAGGGGAGAAAATCTGATATAAATCTGATATATATATATATATATATATATATAAATTTCTCTTCATAAATCCCAACAGAGATAATTTGCTGTAAAATGTAAACCCAGTGAGAACTTGTCTGTCTGTGTTAAATAAAAAAGTTCCGGTTGGCAGGAGGCATGTTTTTGCAGTAGCTTTAGCGATTATAGGAAATTACATGCAAAGCCAGAGTTCTGATCCTAAGTTGATTTATAATTGGAAAAAACTTATTAATTAGCTATGTCGCTCTAATTAAGAATTAGAAGAGTGTGCATTAGGAAGTCAGTAGCCAACTGACAAGAGTTTTTGAAAACCCAGAAGAGATAGCAGCTCACCCTTCTCGGCCTTGCCCGGCACCGTGGCCTCTTCCCGSAGCCCCACTCATACTGCAGCCCTCCTGTGCGRTGTGAGGCTGCCATGCAGGGCCATCGCCTGCACAGCCACAGGGAGAAGCAAAGGGGATAGAGCCTGTGGGACTCCCATTGTGCATTGCAGGGTTAAGCCCAAGCCAGCCCAGCCACAGGCACGGTGGGTGCGCCTTCCCTGGGAATCCAGAAGCTTCTAGAAACACCCCACAGCCCTCCATGCCCTCAGCCTATCCCCCTATCTCTACYTGGTTCTATTTCTGTTTCCAAACCATCTTGCTTTTTCTCTGCCTTTTTGTTAAAGCATCATTCTTACTGATTTTTTCATATCCACAGACATTCAAACAAAATAATTAAAGGTTTATAAAAGGGAAGCATTTTCTAGAAACATATGTTTAATAAAAAGCAAAATTCCAGAATCTTTGAGTCCAGAGCTTCCGCACATTACCTGCTGTTCTTTCCCTTGGATTTTTGTATCTTCAATGGCAAAACCCAGGACTATGAAATCACACTTTTATTCTGAATTATTATTAAGCCAGAAAATGAAATAAGTGGACAAATAACAAGATGAAAACTATTCTCTAAGATAATTATTCTCTGCAAAAAAAAAAAAAGATTAATTTTTTTAACCCAAACTAAACCTTTCACATTTATAAGGATCATTTTCCACGTACAGGTTTGCTTTCAATTAGGGCAGAACAAAAGCTCAAGTGGGCATTGAAGAGAATTCCGTTTTCTTATTTGAATACCAAAAAAGATGTCCCCCAGATAATGATGCTTAAAAAAAATCTCCCCATTAGCACGTTTCTCCCATTCTCTTCCATTTGCTGGCAAAACACAAAATTCCTGATACACTTATCTTATGAGGTTAATGATCTTTTGTTGTCTGCTCTAAGCCTGTTATTCATTTTAAATTAGAGGTAAAGTGGTGTGTTTAAAAGTAATTCAAATGGGAAGTCGTCTTTCTTTAAAATAAGGGGCTTTAATCCCTGTTCACAATCATTAGCCTGTACTTAGTTGAAAGAACAAGGTTGTATGGGATAAAGAGCAACTCACTAGATAATTTGGGTGTTCCTTTTAATGAAACTCCAGCGGCCAGGCAAGGGAGTCCCTCAGCTTCCCGAACCCCTCCCAGCACCCTGTTAACGATGTGGGTTTTCAAGAGACTTTGGGAAGTTACCAGGGAAGCTGGCAGTCAGAATGCAGTCTGGGACTTGTTTTGTAGGGTTTGCTAGAAGTCCTAGTAAAGATMATCCGGTTTTATGGGGAGCTGAGAATCTAAAAGGCAAACCTACTTTATAATTAAGTCTGAGGATTGCTGTAGTCATACTGATATGATTCAAGTTTCTAAAACTCACGGCCGTTCTAATTTATACTCACCTGTRGAGGATCTAGGAAAAAAAACCCATTTAAGCAGGTGGTCAAACGTGCCAGCCTCTGGCATTAGGAAAGAGAGGCAGGCTCTCCGGGCATGGGGGACGTGGTCTGAGCTCTGAACTCAGAAGGCAAGTGCCCAGTGTTGGTCTCTTCCTGCTGCTCATCCCCACACCCTGCCCCATCACCCCAGTCTCCCCCTCCTACCCCCAGAACACGTGCCAAGCCTCCTCCTCCCATCTGCCTGGTGAACTCCTCACCTCATTGTTAGGTTAGTTGAAAATGTCAAGGCTTCAGCCAAGCTCAGCTCCGAAGCCTGCAAGCCAGAGCCCCTCTCAGCACAAGGAGAACC
>NR46_Mmul_H2
GATCTGCAGCCCTTGATCCTGAGAGTGGCAGCCCCCGGCAGCCCATCTCCAGTCCACTCAGGATCCGCGTGAGCGACAGCCACCACTCTTAGGAACAGGCTGGCAGATCTGGGCAGGGTGTGAGGACAGGAAGCTGCCAGCCTTCTTTGCAATTCAGATGGTAATGTTCTCCTGGGCTTGTTTACCATCTGCTGGGCACACAGACATTTCTCTATTTGGTCATTAACTAATGTCCTAACTACAAAGCCACAGCAAACGTGCAAAACTGGTATTTCTGAGGCTCTTGTTTACCAAGTGTACACAACTGCATTCCATTCAAGATGTAAGACTTTTACTACTCAAGAATTGCCCATCCTGCAGTTCGTTTGAATCCTTTAAAACAAATTTTTAGGTCACAAACTCATTCCATGTAATGGCTCAGAGGTTAGTTAAATAAATGACAGCTGAATTTTATTTTATTTTTAATGTTTTTCCCTAAAAAGGAACATTAAATCCAAGCAGCACAAAGATACCCTTATTCCTTTAACAATCTTGTGATTGTGTTTGAAGCTTAGGGCATAAAGGCACATGCGCTGACGTTTTCTCAGTTCACCCTCCCTTCTTCTTGACTGCAACGACTGCCTTTTCGATTCCAAGACGGAATCCCWGTCTTGGTCTTGTGCCCTGAAAACTTGGTTGATCAGGGTCTTGAGCTTGGACCAGTAGGGTCTTGTTTAAATTCACCATGCGACTGTGGATGCATCTCARAGCGTCTACATGTCAGCCTCCTTAACTTTGAAAKGGGAYTTTGGATGAGGGAGCTGCCACTATAGTCCTTTTCCAGAGGAGGAAAGGTCACCAGAGGGGTGTTGAGGACTCGTGGTGCTGTGGCTTCTGCAGACATAGTCACCTGCAAAACTACTTGGACAKTTTGGCTGGATTAACTTGGGAACCAAGGAGGAGAAGAATCARCTCCCATCATGTGATAACAGAAGGAGCCTGTGACTTCCTAGCCCCCTTGGGTGAAATCCCAGAAAATCATCGACAGGGATCTTTTGGATAACAGCAGAAGTGCTGGGCATTGTTTCTTCATTRAATCTGCCTTAAAACAACTGAGCCCTCCTGCAGGATGTGTCCACCRGCCCAAAGAGCTGACCACTTCCAAGAGTGGTTGGTATGATTCTAGAGGTAACATCTTCCCATTTCCATTTCTTTGACYGGGAAAAGTTGGACAATGGGATAAGTTTTCTGGATATGGAATCAATGTAACTTCACTTTCTATAGAAGAACAGTCATCCKTATCCTAATCAAATCAGAAAGGACARCCCAGCCAGGATTTGGAGTAAGTAAATGAGAGAGGGATTAAAAAGTGACTTTGAAGGTCCCTGCAGTCCTGGACTCCATGAACTGGTGTCCTGTTGCCTGGAGTGTGGGGGATCCTCCTGGTCTCCTTGCTTTGTGCTTCCAGAAAGTGCCTCCAAGGAGGGCCTAGGCTGCCATTGTCCCTGATGCCACAGTGAGCATGGACAGGGAGGCCGACACACCCACAAGTGTGTGTTGGCACCATGGTGGAGGGAGGTGAGGCCCAGCAAAGGTTTGGATGCAGCCTCTTATGACTGGGACTTCTTCCAATGGGAAGCCTGGCTCCAAAGGGAGCTCCTCAGAGGGCAGTGGAAGGTTGCGAGGCTGAGTTGCCCAGCAGGTGGAGAGGATGSCAGCTCACCTGGCTTCTTCAAAGCCCACTCTGAAATGGCAGTGAGCCTGAGGYCAGGAGGGTTCAAACCCAGGTGGAAATTACCACATTAGCTATGAGTTTGGGGCAGGGACCAAGTCCAAGGGAGATGGGACCTGATGTTTGTTGGTAGGGTGTCCAAGCCACAAAAATGCCAGTTTATTTTACATTGCATGTTCCCRTGGCATTTTTTTTTTTTCTCGAGATGGATCTCACTTTGTTGCCCAGGCTGGAGTGCAGTGACACAATCTTGGCTCACTATAACCTCCTTCTCCTGGGTCCAAGCAATTCTTGTGCCTCAGCCTCCTGAGTAGCTGGGACTACAGGCATGTGCCATCACACCTGGTTAATTTTTGCATTTTTAGTAGAGATGGGRTTTCACCATTTTGGTCAGGCTAGTCTYGAACTCCTGATCTCAAGCCAAAGTGTTGGAATTACAAGCATGAGCCACTGCGCCTGATCTCCCATGGCTTTTAATCACAGCATTAAATGCTCTTAGGTCTAATGATCACCTGAAAATAGTGGCCAAATATTGGCCTTGGGAGAACATCCCTGAGGAGGGAATGTTCACTTCCCCAGCTTCTTCCCCTGCCCTGGTCCCTGCCCCTGCTGCAGCTCCTGGGACCGAGTCACACCATGTGGTTCGTGGAGGCTGACCCAGGGAAGGACCTGCCCAGCCCCCATGCAGGTCATTCTTGCACTATCTGGGAAATTCTTCTGGCTTCTCAGTACCTGTTGAGACTACAGAATGGGTGACATTTGCTGAGCTGCAGAACAACAATCCCTCTAAACTGTTCTGAGCACGAACACCTGTATTCACCCTTTTGGGAAATTCAGTGCTCTAGGCAGCACTTTCTCAGGGCTGCCACCCTCAACATGTGTGCACCTCCCCGCCAACTGCCTCCGAGCTGGCAGTGAGGCAGCAGCACCAGCTACTCTATTGCCATTGACTCTGTTAATTAAAACTGACACACACATGCAAACAACAACCACCCCATCCCCAGCAAATTCTAAAAACAAACCCAAGCAAAACACTTCAAAATATTTTCTTCTGGACAGCCTTTGACCTCCTTGTAGGCAAAGCTGGGAGAAACACCTATCATTAATGGCTTAAATCTATCAAAACACCTCCTTGATTGATAAATATGCCGGGTTTATATTATGATTACTGCATACAATTTTCTGTCACTGTTAATTTATTTGAAAGTCTTAACCTGGCAGGGTATGACACCAGCAGTATTTTATAATGAGAACTGCAGAAATAAATCATCCCCTCCAAATAGTACAAAGAAAGCACTACCCAGTCCTTCAATCCAGCAGTGCCAGAATAGAACAGGCTCGTCATGCAAACAGACAGACCGACGCCTTAGCCGGGGTGAAATCCCCAGGATCTGTGCTCTTTAAGTGCCGTACGAATAATTTGGACTCGTGTAGGTCTTTCATCTAATGATGTCCAAGTGCTTCGAATGGTGGAATGCTAAGCTCTCTCTTCATTTGGGGGGAAAAACATYAAGGCACAGAAAGGTTCCATCTCTGGTTTACAACCTGACTCCAAGCCCAGCACAGACTTGGTATCGCCAGCACCTGAACTTGGAGACTAACCCCCAGCGAAAACGCTCCTTGCTCATTCTCCTTCACACACACAGAGGCCGATGTAGGCAAGGGGTCTTGAGGAGGAGCCGAAGAGAGATCTGGAGAAAACCATCAGGATGCGGAGACGCGTGGGTCGGCTCCCCGCCTGCCCCGGCCCCAGCCGGCCACACCAAGGAGGGCACTGGGCCCAGGGCGCACCCGGTCTGCGTGGACGCTGCTCCATTAGGCTGCTGTTCAATAGTTGTGGAATATCCAGACAATATTGAAACATTCCCAAATGAACTTTGCATAGAGTCATTTTCATTCGCTGCCTCCCTCCTCATGCATATTAACAAATGGTATGCGCGGCCTCATTTAATTCACTGATTTTACATTCGGATCACTTTCTCTTTTACAGCTATTTTTACCGGGCTTCATTAATCTTTGTTGAATACAATGGCATACATCTTTAATGCGGCCGCTGTCAAGTCATATTTCACCAAGAGCTGCAAACTGAATGACAGCAAGCAATATTAATAAATTTAACATAGACTATATCAATTTTTAACAGAATGAATGTGGAAAGCTAAATGTATTATTTTTCGTTTAAATCATAGGGTTTATCACCGGTTAAGTAGCAGCGATTTCGGGGAAACTTGTGACGTGCCATACAAATAGATTTACATCTCATTAATAAGTAAATTAGGCAAATGCCTTTCAAGTTCAGACAAGTACATAAGTGTAATCTCCATATTAAAGGAGTAGTCTTTGATAAACCACTGAGGAATTGTGGCAGCCAAGGATGTGACATGTCACCAGAGCTGGTGCCTGGTCTTCAGGCCCACCTTTAATTACTCTCCATTACTAAAGAGATAAGTGTCTCTCCAGTTAAGATTCTATAAATGAACAGCATGCCGGCACCACCCAATTCATTTTTGCAGGAGCCGTGAAAAGGTGGTAACAGTTATGAACAAAAACGAATTATCACCTGCTCTTTCKCTTTTCCTACCCTGTAATAATATGAAAATATTAAGATAAATTCCCTTTAAAATCTCTAAGAGAAATGATCCTGTAAGGATGCTGTTTTGTTTAAGCAAGTAGAGGGGAGGTAGAAGAAGAGGGGAGAAAATCTGATATAAATATATATATATATATATATATATATATAAATTTCTCTTCATAAATCCCAACAGAGATAATTTGCTGTAAAATGTAAACCCAGTGAGAACTTGTCTGTCTGTGTTAAATAAAAAAGTTCCGGTTGGCAGGAGGCATGTTTTTGCAGTAGCTTTAGCGATTATAGGAAATTACATGCAAAGCCAGAGTTCTGATCCTAAGTTGATTTATAATTGGAAAAAACTTATTAATTAGCTATGTCGCTCTAATTAAGAATTAGAAGAGTGTGCATTAGGAAGTCAGTAGCCAACTGACAAGAGTTTTTGAAAACCCAGAAGAGATAGCAGCTCACCCTTCTCGGCCTTGCCCGGCACCGTGGCCTCTTCCCGSAGCCCCACTCATACTGCAGCCCTCCTGTGCGRTGTGAGGCTGCCATGCAGGGCCATCGCCTGCACAGCCACAGGGAGAAGCAAAGGGGATAGAGCCTGTGGGACTCCCATTGTGCATTGCAGGGTTAAGCCCAAGCCAGCCCAGCCACAGGCACGGTGGGTGCGCCTTCCCTGGGAATCCAGAAGCTTCTAGAAACACCCCACAGCCCTCCATGCCCTCAGCCTATCCCCCTATCTCTACYTGGTTCTATTTCTGTTTCCAAACCATCTTGCTTTTTCTCTGCCTTTTTGTTAAAGCATCATTCTTACTGATTTTTTCATATCCACAGACATTCAAACAAAATAATTAAAGGTTTATAAAAGGGAAGCATTTTCTAGAAACATATGTTTAATAAAAAGCAAAATTCCAGAATCTTTGAGTCCAGAGCTTCCGCACATTACCTGCTGTTCTTTCCCTTGGATTTTTGTATCTTCAATGGCAAAACCCAGGACTATGAAATCACACTTTTATTCTGAATTATTATTAAGCCAGAAAATGAAATAAGTGGACAAATAACAAGATGAAAACTATTCTCTAAGATAATTATTCTCTGCAAAAAAAAAAAAAGATTAATTTTTTTAACCCAAACTAAACCTTTCACATTTATAAGGATCATTTTCCACGTACAGGTTTGCTTTCAATTAGGGCAGAACAAAAGCTCAAGTGGGCATTGAAGAGAATTCCGTTTTCTTATTTGAATACCAAAAAAGATGTCCCCCAGATAATGATGCTTAAAAAAAATCTCCCCATTAGCACGTTTCTCCCATTCTCTTCCATTTGCTGGCAAAACACAAAATTCCTGATACACTTATCTTATGAGGTTAATGATCTTTTGTTGTCTGCTCTAAGCCTGTTATTCATTTTAAATTAGAGGTAAAGTGGTGTGTTTAAAAGTAATTCAAATGGGAAGTCGTCTTTCTTTAAAATAAGGGGCTTTAATCCCTGTTCACAATCATTAGCCTGTACTTAGTTGAAAGAACAAGGTTGTATGGGATAAAGAGCAACTCACTAGATAATTTGGGTGTTCCTTTTAATGAAACTCCAGCGGCCAGGCAAGGGAGTCCCTCAGCTTCCCGAACCCCTCCCAGCACCCTGTTAACGATGTGGGTTTTCAAGAGACTTTGGGAAGTTACCAGGGAAGCTGGCAGTCAGAATGCAGTCTGGGACTTGTTTTGTAGGGTTTGCTAGAAGTCCTAGTAAAGATMATCCGGTTTTATGGGGAGCTGAGAATCTAAAAGGCAAACCTACTTTATAATTAAGTCTGAGGATTGCTGTAGTCATACTGATATGATTCAAGTTTCTAAAACTCACGGCCGTTCTAATTTATACTCACCTGTRGAGGATCTAGGAAAAAAAACCCATTTAAGCAGGTGGTCAAACGTGCCAGCCTCTGGCATTAGGAAAGAGAGGCAGGCTCTCCGGGCATGGGGGACGTGGTCTGAGCTCTGAACTCAGAAGGCAAGTGCCCAGTGTTGGTCTCTTCCTGCTGCTCATCCCCACACCCTGCCCCATCACCCCAGTCTCCCCCTCCTACCCCCAGAACACGTGCCAAGCCTCCTCCTCCCATCTGCCTGGTGAACTCCTCACCTCATTGTTAGGTTAGTTGAAAATGTCAAGGCTTCAGCCAAGCTCAGCTCCGAAGCCTGCAAGCCAGAGCCCCTCTCAGCACAAGGAGAACC
>NR47_Mmul_H1
GATTACTGTGAGCACTGATGAAGGTGAAGTGTGCCAGGCTTCTGGCACAGAGCTTGGTACATGGAATAGATGCTCAGCAAAATCTCCTAATACTGACCGTCTCCTGGGTGTTTGTGTCATCCTCATCTCCGTCACTCCTACCATGTCAATTTACAGTGTGCTCTTCCCTGCCCTCACTTACCTGTCAAAATCCTCGCCGTGCCCTGGACCTATCTATTAAGTTTCCCATACTCCACTTTGTTGTCGTCTAGGCAGGGCCCTGTSTCCGTCACCTCTGAATCMCCGGGGCCAGCAGGGCGCCCACGAAGAGTGTGTGCTCCACAAATYAGTGCTCAACAAATAAATGAAATGCAATGTAACCTCCTCCCAGGAACCGTTGCTACCCCTCCCGTCCAAAAGGGATCTCGCCCCCCTCCGAGCTTGGATAGAACATTTCTCTGTATCTCTAAGGTGGCGTCTCATACTTCCATCTTATAATTGGGGAGTTGAGCCACACACAAACACAGCCATAATAGATGGAACTCCTTGGGGGCAAAGGCTGTCTCAGCTGCTGTGATAGAAGCATCCATGACATTCACAGCAGACCCTAAAGGGTTATTTTGACGGAAGGTGTTCCTTGCTCCATGTAATAGATCCAATTTAGCCAAGTGCCCCATCAAGCTAGCTTCTGATTCCCTCATTGACTTAATTATAGATACATAACGTTTGGCACAGATTACATGAGTGACTATTTAACCCCTAGATACCTAGATAAATTGTTGACATTGTTTTGAAAAGAATCTCCAAAACTTGAGTTGTTTATTTTTTCTTTCTCCCGCCAGCACAAAGTTTAGAGCGAAAGCGATTTTTTTATGAGCTCCCCTCCCCCACGTTGTTCCAATCCTTATTCTTGCAGGTCTCTTTCCAGACATCTTTGCCCAGTAATAATTATAGTGTGTTCCCAACCTAGCTGATGGCTGGTGTCCTCATTAAGGACCATTACCCTGAAAAGGGTGTTTATTGAACCTGGCAGAGTGCTGATATTTGTTAGACCCTGTCATATGGTTGATGGCGTTTAGTCAGAACTCATTCAGAAACAGGAGTGAGCTGTTCAAACTGGCACCGTCAGCAGGGACATGGAGGTGGGCTCAAGATGGCAGCACGAGTCTCCATGGCACCTGCAGGCCAAGGAAGGCYGTTCCACCAGGTGGCCTGACTCCTCAACTCCCCCAGCTCTGCATGCTGTTAACTGGATTTCTGTTGAGTGAGAGGTACTCAAACCAAGTTGATAGAAATTAAAGAAACAACGGTATGTTTGTTTTCACATCTACTTTTGTCYTACATGCTGGGATTGCTTTAAAAGGATTGCAACTAATTGAAGAATGAATACCATTGTAAAAAGGTATATTGTCAGTGAAACCAGTAATTTAAATTTTTTATATAATGGCAAAAGATTGAGTTCATTGAGAGACAAAAAATTCATTATCTCTCTGGGAGATCTTACAAAGATAAAGATTTTTGTGTAAACACCTACAATGCCTATACATTAGTCATTGTACTCCTCGGAAAGATCTACATCATAGAGACTGGACAAAGACCAGCACCCTGGGGTCAGTGCTGCTGCGTTGAGTCTGGTTCCATCGATCCCCACCAGCTGTGGAGGACCTGGGATATGTTAGTCAGCGTTTCTCAGCTGCAAGCTTCTTTTCAGTCAAATTCATTGACTCCACTCATTTGTAAACATTTTTGGTTTGCCGGGAATAATGATGTGGGAAGACACAAACGAAAGGTGATTCCAGCTCTTAGAGGTGTTCTCAGTGCGTGGAGGGAGGGGGAGCTTGTTTCGGGAAMCATTTCTTGAGATATATACAGTCTGCTAATATGTGTAGAGACCTTGGATTATAGAAACACAAGAGMTGAAAGACCTAATTCTGCCCAGAGAGAATGGACTCAAAGGGAAAACAATGGCTGCCATCCATAGCTGACATGTATTAAGGGTTTACTACGTCAGACCCTGACCTGAAAGGGTACTGACYTTATCTCATTTAATTTGTTGAAACGCCGTGGATTAATTCCAYAAATCTTGAAGGAAGAGTTTTAGATACTCAGAAGGAGAAGGACACAAACCGCAAAGAAAAGAACCTATGGAGAAGAACCAAAGCAGGCATTTGCTCATTCGTCCATCTATGTYGCAAATATTCTGGGAGCTTGGCACTGTGCCAGGTGCTGGGATTATACTAAGAGAGAAAAACCGAGTCCCTGCACTCAAATGAACAAGGAGTCACTCAGACAAATGCAAAACTCCCGGTCCAAAGACTCTGCTTGAATGGGACATTGTATTCTCTACCAGAGACTATTTTTGGGTTATTTAACCTGGATAAGGAGACCAGGAAGGACTTCCATGGGTGCCTGGAGGTGAAGCTAAGATTTAACAGAGGGAAAGGGGAGAGGAAAGAAGAACCCTGTTAAGGAACACGGCAGGTGTAAGCCAGAAAGCTCTACCTTACAGCAGTGTGGCAGAGATACTGCAAGAGGCCAGCATGGATGCTGGTCAGCAGCCGGGAGGACACTCCAGGGGTCCGTGGGGGCATGTAGCAGGAAAGATGGAGATGGACTTTCTGGAGAAGGAGAAGGCCCTCTGCCAACCCCACTGGGGGGTGGCATTTGGCTACATGAGCCACATTATAGAGGCTTCACCAAACCAGGTGGGGGCATGCTTTTCTCATCAAGCTGGAAGGTTGGAAGCTGCTGTGCAGGATGGGAACAGTGTCTCTAGAATCTCACAACACCCTTCTGGCCAGGACTCCATCCTGTGGGTCACTCACAACCACCTGAGGCTGCTCCACTTTTTGCCTCTTGTTCACATTCCAGGAAAAAAGCAGAAGCAACTGAAGGACTGGGGCAGTGCTAGCCAGCACACATCACTCAGAATCCCCAGTAGGGCTCACCTAGCAGGATCATATCCCAGCACCATCCCCAGGAGCAAGGAGGCTAGGAAGGGACATCTATCTCCTATTTTATCTCTAGCTT
>NR47_Mmul_H2
GATTACTGTGAGCACTGATGAAGGTGAAGTGTGCCAGGCTTCTGGCACAGAGCTTGGTACATGGAATAGATGCTCAGCAAAATCTCCTAATACTGACCGTCTCCTGGGTGTTTGTGTCATCCTCATCTCCGTCACTCCTACCATGTCAATTTACAGTGTGCTCTTCCCTGCCCTCACTTACCTGTCAAAATCCTCGCCGTGCCCTGGACCTATCTATTAAGTTTCCCATACTCCACTTTGTTGTCGTCTAGGCAGGGCCCTGTSTCCGTCACCTCTGAATCMCCGGGGCCAGCAGGGCGCCCACGAAGAGTGTGTGCTCCACAAATYAGTGCTCAACAAATAAATGAAATGCAATGTAACCTCCTCCCAGGAACCGTTGCTACCCCTCCCGTCCAAAAGGGATCTCGCCCCCCTCCGAGCTTGGATAGAACATTTCTCTGTATCTCTAAGGTGGCGTCTCATACTTCCATCTTATAATTGGGGAGTTGAGCCACACACAAACACAGCCATAATAGATGGAACTCCTTGGGGGCAAAGGCTGTCTCAGCTGCTGTGATAGAAGCATCCATGACATTCACAGCAGACCCTAAAGGGTTATTTTGACGGAAGGTGTTCCTTGCTCCATGTAATAGATCCAATTTAGCCAAGTGCCCCATCAAGCTAGCTTCTGATTCCCTCATTGACTTAATTATAGATACATAACGTTTGGCACAGATTACATGAGTGACTATTTAACCCCTAGATACCTAGATAAATTGTTGACATTGTTTTGAAAAGAATCTCCAAAACTTGAGTTGTTTATTTTTTCTTTCTCCCGCCAGCACAAAGTTTAGAGCGAAAGCGATTTTTTTATGAGCTCCCCTCCCCCACGTTGTTCCAATCCTTATTCTTGCAGGTCTCTTTCCAGACATCTTTGCCCAGTAATAATTATAGTGTGTTCCCAACCTAGCTGATGGCTGGTGTCCTCATTAAGGACCATTACCCTGAAAAGGGTGTTTATTGAACCTGGCAGAGTGCTGATATTTGTTAGACCCTGTCATATGGTTGATGGCGTTTAGTCAGAACTCATTCAGAAACAGGAGTGAGCTGTTCAAACTGGCACCGTCAGCAGGGACATGGAGGTGGGCTCAAGATGGCAGCACGAGTCTCCATGGCACCTGCAGGCCAAGGAAGGCYGTTCCACCAGGTGGCCTGACTCCTCAACTCCCCCAGCTCTGCATGCTGTTAACTGGATTTCTGTTGAGTGAGAGGTACTCAAACCAAGTTGATAGAAATTAAAGAAACAACGGTATGTTTGTTTTCACATCTACTTTTGTCYTACATGCTGGGATTGCTTTAAAAGGATTGCAACTAATTGAAGAATGAATACCATTGTAAAAAGGTATATTGTCAGTGAAACCAGTAATTTAAATTTTTTATATAATGGCAAAAGATTGAGTTCATTGAGAGACAAAAAATTCATTATCTCTCTGGGAGATCTTACAAAGATAAAGATTTTTGTGTAAACACCTACAATGCCTATACATTAGTCATTGTACTCCTCGGAAAGATCTACATCATAGAGACTGGACAAAGACCAGCACCCTGGGGTCAGTGCTGCTGCGTTGAGTCTGGTTCCATCGATCCCCACCAGCTGTGGAGGACCTGGGATATGTTAGTCAGCGTTTCTCAGCTGCAAGCTTCTTTTCAGTCAAATTCATTGACTCCACTCATTTGTAAACATTTTTGGTTTGCCGGGAATAATGATGTGGGAAGACACAAACGAAAGGTGATTCCAGCTCTTAGAGGTGTTCTCAGTGCGTGGAGGGAGGGGGAGCTTGTTTCGGGAAMCATTTCTTGAGATATATACAGTCTGCTAATATGTGTAGAGACCTTGGATTATAGAAACACAAGAGMTGAAAGACCTAATTCTGCCCAGAGAGAATGGACTCAAAGGGAAAACAATGGCTGCCATCCATAGCTGACATGTATTAAGGGTTTACTACGTCAGACCCTGACCTGAAAGGGTACTGACYTTATCTCATTTAATTTGTTGAAACGCCGTGGATTAATTCCAYAAATCTTGAAGGAAGAGTTTTAGATACTCAGAAGGAGAAGGACACAAACCGCAAAGAAAAGAACCTATGGAGAAGAACCAAAGCAGGCATTTGCTCATTCGTCCATCTATGTYGCAAATATTCTGGGAGCTTGGCACTGTGCCAGGTGCTGGGATTATACTAAGAGAGAAAAACCGAGTCCCTGCACTCAAATGAACAAGGAGTCACTCAGACAAATGCAAAACTCCCGGTCCAAAGACTCTGCTTGAATGGGACATTGTATTCTCTACCAGAGACTATTTTTGGGTTATTTAACCTGGATAAGGAGACCAGGAAGGACTTCCATGGGTGCCTGGAGGTGAAGCTAAGATTTAACAGAGGGAAAGGGGAGAGGAAAGAAGAACCCTGTTAAGGAACACGGCAGGTGTAAGCCAGAAAGCTCTACCTTACAGCAGTGTGGCAGAGATACTGCAAGAGGCCAGCATGGATGCTGGTCAGCAGCCGGGAGGACACTCCAGGGGTCCGTGGGGGCATGTAGCAGGAAAGATGGAGATGGACTTTCTGGAGAAGGAGAAGGCCCTCTGCCAACCCCACTGGGGGGTGGCATTTGGCTACATGAGCCACATTATAGAGGCTTCACCAAACCAGGTGGGGGCATGCTTTTCTCATCAAGCTGGAAGGTTGGAAGCTGCTGTGCAGGATGGGAACAGTGTCTCTAGAATCTCACAACACCCTTCTGGCCAGGACTCCATCCTGTGGGTCACTCACAACCACCTGAGGCTGCTCCACTTTTTGCCTCTTGTTCACATTCCAGGAAAAAAGCAGAAGCAACTGAAGGACTGGGGCAGTGCTAGCCAGCACACATCACTCAGAATCCCCAGTAGGGCTCACCTAGCAGGATCATATCCCAGCACCATCCCCAGGAGCAAGGAGGCTAGGAAGGGACATCTATCTCCTATTTTATCTCTAGCTT
>NR48_Mmul_H1
AAGCAAACAGTTGGTGTTTATCTTCTATCACTTACCACAAGTGTGATTTGCAAAACAAACCGATTTTCCAGCTGCTCAGTGATTAAAATGTTTGACAATTTATGTCTTCATGTTTGATTTGTGGCCCGGAAGGTGAGAAGTACAATAAATATGTCCTTCCATGTCCCTGAGCTGAGCTGGCATCCTCCACGTCCTCAGCATACTCTGAGAGTCCTTTRTAAAAAATGCCTCTTGGAGTAATTTCAGATGGAGCTGAAAAATGGCCCTTTAATTGAGTTGAGTTGCAGCACTTCTGAAGCCACTTAAACCGTGGTACCAAATTAGGAAGGAAACGTTTCTAGAATGAGTTGTGTTCTGTTCCAAAATAGTTCCTTATGGAGGTCCCGAGGCATGATTTGCATATGATGAGCGATGAGAAATTGTAGCGTGGAAAGGAAGCATTTGGATAGACCTTGAGGATATGTGGAAACCCTTCGTGGTTCTGATTCTTTTTCTCTTTGGTATTTGTATTGTTTTAGAATCACAGCACATCATAAAGTGAGAGAAAATGTGATTGGTGGGTGGGAGGGTAAGCTGACGCATTAAGCCCTTCTCATCTAACTATCTGCAGGTGGACAGCAGCAGGTACAGAAACAGGTCCCTAAAAATGGGTGGGGAGAAATCCTTCTGTAAGATGAATAGCCCTTAAATGCAGTATTCAAACTTGTTGTTTGAAGGCAGTGTCTGACTAAGTCYTTTTGTTGCTCATTTATGGAACAAACAGTTCACCTAATTAGTCAAAGCCCTATTTCTAAATACRTAGTTCCTTCCARTGGGAGGAACCAAGCGGCCTTGCCACTAGGCTTAGCGGCACCGGMGGTCACTAGGAGCTGACTGTCTGCCTCAGGGCCCCGACTGTGGAGTTCCAGGCCAGCCAATGGCCAGACCACCAAGCAGGAGGGGACATAATTCCTTAGAAGAAATCAAGGAGTAAGAAAAAAGGGAGTTTAGGGGATGATGTCAGACCCACAGGGCAGTATCCAGGAGGTTTAGCAAAGACGCCGCAGGGACAGCTTGAGGAATCAGAGGCCACAGCACAAGGGTAAAAATCTTGCACAGYTTTGATGCCCAGGCTAGACTTGCAAYACGCCCCAGGCCACCATATGAGATTCCAGTGATGCTCAGGGGACTGATGCCTTCCAGTAACCTCCCAGGGATGCGGTTGGAGGTCACTGTGAATGCGGAAGGCCAGTCAGTGGAGCATCACAGGAGTGCTGTGGATCAGACACTGGTGGGCCATACAACCTTTCAGACACTAGCACCTGCAGGCTTTGTAGCCCACAGGGTGGCCAGTRCCTGACAATCACCATTCTGAGCTAACTGGCACTGTCACTGGCTCCTCCTCCTGCTGCCACTGGCCAGCAGATCCAGAGGGCAGATGTTCAGAGAGCAAGCCCGTGTCTTGGAATTACCTCACTGCTGCCACTCACTCACACTCCTATGGGCCTACAGCAAACACGTGGGCACTCTTGACCTCAGYTCACAGCAAAGCCTTGGCATCCYTGAGGCCCAGAGCTCTGACCTCTGTCAAGGTCACCTGTGGCCAAAKGCATGATGGGAGACTCTTTGGAGCTTTTTCCTCCTTCTGGACGTCATGTCCTTGAGCTGATTCACATGGGATATTCATCCATTGCTAAATAAGACTTTGACCTAACGCCGTTCCCTGAAGTTTCTCCGGTCTGAGGAGCGAACAAATGCAAAGGAAAATACAAAGCAGATAAAGCCATGAAGCAGAAACCAAGGACACACCCTCTACACCCAGCAACGTGGAGGGGCTGCCCGAGCCCACTGAGGGGCATCGGTTGCCATCAATAATAACCTCACGYGCTGTCCATGCTCTCACCTTGGTCCCATCCCAGAAAGTAACTTCATTAATATGTGGAATCTGATATCCAACTATATTGCAACAGAGGAAAAAAATACTCCCTTCAGCCCCCTTCCCCATTATAAAGACTTCATGCCCAAATCAGTTTAAATTTACTTTTTAATTATGTACATAGCTTTCTTATGTGAAGCTTCTGACTAGAAATATGTATCTCATTTTATTTTATGTTATTCCATTGACCCAAACACAAAGTCATTTTTCTTGAATACTGAATGCTCATGTACCTTTTTAATTAAAGCTTWAAAAGCTCTTAATTAAAGTCATAAATCATGGGCAGCAATTTCTACCTAAATTGTCTTGCAAGCCTTCCTGGTTTTCCTTCTGCTTTCACGGTGACCTGCGAGGCAACTGCAGGGTGAGGATGACTTTCACACTTAATCTGTGGTAAGCAGCTTGGGCGTGGGGGAGCGGGCAGGCGGTCCTATCGTGGTGTCTCTGTCACCAGCCAGGTGCCCGTGGTGGCCAGCAGGGCCAGGCCGTCTTCGTAGGGGCATTATTCACAGACCCCCATCCCGTC
>NR48_Mmul_H2
AAGCAAACAGTTGGTGTTTATCTTCTATCACTTACCACAAGTGTGATTTGCAAAACAAACCGATTTTCCAGCTGCTCAGTGATTAAAATGTTTGACAATTTATGTCTTCATGTTTGATTTGTGGCCCGGAAGGTGAGAAGTACAATAAATATGTCCTTCCATGTCCCTGAGCTGAGCTGGCATCCTCCACGTCCTCAGCATACTCTGAGAGTCCTTTRTAAAAAATGCCTCTTGGAGTAATTTCAGATGGAGCTGAAAAATGGCCCTTTAATTGAGTTGAGTTGCAGCACTTCTGAAGCCACTTAAACCGTGGTACCAAATTAGGAAGGAAACGTTTCTAGAATGAGTTGTGTTCTGTTCCAAAATAGTTCCTTATGGAGGTCCCGAGGCATGATTTGCATATGATGAGCGATGAGAAATTGTAGCGTGGAAAGGAAGCATTTGGATAGACCTTGAGGATATGTGGAAACCCTTCGTGGTTCTGATTCTTTTTCTCTTTGGTATTTGTATTGTTTTAGAATCACAGCACATCATAAAGTGAGAGAAAATGTGATTGGTGGGTGGGAGGGTAAGCTGACGCATTAAGCCCTTCTCATCTAACTATCTGCAGGTGGACAGCAGCAGGTACAGAAACAGGTCCCTAAAAATGGGTGGGGAGAAATCCTTCTGTAAGATGAATAGCCCTTAAATGCAGTATTCAAACTTGTTGTTTGAAGGCAGTGTCTGACTAAGTCYTTTTGTTGCTCATTTATGGAACAAACAGTTCACCTAATTAGTCAAAGCCCTATTTCTAAATACRTAGTTCCTTCCARTGGGAGGAACCAAGCGGCCTTGCCACTAGGCTTAGCGGCACCGGMGGTCACTAGGAGCTGACTGTCTGCCTCAGGGCCCCGACTGTGGAGTTCCAGGCCAGCCAATGGCCAGACCACCAAGCAGGAGGGGACATAATTCCTTAGAAGAAATCAAGGAGTAAGAAAAAAGGGAGTTTAGGGGATGATGTCAGACCCACAGGGCAGTATCCAGGAGGTTTAGCAAAGACGCCGCAGGGACAGCTTGAGGAATCAGAGGCCACAGCACAAGGGTAAAAATCTTGCACAGYTTTGATGCCCAGGCTAGACTTGCAAYACGCCCCAGGCCACCATATGAGATTCCAGTGATGCTCAGGGGACTGATGCCTTCCAGTAACCTCCCAGGGATGCTGTTGGAGGTCACTGTGAATGCAGAAGGCCAGTCAGTGGAGCATCACAGGAGTGCTGTGGATCAGACACTGGTGGGCCATACAACCTTTCAGACACTAGCACCTGCAGGCTTTGTAGCCCACAGGGTGGCCAGTRCCTGACAATCACCATTCTGAGCTAACTGGCACTGTCACTGGCTCCTCCTCCTGCTGCCACTGGCCAGCAGATCCAGAGGGCAGATGTTCAGAGAGCAAGCCCGTGTCTTGGAATTACCTCACTGCTGCCACTCACTCACACTCCTATGGGCCTACAGCAAACACGTGGGCACTCTTGACCTCAGYTCACAGCAAAGCCTTGGCATCCYTGAGGCCCAGAGCTCTGACCTCTGTCAAGGTCACCTGTGGCCAAAKGCATGATGGGAGACTCTTTGGAGCTTTTTCCTCCTTCTGGACGTCATGTCCTTGAGCTGATTCACATGGGATATTCATCCATTGCTAAATAAGACTTTGACCTAACGCCGTTCCCTGAAGTTTCTCCGGTCTGAGGAGCGAACAAATGCAAAGGAAAATACAAAGCAGATAAAGCCATGAAGCAGAAACCAAGGACACACCCTCTACACCCAGCAACGTGGAGGGGCTGCCCGAGCCCACTGAGGGGCATCGGTTGCCATCAATAATAACCTCACGYGCTGTCCATGCTCTCACCTTGGTCCCATCCCAGAAAGTAACTTCATTAATATGTGGAATCTGATATCCAACTATATTGCAACAGAGGAAAAAAATACTCCCTTCAGCCCCCTTCCCCATTATAAAGACTTCATGCCCAAATCAGTTTAAATTTACTTTTTAATTATGTACATAGCTTTCTTATGTGAAGCTTCTGACTAGAAATATGTATCTCATTTTATTTTATGTTATTCCATTGACCCAAACACAAAGTCATTTTTCTTGAATACTGAATGCTCATGTACCTTTTTAATTAAAGCTTWAAAAGCTCTTAATTAAAGTCATAAATCATGGGCAGCAATTTCTACCTAAATTGTCTTGCAAGCCTTCCTGGTTTTCCTTCTGCTTTCACGGTGACCTGCGAGGCAACTGCAGGGTGAGGATGACTTTCACACTTAATCTGTGGTAAGCAGCTTGGGCGTGGGGGAGCGGGCAGGCGGTCCTATCGTGGTGTCTCTGTCACCAGCCAGGTGCCCGTGGTGGCCAGCAGGGCCAGGCCGTCTTCGTAGGGGCATTATTCACAGACCCCCATCCCGTC
>NR49_Mmul_H1
TTACACACACATACACACACACACACACACACTCCCAGATATATATATATATACACACACATATATATATAATAAAGATCTAGGAGTGGAATTGCTGGGTCAGATGCATGTTTAACTTTATGAGAAACTGCCATTGTAGCCATTCTAATTTGTGGTTTTAATTTACATTTTTATTGTTAAGTCTGAAACTGAGAGGGATCCGAGACCTTATCCTATTGTGAGGTAACAATGTAGTCTGCCACATATATATACACACACACACATATATGCACACACACATACACACACATATGTCATATATATCACATATATATATGTCTCATATATAGATGTCTCATATCTCATATATAGATGCCTCATCTCATATATAGATGTCATATATATAGATGCCGTGTGTGTGTGTGTATATATTTATAACATCTATATATGAGACATGAGGCTTTCTGGAGCAGAAAAGCAGACAACTTATTGCTTTTGGCAAAAACAGCCAGAGCAGCATCTTAGTGCTGCTCCTTGAGCCCCCATGGGGTGGTATAGTGAGAATCAGAGGTCTCCCTCCACAAGTAATCTGTGTTAGAGGGTACAATGTAGGAGAAGATGATGGATACAGTATCTCTAGCTTCCAAGGCATTTTCTATTCAAATAGAGCCCCTGCTCAAGAAACCGGTACTGTGCAGAAATASGAAAATCTTTAATGAGAATTTTCTCCCAATAAGGATATATTCTGGATACAAGTCTTTTTGTTGTTGTTGTTAGGTATGTGATTTGCAAATATTTTTCCCAATCTGTGGCTTGTCTCATTTATTTATTTATTTATTTAGATATTTTTTTTTTTTTGAGACGGAGTCGTGTTCTGTTGCCCAGGCTGGAGTGCAGTGGYGTGATCTTGGCTCACTGCAAGCTCCGCCTCCCAGGTTCACACCGTTCTCCTGCCTCAGCCTCYYGAGTAGCTGGGACTACAGGYGYCYGCCACSATGCCCGGCTAATKTTTTGTATTTTTAGTAGAGACGGGGTTTCACTGTGTTAGCCAGGATAGTCTCGATCTCCTGACCTCGTGATCCGCCTGCCTCGGCCTCCCAAAGTGCTGGGATTACAGGCGCCTGCCACCACGCCCGGCTAATTTTTTGTATTTTTAGTAGAGACGGGGTTTCACTGTGTTAGCCAGGATGGTCTCGATCTCCTGACCTTGTGATCCGCCCGCCTCAGCCTCCCAAGGTGCTGGGATTACAGGCGTGAGCCACTGCGCCTGGCCTAGATATCTTTCATGGATTATGGATAATTGTACATTTTACACAGGCTGGGCACTGTGGCTCATATCTGTAATCTCAGCACTTTGGGAGACTGAACTGGGAGGATTGCTTGAGCCCAGGAGTTTGAGATCAGCATGAAAAACAAAAACAAAAACAAAAACAGAAAAACAAGAGGGTTGTTTGAGCCCAGGAGTTCAAGGTTGCAGTGAGCTGTGATTAGCAACAATGTTCTTTCTTTCTTTCTTTCTAGTATTTATATATCTTTTGTGCGTTTTTGTGTCTTATTATTTTTCAATTAATATTTTAATTTAGATTTCGTGTGTGTGTGTGTATATATATATATGTATATATGTGTATGTATATACATGTATATATACATATATATACGTATATATGTATATATATAT
>NR49_Mmul_H2
TTACACACACATACACACACACACACACACACTCCCAGATATATATATATATACACACACATATATATATAATAAAGATCTAGGAGTGGAATTGCTGGGTCAGATGCATGTTTAACTTTATGAGAAACTGCCATTGTAGCCATTCTAATTTGTGGTTTTAATTTACATTTTTATTGTTAAGTCTGAAACTGAGAGGGATCCGAGACCTTATCCTATTGTGAGGTAACAATGTAGTCTGCCACATATATATACACACACACACATATATGCACACACACATACACACACATATGTCATATATATCACATATATATGTCTCATATATAGATGTCTCATATCTCATATATAGATGCCTCATCTCATATATAGATGTCATATATATAGATGCCTTGTGTGTGTGTGTATATATTTATAACATCTATATATGAGACATGAGGCTTTCTGGAGCAGAAAAGCAGACAACTTATTGCTTTTGGCAAAAACAGCCAGAGCAGCATCTTAGTGCTGCTCCTTGAGCCCCCATGGGGTGGTATAGTGAGAATCAGAGGTCTCCCTCCACAAGTAATCTGTGTTAGAGGGTACAATGTAGGAGAAGATGATGGATACAGTATCTCTAGCTTCCAAGGCATTTTCTATTCAAATAGAGCCCCTGCTCAAGAAACCGGTACTGTGCAGAAATASGAAAATCTTTAATGAGAATTTTCTCCCAATAAGGATATATTCTGGATACAAGTCTTTTTGTTGTTGTTGTTAGGTATGTGATTTGCAAATATTTTTCCCAATCTGTGGCTTGTCTCATTTATTTATTTATTTATTTAGATATTTTTTTTTTTTTGAGACGGAGTCGTGTTCTGTTGCCCAGGCTGGAGTGCAGTGGYGTGATCTCGGCTCACTGCAAGCTCTATCTCCCGGGTTCATACCATTCTCCTGCCTCAACCTTYYGAATTACTGGAACTACAGGYGYCYACCATSATCCCTAGCTAATKTTTTGTATTTTTTTATAAGAGACGGGGTTTCACTGTGTTAGCCAGGATAGTCTCGATCTCCTGACCTCGTGATCCGCCTGCCTCGGCCTCCCAAAGTGCTGGGATTACAGGCGCCTGCCACCACGCCCGGCTAATTTTTTGTATTTTTAGTAGAGACGGGGTTTCACTGTGTTAGCCAGGATGGTCTCGATCTCCTGACCTTGTGATCCGCCCGCCTCAGCCTCCCAAGGTGCTGGGATTACAGGCGTGAGCCACTGCGCCTGGCCTAGATATCTTTCATGGATTATGGATAATTGTACATTTTACACAGGCTGGGCACTGTGGCTCATATCTGTAATCTCAGCACTTTGGGAGACTGAACTGGGAGGATTGCTTGAGCCCAGGAGTTTGAGATCAGCATGAAAAACAAAAACAAAAACAAAAACAGAAAAACAAGAGGGTTGTTTGAGCCCAGGAGTTCAAGGTTGCAGTGAGCTGTGATTAGCAACAATGTTCTTTCTTTCTTTCTTTCTAGTATTTATATATCTTTTGTGCGTTTTTGTGTCTTATTATTTTTCAATTAATATTTTAATTTAGATTTCGTGTGTGTGTGTGTATATATATATATGTATATATGTGTATGTATATACATGTATATATACATATATATACGTATATATGTATATATATAT
>NR50_Mmul_H1
TATATATAACAAAATATCATTTATGTAAAACATAGTCATGAGTCTATAAAAAATACAAAGTCCCTATAAGGGAGGGCRATACGAATTGGAAAAGAGAGTAAAGCTTGTAAGAAAAAAGAATGGTAGATCCCTTTCACTGCTTGCTACTAATAATCCTTGTGGAGCTGAGGATTATGACAAATTAACATTGTATGCTTGATACCTATTTAAAACATATCCACCACCCAAAGAAACTAGCATCAAWAATTTAGTGTTTTAACAAAAATTATTATACCAATTTTTTATTGTTGTTGCAACAGGGTTGCATTTGAAAATTGTATGTACTTGGTGGTGTCTAATAGTATTTATTGCCTAATCAGTTAGAGGAGACAATAAAAGTATTTTGTGTTTTGCCAAAAAAAAAAAAAAAMCCCAAACCAAAACAAAAACACTTTAAAGCATTTGTGGCATGAGACACAATTGTGATRAGAAAAATGCTTCCTAGCACTGGCAAATTTTAATCTTCATTTATTTACAAAATAAATGGTATTAAATGATATTTTCTGTGCCTGATGTGTGTTTGCCAGTGATTAAAAACAGAGACATCTTATGYAGAATTCTGATAACTTTAAATGAAGTAAAAGATTTCTCTCAGACTCCTAAAGTTTCATGGAAAGTATGGTCAAAATTGAAAGTTTTAATTTTCCCAGCCAATTAGGTTTACATATAGTGTCCCAAAATGTGAAAACATGCAGCAGAGATGCCTCTGAAAATAAGTGCTCCATCCATACCCAAATACTCTGGAGAAAATTAAATAGTGCCTCAATGTTTAAATATTTAAATTATTATAAAATAATATGYTAAATATTATATTTGAAAACTATTTACAATTTGTAATGCATCATTTTCCAGATGCATTTGATCTGGAATCAAATGCAACCMGTTGCATTTGGTTGCATTTGTGTTTATTCAAGCCTATTACTATTTTGTATTATCTCAGTATTTTGTGTATTACATCCATGAAATGTTTTGAAATATACAAAAATAATAGCTAGAATTTTAAATATTAATGAGAGTAGCCAATAGATAAATTGAGTAAAAAAAAAACATAGCTAGCCCAAAGTACAGAAAAAAAATAGATAATGTAAAACACAACTGTCTGTTTTGCAGAAAAATCTCAATGCCTTAATTCAAGGTATGTCAGGAATGTCATCTTCATATCTTCATATACAATGGTCAGCATATTTTATTTGCAGTGGTTCTCCCCAATGTAATTTTGACTTCCTAGCTTCAAAGAAGAATTCATATGTGCTATAAATCAGAGATTTTCRTCTGCAGATTTATGACATAAATATATGATCATTAGTCATATACACTCAAGATATAGATTTTTTCATCTAGATATCTCAACCAAATTACCTTAAAAGTTTAAATCACTTTGAAAAATTTGTTGCATTTTATTTAAAAAAAAAAAMAACTTCGTATTAAAACCTTAAGACTGATATCATATTTTAACTGACCCAAATTTGAACAAACTGCTGTGTACTTACTGTATATTACAACTTTGTTAAAGGCAATACTTAATAATCRATTGCGAATACAGTCTAGTGAAACTTTAAGACAGTTTTCTGTTATTACAAAAATGTTGAGATTACAAATGTAGTCATGCAAAGGGTGTATACTTTTACTGCTCAAATACATTGTTTTAAAATATTTTCTGACATACTGATTAGTTTTTAATCAAAGCATGGATTCCCACATTATGATTATTTAAAATTAATATATACTTATATAAAGATCTCAATTGTACTCTATAATCTTAACTTATTAAATTAGTAGTTATACAATATCTCATATAATAAATTGAAGAAAATTTCTTTAATAAATGCAATAAGCTACTGAGAAGTCATGGACAAGTTTAAAATGTTATCAATTAGGCATTTTATAATTATTTCCTTCTTATAAAGAATATTCAGTAAATATTCTAATGTTTATTGATAAATCATTTACTCCTGAAATAATAAAAAAGTGTCTCATATTACATCCAAAGCAACAGTGGGTATTTTAGCTGATAGTCCTGGCTRTATTACTTACCTATTATTTTTCATATTAGAAATCTTACAAAAGGAAATATTCTAAACTTAATGTAAGTTTCAGTATAACACTTTCTCATCCTGAAGACATTTTGCCAAGCTGGTTTAGCTGTGCTTTCTCTTTGTGCCTACTGTTGGTAATATTTGACGAGATTTGACAGTTTTATAAGAGGCTTCCACTTTTGCTTGGCACTCACTCGGTCCTGCCGTCCTGCGAAGAAGGTGCCTGATTTTCCTTTGTCTTCCACCATGATTGTAAGTTTCCT
>NR50_Mmul_H2
TATATATAACAAAATATCATTTATGTAAAACATAGTCATGAGTCTATAAAAAATACAAAGTCCCTATAAGGGAGGGCRATACGAATTGGAAAAGAGAGTAAAGCTTGTAAGAAAAAAGAATGGTAGATCCCTTTCACTGCTTGCTACTAATAATCCTTGTGGAGCTGAGGATTATGACAAATTAACATTGTATGCTTGATACCTATTTAAAACATATCCACCACCCAAAGAAACTAGCATCAAWAATTTAGTGTTTTAACAAAAATTATTATACCAATTTTTTATTGTTGTTGCAACAGGGTTGCATTTGAAAATTGTATGTACTTGGTGGTGTCTAATAGTATTTATTGCCTAATGATTATCAATTAGAGAGGAGACAATAAAAGTATTTTGTGTTTTGCCAAAAAAAAAAAAAAAMCCCAAACCAAAACAAAAACACTTTAAAGCATTTGTGGCATGAGACACAATTGTGATRAGAAAAATGCTTCCTAGCACTGGCAAATTTTAATCTTCATTTATTTACAAAATAAATGGTATTAAATGATATTTTCTGTGCCTGATGTGTGTTTGCCAGTGATTAAAAACAGAGACATCTTATGYAGAATTCTGATAACTTTAAATGAAGTAAAAGATTTCTCTCAGACTCCTAAAGTTTCATGGAAAGTATGGTCAAAATGGAAAGTTTTAATTTCCCAGCCAATTAGGTTTACATCTAGTGTCCCAAAATGTGAAAACATGCAGCAGAGATGCTCTCTGAGAATGAGTGCTCCATCCACACCCAAACGCTCTGCAGAAAATTAAATAGTGCCTCAGTGTTTAAATATTTAAATTATTATAAAATCATATGYTAAATATTATATTTGAAAACTATTCACAATTTCTAATGCATCATTTTCCAGATGCATTTGATCTGGAATCAAATGCAACCMGTTGCATTTGGTTGCATTTGTGTTTATTCAAGCCTATTACTATTTTGTATTATCTCAGTATTTTGTGTATTACATCCATGAAATGTTTTGAAATATACAAAAATAATAGCTAGAATTTTAAATATTAATGAGAGTAGCCAATAGATAAATTGAGTAAAAAAAAAACATAGCTAGCCCAAAGTACAGAAAAAAAATAGATAATGTAAAACACAACTGTCTGTTTTGCAGAAAAATCTCAATGCCTTAATTCAAGGTATGTCAGGAATGTCATCTTCATATCTTCATATACAATGGTCAGCATATTTTATTTGCAGTGGTTCTCCCCAATGTAATTTTGACTTCCTAGCTTCAAAGAAGAATTCATATGTGCTATAAATCAGAGATTTTCRTCTGCAGATTTATGACATAAATATATGATCATTAGTCATATACACTCAAGATATAGATTTTTTCATCTAGATATCTCAACCAAATTACCTTAAAAGTTTAAATCACTTTGAAAAATTTGTTGCATTTTATTTAAAAAAAAAAAMAACTTCGTATTAAAACCTTAAGACTGATATCATATTTTAACTGACCCAAATTTGAACAAACTGCTGTGTACTTACTGTATATTACAACTTTGTTAAAGGCAATACTTAATAATCRATTGCGAATACAGTCTAGTGAAACTTTAAGACAGTTTTCTGTTATTACAAAAATGTTGAGATTACAAATGTAGTCATGCAAAGGGTGTATACTTTTACTGCTCAAATACATTGTTTTAAAATATTTTCTGACATACTGATTAGTTTTTAATCAAAGCATGGATTCCCACATTATGATTATTTAAAATTAATATATACTTATATAAAGATCTCAATTGTACTCTATAATCTTAACTTACTAAGTTAGTAGTTATACAATATCTCATATAATAAATTGAAGAAAATTTCTTTAATAAATGCAATAAGCTACTGAGAAGTCATGGACAAGTTTAAAATGTTATCAATTAGGCATTTTATAATTATTTCCTTCTTATAAAGAATATTCAGTAAATATTCTAATGTTTATTGATAAATCATTTACTCCTGAAATAATAAAAAAGTGTCTCATATTACATCCAAAGCAACAGTGGGTATTTTAGCTGATAGTCCTGGCTRTATTACTTACCTATTATTTTTCATATTAGAAATCTTACAAAAGGAAATATTCTAAACTTAATGTAAGTTTCAGTATAACACTTTCTCATCCTGAAGACATTTTGCCAAGCTGGTTTAGCTGTGCTTTCTCTTTGTGCCTACTGTTGGTAATATTTGACGAGATTTGACAGTTTTATAAGAGGCTTCCACTTTTGCTTGGCACTCACTCGGTCCTGCCGTCCTGCGAAGAAGGTGCCTGATTTTCCTTTGTCTTCCACCATGATTGTAAGTTTCCT
>NR51_Mmul_H1
GCTTGTCAAGGGATTCCTCTTTCTACCAGAGGACACCACCACTCAGACACTAAATCAGATGAGAGCTAACATTTTCACAGCAATAAATCTCTGGAACAAAAGAATGAGTTGGAAAACCTTCATTGCATTCTTTTTTGGTGGAAAGAAATTATTTATAAGAACTAAATTAGGTAGAGCAAAAATTTAGTAAATTCTTTTCTACTCCCTATTTTTCTCACTTCTATGCTAGTAAAAGCAAATTCCTTTTATAGTCTGCAATTTCTTTCTTTTGTTTCTGTGTGTGYGCTATTGAGTTATTATTTTCGCTGTGTTGGAAAGTTTTTTCAGAAAACCCTCTTTTAAATATCAGATTTTTAAGTCTAAAATCTGGCATAGAAGATAACAAATGCTTTTGTTTTTAGGTATCACAATACGCTCAGATGTTTTGGGAATATGTGATCACAGTTTCAGGGACAGTTCTTTTAAAAATAATATAAAATCAAGAGAGTTATTTTCAAATTTATGTTCAGTTCTTAGAATCGGGCTTCCTGTAAGGTGGTCTCACCTTTATTCCCCTCTCCAGCTACTCTGACAGTGTGTGCTCAGGTTTGGAGCTCCCTAACTGAAGTCCAGGGCAGAAGAGGGGTACTTGTTTGTCTTCCTCCTCAGAGCGTTTCTCATTCTGTGACAAGAGAGCAAGAGGAAAGCATCAAATTAAATGGACTTATATTAGAGCAAAATTATGTAATACACAACTCAATGCTTAATTTGCATCCAAAGTATTTGTAGCCTTAGAAGACAGTGTGAACCTAAATATTGACAATGAAATACCTGGAAAGAGGTTCATAAAAAGACACTAAAACTCCTGTTAACGTAAATTAAAGGGCATAGATGATGCCTTTCTCAACGGTATGTACAGTTAATCCTCCAGACACCTTATATCCCAGTCCAACCAAAATGTCACAGGTATGTTTGCAAAAACCAAGCTCTCGATTTTSGCAGGGTGGATTTATTAACCATTCTGCCTTTATAGTAACTGATTAATACCATATAAAAAGCAAATCTTTGTGAAAGCAGCACCCAAGTCTGCAAGTCAAATAAGAACACTTATGCCTGTTCCACATCTTTTTAAAATATTTTATTCTCACACTATTGCTTTTCAAGCTATATAATTAAGCAGTAAAATACAATTGGCTTATAGAACAGTTTCCATATAGATAGGTCCCCGACACATACTGTACCAAAATGATCAAATAAAATAGATGGTATTTTAAACTTTTATGATTAACTTTAATTAAGTTTTGCTTGGCTGTCATATAAAAGGTATTTGAAGTATTAATTGCATTTATTTTGTATTTTTCACATTATTATTTCTTAAGAAATAATATTATATTCAGTCAAACCCATGGTTTTATTCAACTGGCGTTCTATTTGCAAATGCATTGCAATATTTATAGAGTCTAATAGAAAAGGATAATATAACAGGCCATTAAAAACTACACTGTATCAGAGACTCCATCTCTGCTAACACCTTGGGTGGGCTGGCATGAAATACAAATTGTGCTATTAAATCCGGAAAGATTTTAAGAAAATCCGGAATGAATTCTAGCTATTCAAGACTAGCTTTAAATGACTTTTAAAAATAAAGAATCAAACATTTAAATAAGTTAAATATCATCTGTTTAACAGATTGATGTCATGTGAATACATTAGAAACCAGAGAATTTCAGAGCCTAAGACTCACTGCCATTCAATACCACTCATGGGTGTATGGGAAGATTGACATCACAGGGACCCAGAACCAAAACTGATGGGGAAATGGGCTTATTTTTAAGGAWTTTCTTTTTCAGTTGAGGCAGAGTGAAGCAGAGAAACAATTATTTGTTGTTTCTTTTTGTTTTAGAACTTCACGAAATTCTGTTTATTAAAGCAGCAAGATCATGTCATTATTTTTAAAAATTAAACCTCTTCATAATTCTTTCTTGACCACCTTTGGGCCTTGGGGAGCTGGGGCTTTCCTAGCTCTTTCTCTGGGCTGGCGTCTAAAGCTGGAATTGTGATTATAAAGGAATCAAAAGAACGGCAGGCTACCCCTTGCCAGCCCAAGCTCCTAGAGAAGGATTGCATGGGGAAATCGTTGAAGGAGAGAGAGCTGCTTTGCGATGTCTCTCTGATGGCTCCTTTCTCTAACACTAGACAGACTCACATCTCTTCCCCAGCCCCTCCTCCAGCTATCTGTCCCACACCCTTGACCTCCTAAGACCTAGCTCCCTTCTGCTAAACACTGAGAAGGTGTAAACTGGAGTTAACGTATCTATGATAAAGTTCCATCTGTGATCCTTGCATAGTCAGAAGAGTGGTTTGGGAGCTGGAGTCCACACAGGCCCCCTGCTGTAGCTGACTGGGCTGCACGTAGTAATTCCAAGTGCCAATTCTCATGTTTATGAAGCCAGTAGTGCCCCCCACAGATGTGCAGCACACACCCTACAGCCACACTCAGGTCCCTACCCAGAAACCTGCCTGGGGAAAAACAAATAGAGATGCCTAGAGGGCCAGGCCTCCAGTATTCAAGATGCAACCGAAAAGGCCTGATTTTATATCTTCCCTGCCAGATATTTCCTTTGGACGAAGACTCCACAACGAGAAACGTTTGAATACCAAAAATCCTTTTACGGCCTCAGAGGAATAGCGGAGGGAAGAGTTATGAGGCAGCCAGGGCTCTGAAGTTAGACATTTAGGGATGTAGTTTGGCACCACAGTGCATGAGCTGTGGGGACTGCAGGTGCCATTACTATAGAAACGGAAAACTGCCTTCGCCTCTGAGTAAACAAACGGTGTGTGTGGCCAAAGACAGGGACTCCTTCCGCACATCGCCTCACCAGCAGGTCAGGCCTTCCCTGGATTCTACTCTCAGCCGGGTGCCGAACTGAGGACTGCTGCAGAGCCGGAGAGAGAGGACTCAAGCTGAGCTGGTGGGCTCACACCCATGTCTGAGATAYACCTTGCCCCTCTTATAGCAAGCCGTAAATCTCCTATTGTTTGAGTAAATGCTGGATGAGGCAGTTATTTTTCCTCTTGGTCAACCCACAAAGAGGAAAATCAGGCCATTCGCAGTGGCTCATGCCTGTAATTCTAGTGCTTCCAGAGACTGGGGCGGGAAAATCATTTGAGATCAGAAGTTTGAGACAAGCCTGGGCAACACAGTGAGACCTCCTTTCTATAAAAATAAAGAAAAGAGGATAAKCAGCTCAAATGTTTCACAAATGAGGACATAGATAAAATAGGAAGTCGGGACATCATCTCTTAGTCAAGTGACTCTCAGGAAGGAAGGAGGCCTGGGAGTTTGCATTSGAACACACACGTGTGTCCTACAAGGACAGGCATAGTGATTGGTACATGGAATATGCTCCTTAGAGGCTGTGGCTGGAGATGGTTGTGGATGACTGGCCTAGTTCCCAGCAGGGGTGGTTGCCTGTTGGATTCTTAAGTCACATTGGGTAGGAATTTGCCTATTTTTATTTAGTAGACAAAACTTGCTGGAAAGGATAAATATTCAGACAGATAGCAATCTACAGACCAATAGAAACTGCCACACAAAGAATGGTCATAAGTCTAAAATTCATTAAATTTAAAAAAGACACAGCATGCATATCGAGTTGAAAGCTAAGAACCATCTCCTCTGTCCAAACACACTTTGYATGGGATATGACATACAAAAACACACAATGATGAACAGTCTTTGTACATTTGCAGTCAACTTTAAGTTTAATACTGGAAGCTTTTTAAATATAAGCACAAATTAGTTTTCAGTCTTCAGTTAGAAAAAAAAAAAAAAGTAAACAGGTCCAATATGGAAATTCAAGGCAAACAGCAAGAGAGAAGTTCCAAGTGCCAAAGATGGGAGATTCAATAAACAGTCAGCCATCAGTTATCAATAATACCCTGGCATTCATCCTTGGCTCTGGCTACATGCACCCTACATGTTTTATTCATATTGAGTACTGGGATATTATCCTCTTTTAACAACTGAACTATACTTGCCAATTCATTT
>NR51_Mmul_H2
GCTTGTCAAGGGATTCCTCTTTCTACCAGAGGACACCACCACTCAGACACTAAATCAGATGAGAGCTAACATTTTCACAGCAATAAATCTCTGGAACAAAAGAATGAGTTGGAAAACCTTCATTGCATTCTTTTTTGGTGGAAAGAAATTATTTATAAGAACTAAATTAGGTAGAGCAAAAATTTAGTAAATTCTTTTCTACTCCCTATTTTTCTCACTTCTATGCTAGTAAAAGCAAATTCCTTTTATAGTCTGCAATTTCTTTCTTTTGTTTCTGTGTGTGYGCTATTGAGTTATTATTTTCGCTGTGTTGGAAAGTTTTTTCAGAAAACCCTCTTTTAAATATCAGATTTTTAAGTCTAAAATCTGGCATAGAAGATAACAAATGCTTTTGTTTTTAGGTATCACAATACGCTCAGATGTTTTGGGAATATGTGATCACAGTTTCAGGGACAGTTCTTTTAAAAATAATATAAAATCAAGAGAGTTATTTTCAAATTTATGTTCAGTTCTTAGAATCGGGCTTCCTGTAAGGTGGTCTCACCTTTATTCCCCTCTCCAGCTACTCTGACAGTGTGTGCTCAGGTTTGGAGCTCCCTAACTGAAGTCCAGGGCAGAAGAGGGGTACTTGTTTGTCTTCCTCCTCAGAGCGTTTCTCATTCTGTGACAAGAGAGCAAGAGGAAAGCATCAAATTAAATGGACTTATATTAGAGCAAAATTATGTAATACACAACTCAATGCTTAATTTGCATCCAAAGTATTTGTAGCCTTAGAAGACAGTGTGAACCTAAATATTGACAATGAAATACCTGGAAAGAGGTTCATAAAAAGACACTAAAACTCCTGTTAACGTAAATTAAAGGGCATAGATGATGCCTTTCTCAACGGTATGTACAGTTAATCCTCCAGACACCTTATATCCCAGTCCAACCAAAATGTCACAGGTATGTTTGCAAAAACCAAGCTCTCGATTTTSGCAGGGTGGATTTATTAACCATTCTGCCTTTATAGTAACTGATTAATACCATATAAAAAGCAAATCTTTGTGAAAGCAGCACCCAAGTCTGCAAGTCAAATAAGAACACTTATGCCTGTTCCACATCTTTTTAAAATATTTTATTCTCACACTATTGCTTTTCAAGCTATATAATTAAGCAGTAAAATACAATTGGCTTATAGAACAGTTTCCATATAGATAGGTCCCCGACACATACTGTACCAAAATGATCAAATAAAATAGATGGTATTTTAAACTTTTATGATTAACTTTAATTAAGTTTTGCTTGGCTGTCATATAAAAGGTATTTGAAGTATTAATTGCATTTATTTTGTATTTTTCACATTATTATTTCTTAAGAAATAATATTATATTCAGTCAAACCCATGGTTTTATTCAACTGGCGTTCTATTTGCAAATGCATTGCAATATTTATAGAGTCTAATAGAAAAGGATAATATAACAGGCCATTAAAAACTACACTGTATCAGAGACTCCATCTCTGCTAACACCTTGGGTGGGCTGGCATGAAATACAAATTGTGCTATTAAATCCGGAAAGATTTTAAGAAAATCCGGAATGAATTCTAGCTATTCAAGACTAGCTTTAAATGACTTTTAAAAATAAAGAATCAAACATTTAAATAAGTTAAATATCATCTGTTTAACAGATTGATGTCATGTGAATACATTAGAAACCAGAGAATTTCAGAGCCTAAGACTCACTGCCATTCAATACCACTCATGGGTGTATGGGAAGATTGACATCACAGGGACCCAGAACCAAAACTGATGGGGAAATGGGCTTATTTTTAAGGAWTTTCTTTTTCAGTTGAGGCAGAGTGAAGCAGAGAAACAATTATTTGTTGTTTCTTTTTGTTTTAGAACTTCACGAAATTCTGTTTATTAAAGCAGCAAGATCATGTCATTATTTTTAAAAATTAAACCTCTTCATAATTCTTTCTTGACCACCTTTGGGCCTTGGGGAGCTGGGGCTTTCCTAGCTCTTTCTCTGGGCTGGCGTCTAAAGCTGGAATTGTGATTATAAAGGAATCAAAAGAACGGCAGGCTACCCCTTGCCAGCCCAAGCTCCTAGAGAAGGATTGCATGGGGAAATCGTTGAAGGAGAGAGAGCTGCTTTGCGATGTCTCTCTGATGGCTCCTTTCTCTAACACTAGACAGACTCACATCTCTTCCCCAGCCCCTCCTCCAGCTATCTGTCCCACACCCTTGACCTCCTAAGACCTAGCTCCCTTCTGCTAAACACTGAGAAGGTGTAAACTGGAGTTAACGTATCTATGATAAAGTTCCATCTGTGATCCTTGCATAGTCAGAAGAGTGGTTTGGGAGCTGGAGTCCACACAGGCCCCCTGCTGTAGCTGACTGGGCTGCACGTAGTAATTCCAAGTGCCAATTCTCATGTTTATGAAGCCAGTAGTGCCCCCCACAGATGTGCAGCACACACCCTACAGCCACACTCAGGTCCCTACCCAGAAACCTGCCTGGGGAAAAACAAATAGAGATGCCTAGAGGGCCAGGCCTCCAGTATTCAAGATGCAACCGAAAAGGCCTGATTTTATATCTTCCCTGCCAGATATTTCCTTTGGACGAAGACTCCACAACGAGAAACGTTTGAATACCAAAAATCCTTTTACGGCCTCAGAGGAATAGCGGAGGGAAGAGTTATGAGGCAGCCAGGGCTCTGAAGTTAGACATTTAGGGATGTAGTTTGGCACCACAGTGCATGAGCTGTGGGGACTGCAGGTGCCATTACTATAGAAACGGAAAACTGCCTTCGCCTCTGAGTAAACAAACGGTGTGTGTGGCCAAAGACAGGGACTCCTTCCGCACATCGCCTCACCAGCAGGTCAGGCCTTCCCTGGATTCTACTCTCAGCCGGGTGCCGAACTGAGGACTGCTGCAGAGCCGGAGAGAGAGGACTCAAGCTGAGCTGGTGGGCTCACACCCATGTCTGAGATAYACCTTGCCCCTCTTATAGCAAGCCGTAAATCTCCTATTGTTTGAGTAAATGCTGGATGAGGCAGTTATTTTTCCTCTTGGTCAACCCACAAAGAGGAAAATCAGGCCATTCGCAGTGGCTCATGCCTGTAATTCTAGTGCTTCCAGAGACTGGGGCGGGAAAATCATTTGAGATCAGAAGTTTGAGACAAGCCTGGGCAACACAGTGAGACCTCCTTTCTATAAAAATAAAGAAAAGAGGATAAKCAGCTCAAATGTTTCACAAATGAGGACATAGATAAAATAGGAAGTCGGGACATCATCTCTTAGTCAAGTGACTCTCAGGAAGGAAGGAGGCCTGGGAGTTTGCATTSGAACACACACGTGTGTCCTACAAGGACAGGCATAGTGATTGGTACATGGAATATGCTCCTTAGAGGCTGTGGCTGGAGATGGTTGTGGATGACTGGCCTAGTTCCCAGCAGGGGTGGTTGCCTGTTGGATTCTTAAGTCACATTGGGTAGGAATTTGCCTATTTTTATTTAGTAGACAAAACTTGCTGGAAAGGATAAATATTCAGACAGATAGCAATCTACAGACCAATAGAAACTGCCACACAAAGAATGGTCATAAGTCTAAAATTCATTAAATTTAAAAAAGACACAGCATGCATATCGAGTTGAAAGCTAAGAACCATCTCCTCTGTCCAAACACACTTTGYATGGGATATGACATACAAAAACACACAATGATGAACAGTCTTTGTACATTTGCAGTCAACTTTAAGTTTAATACTGGAAGCTTTTTAAATATAAGCACAAATTAGTTTTCAGTCTTCAGTTAGAAAAAAAAAAAAAAGTAAACAGGTCCAATATGGAAATTCAAGGCAAACAGCAAGAGAGAAGTTCCAAGTGCCAAAGATGGGAGATTCAATAAACAGTCAGCCATCAGTTATCAATAATACCCTGGCATTCATCCTTGGCTCTGGCTACATGCACCCTACATGTTTTATTCATATTGAGTACTGGGATATTATCCTCTTTTAACAACTGAACTATACTTGCCAATTCATTT
>NR52_Mmul_H1
TGTTGGAATTTTTCCCATCCAAGTAAAAACCAGGCCCGATCCTGCTTAGCTTCTGAGATCAGATGAGACTGGGCACATTCAGGATCATTTGGTTGTAGACACATGTTGGAGCTTCTATTTCAATCAGAAGACAGACAAATAAGACAGTGAGCACGGGAAATCACCTCCAAAATGGAAAGGGATTCTCCTAGGGTGTCTTACTCATTGTCAATTTCAGGAAATTCCCCAAGGGATGTTCCTGAATGTTGAGTCTGTCTAGCTTAAAATGACTCAAGTCATGTAGCAGTTCTCCCAGAATTCTGTTCCATAGACTATTTCTCATGTTTGCTGGAATCACAAGAACAGTTTTATTCTTTAAGATATGAATTAATATCAGCCACAACTTAAATTAACCTAATACATTTCTTCCATGGTCTGGTCTGCAACATAACTTTCAARCGTAACTAAGACATTACTCTATTGAATTCCTTAAAAATTGAAAAATTAACTGATGCTATTTTTAATAAATGTCATGTCATAAATGCAGTCTACATTGTAAACACTGAAAATAATTTGATTTAAAAGGCATAAACTAGCTTTGGTCTTTCTGCTTAATCCCTTTTGTGTAAAAAATGTCCTGTTCCTGACTCGTTTCTACGTTACATTCAACAAATAGTCTGAAAAATAAATTTTAATGACTCCTTTTGTGCTTGTATATTTTTCTTTAATATCTTCTTATTCATTTTTGAACAAAGAGAAATTGTCAGAGTCAAAGACATGACCTTTAATTTTAAAGGAATTTTCTTTTCTTACAAATCTGCTATCATCGTAATCCTAAAAGCACAAAAGAAAGCTAAATTATCTATCCTTTTTTCTTTGACCACAACAACTTCTAAAATTTAACTTTGATCCAGATTAAATGATAGCTCAGCCAAAAATGTCAAGAGGAGCCTTTTGGAGTTGGGTCCTATGTGTGAGTAGCTGGTTCATGCCGTTTAAAAGGCAGGACTGAACTGTAGCATGGGGTTGCTATGTAAGGCAGTAAATAATGATTATAAATGCTTCGTAAACATTTTTAATGTGACACATCAATGCTCTATGATAAAAACTAAAATTCTCCAGYGAAGTAYAAGGGGACCCYGTGCTGGCAGAGGCGCTGGCCTTTGGATGAGTAATAGCCACTATTAGTAAAACCTCATAGCTCCTTTGAGAGGGAGGGATTGTGCCATCTTGCTATACTTGTTACCTCCAAATATGGGAAAGTTATTCCTTATTTCCTTTTTCAAAGCTTGACTGCTGATTGAGAAGAGCGATGTGAATACTTGTTCTCTTACACCAGCCCAGTGAGTCACAGCCATAGAAATTACAAGAGTTAAGAAAGTGCATCATCTCCTTCCTTGGAGAACACTGAGGGATGGTGACTTGCAGTATGGTYGGGTTCTCAAGCTCACAGTGCACCTTGTTTCCTCAGGGTGTCTTCTTCTGTCTGTTCATTGCTTGTTAAGCTAATACTCGCTGAATGTATTTTCTGGTCTCAGTGTAACCTATTCTGCTAGGTCTCATGAAATAACTACCTTTAACGCCATGTTGCCTTTCTGAATGAAAGCAGTCATCTATTCTCACAAACACTACTCTTAGACCACGACATCTTACCTAAAAAATATCTTCATTTTTTTATCAATAGCTTATCATTTATCCCTATCAAAATTACCTCTCTTCAATTTTATACAACCACAGTTTGGACTAATTTTTGCTTAATGTTCTCGAGTATGTCCTACTGGTAAATTTTAAAGACGTTGTTCCTATATCATTGCCTCTATTTACATAAAGCCTAAAATAATTTGTCCAATGATATACTGTGCATTATAGTGATGATATCTGTCTTAAACTTTAAACAAATGGTCTATCCACCCATATCCCATGCTGTTTATAACATATGTGCCCTGTTTTGTTGTTTAACATTTTTTYATAGAATCAGTGTATCCACAACACTACTGTATTTCTTTTCAAACTCTGTCCTTATTGGGGTCAGTCTGCAATTAATACTCTCATATAGGTCCTGGGAAAGGGAAGAGAGGAAAAAGTGGAGGGTGAGCATAGGTGTATGATTCCTTGGGAGGCACAATATTTTGATTTTCTGGGACATGTTTTAAATACATGCACACACCACATAGATTTTGATATGCTCCCCATTTTGACTCATTTGTCAATTTGGGCAACATGTATCTAGCATCTTCTATAATCCGGGGCTCTGTCCTCCATGCAAGTGAACGTCATTAGCAGAAACAGGAACTCTGAGAGGTACAGGGCATAGGTAAAAACCAGCGGAAGGCCCCCTGAGGCCAAGCCCCATCAATGTCATTGATTTTTATTTCAGTGTTTCTCTGCCAATTGTTCAACTTTCCTGAAATTTATTTTCCTAAACAGAAGAGATCTTGGATAAGTCATGTAAACTCCCCGGCCTTTTGTTTTTCTTAGCTATGTAATCAAGCAGTTGACTTGTGAAAAAATATTCAAATATGGACTACATAGAGTTGTATTTGCAAAATGCTTTTTTTTTTCTTTTACGTCAGGCTAATCAG
>NR52_Mmul_H2
TGTTGGAATTTTTCCCATCCAAGTAAAAACCAGGCCCGATCCTGCTTAGCTTCTGAGATCAGATGAGACTGGGCACATTCAGGATCATTTGGTTGTAGACACATGTTGGAGCTTCTATTTCAATCAGAAGACAGACAAATAAGACAGTGAGCACGGGAAATCACCTCCAAAATGGAAAGGGATTCTCCTAGGGTGTCTTACTCATTGTCAATTTCAGGAAATTCCCCAAGGGATGTTCCTGAATGTTGAGTCTGTCTAGCTTAAAATGACTCAAGTCATGTAGCAGTTCTCCCAGAATTCTGTTCCATAGACTATTTCTCATGTTTGCTGGAATCACAAGAACAGTTTTATTCTTTAAGATATGAATTAATATCAGCCACAACTTAAATTAACCTAATACATTTCTTCCATGGTCTGGTCTGCAACATAACTTTCAARCGTAACTAAGACATTACTCTATTGAATTCCTTAAAAATTGAAAAATTAACTGATGCTATTTTTAATAAATGTCATGTCATAAATGCAGTCTACATTGTAAACACTGAAAATAATTTGATTTAAAAGGCATAAACTAGCTTTGGTCTTTCTGCTTAATCCCTTTTGTGTAAAAAATGTCCTGTTCCTGACTCGTTTCTACGTTACATTCAACAAATAGTCTGAAAAATAAATTTTAATGACTCCTTTTGTGCTTGTATATTTTTCTTTAATATCTTCTTATTCATTTTTGAACAAAGAGAAATTGTCAGAGTCAAAGACATGACCTTTAATTTTAAAGGAATTTTCTTTTCTTACAAATCTGCTATCATCGTAATCCTAAAAGCACAAAAGAAAGCTAAATTATCTATCCTTTTTTCTTTGACCACAACAACTTCTAAAATTTAACTTTGATCCAGATTAAATGATAGCTCAGCCAAAAATGTCAAGAGGAGCCTTTTGGAGTTGGGTCCTATGTGTGAGTAGCTGGTTCATGCCGTTTAAAAGGCAGGACTGAACTGTAGCATGGGGTTGCTATGTAAGGCAGTAAATAATGATTATAAATGCTTCGTAAACATTTTTAATGTGACACATCAATGCTCTATGATAAAAACTAAAATTCTCCAGYGAAGTAYAAGGGGACCCYGTGCTGGCAGAGGCGCTGGCCTTTGGATGAGTAATAGCCACTATTAGTAAAACCTCATAGCTCCTTTGAGAGGGAGGGATTGTGCCATCTTGCTATACTTGTTACCTCCAAATATGGGAAAGTTATTCCTTATTTCCTTTTTCAAAGCTTGACTGCTGATTGAGAAGAGCGATGTGAATACTTGTTCTCTTACACCAGCCCAGTGAGTCACAGCCATAGAAATTACAAGAGTTAAGAAAGTGCATCATCTCCTTCCTTGGAGAACACTGAGGGATGGTGACTTGCAGTATGGTYGGGTTCTCAAGCTCACAGTGCACCTTGTTTCCTCAGGGTGTCTTCTTCTGTCTGTTCATTGCTTGTTAAGCTAATACTCGCTGAATGTATTTTCTGGTCTCAGTGTAACCTATTCTGCTAGGTCTCATGAAATAACTACCTTTAACGCCATGTTGCCTTTCTGAATGAAAGCAGTCATCTATTCTCACAAACACTACTCTTAGACCACGACATCTTACCTAAAAAATATCTTCATTTTTTTATCAATAGCTTATCATTTATCCCTATCAAAATTACCTCTCTTCAATTTTATACAACCACAGTTTGGACTAATTTTTGCTTAATGTTCTCGAGTATGTCCTACTGGTAAATTTTAAAGACGTTGTTCCTATATCATTGCCTCTATTTACATAAAGCCTAAAATAATTTGTCCAATGATATACTGTGCATTATAGTGATGATATCTGTCTTAAACTTTAAACAAATGGTCTATCCACCCATATCCCATGCTGTTTATAACATATGTGCCCTGTTTTGTTGTTTAACATTTTTTYATAGAATCAGTGTATCCACAACACTACTGTATTTCTTTTCAAACTCTGTCCTTATTGGGGTCAGTCTGCAATTAATACTCTCATATAGGTCCTGGGAAAGGGAAGAGAGGAAAAAGTGGAGGGTGAGCATAGGTGTATGATTCCTTGGGAGGCACAATATTTTGATTTTCTGGGACATGTTTTAAATACATGCACACACCACATAGATTTTGATATGCTCCCCATTTTGACTCATTTGTCAATTTGGGCAACATGTATCTAGCATCTTCTATAATCCGGGGCTCTGTCCTCCATGCAAGTGAACGTCATTAGCAGAAACAGGAACTCTGAGAGGTACAGGGCATAGGTAAAAACCAGCGGAAGGCCCCCTGAGGCCAAGCCCCATCAATGTCATTGATTTTTATTTCAGTGTTTCTCTGCCAATTGTTCAACTTTCCTGAAATTTATTTTCCTAAACAGAAGAGATCTTGGATAAGTCATGTAAACTCCCCGGCCTTTTGTTTTTCTTAGCTATGTAATCAAGCAGTTGACTTGTGAAAAAATATTCAAATATGGACTACATAGAGTTGTATTTGCAAAATGCTTTTTTTTTTCTTTTACGTCAGGCTAATCAG
>NR53_Mmul_H1
AGTCAGCTTATAAAAATAAATTATTAGTTTAGTTAGTAATCAAAGTTCAAACAAATCCGTAATCATGAAGAGTCTAATCATTTGTTTTTGTTCTTCGTAGCTACAGACATCAGCAAACTCGAGAGAAGAAGGTTTGTTCTGGGAGATTCCACATATGACCTGTTTATATGTAATTATATTATTTATTACTCAAGTATTTGTCTTGTGCTGTCTAAATTATAAGCTACTCAACTGTTTGCCTTGAGTGAGATGTGCATGCTAAAGCCTCTCAATAAATATTAATTGAATGAGTAATTGAAAAAAAACCCTGAATGTCTTTTTACTTAAATCCAAGCCTTTGCTAAGTTTTCACTTTCTTGATCACACAATCACTTACAATTCACAAATGAAAAAGTATGATAAATGGTGAATCACTTTTCATTTTAAATTCCACTTTAAATTTTGTTCCTAGCACAAACATCACAGATTTTATATGGTTTATGTATTTAACTTTCAACTAAATCTAGAAAGTGATCTTAGCAAATCCCTGAGTTTCCCTTTCCAGGACTCTCTAATTCTGTCTGTTCATTTAACCTGGTTTGATTGGAATCATGCATTCTTCCCTCTGCCTGACTCAGGTGACCAGTGAGGTGACCAGTGGTTATGAATGGAAAAGTAGATGACGCTCCATTCCGGGGAGATTTGACTTAGTGCCCTTTTTTTTTTTTTTTTTTTTTTTTTTTAAGATCTAGTTCAAAAGTAGTCAAGTAGAAAAATGGGTGCATTCTTGCTTTTCATTCCCAAACTACTGACATTCATGATTGAACTCTGTAGCATAAGACTTAAATCACTGTTGGGGCTACAAAGAAAAAAAACAGAGGATTGGCCGGGGCAAAGCCACGCATTGGCTTCTGCCACCCACGGGCACCTCAGGGTCGAAATCTACACTTATGAGCCCCACTCAAGGGCCATTTCCTCCTTGATGGAAACTCTGTTTCTCTCTCTGGCTGGTTATAATGATGTTGTGAGCACAGATCGAGACCTCCACTTAAATAAAAACAAATCTACATGTGGAGAGGTCTTATTAAAAAAAATGAACTCAAAACTTCAAAAATGAATATATTTCTCTAGCCAATTTTATATTTGATAAGAGGGTTATTCAAATTTGGCATAATGAGAACATTTATGATGCGGGAACATTTCAAAACAAGTGTGTTTTGTTTATTTTCTTTTCAAATGGAAGAAAATCTAGGAAAAGGTGGCTAGTTGCTGAATCCCACAAATGAAGGGAGAATAGAGATTTTCTTTTGGAGACAGAGGAAGAAAAGTGATTTTTTTATTAGCATACTTTGAAAACAACTTGAAACTGGAAGTGTTTTTCATGCTTTTAGCAGGTCCAGGCCCAAAGTAAACGATTCTAATGAAATAGTACAGGACATAGTATAGTGGATAAATGACATGTTTCACGGGTGAAGCATTCAGGAAAACAGTTTAATGTATCATTTTGCTACAGGTTCTCCGGCAGCCGACAGCCC
>NR53_Mmul_H2
AGTCAGCTTATAAAAATAAATTATTAGTTTAGTTAGTAATCAAAGTTCAAACAAATCCGTAATCATGAAGAGTCTAATCATTTGTTTTTGTTCTTCGTAGCTACAGACATCAGCAAACTCGAGAGAAGAAGGTTTGTTCTGGGAGATTCCACATATGACCTGTTTATATGTAATTATATTATTTATTACTCAAGTATTTGTCTTGTGCTGTCTAAATTATAAGCTACTCAACTGTTTGCCTTGAGTGAGATGTGCATGCTAAAGCCTCTCAATAAATATTAATTGAATGAGTAATTGAAAAAAAACCCTGAATGTCTTTTTACTTAAATCCAAGCCTTTGCTAAGTTTTCACTTTCTTGATCACACAATCACTTACAATTCACAAATGAAAAAGTATGATAAATGGTGAATCACTTTTCATTTTAAATTCCACTTTAAATTTTGTTCCTAGCACAAACATCACAGATTTTATATGGTTTATGTATTTAACTTTCAACTAAATCTAGAAAGTGATCTTAGCAAATCCCTGAGTTTCCCTTTCCAGGACTCTCTAATTCTGTCTGTTCATTTAACCTGGTTTGATTGGAATCATGCATTCTTCCCTCTGCCTGACTCAGGTGACCAGTGAGGTGACCAGTGGTTATGAATGGAAAAGTAGATGACGCTCCATTCCGGGGAGATTTGACTTAGTGCCCTTTTTTTTTTTTTTTTTTTTTTTTTTTAAGATCTAGTTCAAAAGTAGTCAAGTAGAAAAATGGGTGCATTCTTGCTTTTCATTCCCAAACTACTGACATTCATGATTGAACTCTGTAGCATAAGACTTAAATCACTGTTGGGGCTACAAAGAAAAAAAACAGAGGATTGGCCGGGGCAAAGCCACGCATTGGCTTCTGCCACCCACGGGCACCTCAGGGTCGAAATCTACACTTATGAGCCCCACTCAAGGGCCATTTCCTCCTTGATGGAAACTCTGTTTCTCTCTCTGGCTGGTTATAATGATGTTGTGAGCACAGATCGAGACCTCCACTTAAATAAAAACAAATCTACATGTGGAGAGGTCTTATTAAAAAAAATGAACTCAAAACTTCAAAAATGAATATATTTCTCTAGCCAATTTTATATTTGATAAGAGGGTTATTCAAATTTGGCATAATGAGAACATTTATGATGCGGGAACATTTCAAAACAAGTGTGTTTTGTTTATTTTCTTTTCAAATGGAAGAAAATCTAGGAAAAGGTGGCTAGTTGCTGAATCCCACAAATGAAGGGAGAATAGAGATTTTCTTTTGGAGACAGAGGAAGAAAAGTGATTTTTTTATTAGCATACTTTGAAAACAACTTGAAACTGGAAGTGTTTTTCATGCTTTTAGCAGGTCCAGGCCCAAAGTAAACGATTCTAATGAAATAGTACAGGACATAGTATAGTGGATAAATGACATGTTTCACGGGTGAAGCATTCAGGAAAACAGTTTAATGTATCATTTTGCTACAGGTTCTCCGGCAGCCGACAGCCC
>NR54_Mmul_H1
TCTGGCACTGACCAACCCAGTAATGATAGCACGGAGGGTTGATGCTGAGTTGTTGTTTCGTGTTTGAGCATCTGCCAGTGTGTATATGTGTAAAAGGGATGATATTATCAGCATCTTTTTGGTTAACATTAGTCAGTTTGCAATCCCCGCAAGGCCTGGCAGGTGTGAACATGTCTGTAGCCACATTCGTCCGTGTGTGCCATTTACAAACATCCAGTCCCAAGTGAGGGAGATGAGCTGTGAGAGTGGGGAGCCCCCACTGACCCACAACCAGCAGGACACCAGCAGCCTCAGCAAGGGCCGCGGACTGAAAGCGCGTTCTCCCGGACACGTTTTACAGCTGTTTTCTGGGTCTTCAGTCTGTTTTCAGTTCAGCCCCTCCTCGAGCATTCTTTTTTTTTTTTTTTTTTTTTTTTTTTTTTTTTGAGACGGAGTCTCGCTCTGTCCCTGCAGGCTGGAGTGCAGTGGCGTGATCTCGGCTCACTGCAACCTCCGCCTCCCGGGTTCAMGCCATTCTCCTGCCTCAGCCTCCCGAGTAGCTGAGACTACTGGCACCGCCACCACGCCCGGCTAATTTTTGTATTTTTAGTAGAGACGGGGTTTCACCGTTTTAGCCAGGATGGTCTCGATCTCCTGACCTCGTGATCCGCCCGCCTCGGCCTCCCAAAGTGCTGGGATTACAGGCGTGAGCCACCGCGCCCGGACTTTCTTCAGCATTCTTAATGGAAAAAGGTGAACAGGGGAATGTTAACAGAACCATCGTGGAACTTCCACCACACAACCATTGCTTCTTAGCTTGTGACGTGTGCCACAATCCTATGGCATCCCCTGACCTGATCGGAAACACCTAAATAGGTTCAACACCACATCTAAAATCAAATGCTAGCAATTATCACATTGCCTATGGTTTCCGAGGCACTGTGTGGCCACGTGCTTCTGACATACTGGTGGGTGGGGTACCGGGAGGCGCCGTGCCTGGATGTACATTGTCAACCCCTGCGAGGAAAGATGCTTTCTGATGCTACGAAGGGGCACAGGCCCCCAAGGCAGGATCACTCCCATTTTGCTGTGTGATAGTCATAATCATTGCATTTCACTGGAGAACATCACAACCATATCCCACCTGACCATCCCATGTCTCAAGTGATGGGCAGACGCGTCTGCTTTAAACTAACTTGGCATTCGGAAATCCACATTTGCAAAATGGTTAAATGGAGGAGTCAAGTTACTGTTTTTCATATATAAATGTTTCTCACCACTTTTCCTTAAAAAGTAAGCTCCCCCTGTGAATTGAAAATAGGACTTTTAAAAACCTGATAGAAACACATCTATATACATTTCCATGTGAATTGTCATCTGCCCATATGTGCCTGCAATCAACTCTTCCCTGCGAGCTAAGGAAACCATCTCATTGTGCAAAACTGTCATTCATGTCTCGAGGGCCCAGTGTGATGCACAGACTGTGATCCCTCGAGCAGTGGCCGTGCCGTGCCACTGGGACCACGGGGGACAGTCATGATGAACGGCACAATGTGTGCCACAGTAGGGGTTTGGAAGATGTGCTGTGAGATCACAGAGGAGAG
>NR54_Mmul_H2
TCTGGCACTGACCAACCCAGTAATGATAGCACGGAGGGTTGATGCTGAGTTGTTGTTTCGTGTTTGAGCATCTGCCAGTGTGTATATGTGTAAAAGGGATGATATTATCAGCATCTTTTTGGTTAACATTAGTCAGTTTGCAATCCCCGCAAGGCCTGGCAGGTGTGAACATGTCTGTAGCCACATTCGTCCGTGTGTGCCATTTACAAACATCCAGTCCCAAGTGAGGGAGATGAGCTGTGAGAGTGGGGAGCCCCCACTGACCCACAACCAGCAGGACACCAGCAGCCTCAGCAAGGGCCGCGGACTGAAAGCGCGTTCTCCCGGACACGTTTTACAGCTGTTTTCTGGGTCTTCAGTCTGTTTTCAGTTCAGCCCCTCCTCGAGCATTCTTTTTTTTTTTTTTTTTTTTTTTTTTTTTTTTTGAGACGGAGTCTCGCTCTGTCCCTGCAGGCTGGAGTGCAGTGGCGTGATCTCGGCTCACTGCAACCTCCGCCTCCCGGGTTCAMGCCATTCTCCTGCCTCAGCCTCCCGAGTAGCTGAGACTACTGGCACCGCCACCACGCCCGGCTAATTTTTGTATTTTTAGTAGAGACGGGGTTTCACCGTTTTAGCCAGGATGGTCTCGATCTCCTGACCTCGTGATCCGCCCGCCTCGGCCTCCCAAAGTGCTGGGATTACAGGCGTGAGCCACCGCGCCCGGACTTTCTTCAGCATTCTTAATGGAAAAAGGTGAACAGGGGAATGTTAACAGAACCATCGTGGAACTTCCACCACACAACCATTGCTTCTTAGCTTGTGACGTGTGCCACAATCCTATGGCATCCCCTGACCTGATCGGAAACACCTAAATAGGTTCAACACCACATCTAAAATCAAATGCTAGCAATTATCACATTGCCTATGGTTTCCGAGGCACTGTGTGGCCACGTGCTTCTGACATACTGGTGGGTGGGGTACCGGGAGGCGCCGTGCCTGGATGTACATTGTCAACCCCTGCGAGGAAAGATGCTTTCTGATGCTACGAAGGGGCACAGGCCCCCAAGGCAGGATCACTCCCATTTTGCTGTGTGATAGTCATAATCATTGCATTTCACTGGAGAACATCACAACCATATCCCACCTGACCATCCCATGTCTCAAGTGATGGGCAGACGCGTCTGCTTTAAACTAACTTGGCATTCGGAAATCCACATTTGCAAAATGGTTAAATGGAGGAGTCAAGTTACTGTTTTTCATATATAAATGTTTCTCACCACTTTTCCTTAAAAAGTAAGCTCCCCCTGTGAATTGAAAATAGGACTTTTAAAAACCTGATAGAAACACATCTATATACATTTCCATGTGAATTGTCATCTGCCCATATGTGCCTGCAATCAACTCTTCCCTGCGAGCTAAGGAAACCATCTCATTGTGCAAAACTGTCATTCATGTCTCGAGGGCCCAGTGTGATGCACAGACTGTGATCCCTCGAGCAGTGGCCGTGCCGTGCCACTGGGACCACGGGGGACAGTCATGATGAACGGCACAATGTGTGCCACAGTAGGGGTTTGGAAGATGTGCTGTGAGATCACAGAGGAGAG
>NR55_Mmul_H1
CCCTGGGGATGGAATGTGAGGAGGTGAGGACGGTGGTTCCACTTTGCTGAGGGGAAAACGAGATACAGAGCATCAGAAACATTGGCCACAGTGCAAATCCACAGCCTCCACTCACACAGTGCAAGTCCCCAGCCACCCCTGTCCCCATGCAGGCCCACGGCTGAGGGAAAAGGCTAGGAAAGTGACTGCCACAACCCCAGGCTGTCCCAGCCCTCCTCGTCAGGCTGCCTTGGGTTCTSGGCTGCCTCAGCCGTCAGCTTAACATTATTGGGTGACCAATAATCACCCGGATGTGGGTTCCACAGAACTCAGCAGACAGTGAGTCTCGGACATGCACGTGATCTCTACATTCTAAACTCATCCAATAGCATAAGGTGTCCTGGCCACATGTACAAAAGGCACTGACTCCCCGTTCTGAGATCCTCGGAATTAGAGGGAGGGCATCTCAGTCCCCCTCGGCTGCCAGGCTCCGGATGTGTGATGCSTGTCTCAGGAAGAGRTGGAGGAGCCACACAGAGCTCCTCTGCCCACGGGCATGCYTGTCTCACTTTTTTCCTCTGCAGGGCTTACTCGTAGCCTTGGGGTAAAGTAAAAGTGATCGTGAAACAAGTCTGGGGGATTTCGGCTGAATTTTGGTATATTCAGTAGGCTTTGCTCTCCTTCACGTCTGCTTCAGCCGGCTGGCACGCATCTGGGTTTTAATTAATCAATAGCCTCTGAAATGATAAAGTATGGCCTTCATAGAAGTAACCTGCAGAAACAGATCACAGCATTGCCGGGAGTCCGTTCTTACAAAGCAAAGGTGTTGGCAAGATGAGCCATTTGTGAATCATTCCTGTTTGCTCTTTCTCAATCCTATGCTTCTTAAGAGAACRCATGGCATTTACACGTCAGTCTCTCAAGAATCAGTCTTCAAGGCCCGGCACCYACGCTCCCGAGGAGGCCAAATACCCCCAGAGCCAGGAACATGGACTCCCGGGTCAAATTCTGCTGCTTCTGCTGGTTACAGGAATGAGCAAATTGCTTGACCCCCTGTCTGGATCCAGAGCAGGTGCCAACGCTCACACCTGCAAAAGGACTGAGATGCTACACATGTTAAACAGCAGGAACCGAGCCTGACATATGGCAAGCGCTCCCTARATGTCAGCTCGCATCTCGAGGTGTGGCTGCAGCATTTCAACAAGTGTGTCCTGAGCATCAAAACAGGTAGCCCAGGCCGGGCGCGGTGGCTCAAGCCTGTAATCCCAGCACTTTGGGAGGCCGAGACGGGCGGATCACGAGGTCAGGAGTTCGAGACCATCCTGGCTAACAYGGTGAAACCCCGTCTCTACTAAAAAATACAAAAAACTAGCCGGGCGAGGTGGCGGGCGCCTGTAGTCCCRGCTACTCGGGAGGCTGAGGCAGGAGAATGGCGTAAAAAYCYGGGAGGCAGAGCTTGCAGTGAGCTGAGATCCGGCCACTGCACTCCAGCCTGGGCGACACAGCGAGACTCCRTCTCAAAAAAAAAAAAAACAAAAAACAAAACAAAAAAAAACCGGTAGCCCAGCAAGAGACCAGACGACTTTCGTCCAACAAGACGAGTGGTTTCCCTCAGGAGCGAAGGAGGCTTCTGTCTCCTCCCACAAAGGCAGAGTCAACGTGGTCGTTCCGGAACATGGACGCACGTGGATGTGTGAGCCTGGTGTGATTCATGCCAGGGGGTTGTGGGTCCACAGTGTGTCTGTTTAGGACCCAGGAAACCTGCCACAGATGTGGGGAAGGAAAGACTTGTGCACTATTGAATTACTAGTTGTTGAATCACATGGTGGAAAAACAGAAAAAAACAAAAACATCAGCAAGTTTTTCCAGCAATAACAATGGTGCAATTGCCCGGGTCTGAGCAAGCCTGGAGGTTACAGGGATTTYTCAGGGACCTCCCTCCCGGCATCATGATTGCAGGTTCAGAGGAACCAGATCTGCACTGTTGTAAAACCCGACACAATGAACTTGACAGACAGCCAGATTTCTGTTTTCAGCCAGTTTAGGGTTACTATAATCTCATTACAATGCTTGAAAGAYGACAAGTAATAGAATCTCAGGTAGCCGCTCTGGCGCTACTCGGCCGCATCCTCCTTGGTGCTGACTTCCTTGATTACCTGGCCACCGAGGCTCAGTTTTCAGCCCCTTCTCCTGCAGAAGTAATCATCTGATCAGCTGACAAGGTTGTCCCTGGCGCCCACAGTTTTAACAGGTCAAGCATCGTATTAACCCTTTCGCCCCRTCCCCCGAGCATATCACACTTATTAAAAAGAAACTGACTTTTCAGTTGTTGTTAGCCTGGTGATGCAGCGAGAGCTGCTGGGCAGGCCTCCCCAGCTCTCTTCCTCAGCGTCTAGGCTTTTAGAATTGTTCTGTGTCCTTTTAGCCAACACAAAGGCAGGCGTTCAAAGCCAGGCCTCTTAAAAGAGTTCTTTCGGTTGCTTTCATGACCTGGAAGACGATGGCACCAAATACTTGTGGGTATTTTATATTCTGTTCAAAGACAATAGAGTTAAGTTTGACAAAAGCTAGATGAATTATGAATTGCACGTTACGGAAAAACCCATCTATTAGAAACGTGACTCATTTCTAATGAAACGAGTGACTTTCCCAGGGAAAAAGATTTCCTGGGAAGCGTGGCTTTCACGGCTTTCCTTGCAGCTCCATCACAGTCTGTGCTGCCTGCAAGGTCCGACGTTGACACGGAAGCCAGGTCTGTGGACAGCCAGACCCCCAGGATGCTTCCCACAGGAGCGCCACCTCGATGTGAATG
>NR55_Mmul_H2
CCCTGGGGATGGAATGTGAGGAGGTGAGGACGGTGGTTCCACTTTGCTGAGGGGAAAACGAGATACAGAGCATCAGAAACATTGGCCACAGTGCAAATCCACAGCCTCCACTCACACAGTGCAAGTCCCCAGCCACCCCTGTCCCCATGCAGGCCCACGGCTGAGGGAAAAGGCTAGGAAAGTGACTGCCACAACCCCAGGCTGTCCCAGCCCTCCTCGTCAGGCTGCCTTGGGTTCTSGGCTGCCTCAGCCGTCAGCTTAACATTATTGGGTGACCAATAATCACCCGGATGTGGGTTCCACAGAACTCAGCAGACAGTGAGTCTCGGACATGCACGTGATCTCTACATTCTAAACTCATCCAATAGCATAAGGTGTCCTGGCCACATGTACGAAAGACACTGACTCCCCGTTCTGAGATCCTCGGAATTAGAGGGAGGGCATCTCAGTGCACCTCGGCTGCCAGGCTCCGGATGTGTGATGCSTGTCTCAGGAAGAGRTGGAGGAGCCACACAGAGCTCCTCTGCCCACGGGCATGCYTGTCTCACTTTTTTCCTCTGCAGGGCTTACTCGTAGCCTTGGGGTAAAGTAAAAGTGATCGTGAAACAAGTCTGGGGGATTTCGGCTGAATTTTGGTATATTCAGTAGGCTTTGCTCTCCTTCACGTCTGCTTCAGCCGGCTGGCACGCATCTGGGTTTTAATTAATCAATAGCCTCTGAAATGATAAAGTATGGCCTTCATAGAAGTAACCTGCAGAAACAGATCACAGCATTGCCGGGAGTCCGTTCTTACAAAGCAAAGGTGTTGGCAAGATGAGCCATTTGTGAATCATTCCTGTTTGCTCTTTCTCAATCCTATGCTTCTTAAGAGAACRCATGGCATTTACACGTCAGTCTCTCAAGAATCAGTCTTCAAGGCCCGGCACCYACGCTCCCGAGGAGGCCAAATACCCCCAGAGCCAGGAACATGGACTCCCGGGTCAAATTCTGCTGCTTCTGCTGGTTACAGGAATGAGCAAATTGCTTGACCCCCTGTCTGGATCCAGAGCAGGTGCCAACGCTCACACCTGCAAAAGGACTGAGATGCTACACATGTTAAACAGCAGGAACCGAGCCTGACATATGGCAAGCGCTCCCTARATGTCAGCTCGCATCTCGAGGTGTGGCTGCAGCATTTCAACAAGTGTGTCCTGAGCATCAAAACAGGTAGCCCAGGCCGGGCGCGGTGGCTCAAGCCTGTAATCCCAGCACTTTGGGAGGCCGAGACGGGCGGATCACGAGGTCAGGAGTTCGAGACCATCCTGGCTAACAYGGTGAAACCCCGTCTCTACTAAAAAATACAAAAAACTAGCCGGGCGAGGTGGCGGGCGCCTGTAGTCCCRGCTACTCGGGAGGCTGAGGCAGGAGAATGGCGTAAAAAYCYGGGAGGCAGAGCTTGCAGTGAGCTGAGATCCGGCCACTGCACTCCAGCCTGGGCGACACAGCGAGACTCCRTCTCAAAAAAAAAAAAAACAAAAAACAAAACAAAAAAAAACCGGTAGCCCAGCAAGAGACCAGACGACTTTCGTCCAACAAGACGAGTGGTTTCCCTCAGGAGCGAAGAAGGCTTCTGTCTCCTCCCACAAAGACAGAGTCAACGTGGTCGTTCCGGAACATGGACGCACGTGAATGTGTGAGCCCGGTGTGATTCATGCCAGGGGGTTGTGGGTCCACAGTGTGTCTGTTTAGGACCCAGGAAACCTGCCACAGATGTGGGGAAGGAAAGACTTGTGCACTATTGAATTACTAGTTGTTGAATCACATGGTGGAAAAACAGAAAAAAACAAAAACATCAGCAAGTTTTTCCAGCAATAACAATGGTGCAATTGCCCGGGTCTGAGCAAGCCTGGAGGTTACAGGGATTTYTCAGGGACCTCCCTCCCGGCATCATGATTGCAGGTTCAGAGGAACCAGATCTGCACTGTTGTAAAACCCGACACAATGAACTTGACAGACAGCCAGATTTCTGTTTTCAGCCAGTTTAGGGTTACTATAATCTCATTACAATGCTTGAAAGAYGACAAGTAATAGAATCTCAGGTAGCCGCTCTGGCGCTACTCGGCCGCATCCTCCTTGGTGCTGACTTCCTTGATTACCTGGCCACCGAGGCTCAGTTTTCAGCCCCTTCTCCTGCAGAAGTAATCATCTGATCAGCTGACAAGGTTGTCCCTGGCGCCCACAGTTTTAACAGGTCAAGCATCGTATTAACCCTTTCGCCCCRTCCCCCGAGCATATCACACTTATTAAAAAGAAACTGACTTTTCAGTTGTTGTTAGCCTGGTGATGCAGCGAGAGCTGCTGGGCAGGCCTCCCCAGCTCTCTTCCTCAGCGTCTAGGCTTTTAGAATTGTTCTGTGTCCTTTTAGCCAACACAAAGGCAGGCGTTCAAAGCCAGGCCTCTTAAAAGAGTTCTTTCGGTTGCTTTCATGACCTGGAAGACGATGGCACCAAATACTTGTGGGTATTTTATATTCTGTTCAAAGACAATAGAGTTAAGTTTGACAAAAGCTAGATGAATTATGAATTGCACGTTACGGAAAAACCCATCTATTAGAAACGTGACTCATTTCTAATGAAACGAGTGACTTTCCCAGGGAAAAAGATTTCCTGGGAAGCGTGGCTTTCACGGCTTTCCTTGCAGCTCCATCACAGTCTGTGCTGCCTGCAAGGTCCGACGTTGACACGGAAGCCAGGTCTGTGGACAGCCAGACCCCCAGGATGCTTCCCACAGGAGCGCCACCTCGATGTGAATG
>NR56_Mmul_H1
GACACCATCTCATGATCACGTGCCCAACCCCTAGGAAGACAGAGCAAATGCGTCCTGGCGGACAGCTGCTGTCCATCCATCTGTCAGACTTGCCATAACGAGCATATGGCTGAAGCTTCCGGAAGCACCATCAGAGGCGACTCATTGAGTGGCTGTTTGTTGAGCAGTTACTGCGTTCTCATTGCCACTCACGCTAGGCACTGTGTCAACACTCAGTGACCCGGAGAAGTGGCTTTCTCCTCCTTTCCAGGAACAGTGCCTGGAACTTACATTGTCCTCAGATCCATCAACAGAATAAACACTAGATCTCATTTATTCAGTGTCCTTAAAAGAAAAACCCATTCACAGTACATTTCCCTCAGCTCTCTGAGTCTCTATGTGGTCACAGGCTGGTTTCCACTCKCCAGGACTGTTGTTTGTAAGTTTCTACAAATAATTCCACTCGTTGGGTGTCCAGAGATTCAGGTCATCACACTGAACGTTTTAAAACTCCGCCATGGGAGCTTCCTAGGAAATGAGAAAGTTGATGCTTTTGGTTGCTCTGAAAAATGAAGGTCCTAATAGCTTCATTTTAGTCTCCGCACAACATAGTCTCATTTTTGAAACATCTGATTTGAAGGCGATTTGTGTAAAAAAATGTGTAAGCCTAGTCCCCTTGTGACTTTAAGGGTAGAAATTAGACAGTTCTCTGTGGGGACATCACCAGAAAACGGCCTCACCTACATTCAAAACGCCTCCTTCCTCCCAACCTGCTAGAATATTAATTCCTGCAGTGGCAGTGGTGAAAGGTCAGTGACTTTTCACCTTTCAAAAATGAGTTTCCATGGTAACAAAACCACGATGGACAATTCACAGTGCAAAACAAAACAAAACAAGCCTGAGGTCCGGGCACTGCTCARACTTCAGCGGTGAAGACACTCGGCAGCCTAACCACCGTTCCTACACACTTAGCGATCTGCCTGGTAAACAAAAGCCGAGTTCAGAAGCTCCGTAGGACCCGTACGCCTGGGATCCTGCCTTGCTGAAAACACTTGAGATTAAAATTTTAGTTTCATGCCTTAGTCCTTCCACATATGGCAGGTGACTTTCAAACAAAGTAAACGGGAAAGAATAATTGGCTGATGGGAGATGGGAGAAACCATCGTGTCCCCAAGCCTGCAGGCCCCAGCGCGCCCCGTGTTTCCCGCAGCCCAGGTTTGTCGGGAAAATGCACAGTATCTGTAGCTCTGGTGGTTTTGGGGGTGGCTTTTGTTTGTGATATTTAATTATACTGGTAGGTCCAAACGAAGTACACCATTTATAGACCCCTGTTTCTCATGGAGGAGGCAGAAAGTGATCTATTTGCAGGAGTTATGTATTTTTTTCAGGCACTTTACGGAGACACCCCAACCCCCCTTGGCTGCTGACTGTAAAATAAGAAAACTATTACCAGCTGGGGCAACAATAGACTCCCACAGTGCCTTTCTGCTCAGCTCACAGCTGTAGGAAACTGGAGGCTCAGCAGCAGGCAGCATTCTTCCCGCAGCCCCTTCTGTGGGCAGGGAGCCTCCCACTGATCCAGTGTATTTCTATGCAAAACGCAGAAGAAGTGACATTTTAAAAGTTTTGACCTTTGTTGGTTTTTTTTGTTTTTTTTTTTCTGCATGAACCGAAGCATACATTTTTTAAACCTTCTGACAGGGTGTCTGTTAGAAACGGGAATAGCCATTACTGTAATAATAAAATGTTTCAAAATTTGAAAATTCTATATTGAATATAATGCACAGATAACCTTTGTGTAGAAAATGATAGTGATGGGGGCTTGGAACCACTTTCTTATTGTTCCAGGAAAACAGATTATGACAGCTTTCAGGCATATTTAGAAAACAACATCACTGGACGCAATGTTTTTATTTCCTAATTTCAGACTTTCATGATTTTTTTTTCCCCGAAAATGATTTGGAAGAGTTTTGCCTTTATATCATAAGGTGTTTCCATTTAATAGTAACAGTAATGTTATTTGTTCAGAAAGCCATTCTTTGCATTAAAAAAGGATTATTTATAGAATTTAGTTTTTATACCAACATATTTAGGTATGAGTTCTTTTTGTTTTTGTTTTTTAAAAAGTTTATTTGAATCCAAACTTCTCCTTAAATAAATAAATAAATAAAATAACCAAGGGACAAAATGACAAAGAGACCCAGAGACCTTTCTTTTAAAGACCTTCCAGTTAGTGAGGGACATGAATGGGAGAAGGGCTCAAGTAAAAAGATATAACAAAATAAAATTAGAGCAAATGTGACGTTGAATTATTTACAACGAAAGATGGGCGAATGGGAAGGAGATGAGATACCAAATTCTCAAGTTAGGCTATTATGTGGCTTTTGAGTCTMAGGATGGGGTGTGACTTGAAACAGCTGCGAGGGCTGGAGGACTCGGCCTTAGGCCTCAGGCTGCTTCTGACTGCCTTGAGTTTCCTAACTTGCCCAGCTGATCATCACCATCAGATTTTAACTTTTATTTTCAAGACGAGAAGACGTGCAGGGCGAAGTGAGGATTTATCCTTTCTAAGGTGCTCAAAAATAAAAGTTCCAGCCCCTTTTTGGCTGTTCTGAAGCCAATTTAATAAAAATGATCATCTACTCCAACAAGCTGTAATCACCCGCTGGGTTCATCCTGTCCGTTGCACAGAGAAAATCAACTCACTGAGGCCGGGGCATTGCAATAAAGAAAGGGTTTAATCGACAGAGGAGACTGAGTTACCACCCAAACCCGTCTCCCAAAGACCCGGAGGTTAGGGGCTTTCGCTGATAGTTTCGTGGCAATTGGTGCTGCCAGTTGGTTTCGGATGAAATTGTAGGGGCGTAAAAACACGAGTCCACCTCTGAATGTGGAGAGGT
>NR56_Mmul_H2
GACACCATCTCATGATCACGTGCCCAACCCCTAGGAAGACAGAGCAAATGCGTCCTGGCGGACAGCTGCTGTCCATCCATCTGTCAGACTTGCCATAACGAGCATATGGCTGAAGCTTCCGGAAGCACCATCAGAGGCGACTCATTGAGTGGCTGTTTGTTGAGCAGTTACTGCGTTCTCATTGCCACTCACGCTAGGCACTGTGTCAACACTCAGTGACCCGGAGAAGTGGCTTTCTCCTCCTTTCCAGGAACAGTGCCTGGAACTTACATTGTCCTCAGATCCATCAACAGAATAAACACTAGATCTCATTTATTCAGTGTCCTTAAAAGAAAAACCCATTCACAGTACATTTCCCTCAGCTCTCTGAGTCTCTATGTGGTCACAGGCTGGTTTCCACTCKCCAGGACTGTTGTTTGTAAGTTTCTACAAATAATTCCACTCGTTGGGTGTCCAGAGATTCAGGTCATCACACTGAACGTTTTAAAACTCCGCCATGGGAGCTTCCTAGGAAATGAGAAAGTTGATGCTTTTGGTTGCTCTGAAAAATGAAGGTCCTAATAGCTTCATTTTAGTCTCCGCACAACATAGTCTCATTTTTGAAACATCTGATTTGAAGGCGATTTGTGTAAAAAAATGTGTAAGCCTAGTCCCCTTGTGACTTTAAGGGTAGAAATTAGACAGTTCTCTGTGGGGACATCACCAGAAAACGGCCTCACCTACATTCAAAACGCCTCCTTCCTCCCAACCTGCTAGAATATTAATTCCTGCAGTGGCAGTGGTGAAAGGTCAGTGACTTTTCACCTTTCAAAAATGAGTTTCCATGGTAACAAAACCACGATGGACAATTCACAGTGCAAAACAAAACAAAACAAGCCTGAGGTCCGGGCACTGCTCARACTTCAGCGGTGAAGACACTCGGCAGCCTAACCACCGTTCCTACACACTTAGCGATCTGCCTGGTAAACAAAAGCCGAGTTCAGAAGCTCCGTAGGACCCGTACGCCTGGGATCCTGCCTTGCTGAAAACACTTGAGATTAAAATTTTAGTTTCATGCCTTAGTCCTTCCACATATGGCAGGTGACTTTCAAACAAAGTAAACGGGAAAGAATAATTGGCTGATGGGAGATGGGAGAAACCATCGTGTCCCCAAGCCTGCAGGCCCCAGCGCGCCCCGTGTTTCCCGCAGCCCAGGTTTGTCGGGAAAATGCACAGTATCTGTAGCTCTGGTGGTTTTGGGGGTGGCTTTTGTTTGTGATATTTAATTATACTGGTAGGTCCAAACGAAGTACACCATTTATAGACCCCTGTTTCTCATGGAGGAGGCAGAAAGTGATCTATTTGCAGGAGTTATGTATTTTTTTCAGGCACTTTACGGAGACACCCCAACCCCCCTTGGCTGCTGACTGTAAAATAAGAAAACTATTACCAGCTGGGGCAACAATAGACTCCCACAGTGCCTTTCTGCTCAGCTCACAGCTGTAGGAAACTGGAGGCTCAGCAGCAGGCAGCATTCTTCCCGCAGCCCCTTCTGTGGGCAGGGAGCCTCCCACTGATCCAGTGTATTTCTATGCAAAACGCAGAAGAAGTGACATTTTAAAAGTTTTGACCTTTGTTGGTTTTTTTTGTTTTTTTTTTTCTGCATGAACCGAAGCATACATTTTTTAAACCTTCTGACAGGGTGTCTGTTAGAAACGGGAATAGCCATTACTGTAATAATAAAATGTTTCAAAATTTGAAAATTCTATATTGAATATAATGCACAGATAACCTTTGTGTAGAAAATGATAGTGATGGGGGCTTGGAACCACTTTCTTATTGTTCCAGGAAAACAGATTATGACAGCTTTCAGGCATATTTAGAAAACAACATCACTGGACGCAATGTTTTTATTTCCTAATTTCAGACTTTCATGATTTTTTTTTCCCCGAAAATGATTTGGAAGAGTTTTGCCTTTATATCATAAGGTGTTTCCATTTAATAGTAACAGTAATGTTATTTGTTCAGAAAGCCATTCTTTGCATTAAAAAAGGATTATTTATAGAATTTAGTTTTTATACCAACATATTTAGGTATGAGTTCTTTTTGTTTTTGTTTTTTAAAAAGTTTATTTGAATCCAAACTTCTCCTTAAATAAATAAATAAATAAAATAACCAAGGGACAAAATGACAAAGAGACCCAGAGACCTTTCTTTTAAAGACCTTCCAGTTAGTGAGGGACATGAATGGGAGAAGGGCTCAAGTAAAAAGATATAACAAAATAAAATTAGAGCAAATGTGACGTTGAATTATTTACAACGAAAGATGGGCGAATGGGAAGGAGATGAGATACCAAATTCTCAAGTTAGGCTATTATGTGGCTTTTGAGTCTMAGGATGGGGTGTGACTTGAAACAGCTGCGAGGGCTGGAGGACTCGGCCTTAGGCCTCAGGCTGCTTCTGACTGCCTTGAGTTTCCTAACTTGCCCAGCTGATCATCACCATCAGATTTTAACTTTTATTTTCAAGACGAGAAGACGTGCAGGGCGAAGTGAGGATTTATCCTTTCTAAGGTGCTCAAAAATAAAAGTTCCAGCCCCTTTTTGGCTGTTCTGAAGCCAATTTAATAAAAATGATCATCTACTCCAACAAGCTGTAATCACCCGCTGGGTTCATCCTGTCCGTTGCACAGAGAAAATCAACTCACTGAGGCCGGGGCATTGCAATAAAGAAAGGGTTTAATCGACAGAGGAGACTGAGTTACCACCCAAACCCGTCTCCCAAAGACCCGGAGGTTAGGGGCTTTCGCTGATAGTTTCGTGGCAATTGGTGCTGCCAGTTGGTTTCGGATGAAATTGTAGGGGCGTAAAAACACGAGTCCACCTCTGAATGTGGAGAGGT
>NR57_Mmul_H1
GGGGGACAGGGCCCTTGGAGGACCGTGAGTGGCCTCCTGCCCGGGATAGCGGCAGCACCTCAGGGGGACAGGGCCCTTGGAGGACCGTGAGTGGCCTCCTGCCCGGGATAGCGGCAGCACCTCAGGCGGACAGCGCCCTTGGAGGACCGTGAGTGGCCTCCTGCCCGGGATAGCAGCAGCACCTCAGGGGGACAGGGCCCTTGGAGGACCGTGAGTGGCCTCCTGCACAAACCTCAGCATGTACTGCAGCTTTCACGGTTCCTGTGTCCCATGGTGCTGAGAAGGTGGGAAGCGTTGTCYGGATGGACAGCTCTGTGTCTGTCCATGGGGAACCCTTGCCCTGCCACCTGGAGGTTTCCATTTGCAGCTCACGTGAGTTGCCCCTTGGATCCATTTTCTGAGTCTTGTTTTATGTGTTTTRCAGGGCATTTAAAGTCCTTTAGGAACGAAAATACAGCAAGAGTGAACAAATGGATGCAGGGAAAGGGGAAAGGGGAAACCGAGGGCAGCATAGTTTACATAAGAACCGCCCCGTAAACTCGAGGGTCATCGCACCTGTCGAGAAACTCTGACCATCAGTTGGGTTTTTCTTCTGTAGGAGCCTCAGTGCTTGGTGCATTCCACACATACGGAAGCACAGACACGTCACCTGCGGCAGAGACAGCCGTGCCTGTCTAGTTTCTTTTTATTTTTTATCATTATCATTTGTTAAATGTTCTTAGCATTTCACACATGTTAAATGTTTTCTGGCTCCTTACAGGTGTCCTGGATGCTGTGCTGGGCACCCAGTGCTGAATAAAAAGTAAGGCTCTCATCTTGGGTGTTTACTTGCTAAATTCTCTGTAGAGGCAAAGACTCTATATTCAGAAATTTTAGAATGAACAGGAATTAACATTAGCAATGAATTGAATGCAAGAGCCAATCYACTCTGTAAGTAAATCCTTCCYACAAGTCCTTTTAATTTTTATTGGATTATAAATAACTTCCTGGGCCAACAGCCAAGGGAAAGCTGCCTTGAGAGAGCCCAGAACAATCCGCACAATGAAGCTGCTGTGGCTGGAACTTTCTACTCTCAGGCATGAGCCTTCCTTACAACTGATCATTGTAATTTCCGCACATAGATTTCAAATTGAGTCACAAGAATTAAAAGCACAGGCTCTGGAGAATGTGGAAGGCGATCAATAGGGAAGGAGGTGGGGACGTGTGGAGATGATTGTTCATATGTTAACACTGGAGATCTTCCTGCATCTTCATCACTTTTCCTGCCTATGAGCAACTCACACTATTTCTTCCTTGGCCACAAGATGGAGATTTTTTTTTTTTTTTTTAGAGAAGAAAGAGAGAAAAAGAGGAGCAGAGTCACCATGAGGTTCACCAGGCATGGAGTATAGATGAAAGGCCTCAAGAGTGGGGCTGCAGAGTGTGGGTCTGGTGACGCAGGGGCAGACAAGCTGCACGGGAGGCTCTCCCAGGGAAAGTGCGGGCAGGGACGGGTGGGAAGCGGGCACGGTGCTGACAGCTCTTGGATCCCCTGTACCATCCTGTGGCTGAATACCAGGAGAAGTGTCTCAATGTATTGGCCAGCTTGTCCATCTCTTCCCAGCAGGGTCAGCCCTAGGTGGCCGGTGTCCTTGGCTCACGTGGTTTATTTGGGTGACCGTCTTTGGAAGACGCTATTCAAAGCACTTTACATACATACACTCATTTAATTCTTTTGACAATCCCATCCTACAAGATGTTTTTAAGTCCCCGTTTTACAAGGGAGGAAATTGAGGCACAGTGAAGCTAAGGTGCTTGCCGAAGGTCACACAGCATGAGTGGGAGAGCCCCCACGTGCACGCGCTGTGTTCCCTCTGGAGAGAAGGTACTTCTCCATTCTCCTGATTTCACATTCTCACATTGTCTTGTGAAGGGAGGCTGTGGGCCCCCACGGAGGAGGGGCTGTGGCCAAGCGTTCAGAGTGAGGTAGACCTTCACATTCACACCTGCC
>NR57_Mmul_H2
GGGGGACAGGGCCCTTGGAGGACCGTGAGTGGCCTCCTGCCCGGGATAGCGGCAGCACCTCAGGGGGACAGGGCCCTTGGAGGACCGTGAGTGGCCTCCTGCCCGGGATAGCGGCAGCACCTCAGGCGGACAGCGCCCTTGGAGGACCGTGAGTGGCCTCCTGCACAAACCTCAGCATGTACTGCAGCTTTCACGGTTCCTGTGTCCCATGGTGCTGAGAAGGTGGGAAGCGTTGTCYGGATGGACAGCTCTGTGTCTGTCCATGGGGAACCCTTGCCCTGCCACCTGGAGGTTTCCATTTGCAGCTCACGTGAGTTGCCCCTTGGATCCATTTTCTGAGTCTTGTTTTATGTGTTTTRCAGGGCATTTAAAGTCCTTTAGGAACGAAAATACAGCAAGAGTGAACAAATGGATGCAGGGAAAGGGGAAAGGGGAAACCGAGGGCAGCATAGTTTACATAAGAACCGCCCCGTAAACTCGAGGGTCATCGCACCTGTCGAGAAACTCTGACCATCAGTTGGGTTTTTCTTCTGTAGGAGCCTCAGTGCTTGGTGCATTCCACACATACGGAAGCACAGACACGTCACCTGCGGCAGAGACAGCCGTGCCTGTCTAGTTTCTTTTTATTTTTTATCATTATCATTTGTTAAATGTTCTTAGCATTTCACACATGTTAAATGTTTTCTGGCTCCTTACAGGTGTCCTGGATGCTGTGCTGGGCACCCAGTGCTGAATAAAAAGTAAGGCTCTCATCTTGGGTGTTTACTTGCTAAATTCTCTGTAGAGGCAAAGACTCTATATTCAGAAATTTTAGAATGAACAGGAATTAACATTAGCAATGAATTGAATGCAAGAGCCAATCYACTCTGTAAGTAAATCCTTCCYACAAGTCCTTTTAATTTTTATTGGATTATAAATAACTTCCTGGGCCAACAGCCAAGGGAAAGCTGCCTTGAGAGAGCCCAGAACAATCCGCACAATGAAGCTGCTGTGGCTGGAACTTTCTACTCTCAGGCATGAGCCTTCCTTACAACTGATCATTGTAATTTCCGCACATAGATTTCAAATTGAGTCACAAGAATTAAAAGCACAGGCTCTGGAGAATGTGGAAGGCGATCAATAGGGAAGGAGGTGGGGACGTGTGGAGATGATTGTTCATATGTTAACACTGGAGATCTTCCTGCATCTTCATCACTTTTCCTGCCTATGAGCAACTCACACTATTTCTTCCTTGGCCACAAGATGGAGATTTTTTTTTTTTTTTTTAGAGAAGAAAGAGAGAAAAAGAGGAGCAGAGTCACCATGAGGTTCACCAGGCATGGAGTATAGATGAAAGGCCTCAAGAGTGGGGCTGCAGAGTGTGGGTCTGGTGACGCAGGGGCAGACAAGCTGCACGGGAGGCTCTCCCAGGGAAAGTGCGGGCAGGGACGGGTGGGAAGCGGGCACGGTGCTGACAGCTCTTGGATCCCCTGTACCATCCTGTGGCTGAATACCAGGAGAAGTGTCTCAATGTATTGGCCAGCTTGTCCATCTCTTCCCAGCAGGGTCAGCCCTAGGTGGCCGGTGTCCTTGGCTCACGTGGTTTATTTGGGTGACCGTCTTTGGAAGACGCTATTCAAAGCACTTTACATACATACACTCATTTAATTCTTTTGACAATCCCATCCTACAAGATGTTTTTAAGTCCCCGTTTTACAAGGGAGGAAATTGAGGCACAGTGAAGCTAAGGTGCTTGCCGAAGGTCACACAGCATGAGTGGGAGAGCCCCCACGTGCACGCGCTGTGTTCCCTCTGGAGAGAAGGTACTTCTCCATTCTCCTGATTTCACATTCTCACATTGTCTTGTGAAGGGAGGCTGTGGGCCCCCACGGAGGAGGGGCTGTGGCCAAGCGTTCAGAGTGAGGTAGACCTTCACATTCACACCTGCC
>NR58_Mmul_H1
CACAAAATATGTTTAGAACACCAAACTAGAGATTTCAGAAATAAATTATCTTCAATATTCCAGTGTATTTACTTGTGACTCAAGTAAAAAGATTCCATACCATGTCACCACCTTTCATTCACAGACATGGAAAAAATTACCAGCATTAGAAATTAAACAAACAGTTAACTTGGTCCCGACTAGGAAATAGCATAGTAGTGACAGTTGATGACCAGCCTAATGTTGATCTTTGATCCTTGAGCCCCATAAAATTTCATCCTCTTGTCTCTCAGCTGCATTATAATTATAGTGAATGCTTCCAGTTTTCACAGCTCTTGCTTGGGAACTAACTGTGTGTCTAGGCCTGATTTATTTTAATTCCCGTGTCAGTTGCTCAGTTGCAGTTCATTCCAAAGGAGCCTTAAATCACCATTTTTTTTTTGGTTGTTGTTGGTTTCTTTTCTTTTTTTTTTTTTGTTAGCTACAAGCAAGAAGATCCTGGATCATGCGCAGAGGTTTAAAAGAGGAAGCGAAGTTCGACAAGTTCATGTCAGATTTTAACATGTTCCAGAATTTCTCACAGGTCTACCAAAGTAAGTGGTTGGTGCATTAACTCCTTTTGGTCCTGCTTTTGATTTTGGATAATTTTTTTCCCCTAGATGCATAGGCATTTCAGCATTTCAGCTGTGAATAAAAACAACAAAATGAAGTTAGTATTTTCTTCAAGTCTTAATATTAACAGAAATGTTTTAGCCAATACTATGTAGAGCTTTCAGAGGAACAAACTCTTTAAATGCTGTGTAACTTGACAGATGCTAGCAGCTATTTTCCCCAAGGGTAGAGGAGGGAATCTGGGTGATTGGAGGTTGAAGGTAAAAGGTACACTAAAGACTATTCTGACATTAGTTTACTCTGAACTAATCACATCCAGGTGGCTCCGAATTATTGCTCACAGTCCAAATGTCACCAAAGTTATGGCTCCAGCACTCACTTTGATGCTAAAGGGTAGAGTTGATCCATTCCAGTACTCTTGCTTGAGCCCCTAGCCCCAGAATAAATTATCTGTATTTGTCTTAGAAAAGTAAACATTAAAAAAATTCTGAATCTGCACATGTCACTGACACCAGAATACCTATAAATCAGTCTCCGGTGAAATCATGACAAAATGGTTTTAGCTCTCTGTACTCCATTTGTCATTTGGCCAGATGCCTAGGCTAAAATATTTTTCTCCCACACACTTTTTTCTTTCAAGTATTAAAGATTGGCCATTTTAATGATGTGTAGAAACTTATGAAATGTAGGGACATCAGGGAGTTATTACACATTTCATTTTAAAAAAAGCTCTTAAGAGAAATTGAGGTTATCTTCTGAGAACACTGCTTGATAATGGCATGAAGGTAAATAGATTAGAATGCAACCTGTAAAAGTGAGTTAATGACTATTGATAGGAAAGATGTTGATATGTCAGGTGTGACAATAACAATAACAAAAGAAACATGATTAAACTATTGTTTATCTGAGCATTTAGTCCCCAATGAGATTGATTTATGTCTAAAAATGTTTCAGTATTGTAACGTAGTAAGTAATAAGAAGGGAAGATTAATAACAGAGGAGAGGAAGATACATCCCATTGTCTGTTTAAGCATTTCGTAAATGTGTCACTGAAATGCTAATGATCAGCCCTACTCAGGATAAAGTCTCAACATCTTTTCGTAAAAAGGTAGATATATTTTAAGGGACTATCAATAAATAGGTCAAAAATAATTTCCTTGAATGAAAGCTGAGATCATCTTTCTTTCTTTAAGTTACTGTCTAGAGCTAGAAAGAGGAGCAAAGACCACAAAGCAGGTGAAGAGAA
>NR58_Mmul_H2
CACAAAATATGTTTAGAACACCAAACTAGAGATTTCAGAAATAAATTATCTTCAATATTCCAGTGTATTTACTTGTGACTCAAGTAAAAAGATTCCATACCATGTCACCACCTTTCATTCACAGACATGGAAAAAATTACCAGCATTAGAAATTAAACAAACAGTTAACTTGGTCCCGACTAGGAAATAGCATAGTAGTGACAGTTGATGACCAGCCTAATGTTGATCTTTGATCCTTGAGCCCCATAAAATTTCATCCTCTTGTCTCTCAGCTGCATTATAATTATAGTGAATGCTTCCAGTTTTCACAGCTCTTGCTTGGGAACTAACTGTGTGTCTAGGCCTGATTTATTTTAATTCCCGTGTCAGTTGCTCAGTTGCAGTTCATTCCAAAGGAGCCTTAAATCACCATTTTTTTTTTGGTTGTTGTTGGTTTCTTTTCTTTTTTTTTTTTTGTTAGCTACAAGCAAGAAGATCCTGGATCATGCGCAGAGGTTTAAAAGAGGAAGCGAAGTTCGACAAGTTCATGTCAGATTTTAACATGTTCCAGAATTTCTCACAGGTCTACCAAAGTAAGTGGTTGGTGCATTAACTCCTTTTGGTCCTGCTTTTGATTTTGGATAATTTTTTTCCCCTAGATGCATAGGCATTTCAGCATTTCAGCTGTGAATAAAAACAACAAAATGAAGTTAGTATTTTCTTCAAGTCTTAATATTAACAGAAATGTTTTAGCCAATACTATGTAGAGCTTTCAGAGGAACAAACTCTTTAAATGCTGTGTAACTTGACAGATGCTAGCAGCTATTTTCCCCAAGGGTAGAGGAGGGAATCTGGGTGATTGGAGGTTGAAGGTAAAAGGTACACTAAAGACTATTCTGACATTAGTTTACTCTGAACTAATCACATCCAGGTGGCTCCGAATTATTGCTCACAGTCCAAATGTCACCAAAGTTATGGCTCCAGCACTCACTTTGATGCTAAAGGGTAGAGTTGATCCATTCCAGTACTCTTGCTTGAGCCCCTAGCCCCAGAATAAATTATCTGTATTTGTCTTAGAAAAGTAAACATTAAAAAAATTCTGAATCTGCACATGTCACTGACACCAGAATACCTATAAATCAGTCTCCGGTGAAATCATGACAAAATGGTTTTAGCTCTCTGTACTCCATTTGTCATTTGGCCAGATGCCTAGGCTAAAATATTTTTCTCCCACACACTTTTTTCTTTCAAGTATTAAAGATTGGCCATTTTAATGATGTGTAGAAACTTATGAAATGTAGGGACATCAGGGAGTTATTACACATTTCATTTTAAAAAAAGCTCTTAAGAGAAATTGAGGTTATCTTCTGAGAACACTGCTTGATAATGGCATGAAGGTAAATAGATTAGAATGCAACCTGTAAAAGTGAGTTAATGACTATTGATAGGAAAGATGTTGATATGTCAGGTGTGACAATAACAATAACAAAAGAAACATGATTAAACTATTGTTTATCTGAGCATTTAGTCCCCAATGAGATTGATTTATGTCTAAAAATGTTTCAGTATTGTAACGTAGTAAGTAATAAGAAGGGAAGATTAATAACAGAGGAGAGGAAGATACATCCCATTGTCTGTTTAAGCATTTCGTAAATGTGTCACTGAAATGCTAATGATCAGCCCTACTCAGGATAAAGTCTCAACATCTTTTCGTAAAAAGGTAGATATATTTTAAGGGACTATCAATAAATAGGTCAAAAATAATTTCCTTGAATGAAAGCTGAGATCATCTTTCTTTCTTTAAGTTACTGTCTAGAGCTAGAAAGAGGAGCAAAGACCACAAAGCAGGTGAAGAGAA
>NR59_Mmul_H1
CTTGTGAATAAGGTGGATTGCAGGGGGCAGCCAGGGTGGRGCTCAGAGTTGGCCAGGCCCAGACCCGATACACAGGAGAAACTCAGTTGAGTTGTAGGTGCAGACAGTAGAGTAGGCTCAAAGTGGAGAGGGAGGGACCAGAGCATTCTAGAAGACAGTGAAGGAAGGGGCTCTGCCAGGCCAGGGCAGAGGCAAGGGCAGAAGATCCAGGAAGCACTTGTTCCCAAAAACAACAGAAGACCTCCCTGGAGACTAACAGAATGAGCACTTGGATCTGGACAGCTCGCTACACAAAGGAAAAAGACGATGATTACGTTGCTRCCACATCTATCTCCTCATGCCACTCTTCATTCTTATTCTTTCAACCTGCAACCCCCACCACAAGTCACAGGCCAGTCACCCCCTCCTCCCACCTCTTCCCGCCCTAGAAGGCCGGTTCTGCACAGAGGCCTCATGGTCAGGTGGCAGCATGAAGACCCTCATGAAGGTGACAGTGGGGCCAGGATGCCACTCCATATTCCAAGGGACTGAATGGATTCCATTTCAACCATGTTCCAGCCTCGCAAATACATGCTTCCAACTTTCATCAGCCTGGCCACATCATCCACAGCAGCACCCACTAATTATATGTATCTTTGCTTAAAAATCCCAGAGAGCAAATCAAATATTCTCCTTAAATTTTATTGTGTTTAGTATACTTTTTCTTCCCCAGAAACATGAGGTTCCTGCTGGTGGTAGTGGTGGCGGTGGTGGTCATGGTGGTGGTCGTGGTGGTGGAGATGGGTTAAGCCAAAAGGGAACCAATGGCCCTTATCCTAAATCCCTACCAGACTGAGACCTGGAGAACAGGGGCAGCCCCTGCTTCCTCACTGGGTCCCAAGATGACCCACACAAGACCTTGAAGGCTGTTGCAGGCACCACAGATACATTCATTTAATGAGCTAATGTGAGCCCTAGGTTACAGTTTCTTGCTCCTAACTCCTAATGTGGACACACAGCCCCCCACAAAGTCACCCTGCTACACACAGGCATATGCACACCACACACGYCCTCCAGCCCACAGACCTTTTGGACTTCCCCAGAAGGGTCTCACATAGACTTAGGCACAAAAACAACAGCTGTGGGTAGCCATGGGTGTCCCCACCTTCCCCTTCCTGCTTTGGGCCCTTCCATCACACACAGCACATCTGCCTGGCGTCACCCACCTCTGGCCGAGAGCCACCTCGGCGTGCCTGGCTGCTGCCACCGCTTCCGCAGGTCACGGCTGCATTCCCCAGGCAGCACTGCCTGCTGGCTCTGAGGGCCGGGAGCTACATGGTCCTCAGGGATTCTCAGAAAGCTCTGGATGACGACGAGGGGAAGGGACTGCTCCACTTTACCGTCACCTCTTCCAAGCTGAGGGCTGGCTCTTCAAACAGGGTGCTTGAAGAGCCAGCCCTCATCCGGATAGTCGGACCTTCTGAGCAACTCAGCCCTCATCCGGATGGTT
>NR59_Mmul_H2
CTTGTGAATAAGGTGGATTGCAGGGGGCAGCCAGGGTGGRGCTCAGAGTTGGCCAGGCCCAGACCCGATACACAGGAGAAACTCAGTTGAGTTGTAGGTGCAGACAGTAGAGTAGGCTCAAAGTGGAGAGGGAGGGACCAGAGCATTCTAGAAGACAGTGAAGGAAGGGGCTCTGCCAGGCCAGGGCAGAGGCAAGGGCAGAAGATCCAGGAAGCACTTGTTCCCAAAAACAACAGAAGACCTCCCTGGAGACTAACAGAATGAGCACTTGGATCTGGACAGCTCGCTACACAAAGGAAAAAGACGATGATTACGTTGCTRCCACATCTATCTCCTCATGCCACTCTTCATTCTTATTCTTTCAACCTGCAACCCCCACCACAAGTCACAGGCCAGTCACCCCCTCCTCCCACCTCTTCCCGCCCTAGAAGGCCGGTTCTGCACAGAGGCCTCATGGTCAGGTGGCAGCATGAAGACCCTCATGAAGGTGACAGTGGGGCCAGGATGCCACTCCATATTCCAAGGGACTGAATGGATTCCATTTCAACCATGTTCCAGCCTCGCAAATACATGCTTCCAACTTTCATCAGCCTGGCCACATCATCCACAGCAGCACCCACTAATTATATGTATCTTTGCTTAAAAATCCCAGAGAGCAAATCAAATATTCTCCTTAAATTTTATTGTGTTTAGTATACTTTTTCTTCCCCAGAAACATGAGGTTCCTGCTGGTGGTAGTGGTGGCGGTGGTGGTCATGGTGGTGGTCGTGGTGGTGGAGATGGGTTAAGCCAAAAGGGAACCAATGGCCCTTATCCTAAATCCCTACCAGACTGAGACCTGGAGAACAGGGGCAGCCCCTGCTTCCTCACTGGGTCCCAAGATGACCCACACAAGACCTTGAAGGCTGTTGCAGGCACCACAGATACATTCATTTAATGAGCTAATGTGAGCCCTAGGTTACAGTTTCTTGCTCCTAACTCCTAATGTGGACACACAGCCCCCCACAAAGTCACCCTGCTACACACAGGCATATGCACACCACACACGYCCTCCAGCCCACAGACCTTTTGGACTTCCCCAGAAGGGTCTCACATAGACTTAGGCACAAAAACAACAGCTGTGGGTAGCCATGGGTGTCCCCACCTTCCCCTTCCTGCTTTGGGCCCTTCCATCACACACAGCACATCTGCCTGGCGTCACCCACCTCTGGCCGAGAGCCACCTCGGCGTGCCTGGCTGCTGCCACCGCTTCCGCAGGTCACGGCTGCATTCCCCAGGCAGCACTGCCTGCTGGCTCTGAGGGCCGGGAGCTACATGGTCCTCAGGGATTCTCAGAAAGCTCTGGATGACGACGAGGGGAAGGGACTGCTCCACTTTACCGTCACCTCTTCCAAGCTGAGGGCTGGCTCTTCAAACAGGGTGCTTGAAGAGCCAGCCCTCATCCGGATAGTCGGACCTTCTGAGCAACTCAGCCCTCATCCGGATGGTT
>NR60_Mmul_H1
AGGAGATTATTTAATACATGTTACATACATAGCGTGGTACCTGGGAGGAAGCAGATGTTTCAGAAACGTTACATGCCAATTTTCTTCATCCCCACCCAATGTAGCTATATTTGATGATTTAAAATGCATTAATTTAAAAGCTCTCAAATGGATGTGATACTCAAATTCCCCTCTTCCAGAAGATTGGAGAGTTCAACTGAGTTCTAGGAAGAATGCCAGTCTGGATGGTATTCTGGGTCAGTCCAGAACTTCAAGATGGCATGGCATGCCCTTCTACCAGGGAACAGTCAACCAGAAAAATGAGTTGGCAATATCCACGCTCTACGTAGGACACATACACGAGACCCACCCTTCATCTCTCTACCCTTCCCTCCCTTCCTTCATTCAACATATAGGTATTCAGGGCCCACTGTATGCCTCACACTGACCATTTCTTGTCTTCTCTTGTCTTGGCTGGCTCCTGACCCTGGATTTCATCTCTCACTGCTGTTCTCACGTCCTTCCTTTGAACTTGGCGATTGGTTCTTGGTCATCTGGTGTGAATACTGCCCTCTCCTTCATGAGGACTTGATTTGGGCTTCCTACTTCAGAGCACATCAGGTAGACTCCCCCTTCTTAATTCGGGGCATTGGGGACCCCTATTCTGACTCTTCCAGGTCAGCCGTTTTCCATCTAGGCAAGCTTCAGCCCCTTRTAAGAGGAGCTTAGGCTGTGTTGGTGGCAGGGTGACCTCTGAATGCTGGGGTTGGGCGGCAGTGGCAGCATGGAAGGCTTCRGGCTAGACTCTGAGATTCACTTGGTGCCTGAAAGCTGGTCTTTCAGAGGAGTTAGGTTGTCACTGCCCCCCTGTCCACTGAATTCCTTGAATAATGAGGAAAAACGACCTTTCAACATTCAGCAACTTGCAATTAATTTAGTTTTCCCATCCCTCCCACTGGTTACTCAGCCTGTGCTGGGCCTGACACAAATGTCAGCCCCTCTCCTACCTTCACAGCCCCCCGCCCTCTCCCCTAGCTTCCTTCCCACAGTCCTCTGTTCACATCTGCCCTTCCTCACTCCTCCATACCCATGCCAGAACCCACATCACAYTGTCTGCTATGAGCTGCCAATTTATCCCAAAGGGCTATGAGCTTCTTGAGGCAGGTGTTCTTTTTATAATTTAATCATTTTTATCATTATAATCCACAGAAGGTCTAGACATCAGGAAATGTTAGGTGAATTAGGTGTTCATCCAGTCATTCATTTATACAAAAGGTGTTGGGCCCTTTCTGTGTGCCACAGGCTGGGTGGTAGAAGTAAGTAATCTATCTTACAAGAAGTAAGACAGATACCACCTCTGCCCTTATAGAGTTCCAAGTCTTGGATAAGAGATTCTAAGCAAATGTTTC
>NR60_Mmul_H2
AGGAGATTATTTAATACATGTTACATACATAGCGTGGTACCTGGGAGGAAGCAGATGTTTCAGAAACGTTACATGCCAATTTTCTTCATCCCCACCCAATGTAGCTATATTTGATGATTTAAAATGCATTAATTTAAAAGCTCTCAAATGGATGTGATACTCAAATTCCCCTCTTCCAGAAGATTGGAGAGTTCAACTGAGTTCTAGGAAGAATGCCAGTCTGGATGGTATTCTGGGTCAGTCCAGAACTTCAAGATGGCATGGCATGCCCTTCTACCAGGGAACAGTCAACCAGAAAAATGAGTTGGCAATATCCACGCTCTACGTAGGACACATACACGAGACCCACCCTTCATCTCTCTACCCTTCCCTCCCTTCCTTCATTCAACATATAGGTATTCAGGGCCCACTGTATGCCTCACACTGACCATTTCTTGTCTTCTCTTGTCTTGGCTGGCTCCTGACCCTGGATTTCATCTCTCACTGCTGTTCTCACGTCCTTCCTTTGAACTTGGCGATTGGTTCTTGGTCATCTGGTGTGAATACTGCCCTCTCCTTCATGAGGACTTGATTTGGGCTTCCTACTTCAGAGCACATCAGGTAGACTCCCCCTTCTTAATTCGGGGCATTGGGGACCCCTATTCTGACTCTTCCAGGTCAGCCGTTTTCCATCTAGGCAAGCTTCAGCCCCTTRTAAGAGGAGCTTAGGCTGTGTTGGTGGCAGGGTGACCTCTGAATGCTGGGGTTGGGCGGCAGTGGCAGCATGGAAGGCTTCRGGCTAGACTCTGAGATTCACTTGGTGCCTGAAAGCTGGTCTTTCAGAGGAGTTAGGTTGTCACTGCCCCCCTGTCCACTGAATTCCTTGAATAATGAGGAAAAACGACCTTTCAACATTCAGCAACTTGCAATTAATTTAGTTTTCCCATCCCTCCCACTGGTTACTCAGCCTGTGCTGGGCCTGACACAAATGTCAGCCCCTCTCCTACCTTCACAGCCCCCCGCCCTCTCCCCTAGCTTCCTTCCCACAGTCCTCTGTTCACATCTGCCCTTCCTCACTCCTCCATACCCATGCCAGAACCCACATCACAYTGTCTGCTATGAGCTGCCAATTTATCCCAAAGGGCTATGAGCTTCTTGAGGCAGGTGTTCTTTTTATAATTTAATCATTTTTATCATTATAATCCACAGAAGGTCTAGACATCAGGAAATGTTAGGTGAATTAGGTGTTCATCCAGTCATTCATTTATACAAAAGGTGTTGGGCCCTTTCTGTGTGCCACAGGCTGGGTGGTAGAAGTAAGTAATCTATCTTACAAGAAGTAAGACAGATACCACCTCTGCCCTTATAGAGTTCCAAGTCTTGGATAAGAGATTCTAAGCAAATGTTTC
>NR62_Mmul_H1
ATCCCTAGACCACAGGGAATGGCAGCAGATCACTGCCTCATCTGCCCAGAGCTGTAGAGGCACCTCTGCTGGTAAATTGAAAGCCCRGGAGCTGGTGCAGATTTCGTTTTGTTTCTTCTGTGCTCCCATAAAACTGGAGTAGGGGGTTTCAAAGGTGCAAGTACTGCTGGAGAAAATCCCGGGGAGTGGGGGTAGGGTGAGGGTGGGGAGGAAGAACTGGCTTAGCAGCAAATCTGGAATGGGTAAGCAAGTGGGATAATGAATAGGAGATGAAGGACTGAGGCTAAGAAGGGTAGGAGAGGGAGACGGACAGAATGAAAGAAAGAAAGACAGAGATGGAGACACAGAAACAAAGAGACAGAGATCAAGGCAGAGAGATAGTGAGAGAGAAAGAAGAACACCAGGGCTGAAACTCTCCCCACTGATGCTGCTACTAGAAGGCTGGGCTGGCCTGGGTCTGCCCAGGGCACGTGACTCTTGGCCTCTACTGATCCTAGAATTCTACCACCTTCCAAAGAACAGAGCAGAAAGGCTGCTTCTAGTCCAGGAACATGCAGGATGAGGCTCCATCAGAGTAACTGTGCCCTAGATCAACCTCACCGTACCACCTACAGCATGCATTGCCTCCTGAGCATGCTTATGTGTGCTGTGCAACCTCCTACAGGAAGGAGGTTAGAGATTGGAAATTTAAGCTTAGAGGGAGAAGCAACATGTTTAGGGTCACCCAGCAAGTTAGTGTCCTGCAGAGATTGGAGCCCTAGCTGAGGAGTTCACCATCCTGCAGGATGAGGGGCCTGCTGGCTCTTGGAGGTGAGTCAAGGGACAGAGTGCCTAGGATGAGGGTGAGGGTGCAGAAGTCTCTCCTACCTCCCTATCCCACTCCAGCCAAAAATCCAAGCCGAATAAGACACAGGAGCTAAGGTGTTTGCATCGTCTCCATCTCTCAMCATTCCCTCCCATGGTCTTTCCGGCAGTTCACTTGGTCCTTGCCGCCTGCTCACTTACACAGTCAGGGACCCATGAGCATACCTGCCCACCAATCCCTCCAGTGCTCCAAACCCTGCTCCTCTGTAGGCTGAGAGGGGCCTGAGCGCTTCACTGCATCAACTTTAACCCCATGTGGTCCCAGCATCATCCACTCACAGAAAACTCCTCGATGGCCCTGCCCTTACAGAGCTCACCAAGTAACAAGAGACAAACACGTATCATAACTCACCTGGCACAAGGAGAGAGTACAGAACAGAGTGCTGGGGAGGACAGGAAGCAGCAAGGGCCAGCAAAGCTGGCAAGGGCTGGGGGCTCAGAGTGTGCAAAGGCACAAAGGAGAGGGAACAGGTGGTCTGGGGTGGCTGGAATGCAGGCTGCATACTAGGGTAGAATGGAAGGCTCTGGTGGCAGGAGTCCTAGAGGCAGGGCCAGAGAGGTGGCCTGGGGCCAGCTTATGAAGCATCTGGTCCCTTTCTCTCCATTCCCCACCGCCATGGAGTCAAGGCTCATTCCTAGGGGCAACAGGCAGATGCAGAGGGTGCATGGGCAGCAGAGTGGCCAACACTTTCCCACAGCATGAGCTCAGGGCTATGTCCAGGGCCTGGTGCTCAGCGAGCCCCTGTTGCATGACACACTGCCTTCTGCATCCCCCATCCTCCCTTAGCTCCTGCATCCTCACCCCCTGCTGAGGGTCACTGATGCGTAGGGACCCAGCCTCGGCTCCCTGCACACTGGCCCACATCACCTGCCACCCTTAGTAGTCAAGAGATCATGTTGAAAGGGAACCTTTTCATCTGGCACTCTTTAGGGAGATCTTTCTATAGGAGGCAAGCCTGTGGCTACAGGAAAACAGTCAGCATTCCTATCTCCTATGTTAAAAGCCGCTGAGTCCACCAGCTGATTCCTCAGCTGTATTAAAATGTGCAATMAGAACTGGCCCAGTGGGTTTCCCTAGCATTGGTATAGCAAACCCCAGGGTTTCCTCTGTGTATACCTGCCTGTGTCTCCTAGCAGGGTGACAAGCACCAGCAGTGTGCAGAGTCAGGCTAGATGGGAGTGGCTGAGATTCTTGATGCCAGCTGTGAATCCCATAGAAGTCCCAATACTCAATAGCCAAGCCTGGAGAGACTGACTTTTATTGTGGTGGCTTTGTCTGTTGGGGCTATGGTACCAGTGCTGGGGCCTTAGGCTCAGTCAGGCTATGTCCCAAGGGCTTCAGGCAAGATTTCACAGGAGCCTGAGTCAGAAATCCTGTGCTTCTAA
>NR62_Mmul_H2
ATCCCTAGACCACAGGGAATGGCAGCAGATCACTGCCTCATCTGCCCAGAGCTGTAGAGGCACCTCTGCTGGTAAATTGAAAGCCCRGGAGCTGGTGCAGATTTCGTTTTGTTTCTTCTGTGCTCCCATAAAACTGGAGTAGGGGGTTTCAAAGGTGCAAGTACTGCTGGAGAAAATCCCGGGGAGTGGGGGTAGGGTGAGGGTGGGGAGGAAGAACTGGCTTAGCAGCAAATCTGGAATGGGTAAGCAAGTGGGATAATGAATAGGAGATGAAGGACTGAGGCTAAGAAGGGTAGGAGAGGGAGACGGACAGAATGAAAGAAAGAAAGACAGAGATGGAGACACAGAAACAAAGAGACAGAGATCAAGGCAGAGAGATAGTGAGAGAGAAAGAAGAACACCAGGGCTGAAACTCTCCCCACTGATGCTGCTACTAGAAGGCTGGGCTGGCCTGGGTCTGCCCAGGGCACGTGACTCTTGGCCTCTACTGATCCTAGAATTCTACCACCTTCCAAAGAACAGAGCAGAAAGGCTGCTTCTAGTCCAGGAACATGCAGGATGAGGCTCCATCAGAGTAACTGTGCCCTAGATCAACCTCACCGTACCACCTACAGCATGCATTGCCTCCTGAGCATGCTTATGTGTGCTGTGCAACCTCCTACAGGAAGGAGGTTAGAGATTGGAAATTTAAGCTTAGAGGGAGAAGCAACATGTTTAGGGTCACCCAGCAAGTTAGTGTCCTGCAGAGATTGGAGCCCTAGCTGAGGAGTTCACCATCCTGCAGGATGAGGGGCCTGCTGGCTCTTGGAGGTGAGTCAAGGGACAGAGTGCCTAGGATGAGGGTGAGGGTGCAGAAGTCTCTCCTACCTCCCTATCCCACTCCAGCCAAAAATCCAAGCCGAATAAGACACAGGAGCTAAGGTGTTTGCATCGTCTCCATCTCTCAMCATTCCCTCCCATGGTCTTTCCGGCAGTTCACTTGGTCCTTGCCGCCTGCTCACTTACACAGTCAGGGACCCATGAGCATACCTGCCCACCAATCCCTCCAGTGCTCCAAACCCTGCTCCTCTGTAGGCTGAGAGGGGCCTGAGCGCTTCACTGCATCAACTTTAACCCCATGTGGTCCCAGCATCATCCACTCACAGAAAACTCCTCGATGGCCCTGCCCTTACAGAGCTCACCAAGTAACAAGAGACAAACACGTATCATAACTCACCTGGCACAAGGAGAGAGTACAGAACAGAGTGCTGGGGAGGACAGGAAGCAGCAAGGGCCAGCAAAGCTGGCAAGGGCTGGGGGCTCAGAGTGTGCAAAGGCACAAAGGAGAGGGAACAGGTGGTCTGGGGTGGCTGGAATGCAGGCTGCATACTAGGGTAGAATGGAAGGCTCTGGTGGCAGGAGTCCTAGAGGCAGGGCCAGAGAGGTGGCCTGGGGCCAGCTTATGAAGCATCTGGTCCCTTTCTCTCCATTCCCCACCGCCATGGAGTCAAGGCTCATTCCTAGGGGCAACAGGCAGATGCAGAGGGTGCATGGGCAGCAGAGTGGCCAACACTTTCCCACAGCATGAGCTCAGGGCTATGTCCAGGGCCTGGTGCTCAGCGAGCCCCTGTTGCATGACACACTGCCTTCTGCATCCCCCATCCTCCCTTAGCTCCTGCATCCTCACCCCCTGCTGAGGGTCACTGATGCGTAGGGACCCAGCCTCGGCTCCCTGCACACTGGCCCACATCACCTGCCACCCTTAGTAGTCAAGAGATCATGTTGAAAGGGAACCTTTTCATCTGGCACTCTTTAGGGAGATCTTTCTATAGGAGGCAAGCCTGTGGCTACAGGAAAACAGTCAGCATTCCTATCTCCTATGTTAAAAGCCGCTGAGTCCACCAGCTGATTCCTCAGCTGTATTAAAATGTGCAATMAGAACTGGCCCAGTGGGTTTCCCTAGCATTGGTATAGCAAACCCCAGGGTTTCCTCTGTGTATACCTGCCTGTGTCTCCTAGCAGGGTGACAAGCACCAGCAGTGTGCAGAGTCAGGCTAGATGGGAGTGGCTGAGATTCTTGATGCCAGCTGTGAATCCCATAGAAGTCCCAATACTCAATAGCCAAGCCTGGAGAGACTGACTTTTATTGTGGTGGCTTTGTCTGTTGGGGCTATGGTACCAGTGCTGGGGCCTTAGGCTCAGTCAGGCTATGTCCCAAGGGCTTCAGGCAAGATTTCACAGGAGCCTGAGTCAGAAATCCTGTGCTTCTAA
>NR63_Mmul_H1
CCGCAACTTTGGAGACTGAGGCAGGAGAATCGCTTGAACCCAGAGGCGGAGTTTGCAGTGAGCTGAGATGGCAACACTGCACTGTAGCCTCTGTCTCAAAAAAAAAAAAAAAAAAAAAAAAAAGAGTACTTCATATGTGAAGTTTGGCTTTTTCTTTTTGTCACTGTAAACATTGTCAATAGAAAATTTTAAAAGAAAAATAAGAGTTCCAAAAAGTTCAAGATATATGTGACTTGATTATTTAGTCATTTAATGAGAGCTTTAGTCTTAGTTGTTGAAAATCTATGTGGATTTCTCTCTATTTGTAGTCAAACCTTTCTATATGTACATAGGATTTTTGGGGGGGAAAGAAATCAAATAATTATATATTTTAACTTCATTTAGGTGCCCCAATCTTAAGCAGACGAAATATAGATTTCCTGCTTTTTCCCAACCCCTGACTTCACTTTAAATTCTTCTCAGCTGATGTGGTTTAAAGCTAAGTATGTTTTCTTTCTTTTATAGCTTAACGTTACACAAGAATTTCTCTGGTTCTTCCAACTTCATGCCACACATGGCATTCTGTCCTTATCAAAAATCAGATCATTTCTCTTAAAGAGAAAAAAACTGGCATCAAGGCAAACCCTGGAGATGAAAGCAAGGGTTAAGTTTACTTCCAATATTAGGGAATGATTCGGAAATAAATGTCGAGGTTAAAAAGTCCAGATGGCAATTCAACTGTATCCTCACTATAAACATGATTTGATTTATGGGAACTACTAATGGTATCTCCGTTTAGATCTGGACAGCTTTGCTTTCTCTCATCTGAGTTTTAAATTCATCAGATTCTTTTACTCCCACTATCAATCCTTCACTACAAAGAGACACTCCTCATCCAGAATTTGGGAGTATCTTACAATGCAGAAATTGATAAATGTTAACAACCCTAATCCATGCAAATTACTGTCTGTTGTCATTATTTATAACCTGGCGGATGTGCTTATTCAAAAGATCCTCAAAARGCTTTGACAATTCATGCTTCCAGTTGTGAAACATCTTTTGCTCTTCTTCCTTCTTTCATAAGGGATCCCACTGAATTAGTTTTCACTTTTTTTCTTTGCCTGACATTGCAATTATTAGCTTTCTTGCCTTTGTCAGAAAAATCCATCGGAGATGTTTATCTCCTGGGGCAAATCCCAGAGAAACAGCATGTTTATCACTTCAAGGGGCTGTAATCCAAAGGCAGCCCCAGGCCCACCAGTTTTATAACATAGGGACTGGAGGAGGAAGCAGCCATGTAATTGAACAACAGTGATACAATAAACTCCCGCCATGAGCCTCACTGCCTCCCTGGCCTGTCTTTGTTCTCTAACTTATGCTGATTAAATGTACAAGCTGAAATCATACTAATTTAATCTCTTATTTCCATTTAACTTTGTTCAACTCACAAAGTATTGGCCTGGATAGTGGACACTATTCAGAATTAGGTCACTTTCTTCCATAGCTAGAATCAGTGAGTTTCATGTATTGGCCAGTGTTGACTAACATCTAATTTAAATATCATACCAGGAAAGGGGATAGTTTGAATCAGAAGGATGGCCGGAATAACCAGATGCATTTTACCTTATGTTGCAAGGATAAACATAACCAAGGTATCTCTTCAATAATAGACACATAATTGTGTATCACTCTTCATATTCTTGTAAGACCCAGTCCTAATATCATTTCCATTATGAAACACTTAGTCATTCCAGAACCTGCATGTACTGCTCCCTCCTCTGTGTTTCCAGTGGGACTTTGGATGCTCTTTGATTCATTCAATAGTCAACACAACTTATTACACTTTTAGAAACCGTGTTACTCACAGCTTGAAATATAATCAGGCAAGACACCCTCCGTGAGCTCAAGGGAGAGAAGTAACAGCCAGTTGCAATAAATCATCCATAAGCTCAAGATATAGGGCTATGCAAGAAGG
>NR63_Mmul_H2
CCGCAACTTTGGAGACTGAGGCAGGAGAATCGCTTGAACCCAGAGGCGGAGTTTGCAGTGAGCTGAGATGGCAACACTGCACTGTAGCCTCTGTCTCAAAAAAAAAAAAAAAAAAAAAAAAAAGAGTACTTCATATGTGAAGTTTGGCTTTTTCTTTTTGTCACTGTAAACATTGTCAATAGAAAATTTTAAAAGAAAAATAAGAGTTCCAAAAAGTTCAAGATATATGTGACTTGATTATTTAGTCATTTAATGAGAGCTTTAGTCTTAGTTGTTGAAAATCTATGTGGATTTCTCTCTATTTGTAGTCAAACCTTTCTATATGTACATAGGATTTTTGGGGGGGAAAGAAATCAAATAATTATATATTTTAACTTCATTTAGGTGCCCCAATCTTAAGCAGACGAAATATAGATTTCCTGCTTTTTCCCAACCCCTGACTTCACTTTAAATTCTTCTCAGCTGATGTGGTTTAAAGCTAAGTATGTTTTCTTTCTTTTATAGCTTAACGTTACACAAGAATTTCTCTGGTTCTTCCAACTTCATGCCACACATGGCATTCTGTCCTTATCAAAAATCAGATCATTTCTCTTAAAGAGAAAAAAACTGGCATCAAGGCAAACCCTGGAGATGAAAGCAAGGGTTAAGTTTACTTCCAATATTAGGGAATGATTCGGAAATAAATGTCGAGGTTAAAAAGTCCAGATGGCAATTCAACTGTATCCTCACTATAAACATGATTTGATTTATGGGAACTACTAATGGTATCTCCGTTTAGATCTGGACAGCTTTGCTTTCTCTCATCTGAGTTTTAAATTCATCAGATTCTTTTACTCCCACTATCAATCCTTCACTACAAAGAGACACTCCTCATCCAGAATTTGGGAGTATCTTACAATGCAGAAATTGATAAATGTTAACAACCCTAATCCATGCAAATTACTGTCTGTTGTCATTATTTATAACCTGGCGGATGTGCTTATTCAAAAGATCCTCAAAARGCTTTGACAATTCATGCTTCCAGTTGTGAAACATCTTTTGCTCTTCTTCCTTCTTTCATAAGGGATCCCACTGAATTAGTTTTCACTTTTTTTCTTTGCCTGACATTGCAATTATTAGCTTTCTTGCCTTTGTCAGAAAAATCCATCGGAGATGTTTATCTCCTGGGGCAAATCCCAGAGAAACAGCATGTTTATCACTTCAAGGGGCTGTAATCCAAAGGCAGCCCCAGGCCCACCAGTTTTATAACATAGGGACTGGAGGAGGAAGCAGCCATGTAATTGAACAACAGTGATACAATAAACTCCCGCCATGAGCCTCACTGCCTCCCTGGCCTGTCTTTGTTCTCTAACTTATGCTGATTAAATGTACAAGCTGAAATCATACTAATTTAATCTCTTATTTCCATTTAACTTTGTTCAACTCACAAAGTATTGGCCTGGATAGTGGACACTATTCAGAATTAGGTCACTTTCTTCCATAGCTAGAATCAGTGAGTTTCATGTATTGGCCAGTGTTGACTAACATCTAATTTAAATATCATACCAGGAAAGGGGATAGTTTGAATCAGAAGGATGGCCGGAATAACCAGATGCATTTTACCTTATGTTGCAAGGATAAACATAACCAAGGTATCTCTTCAATAATAGACACATAATTGTGTATCACTCTTCATATTCTTGTAAGACCCAGTCCTAATATCATTTCCATTATGAAACACTTAGTCATTCCAGAACCTGCATGTACTGCTCCCTCCTCTGTGTTTCCAGTGGGACTTTGGATGCTCTTTGATTCATTCAATAGTCAACACAACTTATTACACTTTTAGAAACCGTGTTACTCACAGCTTGAAATATAATCAGGCAAGACACCCTCCGTGAGCTCAAGGGAGAGAAGTAACAGCCAGTTGCAATAAATCATCCATAAGCTCAAGATATAGGGCTATGCAAGAAGG
>NR64_Mmul_H1
ACAAGAGGGCCATTTCCTTCTTTGGATTAGGCATTCCCAGGTGTGATTCTTACAGTTACCTCTTCTTCCTATTCAGTATTTAAGCACTTTTAGTTCATCTGAGGGAATGAAAATAAAGATACTTTCTTCAAGAAAGATGAATGAAAATATTGCTGATTTAACCAAGTGCAAAAAATCTCATTTAGTTTTATTTGTTGAGATTGTWATGAGCATCCGAAGGGAAACTAAGKGCCTTTCACAAACTTTTATTCGTGCACGTAGATCACAATGTGGATAAGCAAAAGTTGGGCTCCCAGAGAGGTGCAATTGCATATGGCGCCACTCAGAACCAAGGGGTTTCAGCCTCTTTATGTTTTACGGACCTGTATCAATCTTTCCATTTCCAACGTTTCCCCTTTTCCCTCCTCCCCACTGCCAGCACTCACACGTGTGCACAGTCATCACAGGAGGGAGGGAAGTTTATTCTCCATAAACAATTTGCTCCTTGGCCACTCTGAATCTGCCAACCAGGTTGCCAATTCTGATGTAGACACCTGTCCATTTGGAACAAGAATGAAAACAGCCACTCATTTTCTAGAAACCATCAAACACCCTGTCAGCGAACAACAGCTCTCCGTTCACTGCAATCTGGGCAAGACATGAATGGGTCACATGGATAGACAATTACTGATCCTCCAAGTCATTCAGCTTTCTTCAAATTGATGAAAGTTTCTGATCCCTTCCCTACAATGTAGTCTTAGAAAGGGTRTCTTTTAATGACAGTGATAATAAGCTGCTAAAACTTTATTTCTTTTTGTTATGCAAGTGGGTTCTTAAAACAATACTATCAAGAACCTGCTAATGAGAGTACACGGCCAATCCATATTTTAAGATGGCTTCCCAAATAACATTTTCCTTGTTGTAATAACAACAAAAATGATTTCYAACCACATCACTACCAGATACTGCAAAATTTTTCATACTTTCAAATAGAAGCCAGTATACTTTCCTCTCTCCTCCCCTGTGCGCATGTGTGTGCTTGTGGGGGGGGGTGTGTGTGTGTGCGTGTGTGTTGCAGGGCTCTTTGGCCCTTCACCTTGTTCCTTGTTTAATAAGATACTGCCCTGGTCCCTCTAAGTCTGACATCTTCATGAATCTTGGGCAAAACATATTTTAGGTCAGTGCCACCTATTACTTTCAGGTGAAATGAATTGTTGCCATTGAAGCAAACTTTCTGAGAAGCCTGAGTCCTGTGTTTAGGAGCTCCTGTCTGGGGAAGACTGGGAACTAATGTGGATTTAATGTTGTTATGAGCCAGGCGGCTGAACTGAGTAACAATACAAGTCTGTTGGACATGTCTTCTGGGTTGTCACGTTCAATTTGCACATGACCTCCTGGCCAAAAAATGGGAAAGAAATGGTAGAATGTGGGACTGAAAGCTCATATTATTGCTTTGACAGCTTCACTCATCTAGAAGTAATGCAAAATGCAATTTATATTTATACACTCTGACCTCCTGTGCAGAGAGGGAAAGTATCTAATGATGGGCCGAGGTAGTAAAGGAAGAAACAGATCTCAGTACAGCTGGAATTTGTCTACATTTTTGCTTTTCAACCATTCAATTACAGTCAAAAGATAAATGAAACACAGACAGTACAGTGGTGAGGTAGTGACACAATTATTTTATAGTGACTGGGTTCTGGCTTTGAGTCTTGGCAAAGGTGGCTGCATCACGCCTTATTTCACTGGAGACAGATAATCTGCCTGCTCCCACCGGACAAAGGCCCCTCTGCTTGTAGGTGCGTCATTATGCCCATCAGAGAGGAAAAAAGACACCAGCGAGTCAGTGACACTCTGGATCTGCATTTAGAAATTCTTGAGAGAGGCTGACACGTTAATCCTATTAACCAAGATAAATCAAGTCAGGCCTGGTGGTAACTGGGGCATTATTCACTTTYGAGTGGAAATAGGCAGTGGGCAAAAAGCACCATTTTCTTTTGTGCATCAGGAAATTTACTGGTTTTTACATGTCCCTAAATAGCTTCTCTTTGAATAGAACCTATAAGCCAATGGGAGAGAATGGATCCTCAAATATATCCTGAGTAATTCTGACCAGTATTTTAAAAGAATACCGTTTTCAGTAACTGCAGCTTCATAGTTTCTCCAAAAGTAGGTCTCACAGGGGAAGGGGATTCTGGCTTTTTCCAGAGATTAAAGAGGACAGAAATAATCACCTTTATAAAGTCAGTAGCACCTGCACAACTGATGATGAAATACCACTTTAAGATGTTCATGATAAGAGCCCAGCTTGAGACCCAGAGATCAACCTTGAGAAATAAAATAAAAAGAGAAATGAGAGATCACAATAAACGATGAAGTATATATAGTATTTCTAAACTGATTGCTCCAAYACAAATGCATTTTTTTTTTCTATATTCTTTCTAATTTTTTCTTCTTTGGCGGATACAAAAACCTCTTCTGCCTATTTTTCCAGATATTAAACTTCTCCTTACTATATCTCACCATTGTCTGCAGATGCARAAGACAGAAATGTTTTTTCTTTTTAACTGAGCAGAATTGACTTCTTTGTGGAGGAATGTGAAATAACCACAACTCTCAAATCGAATCTTTCTATGTTCCCTCTCTTATCACAGTTCATGACACAAAATTCCCACCRCCCCCAATTCCCACTCTACCCCTCAATGGAAGTCATCTGCRGAATTCAGCTGGCCAATTTCTCCAGGTTTCCTTTAGAGAATAGAATGTGTTTTGGATTTTGAAAGTATTGTTTCTTAAGGTTTTCTAGCTTCCCAGCGCAGAAAGAAATTTGCAGAAAGTGTGTGARTTGGGTAAGAGGCRTGGGCAAGGAGGTGTGAGAGGCAGGCGGTCTGAATTGGGGKCACTGGGTGGAAACTGTGAGCATCTCTCTTGGGGCGAGATGCCCTGAGAAGGGAGGGTGGCCGGCCATGAAGCCAGGTCAGGGTAGGCTGTTTCCGTTTCAATGGCTGACTGAATGAGAACAATCTCCTAGCCTCTCTCCTCRTTTTGGAACCCCCCAAGAGGAGTTCCCGGGTTGGATGTGAGGCCTTAAGGGTCAGGGAGGAGACACTCTGACACTATCTCCATCAGAGGCTGCCCGACTTCCTTCTTTATTCTTATTTTTATTTATTTTTTTGAGACGGAGTCATGCTCTGTCACCCAGGCTGGAGTGCAATTGCGCCACCTCAGCTCATTGCAACCTCCACCTCTCCGGTTCAAGCGATTCTCCTGCCTCAGCCTCCCAAGTAGCTGGGATTACAGGCGCACGCRACCGCGCCCAGCTAATTTTTGTATTTTTAGTAAAGACAGGGTTTCGCCATGTTGGTCAGGTTGGTCTCGAACTCCTGACCTCAGGTGATCCACTTGCCCCGGCCTCCCAAAGTGCTGGGATAACAGGCGTGAGCCACCGCGCCCGCCCCCACCGCCTTCTTTAAATAAACTAAGGACAAAATAAAGCAGTAGGAAGGCAGCTGCCCGGGTTCAGCGTTGGTTTCCCTCTCCAAGTTGCCTGCCTCTTTATTCCTACCCACGTCCTACCCGCCTACTCCCAAATATCGGGTGACATCAAAGCCATGGCTTCTCTGTCACAAACTGTTGAAGACAAATGAAAAAAGCCTGGGAGACTCGCAGGCTCCCACTGGAGACCTTAGTGTATTCTAAGGCGACTTCTCTGCAGGTGGTCAGGTAAGAAGAAAGTGGGGGTGGGGAACTTCTAAATGGGGAACGKTAGCGAGAGAGGGGTGTTGGTCAGGAGGAGACCAAGCCAGACTTCCAGCTCAGGGGCACTTGGCCGTGCTGAGGACCGCGCACCTGGGCTACGCGGTCCACGGGACATCCTGAGCTCGGGACACCCTGAGSTCGGGATCCCTTTGCAAGGGTGGGGGAGAGATACTGAACCCCGCATTTGCGCACTCCCCAACCCGGGCCATCTGATTAGAGAGTCACCTGAGTTAGCCCTTCACCTGCACACGTGGGACAGAAAAACTCCAACAAATACTGATGTTTCAATTCCAGGTTTATGAAAATAATAACAGGATGGGTTTGGCTAATTAGGAAAATGGTTTGAACCAGTTACATCACTAGCCCAGTGAAAAGCTGCCGGGAGGCTGGCTTACGTGACCTTGGTATCAGTCTTCTATTTCACTTATCCCCTGTGTTGCTCTCGGTCAGGCCCCCTCCAATTAAAAAAGAAGAAGAAGAAAAAAAGGAAAAGTGCAAATAGGCGCCTCTCGTTTTGAGGAACGCGCCTGAGCAGCACGTGTGTATGCAGCCCCAGAGGCCCAGAACTTTCTCCCGCAACCGTGCCCGGACCGCTGTAATCCCCGCGGAGTAGAGCCGGGGAGCTGGGGACGGGGTAGTCTTTAGGGTGGCGGCTTCCCCCGACCCCGGACCCAGGAGCTTGCTGCCGGCACTGGGCGCGATCTACACGGCCGGTCCCGCAGGAGTTAAACCCCGAGGCAGACAAAAGGGAGGCCGCCGCGGCTCCTTTTCCCGGCTGTCAGTTGAAAATAGAACCGCTGCCCTCTGGACTTTAACTCCCGACGGAAAAGGCATTTTATTATAGGTTATGACAAGTTGCAGAGAGACACGGAGAACTCAATAAGAAGGAGCGGCGAGCGGAATCAAAAATGCTCGAGATATTTGGAAGACAGAGCGAAGATGGCTTCAAATGATAGGTGTTAGCAGGACTAGAGATAGGATCTGCGGGATCGGCTGGGTGGGAGCTGCACCGCATGGCGCCGGGTCGGGCAGGGAGCCCGGCCTGGGGAGGCTGGGGGTGCCCCYGCCGCGCCGCCCACCAGCCCCGCGCGGCCCGGAGCCGACCCCGCCTCCTCTTCCGAACSTCCTAAGTCAGGACAGCGGCAGATCGCCCCGGAAAATCAGCGCCAACTCCCTCTGCTCAAATTTGCTACTTTGTATTTTAGTTCCAGGCAGGAAGTCTACACTGCGCTCCCTCCCAGGTTCCGGGTCTTTCCGGATCAATATGAGAATGGGATTGCATGTACTCTAGGTCTTGCCTCCTACGCTCTTCCACTAGAGGATTTTTTTTTTTTTTTAATTTTATTTTTTACTAGTTTTGGTTTTTCTCCGAGTGTCCCTCCTCTCATCTAAAAAGTGAAATCCCGCCAAAGACTTTTATTTTCTGCCTTGTGGATTTCTGCTAAGTCAGTGCAATAGTCAGTTTTCCGCCCAGGGTCCCTCTGACCCAGCTGATCTGCAGGGTAGGGAACGCATCCTCCTCCCCGGCAGCTTTTCAAATGCTTCATCGGCAGTGGAAAATAGTTCTGTCTGCGTGAGTGCCCAGACCTGCARAGCCTTGCCCTGTCCTGAACTCAAGAGAGGTGGAGAACCCCCAAAAGAACACAGAGCAGCATCCCAACTGGCAGCGGGGCTTGCAGGATCGGGGTGGCCTGAGAATAGCAATTTAGTGAGGGGAGGGAGGGCAATTATCCGGAGAAATGCAGGAGGAAGGGGGTGGGGAAGCAACCTTGTATTGCCAAAGGGGTGATACCTGTATCCCAATTCCCTTCCATCGCCCTAATCTAGAGAAGACGTGGTTAGTAGTTTCACAAGCAAACCTCCTTACAAAGTTCGTTTTCTTGAAGGATTTGAGCTCAATCAAAGCCAGAAACTAGAAAGTTTCTACCAGTTACATAGCACGTTAGGGCAAAGTGTTTGAAAATAAACTACATATTCTCCTCTTTTCTCCCCACCTTAAAAAAATCTATGTAAATAAAATGTGAACAACCTTGTCTAACGCTACCATTGAAGAGGGAGAGAGTAGATACATTGCAAATACATAGCTAGTGTCCATCAGGAATTCGCTGAAGGAGGATTGGGTGCTGCCCGAGTTTGAAAAATTGCTCAAGCACTTGCCTGCTGGTTTAATCGGTTTAAAGGTAACAGTCARGAAAAGTTTTAAATAGCTGTTTCAAATASGCTGTTTCTTGGAGTGGTGATCTTGGACACACTTTACCCCCTCCCCCTACTGTGCTACAGACCAGCACCACTACAAATTTGTTTTCCCAACCCTGACCCAATCTTTTACTATAAATTTCTTTCAGAACTATTTATTCTCCTCCTGTCAAAGTGTGCCTGATTTTTATAAACCTTAACTATTTGCTCTCCCTCTGGAACTCTCCATTACACCTCCCCCCAACAACTTATATCAGACATATAAACAGACCTCCATCTCGAATTTGTGACACAAGTTGGAGAAGGTTCATATTAAAACAACTGAGCCCGAAAAGCAAGCCCTTATCATCCTGAGCAGAGCAACTGCTGCAAAAACTTAGGTTAAATTTAAAAGCCATGAAGCTAAGTGAGTGGAAAAGTCCCCCAGAAAAAAAAGATAAAAGAGATTTTATAGCATTGTAGTCACAGAACGAATGGAATGAGAGATACTATTTATTTTTCTGTCATGATGTGCCACTAGTGATAATTATACTTGAAGATAAAACTATATTTCCCAAACGACTGATTTGTGTTATTTTGTTTTAACATTCTTCAGAACTAAAGAAAAAGGGGGAGGAGGAAGGAAAATAGTTGTTCTTCAAATGTCTATCCATGGGCCACTAATCAGGAAACAGGTTTCCAAAACTATAGGATTTTTTTTTCATTAAATAAGTAACACATGGAAAGTTTTAATTCTCACGATAGAACACCTTCATCTAATAYTTTGCTCTTGAAGAGATGGGGAGAGAGAAATTGTAAACGAAATCACCTCCCTGGCTTGATCTGTGTAAATTGGGATCCTTAAAATTCTGATGGGACAACCTGAGCAATAGTGAAATGCAAACTGGATGGAGCAAAATGCTCCTTTCTACATTTGGGCAAAATCTGAACAGGTAAGACTCAGTYTTTATTTCTCCTTGTCTTCTGTCTTCCTTTCTGGAATCTGATTATATATCAATTCATACTCCAAAATGGAGCTCAAATATGCTTAAAACTTCCTTGGTTTCACATGTTCTTGTCTTGTCTGTGCATACCGTGTCTCTCCCCCTCCCYGGAAACAGCAAATTGTTGAAAGTAAAAAAAAAAAMAAACAAACAAAAMAAAACWCCAACAAAMAAAAAAAAAMAAAAMAAAAAAAAAAAAAAAAAAAAAAAAAACAAACACCCACACATCTCAAACTTTCCCCCACACCCTTGCAAAAAGAAAGAGAATAGAGAGATTTAAGTCAAAGGCATGTGAAACTGTCACCAGCAATGCTGGAAAAAAAGAAAAAAAAGCAGTTGTAAAAAGAAGAAAGGTCATCTATAAGAAAGTAAAAATAAGAGCCATTGTCTGTAGGTGAAGTTGCCCTAGCAACTTCCGTATGTGGCAAAAAAAAAAAAAAAAGAACAGAATTGTCACTTGATAAATGTATAAGAATGAAGATACTGGTAAGGAGGAAAGAGTAAGGTGGGGTGCTTGAAAATAGGAAAAGTTCCCAGGAATATTTTTTGCACTCCCATCTTTGCAAATCTTCCTGGCAACTTGGAGAAGTGCCAGAACGCAAGGTGAGGCAGAGGGGACCAGGCACTCTAAGGAAGGTTTGGGCTGTTTTCGCCCCTTTGTAAGGAGAGTGGGGGCATCTCTTTTTACAGTTTTCCTCCCTTCTGAGGCTTGGAATAATAAACTCAAGTGGCCGCCCATCAGCCCCTGTCCATCTTCTTTAGCAAACTTGACATAGTGGAAGAAATATGACACGTGAATTATTAAAGAGGAGCTAGTTGACTTTTAACCCTGGTTGCTTTTCTCAGACCCCATTACCTGCAAATTTATCTGGCAACACACTGCAAGAATTACAGGGCATGCAGGGTAGGAAGAAGACAGCAGAAAGCAAAGTGAGGGCTTTGTGAAAATATCAGGGAAAGGCAGGATGCTTTACCTTACCATTTGCACTACTCAAGGGGATGAGTAATACGTTACAGAAAACAAACCATTCCTCTAAAGGAGGTTGGTTTCTCTGTCCAGGAAGAAAGCAGAGACGGAATTCAAAGGACATTCAACACCACTCCTACATCTCTCTGATTCTCACTTCCTTTAGGCAGAACCTCTCAGTGTCTTAATTTTTAAAAAATCTTTAAGTTGATTTAAATTAATTCTTAACTTTATGAACAATGGCAATATAATAAGCTCTTCTCCTCTTCCTCCCCTTCCTTTTCAATACAATTCTTGTTTTCACTCAGTTGCAAACACTTCTCAAAAGGGGAAAAACCCCATAAAGACAGCACCCAGACCCTTTCTAAGTTAGACTCTTCCAAAACTTTAGAAAACACACAGAGACTACTTAATTTGGGCCATTGGTAAGATTATGAAAATCAGCAATAATCATCCAGGCATTCAGACAAACATTTGTGCTAATTAACCAGCCATTATCCTGTGGGGTTGAGTAACTGGGCAGATGTTTTCAGAATAAAATAGGAAGAAAGGTATTGAACCCTTAGGGATTTTTTTCTTTAAAATGAACAAGAGGAGAAGTGCAGTAAAAGAAAAAAAAACCAAAAAACTATTATTATTACTTAGTCATTTGGGCATAGATTTGTATATCCTGTTGCCAAGGTGAAGGTAATAATTGAATCTATCCAAAATCTGAGTGATGGAGTAGTCAGAAATGACTCCATCTGACAGAAGAGCCAGGAGGCAAGTGATGGATACTATTGTCCAAACGTGACCCTCCATTAACACCACCTATCAGCATCTGGATCCTGTCACTGTTTCCCATCCCAGAGCCAAGAGGACTGCCTGGCATATTCCAAGTGTGCTTCCAGGGGCTTCCATGCTGCGCTCAACCCTGTGTCAACTAAATGGGTGGGGAGCCTGACCTAAACCCTGCTCTCTCTATCTCCACTCTCCTTATTACCCCTCTCCAGGCCCATTGTTTGGTAGGYGCTGGCAATTTGCTCCTTATCGCGCCTGTGTTTACGATAGCTTTTTATTAATAACAAAGAGAGAAATTGTATTAATATTAATTAACACAATAAAATGAAACTGTTTTGGGAATCCACCAAATGAATAATCTCATCGTCTAATTGGAGCTGGAGAGAAAAGGGAGGAGGAGGGGAAGAAAGGGGAGGGGGAAGGGGGAGATACAGATGACCTACTGGGTGACAGGCACAGGTTGGAAGGGTGACATTTTATTGTAAGCCTCCCAATGAAAGGAAGAAAAGGAAGGGACCAGTCAATTTAATGCAGAGACCAAGAGTGCAAGAGTGTTGCTAAGAGACAGAGATGCTGGTAAAGTTCTATCAGAAGCACTACTCTGACCTTATGCAAATAGAGGCGGCCAACTCTTTGTGGAACGGCTGAAAATTCCACCCCCTGTGTCACCAATACCTGGCATCGAGCCTTTTATTCAAATGCTCTCTAAAAACACACACAGAGGATGTGACAAAGCATGACACATTTAGGGGCTTTAACAAAAAAAAAAACYGCAAAGAARATGGAGGGGGTGATGATAATAATAATAGTAATATTTTTTAAAACYCGGAAAAAAATCAACACCAGATCTTCCTATAGAAATGTCACCCATCTTTACTTTCTGGCACTGTCATTTTCCTTTAGCAGGAAAGTAACCTAAAGATTCAGAAATTGCCCTCTCAATGCGGAAATAGAAGCTTATTAAGACACCACAGTGGCGCTCAAAGTACTGTCATTAATTTACGCCCTGAGGAGTGTGAGGRGGGGATGGTGTGAGGGTGGGTGGGCAGGCCATGTGAAAGCTTGGTGCAGACTAGAGAAATTACAGCATATCCTACCCCCAAACAACATGCATGTGCTKTCCTTCTATTTTATCTACCCACTCTAGGGCAAGGTTACCTGCAAAAAGCCAGAGGCATGGGAACTAGTTGGCTCTCTGAGGAAGTTGAACGTCCTTACAGGTAAAGTGGGAAGGCCCAACGCATCTCAGAGAGCCAGTGGCAATCGGGCACCTGCTGTGGAATGGCTCTAGGCTGGCTTCCAACTGGACTAGGAGGTGGGCATGCCCATGGACGTGCCTGCCAGCTCTTGCAGAGGAGGGTGGTGCCTGGCTGCCCCTCTGTGCCACAAACTGCACTTGGAGCTGGAAGTTGCCATGCGCCTGACCTTGTGGCTTCACTGTACAGTCCTTGAAAGGACAAAGGACGGAGAGAGAAATTTAACTCCACCTCGGTTTTGCCAACCTCCGGGCCTCTTTAGGCAGCAAAGTTTTGGGCTTGGGCTTTGTGAACAAACACTTCTRAGTGTCCAGGCCACATTCTCTCTCTCTTTCTCGGTTCTTCCTCCCCTTTTCAGTCCAAGTTAGCGTTAGTCCCTCCGCAGGACTGCACATCACATGGAAAACCCTACCCCTGAAACACCACCTGATCTTAGGGTGCCAGTCCTGAAAAGTTGAACACCACAGAGGGAGAAATAGGTGATTCACAGTTCTTGGCAGAATTGGTTCCCTGAGGTCACCTTCAGGACTGGAGCTTTGGGAACTTCTGAGGACCAAGGCTSGAGGTGAGTGGAGGGATGGAAGGAGAGGGATGCCCAGAGAAGAGGGCAGGCACTTTACCACTGCCACGCATCTGTCCCAGCAGCCCTCCAGCCTCCACTGCAGCCAGATCCCAACACAACCTGTACACTTCTGCTTGTTCACTAGCGAAGTSGAAAAACAGAAACATCTATACCTACGGGCAAAGCGTCTCACACACACAGAACTTCRCAGACTCCATTTAGTCAGCCTGCTTTGTACACACTTAATTTCCTCACTTGTTTTTGATTTCATTATTGATAAAATACATCTTTTTGGTAATAGTTTCACATCTTCATGGTAATAGTTGCAAATGAATACGTTCAGCGGCTGGGGGGAGTTTTGAGTGTTCAGTGGTGGGTAACTTCCCAGGGCAACTTCTCCCTAGGACCCTCCCCCGCCCCTCTTAATGGTGGGACTTTTCATAATGTGCACAATAGTATTAAAATTTCATATTAGCAGTGTGTATGGTGAACTTTGTAATGGGAAATTCAATAGCTGCTGTAAATATTAATGGAATATGAAATGAAGCCACAGCCTCGACCAGCCCTGACAGTAAAACGGAGTGAGCATGTGGCGGCCCCGGGGCAAGAGAGGCCTTTCCTCTTGTCGCTCTCGCTTTATTACATTAGCGCGGGCTTCCCCGCGCCGGCGTGGGCTCAGAAGCCGAGGCGCCGGGTCACCCATGACAAATGTCCCCGTGTCTCGCCAACAGGCCCCGCCTGGCCCTGCCACTCCATCTGCCCAACAGGCCCCCGGAGAGTGCTTGCGGGTGTCAGTTTCAGGTAAARAGCTCTTGAAAGCGCAAAGTCTCCAAAAAGGTTACAAGGGTTCCAGCACCTCGCCAAGTCACCGAAGCCTGGGCCGCCGCTGCAGCAGGACGGGTTTGTACCCGCGGGGAGGGGACCACCCCAAG
>NR64_Mmul_H2
ACAAGAGGGCCATTTCCTTCTTTGGATTAGGCATTCCCAGGTGTGATTCTTACAGTTACCTCTTCTTCCTATTCAGTATTTAAGCACTTTTAGTTCATCTGAGGGAATGAAAATAAAGATACTTTCTTCAAGAAAGATGAATGAAAATATTGCTGATTTAACCAAGTGCAAAAAATCTCATTTAGTTTTATTTGTTGAGATTGTWATGAGCATCCGAAGGGAAACTAAGKGCCTTTCACAAACTTTTATTCGTGCACGTAGATCACAATGTGGATAAGCAAAAGTTGGGCTCCCAGAGAGGTGCAATTGCATATGGCGCCACTCAGAACCAAGGGGTTTCAGCCTCTTTATGTTTTACGGACCTGTATCAATCTTTCCATTTCCAACGTTTCCCCTTTTCCCTCCTCCCCACTGCCAGCACTCACACGTGTGCACAGTCATCACAGGAGGGAGGGAAGTTTATTCTCCATAAACAATTTGCTCCTTGGCCACTCTGAATCTGCCAACCAGGTTGCCAATTCTGATGTAGACACCTGTCCATTTGGAACAAGAATGAAAACAGCCACTCATTTTCTAGAAACCATCAAACACCCTGTCAGCGAACAACAGCTCTCCGTTCACTGCAATCTGGGCAAGACATGAATGGGTCACATGGATAGACAATTACTGATCCTCCAAGTCATTCAGCTTTCTTCAAATTGATGAAAGTTTCTGATCCCTTCCCTACAATGTAGTCTTAGAAAGGGTRTCTTTTAATGACAGTGATAATAAGCTGCTAAAACTTTATTTCTTTTTGTTATGCAAGTGGGTTCTTAAAACAATACTATCAAGAACCTGCTAATGAGAGTACACGGCCAATCCATATTTTAAGATGGCTTCCCAAATAACATTTTCCTTGTTGTAATAACAACAAAAATGATTTCYAACCACATCACTACCAGATACTGCAAAATTTTTCATACTTTCAAATAGAAGCCAGTATACTTTCCTCTCTCCTCCCCTGTGCGCATGTGTGTGCTTGTGGGGGGGGGTGTGTGTGTGTGCGTGTGTGTTGCAGGGCTCTTTGGCCCTTCACCTTGTTCCTTGTTTAATAAGATACTGCCCTGGTCCCTCTAAGTCTGACATCTTCATGAATCTTGGGCAAAACATATTTTAGGTCAGTGCCACCTATTACTTTCAGGTGAAATGAATTGTTGCCATTGAAGCAAACTTTCTGAGAAGCCTGAGTCCTGTGTTTAGGAGCTCCTGTCTGGGGAAGACTGGGAACTAATGTGGATTTAATGTTGTTATGAGCCAGGCGGCTGAACTGAGTAACAATACAAGTCTGTTGGACATGTCTTCTGGGTTGTCACGTTCAATTTGCACATGACCTCCTGGCCAAAAAATGGGAAAGAAATGGTAGAATGTGGGACTGAAAGCTCATATTATTGCTTTGACAGCTTCACTCATCTAGAAGTAATGCAAAATGCAATTTATATTTATACACTCTGACCTCCTGTGCAGAGAGGGAAAGTATCTAATGATGGGCCGAGGTAGTAAAGGAAGAAACAGATCTCAGTACAGCTGGAATTTGTCTACATTTTTGCTTTTCAACCATTCAATTACAGTCAAAAGATAAATGAAACACAGACAGTACAGTGGTGAGGTAGTGACACAATTATTTTATAGTGACTGGGTTCTGGCTTTGAGTCTTGGCAAAGGTGGCTGCATCACGCCTTATTTCACTGGAGACAGATAATCTGCCTGCTCCCACCGGACAAAGGCCCCTCTGCTTGTAGGTGCGTCATTATGCCCATCAGAGAGGAAAAAAGACACCAGCGAGTCAGTGACACTCTGGATCTGCATTTAGAAATTCTTGAGAGAGGCTGACACGTTAATCCTATTAACCAAGATAAATCAAGTCAGGCCTGGTGGTAACTGGGGCATTATTCACTTTYGAGTGAAAATAGGCAGTGGGCAAAAAGCGCCATTTTCTTTTGTGCATCAGGAAATTTACTGGTTTTTACATGTCCCTAAATAGCTTCTCTTTGAATAGAACCTATAAGCCAATGGGAGAGAATGGATCCTCAAATATATCCTGAGTAATTCTGACCAGTATTTTAAAAGAATACCGTTTTCAGTAACTGCAGCTTCATAGTTTCTCCAAAAGTAGGTCTCACAGGGGAAGGGGATTCTGGCTTTTTCCAGAGATTAAAGAGGACAGAAATAATCACCTTTATAAAGTCAGTAGCACCTGCACAACTGATGATGAAATACCACTTTAAGATGTTCATGATAAGAGCCCAGCTTGAGACCCAGAGATCAACCTTGAGAAATAAAATAAAAAGAGAAATGAGAGATCACAATAAACGATGAAGTATATATAGTATTTCTAAACTGATTGCTCCAAYACAAATGCATTTTTTTTTTCTATATTCTTTCTAATTTTTTCTTCTTTGGCGGATACAAAAACCTCTTCTGCCTATTTTTCCAGATATTAAACTTCTCCTTACTATATCTCACCATTGTCTGCAGATGCARAAGACAGAAATGTTTTTTCTTTTTAACTGAGCAGAATTGACTTCTTTGTGGAGGAATGTGAAATAACCACAACTCTCAAATCGAATCTTTCTATGTTCCCTCTCTTATCACAGTTCATGACACAAAATTCCCACCRCCCCCAATTCCCACTCTACCCCTCAATGGAAGTCATCTGCRGAATTCAGCTGGCCAATTTCTCCAGGTTTCCTTTAGAGAATAGAATGTGTTTTGGATTTTGAAAGTATTGTTTCTTAAGGTTTTCTAGCTTCCCAGCGCAGAAAGAAATTTGCAGAAAGTGTGTGARTTGGGTAAGAGGCRTGGGCAAGGAGGTGTGAGAGGCAGGCGGTCTGAATTGGGGKCACTGGGTGGAAACTGTGAGCATCTCTCTTGGGGCGAGATGCCCTGAGAAGGGAGGGTGGCCGGCCATGAAGCCAGGTCAGGGTAGGCTGTTTCCGTTTCAATGGCTGACTGAATGAGAACAATCTCCTAGCCTCTCTCCTCRTTTTGGAACCCCCCAAGAGGAGTTCCCGGGTTGGATGTGAGGCCTTAAGGGTCAGGGAGGAGACACTCTGACACTATCTCCATCAGAGGCTGCCCGACTTCCTTCTTTATTCTTATTTTTATTTATTTTTTTGAGACGGAGTCATGCTCTGTCACCCAGGCTGGAGTGCAATTGCGCCACCTCAGCTCATTGCAACCTCCACCTCTCCGGTTCAAGCGATTCTCCTGCCTCAGCCTCCCAAGTAGCTGGGATTACAGGCGCACGCRACCGCGCCCAGCTAATTTTTGTATTTTTAGTAAAGACAGGGTTTCGCCATGTTGGTCAGGTTGGTCTCGAACTCCTGACCTCAGGTGATCCACTTGCCCCGGCCTCCCAAAGTGCTGGGATAACAGGCGTGAGCCACCGCGCCCGCCCCCACCGCCTTCTTTAAATAAACTAAGGACAAAATAAAGCAGTAGGAAGGCAGCTGCCCGGGTTCAGCGTTGGTTTCCCTCTCCAAGTTGCCTGCCTCTTTATTCCTACCCACGTCCTACCCGCCTACTCCCAAATATCGGGTGACATCAAAGCCATGGCTTCTCTGTCACAAACTGTTGAAGACAAATGAAAAAAGCCTGGGAGACTCGCAGGCTCCCACTGGAGACCTTAGTGTATTCTAAGGCGACTTCTCTGCAGGTGGTCAGGTAAGAAGAAAGTGGGGGTGGGGAACTTCTAAATGGGGAACGKTAGCGAGAGAGGGGTGTTGGTCAGGAGGAGACCAAGCCAGACTTCCAGCTCAGGGGCACTTGGCCGTGCTGAGGACCGCGCACCTGGGCTACGCGGTCCACGGGACATCCTGAGCTCGGGACACCCTGAGSTCGGGATCCCTTTGCAAGGGTGGGGGAGAGATACTGAACCCCGCATTTGCGCACTCCCCAACCCGGGCCATCTGATTAGAGAGTCACCTGAGTTAGCCCTTCACCTGCACACGTGGGACAGAAAAACTCCAACAAATACTGATGTTTCAATTCCAGGTTTATGAAAATAATAACAGGATGGGTTTGGCTAATTAGGAAAATGGTTTGAACCAGTTACATCACTAGCCCAGTGAAAAGCTGCCGGGAGGCTGGCTTACGTGACCTTGGTATCAGTCTTCTATTTCACTTATCCCCTGTGTTGCTCTCGGTCAGGCCCCCTCCAATTAAAAAAGAAGAAGAAGAAAAAAAGGAAAAGTGCAAATAGGCGCCTCTCGTTTTGAGGAACGCGCCTGAGCAGCACGTGTGTATGCAGCCCCAGAGGCCCAGAACTTTCTCCCGCAACCGTGCCCGGACCGCTGTAATCCCCGCGGAGTAGAGCCGGGGAGCTGGGGACGGGGTAGTCTTTAGGGTGGCGGCTTCCCCCGACCCCGGACCCAGGAGCCTGCTGCCGGCACTGGGCGCGATCTCCACGGCCGGTCCCGCAGGAGTTAAACCCCGAGGCAGACAAAAGGGAGGCCGCCGCGGCTCCTTTTCCCGGCTGTCAGTTGAAAATAGAACCGCTGCCCTCTGGACTTTAACTCCCGACGGAAAAGGCATTTTATTATAGGTTATGACAAGTTGCAGAGAGACACGGAGAACTCAATAAGAAGGAGCGGCGAGCGGAATCAAAAATGCTCGAGATATTTGGAAGACAGAGCGAAGATGGCTTCAAATGATAGGTGTTAGCAGGACTAGAGATAGGATCTGCGGGATCGGCTGGGTGGGAGCTGCACCGCATGGCGCCGGGTCGGGCAGGGAGCCCGGCCTGGGGAGGCTGGGGGTGCCCCYGCCGCGCCGCCCACCAGCCCCGCGCGGCCCGGAGCCGACCCCGCCTCCTCTTCCGAACSTCCTAAGTCAGGACAGCGGCAGATCGCCCCGGAAAATCAGCGCCAACTCCCTCTGCTCAAATTTGCTACTTTGTATTTTAGTTCCAGGCAGGAAGTCTACACTGCGCTCCCTCCCAGGTTCCGGGTCTTTCCGGATCAATATGAGAATGGGATTGCATGTACTCTAGGTCTTGCCTCCTACGCTCTTCCACTAGAGGATTTTTTTTTTTTTTTAATTTTATTTTTTACTAGTTTTGGTTTTTCTCCGAGTGTCCCTCCTCTCATCTAAAAAGTGAAATCCCGCCAAAGACTTTTATTTTCTGCCTTGTGGATTTCTGCTAAGTCAGTGCAATAGTCAGTTTTCCGCCCAGGGTCCCTCTGACCCAGCTGATCTGCAGGGTAGGGAACGCATCCTCCTCCCCGGCAGCTTTTCAAATGCTTCATCGGCAGTGGAAAATAGTTCTGTCTGCGTGAGTGCCCAGACCTGCARAGCCTTGCCCTGTCCTGAACTCAAGAGAGGTGGAGAACCCCCAAAAGAACACAGAGCAGCATCCCAACTGGCAGCGGGGCTTGCAGGATCGGGGTGGCCTGAGAATAGCAATTTAGTGAGGGGAGGGAGGGCAATTATCCGGAGAAATGCAGGAGGAAGGGGGTGGGGAAGCAACCTTGTATTGCCAAAGGGGTGATACCTGTATCCCAATTCCCTTCCACCGCCCTAATCTAGAGAAGACGTAGTTAGTAGTTTCACAAGCAAACCTCCTTACAAAGTTCGTTTTCTTGAAGGATTTGAGCTCAATCAAAGCCAGAAACTAGAAAGTTTCTACCAGTTACATAGCACGTTAGGGCAAAGTGTTTGAAAATAAACTACATATTCTCCTCTTTTCTCCCCACCTTAAAAAAATCTATGTAAATAAAATGTGAACAACCTTGTCTAACGCTACCATTGAAGAGGGAGAGAGTAGATACATTGCAAATACATAGCTAGTGTCCATCAGGAATTCGCTGAAGGAGGATTGGGTGCTGCCCGAGTTTGAAAAATTGCTCAAGCACTTGCCTGCTGGTTTAATCGGTTTAAAGGTAACAGTCARGAAAAGTTTTAAATAGCTGTTTCAAATASGCTGTTTCTTGGAGTGGTGATCTTGGACACACTTTACCCCCTCCCCCTACTGTGCTACAGACCAGCACCACTACAAATTTGTTTTCCCAACCCTGACCCAATCTTTTACTATAAATTTCTTTCAGAACTATTTATTCTCCTCCTGTCAAAGTGTGCCTGATTTTTATAAACCTTAACTATTTGCTCTCCCTCTGGAACTCTCCATTACACCTCCCCCCAACAACTTATATCAGACATATAAACAGACCTCCATCTCGAATTTGTGACACAAGTTGGAGAAGGTTCATATTAAAACAACTGAGCCCGAAAAGCAAGCCCTTATCATCCTGAGCAGAGCAACTGCTGCAAAAACTTAGGTTAAATTTAAAAGCCATGAAGCTAAGTGAGTGGAAAAGTCCCCCAGAAAAAAAAGATAAAAGAGATTTTATAGCATTGTAGTCACAGAACGAATGGAATGAGAGATACTATTTATTTTTCTGTCATGATGTGCCACTAGTGATAATTATACTTGAAGATAAAACTATATTTCCCAAACGACTGATTTGTGTTATTTTGTTTTAACATTCTTCAGAACTAAAGAAAAAGGGGGAGGAGGAAGGAAAATAGTTGTTCTTCAAATGTCTATCCATGGGCCACTAATCAGGAAACAGGTTTCCAAAACTATAGGATTTTTTTTTCATTAAATAAGTAACACATGGAAAGTTTTAATTCTCACGATAGAACACCTTCATCTAATAYTTTGCTCTTGAAGAGATGGGGAGAGAGAAATTGTAAACGAAATCACCTCCCTGGCTTGATCTGTGTAAATTGGGATCCTTAAAATTCTGATGGGACAACCTGAGCAATAGTGAAATGCAAACTGGATGGAGCAAAATGCTCCTTTCTACATTTGGGCAAAATCTGAACAGGTAAGACTCAGTYTTTATTTCTCCTTGTCTTCTGTCTTCCTTTCTGGAATCTGATTATATATCAATTCATACTCCAAAATGGAGCTCAAATATGCTTAAAACTTCCTTGGTTTCACATGTTCTTGTCTTGTCTGTGCATACCGTGTCTCTCCCCCTCCCYGGAAACAGCAAATTGTTGAAAGTAAAAAAAAAAAMAAACAAACAAAAMAAAACWCCAACAAAMAAAAAAAAAMAAAAMAAAAAAAAAAAAAAAAAAAAAAAAAACAAACACCCACACATCTCAAACTTTCCCCCACACCCTTGCAAAAAGAAAGAGAATAGAGAGATTTAAGTCAAAGGCATGTGAAACTGTCACCAGCAATGCTGGAAAAAAAGAAAAAAAAGCAGTTGTAAAAAGAAGAAAGGTCATCTATAAGAAAGTAAAAATAAGAGCCATTGTCTGTAGGTGAAGTTGCCCTAGCAACTTCCGTATGTGGCAAAAAAAAAAAAAAAAGAACAGAATTGTCACTTGATAAATGTATAAGAATGAAGATACTGGTAAGGAGGAAAGAGTAAGGTGGGGTGCTTGAAAATAGGAAAAGTTCCCAGGAATATTTTTTGCACTCCCATCTTTGCAAATCTTCCTGGCAACTTGGAGAAGTGCCAGAACGCAAGGTGAGGCAGAGGGGACCAGGCACTCTAAGGAAGGTTTGGGCTGTTTTCGCCCCTTTGTAAGGAGAGTGGGGGCATCTCTTTTTACAGTTTTCCTCCCTTCTGAGGCTTGGAATAATAAACTCAAGTGGCCGCCCATCAGCCCCTGTCCATCTTCTTTAGCAAACTTGACATAGTGGAAGAAATATGACACGTGAATTATTAAAGAGGAGCTAGTTGACTTTTAACCCTGGTTGCTTTTCTCAGACCCCATTACCTGCAAATTTATCTGGCAACACACTGCAAGAATTACAGGGCATGCAGGGTAGGAAGAAGACAGCAGAAAGCAAAGTGAGGGCTTTGTGAAAATATCAGGGAAAGGCAGGATGCTTTACCTTACCATTTGCACTACTCAAGGGGATGAGTAATACGTTACAGAAAACAAACCATTCCTCTAAAGGAGGTTGGTTTCTCTGTCCAGGAAGAAAGCAGAGACGGAATTCAAAGGACATTCAACACCACTCCTACATCTCTCTGATTCTCACTTCCTTTAGGCAGAACCTCTCAGTGTCTTAATTTTTAAAAAATCTTTAAGTTGATTTAAATTAATTCTTAACTTTATGAACAATGGCAATATAATAAGCTCTTCTCCTCTTCCTCCCCTTCCTTTTCAATACAATTCTTGTTTTCACTCAGTTGCAAACACTTCTCAAAAGGGGAAAAACCCCATAAAGACAGCACCCAGACCCTTTCTAAGTTAGACTCTTCCAAAACTTTAGAAAACACACAGAGACTACTTAATTTGGGCCATTGGTAAGATTATGAAAATCAGCAATAATCATCCAGGCATTCAGACAAACATTTGTGCTAATTAACCAGCCATTATCCTGTGGGGTTGAGTAACTGGGCAGATGTTTTCAGAATAAAATAGGAAGAAAGGTATTGAACCCTTAGGGATTTTTTTCTTTAAAATGAACAAGAGGAGAAGTGCAGTAAAAGAAAAAAAAACCAAAAAACTATTATTATTACTTAGTCATTTGGGCATAGATTTGTATATCCTGTTGCCAAGGTGAAGGTAATAATTGAATCTATCCAAAATCTGAGTGATGGAGTAGTCAGAAATGACTCCATCTGACAGAAGAGCCAGGAGGCAAGTGATGGATACTATTGTCCAAACGTGACCCTCCATTAACACCACCTATCAGCATCTGGATCCTGTCACTGTTTCCCATCCCAGAGCCAAGAGGACTGCCTGGCATATTCCAAGTGTGCTTCCAGGGGCTTCCATGCTGCGCTCAACCCTGTGTCAACTAAATGGGTGGGGAGCCTGACCTAAACCCTGCTCTCTCTATCTCCACTCTCCTTATTACCCCTCTCCAGGCCCATTGTTTGGTAGGYGCTGGCAATTTGCTCCTTATCGCGCCTGTGTTTACGATAGCTTTTTATTAATAACAAAGAGAGAAATTGTATTAATATTAATTAACACAATAAAATGAAACTGTTTTGGGAATCCACCAAATGAATAATCTCATCGTCTAATTGGAGCTGGAGAGAAAAGGGAGGAGGAGGGGAAGAAAGGGGAGGGGGAAGGGGGAGATACAGATGACCTACTGGGTGACAGGCACAGGTTGGAAGGGTGACATTTTATTGTAAGCCTCCCAATGAAAGGAAGAAAAGGAAGGGACCAGTCAATTTAATGCAGAGACCAAGAGTGCAAGAGTGTTGCTAAGAGACAGAGATGCTGGTAAAGTTCTATCAGAAGCACTACTCTGACCTTATGCAAATAGAGGCGGCCAACTCTTTGTGGAACGGCTGAAAATTCCACCCCCTGTGTCACCAATACCTGGCATCGAGCCTTTTATTCAAATGCTCTCTAAAAACACACACAGAGGATGTGACAAAGCATGACACATTTAGGGGCTTTAACAAAAAAAAAAACYGCAAAGAARATGGAGGGGGTGATGATAATAATAATAGTAATATTTTTTAAAACYCGGAAAAAAATCAACACCAGATCTTCCTATAGAAATGTCACCCATCTTTACTTTCTGGCACTGTCATTTTCCTTTAGCAGGAAAGTAACCTAAAGATTCAGAAATTGCCCTCTCAATGCGGAAATAGAAGCTTATTAAGACACCACAGTGGCGCTCAAAGTACTGTCATTAATTTACGCCCTGAGGAGTGTGAGGRGGGGATGGTGTGAGGGTGGGTGGGCAGGCCATGTGAAAGCTTGGTGCAGACTAGAGAAATTACAGCATATCCTACCCCCAAACAACATGCATGTGCTKTCCTTCTATTTTATCTACCCACTCTAGGGCAAGGTTACCTGCAAAAAGCCAGAGGCATGGGAACTAGTTGGCTCTCTGAGGAAGTTGAACGTCCTTACAGGTAAAGTGGGAAGGCCCAACGCATCTCAGAGAGCCAGTGGCAATCGGGCACCTGCTGTGGAATGGCTCTAGGCTGGCTTCCAACTGGACTAGGAGGTGGGCATGCCCATGGACGTGCCTGCCAGCTCTTGCAGAGGAGGGTGGTGCCTGGCTGCCCCTCTGTGCCACAAACTGCACTTGGAGCTGGAAGTTGCCATGCGCCTGACCTTGTGGCTTCACTGTACAGTCCTTGAAAGGACAAAGGACGGAGAGAGAAATTTAACTCCACCTCGGTTTTGCCAACCTCCGGGCCTCTTTAGGCAGCAAAGTTTTGGGCTTGGGCTTTGTGAACAAACACTTCTRAGTGTCCAGGCCACATTCTCTCTCTCTTTCTCGGTTCTTCCTCCCCTTTTCAGTCCAAGTTAGCGTTAGTCCCTCCGCAGGACTGCACATCACATGGAAAACCCTACCCCTGAAACACCACCTGATCTTAGGGTGCCAGTCCTGAAAAGTTGAACACCACAGAGGGAGAAATAGGTGATTCACAGTTCTTGGCAGAATTGGTTCCCTGAGGTCACCTTCAGGACTGGAGCTTTGGGAACTTCTGAGGACCAAGGCTSGAGGTGAGTGGAGGGATGGAAGGAGAGGGATGCCCAGAGAAGAGGGCAGGCACTTTACCACTGCCACGCATCTGTCCCAGCAGCCCTCCAGCCTCCACTGCAGCCAGATCCCAACACAACCTGTACACTTCTGCTTGTTCACTAGCGAAGTSGAAAAACAGAAACATCTATACCTACGGGCAAAGCGTCTCACACACACAGAACTTCRCAGACTCCATTTAGTCAGCCTGCTTTGTACACACTTAATTTCCTCACTTGTTTTTGATTTCATTATTGATAAAATACATCTTTTTGGTAATAGTTTCACATCTTCATGGTAATAGTTGCAAATGAATACGTTAGCGGCTGGGGGGAGTTTTGAGTGTTCAGTGGTGGGTAACTTCCCAGGGCAACTTCTCCCTAGGACCCTCCCCCGCCCCTCTTAATGGTGGGACTTTTCATAATGTGCACAATAGTATTAAAATTTCATATTAGCAGTGTGTATGGTGAACTTTGTAATGGGAAATTCAATAGCTGCTGTAAATATTAATGGAATATGAAATGAAGCCACAGCCTCGACCAGCCCTGACAGTAAAACGGAGTGAGCATGTGGCGGCCCCGGGGCAAGAGAGGCCTTTCCTCTTGTCGCTCTCGCTTTATTACATTAGCGCGGGCTTCCCCGCGCCGGCGTGGGCTCAGAAGCCGAGGCGCCGGGTCACCCATGACAAATGTCCCCGTGTCTCGCCAACAGGCCCCGCCTGGCCCTGCCACTCCATCTGCCCAACAGGCCCCCGGAGAGTGCTTGCGGGTGTCAGTTTCAGGTAAARAGCTCTTGAAAGCGCAAAGTCTCCAAAAAGGTTACAAGGGTTCCAGCACCTCGCCAAGTCACCGAAGCCTGGGCCGCCGCTGCAGCAGGACGGGTTTGTACCCGCGGGGAGGGGACCACCCCAAG
>NR65_Mmul_H1
GGCTACAACGAGACACATTAAACCAGTCTTTATGTCGCCACCTCCTGTCCCCTGTTAACACCCCCCTCAAAGTACACATTTTTCTTTTCCCTTTAACTTTCACAAGGATGTTTCTGGTTTCYGCAAAAAGTAGCATGGATGGCATGTCTTTATTATTACAGCTGTCATTCATTAGAGTGACCTGTGCTCCCCTAGGCTCTGAGCTCCCTCTCTGTCCCCAAGCATGAATGGGCTGGCTGATGCTTCTGTCCTTCCACCACTTCATAAAGAGAACATCTCTTAAGAGASTGCAAGCGTCCTCCTGCTAGAGGTGAGAGATAAAAGACCAACCCTCCTCTCAAATTTCCTCAAAACATTTTATTCATTTGCTGCAGAAGGCGAGTTTCTGGATGTCATTCAGAACTGAAAATTTCATATCAGTTATCAAAAAAAAAAAGTTCTCATAACTTTGCTGGTGGAAAATGGCCTATGCCCAAGCAGAATTCAACCATAGTTCCTTGGGCCCCTGCAATTGAATGTCACCTGCAAACACCGTTAACCCAGGCGATTCCACATTCTCCAGAAATGTATAAATATCGCTTGATGCCCCAAACAGCCCATGAGTAGGTTAATTCAGTCCATGAGTGAACTAAGTGTGTAAAAATAATTCAATCCATYGTCTGACAGAACTGATCCATTACTGTTCACTGATTCAACAACTGTTCACTGAGTACCCATTCCGTGTTAGGGAATGTGTGAGCCATTCAGGATACAGAAAAAAAATGTTCCAGTTCCAACTAACTTCAAGGAAATCASAACCAAAAGTTTCACACCTATGTAGACAGCTTAGGTGATTTTTTTAATACAGCAAGAAAAAGTGGAATTCATGTAAACAGATGAAAGGTATCCCAGAAAAAAAAAAAAATAGCACTAGAAAAAGTACGTTCTCACCCCAGGTAAAAGAAAAAAACTTCTATAAGTTCATGCTGCAGAATTTACCTTGAGCTGTGAAAGATATCAAGTGGTGTACTTTAGAAATCTGCTGAAGCCTACAAATTATATTAAAAGGCATGGAAGCAAAGTTAAGTGCTTTAGCTTCAGAAGAAATGCAGTCAGYGCCCTGGAACCAATTCCCAGGAGAATGCCGTGGTTCTCACAACCCAGCAAGCTAGTCAACAAGTCCAGGCAGGGACGTGAATTCACCTCCCATTCCAGACACTGATGAAATAGCACTTCCTGCTACTCTTAAATATGTTAATCCCCATTTCAAATATCTACAAGGCAAGTCTAGAGAGRGAGATGGCAACTATTCTTAGAATGTACTTATTTTTCTTTAAATACAGAAAATATTCAAATCCAGTATATATAGACTTACGATCGCCACAAACTGATCAACAGTTAGTTGATTTGCCAAGCTACCTTTACGTGGCTTTTTGAGTCAACCTCATACATAGTTTGAAGAATTTGCTGTGTTTATAGGTCTAAAACAATTATTTTATAAGCTCCAGTAACAATTCCTCAAAATGCTGAAAACCAAACACACACACACACACACACACACACACACACACACACACAAGCTCCAGCTCCCTAAGGTTTTTTGCTTTGCTTCCTGGGGCCCACATAGGCAAGAGRGCCAGGAGCTTCAGCTTAATTAGCACCTTTTTATACCAAAGCCTCTCAAGGTGAGGTGCAAAATATGCAGTAATCATTTAACAGCTCRGTCAGCTGTGCCAAGCTAACAGATGATAAGGAACAAAAGGAGAAAGACTCCTTCATTGCAGACGTGCTAAAGGAAAGCTGTGGCATGTGACCAAATAACCTTGAGTGTTYGTCACCTGTGTATTACACAAATGACCCCACAAAAAGAAAAATATGTTATTAAAAAGCAGCAACAAAAACAAAACAGTATCAGGCACAAACCAATGAAAACATTCTCATGAAATGGCTCTCTGGGAATTTTCTAACATTTCTTCTTGGTCACCATCTGAACCCACCTGGGGGAGTACAGGCCATGAGAATACACTTGAGATTCAGCAAAAATAATTAAGAGGTTGTATAATTGACCATATTGCACATCTCACCTCTGGGGTTGGGGGTCCCCTGGTTCAAGACCCCAAGTGGGATACAAGGTAACACCCAGTGAGGGCCATTCTCTCACCTCCCTGACCATCCAGGTGGAAATTAAAGATCCCAGGATACTTTTCAAAATAGCACAGGGGATCACCCAGCTGTCTGGACCAGCAGTCCCCAGTCTCAATAAAATCCAACTTAATGTTCCCGGCTGGGAATGAGCCCTTCTCAAACATAGAGAAAGTCTGTACTCATGGACACAATTATGAAACTGTCCTTTGAGCACTGTAATTACTTTATAATTCACAGAGGACTTGAGATACTTGGAGAGTGAAGGATGCTATGAAAAAGTCAATTCGATTGTAATTTATAATTGAATTTATCCACAGAGAAACAAGTGGTCACTAAAYGAAAGTATCTTCTAGGGAGCAAATTTACAGGTGTAGCTTTTACAACTACC
>NR65_Mmul_H2
GGCTACAACGAGACACATTAAACCAGTCTTTATGTCGCCACCTCCTGTCCCCTGTTAACACCCCCCTCAAAGTACACATTTTTCTTTTCCCTTTAACTTTCACAAGGATGTTTCTGGTTTCYGCAAAAAGTAGCATGGATGGCATGTCTTTATTATTACAGCTGTCATTCATTAGAGTGACCTGTGCTCCCCTAGGCTCTGAGCTCCCTCTCTGTCCCCAAGCATGAATGGGCTGGCTGATGCTTCTGTCCTTCCACCACTTCATAAAGAGAACATCTCTTAAGAGASTGCAAGCGTCCTCCTGCTAGAGGTGAGAGATAAAAGACCAACCCTCCTCTCAAATTTCCTCAAAACATTTTATTCATTTGCTGCAGAAGGCGAGTTTCTGGATGTCATTCAGAACTGAAAATTTCATATCAGTTATCAAAAAAAAAAAGTTCTCATAACTTTGCTGGTGGAAAATGGCCTATGCCCAAGCAGAATTCAACCATAGTTCCTTGGGCCCCTGCAATTGAATGTCACCTGCAAACACCGTTAACCCAGGCGATTCCACATTCTCCAGAAATGTATAAATATCGCTTGATGCCCCAAACAGCCCATGAGTAGGTTAATTCAGTCCATGAGTGAACTAAGTGTGTAAAAATAATTCAATCCATYGTCTGACAGAACTGATCCATTACTGTTCACTGATTCAACAACTGTTCACTGAGTACCCATTCCGTGTTAGGGAATGTGTGAGCCATTCAGGATACAGAAAAAAAATGTTCCAGTTCCAACTAACTTCAAGGAAATCASAACCAAAAGTTTCACACCTATGTAGACAGCTTAGGTGATTTTTTTAATACAGCAAGAAAAAGTGGAATTCATGTAAACAGATGAAAGGTATCCCAGAAAAAAAAAAAAATAGCACTAGAAAAAGTACGTTCTCACCCCAGGTAAAAGAAAAAAACTTCTATAAGTTCATGCTGCAGAATTTACCTTGAGCTGTGAAAGATATCAAGTGGTGTACTTTAGAAATCTGCTGAAGCCTACAAATTATATTAAAAGGCATGGAAGCAAAGTTAAGTGCTTTAGCTTCAGAAGAAATGCAGTCAGYGCCCTGGAACCAATTCCCAGGAGAATGCCGTGGTTCTCACAACCCAGCAAGCTAGTCAACAAGTCCAGGCAGGGACGTGAATTCACCTCCCATTCCAGACACTGATGAAATAGCACTTCCTGCTACTCTTAAATATGTTAATCCCCATTTCAAATATCTACAAGGCAAGTCTAGAGAGRGAGATGGCAACTATTCTTAGAATGTACTTATTTTTCTTTAAATACAGAAAATATTCAAATCCAGTATATATAGACTTACGATCGCCACAAACTGATCAACAGTTAGTTGATTTGCCAAGCTACCTTTACGTGGCTTTTTGAGTCAACCTCATACATAGTTTGAAGAATTTGCTGTGTTTATAGGTCTAAAACAATTATTTTATAAGCTCCAGTAACAATTCCTCAAAATGCTGAAAACCAAACACACACACACACACACACACACACACACACACACACACAAGCTCCAGCTCCCTAAGGTTTTTTGCTTTGCTTCCTGGGGCCCACATAGGCAAGAGRGCCAGGAGCTTCAGCTTAATTAGCACCTTTTTATACCAAAGCCTCTCAAGGTGAGGTGCAAAATATGCAGTAATCATTTAACAGCTCRGTCAGCTGTGCCAAGCTAACAGATGATAAGGAACAAAAGGAGAAAGACTCCTTCATTGCAGACGTGCTAAAGGAAAGCTGTGGCATGTGACCAAATAACCTTGAGTGTTYGTCACCTGTGTATTACACAAATGACCCCACAGAAAGAAAAAAATATTATTAAAAAGCAGCAACAAAAACAAAACAGTATCAGGCACAAACCAATGAAAACATTCTCATGAAATGGCTCTCTGGGAATTTTCTAACATTTCTTCTTGGTCACCATCTGAACCCACCTGGGGGAGTACAGGCCATGAGAATACACTTGAGATTCAGCAAAAATAATTAAGAGGTTGTATAATTGACCATATTGCACATCTCACCTCTGGGGTTGGGGGTCCCCTGGTTCAAGACCCCAAGTGGGATACAAGGTAACACCCAGTGAGGGCCATTCTCTCACCTCCCTGACCATCCAGGTGGAAATTAAAGATCCCAGGATACTTTTCAAAATAGCACAGGGGATCACCCAGCTGTCTGGACCAGCAGTCCCCAGTCTCAATAAAATCCAACTTAATGTTCCCGGCTGGGAATGAGCCCTTCTCAAACATAGAGAAAGTCTGTACTCATGGACACAATTATGAAACTGTCCTTTGAGCACTGTAATTACTTTATAATTCACAGAGGACTTGAGATACTTGGAGAGTGAAGGATGCTATGAAAAAGTCAATTCGATTGTAATTTATAATTGAATTTATCCACAGAGAAACAAGTGGTCACTAAAYGAAAGTATCTTCTAGGGAGCAAATTTACAGGTGTAGCTTTTACAACTACC
>NR66_Mmul_H1
AGGGATGCCTTTTTTGATGGTGTCGACGTCCATCTGGTCGTTCATACCCCTGGCTCAGCGTGGGGAGAGCCCAGACACATTCTGGGAGGAACAGCCATGGGCAGTCATATCCTCTGTGGAAGGGGAGGGAGTCCTCATTCCTCTTTGCAGGTYCCAGATGCCTGCATGCTCACAAAAGGAATGAATGCAGGAACCGTCTCAAGATGCCAAAATCCACGGGGCAACCCAGGCATTTAACACAACAAGGATTGTTCCAYGATCTTCACTCCTTTTAACAATTCAGGGTCAATCCTAGAGGAATGGGGCTACCACTGGGCCTCTTGCAGCAGGAAGGACACAATCGTAGCCTCTCATGGGTGCAAATAGCCAGCGGATGTTGCCCTTTGCAAAGAGTTGGGAAAACCATAAAAAATGCACAGCCTTTGCCAAACAATGTCAGATAAAATAGCTTGGAGAGAGGACACATCTACCAGCCTCCTACCCCCTGCATGATTCAGGGCGTGCAGACCTCAGCCTCTCTCCCGAGTTCAGGCACTCCAGAGCAGGCTGTGGAAAGGGCACGGGGTGAGCATGTCTTTATGACATTATTGATTTATTCTCCACCTGCAGTTAAAAACCATGCCCAGGCAGACAATAAAAATAAGTACTTAACCGTATCGCAAGCTCTGCCGACTAAAATGGATTTTACACTTAAGGACACAGCTGATCTGGGTGAGGGTTTTAATGGCATTTTTGAGTTTTAAATTTWAAAAAAATCAAATCTTTGGAAAAATTAAACGAGAAATCATGAGTGTTGCCCTTTGTGGGATTGTTCTCATAACATCTCCAGGCTTAGGGAATTGGGGGTTATGGTTTATAAAGTGGTCGAGTGGGGAGGAATTACCGCAGGTAGTTTATTTAGTAGGGATGAGGATTCTCATGTCTATAAGGAGAGGGAAAGGGCAAAAGACGGAGGGAACAGGAGAGGAAGATGGATAGTCTCCTAGAAGGAAGGAGGCAGGGAAGAGGAAGAAATGATGAGGAAATAGGAGAAGGAATAGAAGGAGGTGGAGGGATAGCCTAGAATTATTTGTGGTCTTTAAATTAAAGCTCGAGGGCTATCCCCTCCTCCAAATCTCTCTAGATGGCACAGAAGAAAATGATTCTGCTGGAAACCTTAATGCATTTCCTCTCTGAGGGAAATTATCCTCGCCTGGTTGTACTATTACTATTTGTAAAAATGCCTGTCTCCCGTGCTAAGGGCAGAAATCATGTTTGATGAATCCACATATTTCTATACCTTGTATGTATTAAGTGGTGAGAGATGACTGAGCAAGTGCCTGGCTGGCTGGACAGACAGACAAGCCAGCAAGGGTTGATGCTAAAATCCGAGGCAAGGGGAAGGGAATAGTGTGGGCTCAGGTGATTTCTGCCAAGAACAGTATGCTTGCTTTCGATMCCCATAAAAGCCTGATGAGGCTGGACGAGTAGACGTGCAGAGAGAGCCTCAGGTGTTAAAATAAGTGGGTCCAAATTACAGCGTTGGAATCTGTCTGTCTGACACCTCATTCTTTTTCTCTTTTTGTCCCATCCAGTTGC
>NR66_Mmul_H2
AGGGATGCCTTTTTTGATGGTGTCGACGTCCATCTGGTCGTTCATACCCCTGGCTCAGCGTGGGGAGAGCCCAGACACATTCTGGGAGGAACAGCCATGGGCAGTCATATCCTCTGTGGAAGGGGAGGGAGTCCTCATTCCTCTTTGCAGGTYCCAGATGCCTGCATGCTCACAAAAGGAATGAATGCAGGAACCGTCTCAAGATGCCAAAATCCACGGGGCAACCCAGGCATTTAACACAACAAGGATTGTTCCAYGATCTTCACTCCTTTTAACAATTCAGGGTCAATCCTAGAGGAATGGGGCTACCACTGGGCCTCTTGCAGCAGGAAGGACACAATCGTAGCCTCTCATGGGTGCAAATAGCCAGCGGATGTTGCCCTTTGCAAAGAGTTGGGAAAACCATAAAAAATGCACAGCCTTTGCCAAACAATGTCAGATAAAATAGCTTGGAGAGAGGACACATCTACCAGCCTCCTACCCCCTGCATGATTCAGGGCGTGCAGACCTCAGCCTCTCTCCCGAGTTCAGGCACTCCAGAGCAGGCTGTGGAAAGGGCACGGGGTGAGCATGTCTTTATGACATTATTGATTTATTCTCCACCTGCAGTTAAAAACCATGCCCAGGCAGACAATAAAAATAAGTACTTAACCGTATCGCAAGCTCTGCCGACTAAAATGGATTTTACACTTAAGGACACAGCTGATCTGGGTGAGGGTTTTAATGGCATTTTTGAGTTTTAAATTTWAAAAAAATCAAATCTTTGGAAAAATTAAACGAGAAATCATGAGTGTTGCCCTTTGTGGGATTGTTCTCATAACATCTCCAGGCTTAGGGAATTGGGGGTTATGGTTTATAAAGTGGTCGAGTGGGGAGGAATTACCGCAGGTAGTTTATTTAGTAGGGATGAGGATTCTCATGTCTATAAGGAGAGGGAAAGGGCAAAAGACGGAGGGAACAGGAGAGGAAGATGGATAGTCTCCTAGAAGGAAGGAGGCAGGGAAGAGGAAGAAATGATGAGGAAATAGGAGAAGGAATAGAAGGAGGTGGAGGGATAGCCTAGAATTATTTGTGGTCTTTAAATTAAAGCTCGAGGGCTATCCCCTCCTCCAAATCTCTCTAGATGGCACAGAAGAAAATGATTCTGCTGGAAACCTTAATGCATTTCCTCTCTGAGGGAAATTATCCTCGCCTGGTTGTACTATTACTATTTGTAAAAATGCCTGTCTCCCGTGCTAAGGGCAGAAATCATGTTTGATGAATCCACATATTTCTATACCTTGTATGTATTAAGTGGTGAGAGATGACTGAGCAAGTGCCTGGCTGGCTGGACAGACAGACAAGCCAGCAAGGGTTGATGCTAAAATCCGAGGCAAGGGGAAGGGAATAGTGTGGGCTCAGGTGATTTCTGCCAAGAACAGTATGCTTGCTTTCGATMCCCATAAAAGCCTGATGAGGCTGGACGAGTAGACGTGCAGAGAGAGCCTCAGGTGTTAAAATAAGTGGGTCCAAATTACAGCGTTGGAATCTGTCTGTCTGACACCTCATTCTTTTTCTCTTTTTGTCCCATCCAGTTGC
>NR67_Mmul_H1
GTCTTTTGCTTCGGGACAGATGCTTGGGTTGCTTCCAGTTCGGGCTACGTGAATGAGGAATGAGGAGCCTGTGGTCTTGGAGGCATGTGTGCACGGCATGGGCATGGCAGCAGCTCCTTACACACCTGTTTCTTAGAGGTGATTGTGTGGGACTGTCTCACACACACASAGATGGTCTGAGCAGGGGACCCAGGCCTTCTCAGGGCCAGGATACAGAGAGAAATGAGACCCAGCCCCTGCCCCAAAGGACTCCAGGCTCAGTGARGTAAGGCAGGGTGGCACCAGACTGGGGGAGTGTGAGGAAGGCTCGCCCTGTGTGCTCCCAGGCTGGCTCTGGCTCGTGCCTCATAGTACCAGGATGGTAAAGCAGTAGGTTCAGAGCCACAGTCATACAACAAGGCGTCCTTACCGAGCCCTCGGGGAACAAGGCACTTGTCTTTGCCTCCCCTTGTCTGGGGCCACAGCCAGGTCTCTGGGGGGCGGGTATGAGATTCTCCCAGATGGGAAACCCTGACCTCGGCCTTCCTTCTCCACCCCGCCTGGGTTACCTCCGGAGTCAGTGGGATTTTATAGACACCCTAGGCCTGTGTGATCTGGGAGCTTTCCAGGCTGCTGAGGGGAAGCAGCAGAGGGTAAAGGTTGGCCTCCTTATCTGGGCCGGGGAGAGAGGGATTAAAAAGCAAAGCCACCGTGGCCCTCTGGGTGTGACAGTTGGCTGATAAGAGAAAGGCTGCTTGGGGGTTGGGGTGATACTGGGTGAAAGGAGAAGTGGGTGGGATCCCCAGTAGGTCCTATCACTGACCTAGAGCTGCATGTGTCAAGATACCAGCCCCAGGGCCTGAGAGACCAACACAAAATCAGCTCCTGGCTTGGTGCCAGTGGGAACCATTTTTCCACCCTCACCCCTACTTTGCCTGCAGAAATAAAGCCGTTGCCACAGGGCCAGTGGACCTTCTTTCTTAATTCCCTCCTGCTTCAAAGGCCTGTCCTGCCCRGCCCTGCCTCTGCCTCATGTGTCTCCTGACGGGCATTCATTGGGCACCTGCTATATACCTGAAAGCATTTATTAAGAACCTTCCATACACAGGCCCTAGTCCTAGGCTTTGGGATTCAAAGATRGAAGACACAGTAAGGGCTGAGTCATCGGGACAGGGGCTGCAAGAGGGGACAGTGGCAAAGCAGACTTGGAAGGCCACGAGAAAGAGATTCAGAGGAACTTGGAGGGAATGTCCCAGGGAAACAGTCCCCAGGAGGGAGACCCAGCCACCTCTAGGGATTAATGGGTTTTGGCCAGGTCACCAACAAGGCTTCTGTGGCTGAAGGCCAGGAAGTTCTGAGTTCTCTCGGTGGGACCTCCCTGGCTTGCTTCCTTTAGGGAAGTGGGCGGTGCTCAGGAGGTGAAGGCTGGGGTTCCTCTGAAAAGGAGAGGCCAAACCTTCTCTCAGTAAGTAACGGTGGAGTTGGCTGCATGGCGGGTGAGAAGAAATAGGGCTCCATCCAGAAATTCCAGGAGGCAGGACGGTCGGCCAAGCAGCCTCTAGCTCCCAGGGAGGAGGAGGGTCTCCAAGGCGTTCACTGCTTGCCAGGMGCCTCTGCAGTCCTTGCCTGTGTGGGCCRCGGGCAGGGCCTCGTCTAGCACATGGGACATCAGCCGCACCTCACAGATAACAGACGGCTGGGCCTCCACTGTGCTTCACACCATCGGGTGGCAGCTTCTTCRCCCACATTCACTGCGACAAGGATCTGAGGTACCACGAGGCCACAGGCCCTGCATGGCAGTGGCTTTGAACCCAGGCCCTCTGGCTCCCAGCCCCTGCCCACTGGAGCCTGCCTGGCTCGGAACGGCCATGTCACCGTTCCTGTCTCTGAGGGGTGAGAGGGAGGGAAGAGGCGCCCGGGGYCTCCCGGGATGGGCCAGGTGTGGCTGATTTTGCCACTGCTACAGGCAAAGGGATGGGGCTGCTGTCAGGAAAGATCGTTGATCACAGGGGAAGTCTCTAGAAACTCAGGACCTGGAATGGAGCCAGCAAGGAATGGTGACCCTGTGCATGGGACACATGCTCCCAGAGTTTGGAGAAAGAGCAGGAGGCCTGACGCAGTCATTGAGCCTTCCAGCCAGCAGGCGCCACCCCAAAGAATGGGCTGGGCAGTGGTCAGGCCCTGCCCTCTCCAGCACCTCACCCAGGAAGGCTCCAGTGAAGCTGAGATGCAGAAGCTAGACAGGAGGGAAATTCCAGCTGCCAGTTCTGTGGCTCATTAGTGGCTCTGGGCAGCATTTGGTCGGAAGGCAGGTGATGTAGGGCCTACAATCCAGGCTGCAGGTTAGCTGTGGATGGTGGTGKCCCACGCTCTGGCTGTCCCCATGACAACAGATCATCGAGG
>NR67_Mmul_H2
GTCTTTTGCTTCGGGACAGATGCTTGGGTTGCTTCCAGTTCGGGCTACGTGAATGAGGAATGAGGAGCCTGTGGTCTTGGAGGCATGTGTGCACGGCATGGGCATGGCAGCAGCTCCTTACACACCTGTTTCTTAGAGGTGATTGTGTGGGACTGTCTCACACACACASAGATGGTCTGAGCAGGGGACCCAGGCCTTCTCAGGGCCAGGATACAGAGAGAAATGAGACCCAGCCCCTGCCCCAAAGGACTCCAGGCTCAGTGARGTAAGGCAGGGTGGCACCAGACTGGGGGAGTGTGAGGAAGGCTCGCCCTGTGTGCTCCCAGGCTGGCTCTGGCTCGTGCCTCATAGTACCAGGATGGTAAAGCAGTAGGTTCAGAGCCACAGTCATACAACAAGGCGTCCTTACCGAGCCCTCGGGGAACAAGGCACTTGTCTTTGCCTCCCCTTGTCTGGGGCCACAGCCAGGTCTCTGGGGGGCGGGTATGAGATTCTCCCAGATGGGAAACCCTGACCTCGGCCTTCCTTCTCCACCCCGCCTGGGTTACCTCCGGAGTCAGTGGGATTTTATAGACACCCTAGGCCTGTGTGATCTGGGAGCTTTCCAGGCTGCTGAGGGGAAGCAGCAGAGGGTAAAGGTTGGCCTCCTTATCTGGGCCGGGGAGAGAGGGATTAAAAAGCAAAGCCACCGTGGCCCTCTGGGTGTGACAGTTGGCTGATAAGAGAAAGGCTGCTTGGGGGTTGGGGTGATACTGGGTGAAAGGAGAAGTGGGTGGGATCCCCAGTAGGTCCTATCACTGACCTAGAGCTGCATGTGTCAAGATACCAGCCCCAGGGCCTGAGAGACCAACACAAAATCAGCTCCTGGCTTGGTGCCAGTGGGAACCATTTTTCCACCCTCACCCCTACTTTGCCTGCAGAAATAAAGCCGTTGCCACAGGGCCAGTGGACCTTCTTTCTTAATTCCCTCCTGCTTCAAAGGCCTGTCCTGCCCRGCCCTGCCTCTGCCTCATGTGTCTCCTGACGGGCATTCATTGGGCACCTGCTATATACCTGAAAGCATTTATTAAGAACCTTCCATACACAGGCCCTAGTCCTAGGCTTTGGGATTCAAAGATRGAAGACACAGTAAGGGCTGAGTCATCGGGACAGGGGCTGCAAGAGGGGACAGTGGCAAAGCAGACTTGGAAGGCCACGAGAAAGAGATTCAGAGGAACTTGGAGGGAATGTCCCAGGGAAACAGTCCCCAGGAGGGAGACCCAGCCACCTCTAGGGATTAATGGGTTTTGGCCAGGTCACCAACAAGGCTTCTGTGGCTGAAGGCCAGGAAGTTCTGAGTTCTCTCGGTGGGACCTCCCTGGCTTGCTTCCTTTAGGGAAGTGGGCGGTGCTCAGGAGGTGAAGGCTGGGGTTCCTCTGAAAAGGAGAGGCCAAACCTTCTCTCAGTAAGTAACGGTGGAGTTGGCTGCATGGCGGGTGAGAAGAAATAGGGCTCCATCCAGAAATTCCAGGAGGCAGGACGGTCGGCCAAGCAGCCTCTAGCTCCCAGGGAGGAGGAGGGTCTCCAAGGCGTTCACTGCTTGCCAGGMGCCTCTGCAGTCCTTGCCTGTGTGGGCCRCGGGCAGGGCCTCGTCTAGCACATGGGACATCAGCCGCACCTCACAGATAACAGACGGCTGGGCCTCCACTGTGCTTCACACCATCGGGTGGCAGCTTCTTCRCCCACATTCACTGTGACAAGGATCTGAGGTATCACGAGGCCACAGGCCCTGCATGGCAGTGGCTTTGAACCCAGGCCCTCTGGCTCCCAGCCCCTGCCCACTGGAGCCTGCCTGGCTCGGAACGGCCATGTCACCGTTCCTGTCTCTGAGGGGTGAGAGGGAGGGAAGAGGCGCCCGGGGYCTCCCGGGATGGGCCAGGTGTGGCTGATTTTGCCACTGCTACAGGCAAAGGGATGGGGCTGCTGTCAGGAAAGATCGTTGATCACAGGGGAAGTCTCTAGAAACTCAGGACCTGGAATGGAGCCAGCAAGGAATGGTGACCCTGTGCATGGGACACATGCTCCCAGAGTTTGGAGAAAGAGCAGGAGGCCTGACGCAGTCATTGAGCCTTCCAGCCAGCAGGCGCCACCCCAAAGAATGGGCTGGGCAGTGGTCAGGCCCTGCCCTCTCCAGCACCTCACCCAGGAAGGCTCCAGTGAAGCTGAGATGCAGAAGCTAGACAGGAGGGAAATTCCAGCTGCCAGTTCTGTGGCTCATTAGTGGCTCTGGGCAGCATTTGGTCGGAAGGCAGGTGATGTAGGGCCTACAATCCAGGCTGCAGGTTAGCTGTGGATGGTGGTGKCCCACGCTCTGGCTGTCCCCATGACAACAGATCATCGAGG
>NR68_Mmul_H1
CTCTTCCGAGGCGCCTGGGTGGCGTCSTACCTGGCCACTCACTTGTCCAGTCRSTGTGTGTCTGCTGCACAGCTGACCCCGTGGTGAAGGCCGAAGAGATCCTGGCGAGAAAGATGAAGGACAGAAAAGTCAGGTGTGGATTCAGAAATCAAATGGTACCCAAAGCCCCGCAGGAGAGTGAGGGGTCAAGGAGGCTGGGGTGGTCAGGGTGGGCCTGTCTATGGAGGCGGTGTTTGAGTACAGGCTGRGATAGAGCCAGGAGCCATGGATAGCCAGAAAGAGGCTACGGCCAGCACAGAGGCCTGAGGCAGGGAGGCGAGTGTGGCTGGAGCAGAGGTGGATGGAAAGGCAGCTGAGGCCGGCTCTTGAGTGAGGGCCATGGAGCCAGAATCGCAGCCTTGAGCCCAGACCCCTCCCTGGGCAGCATTTCCCACTGGCCACCCGGCTGGATTTGCTGGCCTCTCATCTCCCGCAGCCGTAGCTGAATCAGGAGACCCAGGCCAGAAGGGGAGGGAAGAAGAGAGGCATGCCGGCCAATCTGAGCCGTTGCTGGGCCACCCTAGAGCCACCTGTGGCCGCCCGGCTGGCCCGCCAGCAATGGGTTTTTAATTATCTAAATATTGCCTCTGCCCTTTGCTTTCAGCCAGGACTGCTGAGCCCTGCAAAAGGCAAATCGCTTTCAGTGGCTCAGCCTGTCGGGAGAGAGGGAAGCTTTTCTCCCYGGCCTGAGTGCAGCGACTATAATCTGCTTGGTTTTCTTGTTGAGAAGCAATACAGCAGTGCGGCAGGGAGTTTACAAGCTTGGGGGTGCTGGGAAGCAGAAATACACCGATTCCCCTCAGTCCCCGGCGGCCTTTCACTTCCTGGCATTACCGTCTTCATCGCTGGCCCCATGCGTCCTTTCTTTTCTCTGACTGTGCTTGTAGCCAGGGAACTTGATAAGGACCTGGGTCTCAACTAAAGGTGCCCTGGGGGAGCCGGCCTTGGAAGCCAGCAGGTGGTTTCATTGGGGACTTGCCACCTTCAGAGGCCCCTGTGGGGAGGAAGTGGAGGAGGAGAGGGCAGGTACTGCTGCTTGTAGGGAGGAGGTCACCCACCAGACCAACCAGCTCTGGGAAAAGGATCCAGGAGCAGGCTCGGTGCCCCACTGCCGTTCTCTGGACACACAGGATTTAAGCCACCTTCGTTTCCTTTGCTGCCTTAACCTCCATCTTGCCCTGGAGGACCTGTGGGGCTCCTCCCCATATCCCACCAGTCCCTCTCCAGACCCCAAATCTCCCCCACCCGCCTCAGTATCCCTTGGCTGGAGTGGCCCACAGCTGTGTTCACCAGGAGCGGGTCTGCCCCTGACTCCGCCATCTCGGCCACCATGGCATCCGCTCTGGGTGCTCTTCAAGGCCGGTGCCYCTGCACAGTGCCAGCCCCACAGGGCATGGCTCACCTTCCCCTGCCTCCACACAGCTTTGCCCA
>NR68_Mmul_H2
CTCTTCCGAGGCGCCTGGGTGGCGTCSTACCTGGCCACTCACTTGTCCAGTCRSTGTGTGTCTGCTGCACAGCTGACCCCGTGGTGAAGGCCGAAGAGATCCTGGCGAGAAAGATGAAGGACAGAAAAGTCAGGTGTGGATTCAGAAATCAAATGGTACCCAAAGCCCCGCAGGAGAGTGAGGGGTCAAGGAGGCTGGGGTGGTCAGGGTGGGCCTGTCTATGGAGGCGGTGTTTGAGTACAGGCTGRGATAGAGCCAGGAGCCATGGATAGCCAGAAAGAGGCTACGGCCAGCACAGAGGCCTGAGGCAGGGAGGCGAGTGTGGCTGGAGCAGAGGTGGATGGAAAGGCAGCTGAGGCCGGCTCTTGAGTGAGGGCCATGGAGCCAGAATCGCAGCCTTGAGCCCAGACCCCTCCCTGGGCAGCATTTCCCACTGGCCACCCGGCTGGATTTGCTGGCCTCTCATCTCCCGCAGCCGTAGCTGAATCAGGAGACCCAGGCCAGAAGGGGAGGGAAGAAGAGAGGCATGCCGGCCAATCTGAGCCGTTGCTGGGCCACCCTAGAGCCACCTGTGGCCGCCCGGCTGGCCCGCCAGCAATGGGTTTTTAATTATCTAAATATTGCCTCTGCCCTTTGCTTTCAGCCAGGACTGCTGAGCCCTGCAAAAGGCAAATCGCTTTCAGTGGCTCAGCCTGTCGGGAGAGAGGGAAGCTTTTCTCCCYGGCCTGAGTGCAGCGACTATAATCTGCTTGGTTTTCTTGTTGAGAAGCAATACAGCAGTGCGGCAGGGAGTTTACAAGCTTGGGGGTGCTGGGAAGCAGAAATACACCGATTCCCCTCAGTCCCCGGCGGCCTTTCACTTCCTGGCATTACCGTCTTCATCGCTGGCCCCATGCGTCCTTTCTTTTCTCTGACTGTGCTTGTAGCCAGGGAACTTGATAAGGACCTGGGTCTCAACTAAAGGTGCCCTGGGGGAGCCGGCCTTGGAAGCCAGCAGGTGGTTTCATTGGGGACTTGCCACCTTCAGAGGCCCCTGTGGGGAGGAAGTGGAGGAGGAGAGGGCAGGTACTGCTGCTTGTAGGGAGGAGGTCACCCACCAGACCAACCAGCTCTGGGAAAAGGATCCAGGAGCAGGCTCGGTGCCCCACTGCCGTTCTCTGGACACACAGGATTTAAGCCACCTTCGTTTCCTTTGCTGCCTTAACCTCCATCTTGCCCTGGAGGACCTGTGGGGCTCCTCCCCATATCCCACCAGTCCCTCTCCAGACCCCAAATCTCCCCCACCCGCCTCAGTATCCCTTGGCTGGAGTGGCCCACAGCTGTGTTCACCAGGAGCGGGTCTGCCCCTGACTCCGCCATCTCGGCCACCATGGCATCCGCTCTGGGTGCTCTTCAAGGCCGGTGCCYCTGCACAGTGCCAGCCCCACAGGGCATGGCTCACCTTCCCCTGCCTCCACACAGCTTTGCCCA
>NR69_Mmul_H1
CAGTGGCTCGGAAGAGGTGCCCTGTCATCTCTGCAGCCAGCCGGCATCTCCGAGCAAGACTTAGCGTGTGAAGGTGAGGGGACCTTCCCCTCTACCCAAGCACAGGACAGTCCCCGTGACCCCGGAGACTGCCGTAGAATCTACCTCACCCACAAGTGCAAGGACCCCGCAGAAGAGGGGCAGTGATCCCTGCTATGCCCCCCACAGCCTGGGARCCGCCACCCTGCCTGTTCATGTCCTAGGGACCCAAAGAACTTCCCCCAAACCCAGCCAATTGTATGGACAGTCTTTTGCCTGGCATGGGGGCCAAGTGGACAATATCACACGGAGGACACTGCTGAAAATGTCAAAGGAGAACCGTCTGAGGCAGCTTTGGCATTTCTCATTTTGCTGCATGCAGAGTGCGCATAGCCCTCCATGCTCAAGGCGGGCGCCRACGGGGGCAAGGAAACGTTCCCTGGGGCCGCAGGCCTGGGGCATGATTTATTAGCGGTGGCACAGGCCCGGGTGGAGTGCAAGGGAAAGGTAAGGTGTTTTCTAGAGGCTTGAGGCAGAGAAGAGGGACCAGGACACTTGTTACAAACGCTGACAAGACCAGCTGTCACGTGGACATTTGGGGACCCCATAACCTAGCAGCCGTCTCCACCGAGCCACCTCTCCTCTCCCCCACCACCTCTCCAGGTCCTGGGCCACCGTGCCAATGAATATTCCCCGGGCTCTTGGCTGCTCCGACTCTAGTTTTCAACTTTGTTGTGGCTGACATGACCCCATGCCTGSGGCTGGCAGGGAGCTGACAGTTTGGTGAAGGTGAGAGAGTGAGAGAGAGGGTGTACCCATGGGGGAACAGAAAAGAAGAATGTTTTAGAAGGAGACAGAGCCCAGTTCCTTGGCCCAGAAGGCAGACACCATTCACTTTTCTCTTTCACTGGTCTTTCCCTTAAATGCCAAAAATAAACCTGGGACGACCTAAATGTAYGTGCAAAAAGAGTTTAGAGACTTTATGCGTACGCACGYCCAAATGCGTTTTATTTTTACTTTATTTATTTGAAACACCAGGCCGTGTCCTCCTCATAGAGGCCCTTTTTCTGTGTTGCCCTCCCCGCTCCCAGGGAGCTTCCCTCTTTAACATAAACGAAGGCATTTCCCAGAGCCTTTTGCTGGAATGTTCCAAAATGCAGCATCGACACATTTCTATTTCGTTTTATTGCAGACTTTATTTTACGGCCCTGAGTGTGTGGGGTGTGTGGAGCCCGGGCCAGGGAGGAGGGTCCGGCTGCGGAGGAGCTCCCTGACGGTGCTGTCGGCCTCAAATAAATCCCGAAAAGTGACGGTCAAGCTGGTGAGAGAATTTGGGAAACCAACAGACAAAATATACAGCACAGCCCGTGGGCCTCCCCTTTACGAGCCACGGAGAGCTTCTGGGCTGGAGGGCCCCGGCCTGCGAGGCCACTCATTAGCGCTTGATGAATTGGACATGGGGCCGATGGCCCTCCTGGGGCAGCCAAATGCTCGAAAACCAAGTTTTATTAACCTAATAAAACGAGAGGGAAAAAAGTCAGGAAAATTTCAGCTGGAAGAATAAATGCAGGAGAGCGCAGTCAGTGAACCGACTTTGAGTATATTTAGAATTATATGGGAGGCCAGGAGCAGCTCCCAAGAAGACGCTGCGTGCGCCCCTAATGTCTGATTTTGGCAGATCAGCTAGCAAATGCGACAACAGCCC
>NR69_Mmul_H2
CAGTGGCTCGGAAGAGGTGCCCTGTCATCTCTGCAGCCAGCCGGCATCTCCGAGCAAGACTTAGCGTGTGAAGGTGAGGGGACCTTCCCCTCTACCCAAGCACAGGACAGTCCCCGTGACCCCGGAGACTGCCGTAGAATCTACCTCACCCACAAGTGCAAGGACCCCGCAGAAGAGGGGCAGTGATCCCTGCTATGCCCCCCACAGCCTGGGARCCGCCACCCTGCCTGTTCATGTCCTAGGGACCCAAAGAACTTCCCCCAAACCCAGCCAATTGTATGGACAGTCTTTTGCCTGGCATGGGGGCCAAGTGGACAATATCACACGGAGGACACTGCTGAAAATGTCAAAGGAGAACCGTCTGAGGCAGCTTTGGCATTTCTCATTTTGCTGCATGCAGAGTGCGCATAGCCCTCCATGCTCAAGGCGGGCGCCRACGGGGGCAAGGAAACGTTCCCTGGGGCCGCAGGCCTGGGGCATGATTTATTAGCGGTGGCACAGGCCCGGGTGGAGTGCAAGGGAAAGGTAAGGTGTTTTCTAGAGGCTTGAGGCAGAGAAGAGGGACCAGGACACTTGTTACAAACGCTGACAAGACCAGCTGTCACGTGGACATTTGGGGACCCCATAACCTAGCAGCCGTCTCCACCGAGCCACCTCTCCTCTCCCCCACCACCTCTCCAGGTCCTGGGCCACCGTGCCAATGAATATTCCCCGGGCTCTTGGCTGCTCCGACTCTAGTTTTCAACTTTGTTGTGGCTGACATGACCCCATGCCTGSGGCTGGCAGGGAGCTGACAGTTTGGTGAAGGTGAGAGAGTGAGAGAGAGGGTGTACCCATGGGGGAACAGAAAAGAAGAATGTTTTAGAAGGAGACAGAGCCCAGTTCCTTGGCCCAGAAGGCAGACACCATTCACTTTTCTCTTTCACTGGTCTTTCCCTTAAATGCCAAAAATAAACCTGGGACGACCTAAATGTAYGTGCAAAAAGAGTTTAGAGACTTTATGCGTACGCACGYCCAAATGCGTTTTATTTTTACTTTATTTATTTGAAACACCAGGCCGTGTCCTCCTCATAGAGGCCCTTTTTCTGTGTTGCCCTCCCCGCTCCCAGGGAGCTTCCCTCTTTAACATAAACGAAGGCATTTCCCAGAGCCTTTTGCTGGAATGTTCCAAAATGCAGCATCGACACATTTCTATTTCGTTTTATTGCAGACTTTATTTTACGGCCCTGAGTGTGTGGGGTGTGTGGAGCCCGGGCCAGGGAGGAGGGTCCGGCTGCGGAGGAGCTCCCTGACGGTGCTGTCGGCCTCAAATAAATCCCGAAAAGTGACGGTCAAGCTGGTGAGAGAATTTGGGAAACCAACAGACAAAATATACAGCACAGCCCGTGGGCCTCCCCTTTACGAGCCACGGAGAGCTTCTGGGCTGGAGGGCCCCGGCCTGCGAGGCCACTCATTAGCGCTTGATGAATTGGACATGGGGCCGATGGCCCTCCTGGGGCAGCCAAATGCTCGAAAACCAAGTTTTATTAACCTAATAAAACGAGAGGGAAAAAAGTCAGGAAAATTTCAGCTGGAAGAATAAATGCAGGAGAGCGCAGTCAGTGAACCGACTTTGAGTATATTTAGAATTATATGGGAGGCCAGGAGCAGCTCCCAAGAAGACGCTGCGTGCGCCCCTAATGTCTGATTTTGGCAGATCAGCTAGCAAATGCGACAACAGCCC
>NR70_Mmul_H1
GCCTGGCCCAGTTTTCCYTTTTTTCTTTCACGCCTTAGGAAAAGAATTGATTAAAACATTTCCTTTATGCTCTTAAATTTCTCATCTGCTTTCAAAGAATTAAGCATATTGTTATAGAAGAAATGTTCTCTTCTAAAAATAAATCTGTAAACACACATAAAGGCCTATAAAAATCAGATAAAACAAACACATAGTCTACCTTGTTGCCACCATATGGTTTTGGCATTTCACCCAAAATAGGCTGTAATAAGTTCAGATTGAGAAATCTAACTCTACCCTCCTATTATTAATCCTTGCTGTCATAGAAATTCATGGTTTGGGAAGAGACTCTGGTGTATAGAGGACTGAGATGCTTATTAATGTGAATGACCAGATCTGCAGAACCTCAATATTGGGAGGGCAAGATGGAAGAAGCAATCTAAATCCTAGACATGCTCAACTAAGGAGAGCAGACAGTAATACCAGCCGAGACCATGTAGTGGGAAGGGAATTCAGGCGGATGTGCCCTGCTAGACCCYTGTGGTCTTCTGACTACAAAGGGGTAGCCCTGCATTCTACACAATGGAAAGTACTGCAGAAATCTCACTAACAACTGCTATAAAGTAATGCATAGAAAATACTCAATATTAATTTGCATGTCAAAATGTTCCCAATTTTTGTTCTAAAAATAAATAACCTCCAGGTCAATGAAGTGGGTCATTTAAAGCATTTCTGTTTGCGAATTTCACTGCTTCCCACCACCTTTTATTTCTTTTTTCATCTGGACTTTTGCTCTGTGAGATCTGCTTGCACTGTTGTAAGCAAGCCCACTGCAGAGAAGGACCTTGGCATTTGTCTCATCTGGAAGAGTGTGGCCAGGGCACCATGAGCCAGGTGACCTCTGGGCATGAGCTCAGGCACATGATCTCCCTTCCAGTCTAGCTCCACCCAGACCGGGTGCCAGCGAGGCCTTGTACCCTCACTCCTAACTTGCCCYGATGTTGGCTGAGTTCCAGGGCAGCCAGCCAGGCTTTGCTTCCTTTCCCAACTATAACTCTGCTCCTGAATTCCTACCTCTGAATTTTGTTACAGCTCCTTCCTTCCCCTCTTCCCCGACAGTTGTTCTCCCCAACTGTGGGAAACCTCAAGGACAATCTCCCACAGACAGTCAGTTCAGGAACTGCTGCTGAATGAGCCTCTGGCTCGGGAGGTGAGTTTGGCCAATCCAGAGAAGACTCACTCTAGAAACCCACTTTCTCAATYGACAGCACCCTCTAATAAAAGTCTAGAAGTTTGCCGCAGCATCTCAAACCTAAGGATGTAAGGCTTAAAGGATACCTGGATTCCAATAGCCAGATTTGCTATTTGGCAAGATAAATCACGAGTCTGATTAGAGACATGTAATTAGAGACACATTTAAAACTAAACAGCCTTATTTAAGCACCATTCTGCAGGGGATGCTGTTTTCTGAAAAGCCACTCTGGGTGTCAGATTCCACATCAATTGCTCTTTAAAGAATGAAGGTAGATGAAGAAAGATGGGAAAATGTGAGTTGTCACAAAATCACCTTACCAGATAACGTTCAACTGGACATCTCACTCTTGCAGACTGCCRTGATGCTGATCATTAAACGAGTCGCAGCTTTCGGCAGCGTGGCCTCTTTTGAATGACATGCTTTTTAAGAAGGTTCTCAATTCTGCCTTTGCCTAATTCTGCCTAGGTCCTCCTGACAGCYTTCCCACATGAGCCATCTGTCCACTGTCTATATTCCTCTGGTCATCTGACCTACCTTTGTGTACTGAATAYGCCTTCCTTCTTTCTCATGAGCTCCAGCCTTGAGTTTCTGCGAACAGCCTGGTTCTGACCACTCTGCTGCTCAGTGTCTTTGGATAGGAAGTGTCCTACTTATTTTTTCCTGCCCTGCTCTGTCCACCAAAGCCACTCCAGGCAAACGCTTTCTTCTTGACCTCCACTCAGGCCTGCCCTGGACCTCAGCTCAGAGTAGCTTGAATGTAATTGGCCGTCATCCTTCTGTTTCAGATGACCATCGTTCGGAGTATGCTATGGAGGGGTTTTTCTAGGAATTCTATTCAAAGGACTAAAGAGCTAATTGAAAGATGGAAACTACTAAAATAACCTTACAGAATAAAGCATATACAGTTTAAATATATACTTACTTCCACCCCAAAACTGTAAATGTGTGACGATGTGCGTCAGGTGTTGCATGTCTTGCTGAAACACTTGGTTAGGTGTAGCAAAGAAAATTGGGCCTCCGTCATATCCARACTTTCCTGTGTGTTCATGACTTTGTGCCCCATCCAGTTCCTACTCCCTCCTGATAGGCACATGCTTTATGCCTTTATACTGACTCTGGGGGATCCTCAGCCTCTCTCATACTGCAATTTCTCAGTGTTTAGACTTGAAGTACAGTCACTTCATCGGCCATTCATATAGTTTAGCTATCTAAGACTCCACAAGCTATTACACAAATCCCTGCAAATCTCAAACTTAATTGCATTTATTTCCACCAAATTACTCTCAGCAAAAACATTAGCAGGAGCTGTGTATTACTCAAGGATAAATTCTCCACTTTCAGGTTGGATTCTCCTCAGTCCTAACACTTTCTGAATCCCACTACTGGAAATAGTCATGGGCATGGCAACCTGAGGGTTTGCCACTTAATCATTTCATATCCAGGTTTTTCATGCCTCCCTGTAATTCTGTTTACTCGATTATGTGAACCAGGAAATTAGCTCCTTGGTGCATGGTGAGATTTGTCTGTGGTCCCAGCAGCAGCTCCCCTTGTTTCCACACTCCTACAGCCGTGGATGCTGCTGCCATTGCCTCATCTTCTCCTCTTCYTTTCTTTTTTTCTTTCTTTTTTTTTTTTTTTTTTTTGAGACGGAGTCTTGCTCTGTCRCCCAGGCTGGAGTGCAGTGGCACAATCTCGGCTCACTGCAACCTCCGTCTCCCAGGTTCAAGCGATTCTCCTGTCTCAGCCTCCTAAGTAGCTGGGATTACAAGCTGCGACAACACACCCAGCTAATTTCTGTATTTTTAGTGAGATGRGGTTTCACCACATTRGMCAGGCTGGTCTCGAACTCCTGACCTCAGGTRATCGYGCCTYRGCCTCCCAAAGTGCTGGGATTACAGGCGTGAGCCACCATGCCCGGCCCCTCTCTTATTTCTAATCTGTGACTTGCCTTTTTCTCTTTTTTCATTTCTTTTTTCTTTTCTTTTTTTTTGTAGAGATGGGGTTTTGCTGTGTTGCCCAGGCTGGTCTTGAACTCCTGGACTCAAGTGACCCACCTGCCTGGGCTTTTCAAAGTTCTGGAATTACAGGCATGAGCCACTGAGCTTCACCTTCCCTCTTTTATTTCTAAAAGCATAGCAACTTCTTCCAAAATGGTAAGGAATAAAATGTGAATAGCTAAAATGTTGCATGTTCTAGCATGTAAAATACTGGAGCAGGGATCTTTTAGATACTACCTAATGTGTTCTTTTGGTGGTGTGCTTTATTTCAATTAAATGTTCCCCAATTAGCATGCCAAACACATTCATATGTTACAATTTGATTTGGGTGCTATCATTGTAACACAAACTAGCATCTTTTTAAAAAAACTGAGTGGTTATTGGTTACATACGTGGGTGTGATTTTATATTTTGCCACCAGCTAAATATGTGTGTAATAGTGAGAAAATGCAGTTTGGTAATAAAGATTTTTCTTTTATAAGACAACGCCCAGAAACATTGCTATGTCACTGCCAGAAACAAGAAGCAGTGTGGCAAAAATCTCAACATTAGGAAAGTCTCAACATTAGSTGGGTTCTCCCAAAATCAAAAGCCAAACAAAGCAAAGCTCTGTGCCAGTGTCCTATGTGGAAGTGTAATGTCAGGGAAGAAGAGTGAAGGGGAAAGGAGAGTGAGGAAGGGAAGGAGGGAAAACAAATTCCAGTCTGTATGTTACTCAACTGGCCGTAGCTTCTCCAGGAAACACAGCTGGTTGCTCTGTCTCATGGGAATCAGCCAACCTGCTG
>NR70_Mmul_H2
GCCTGGCCCAGTTTTCCYTTTTTTCTTTCACGCCTTAGGAAAAGAATTGATTAAAACATTTCCTTTATGCTCTTAAATTTCTCATCTGCTTTCAAAGAATTAAGCATATTGTTATAGAAGAAATGTTCTCTTCTAAAAATAAATCTGTAAACACACATAAAGGCCTATAAAAATCAGATAAAACAAACACATAGTCTACCTTGTTGCCACCATATGGTTTTGGCATTTCACCCAAAATAGGCTGTAATAAGTTCAGATTGAGAAATCTAACTCTACCCTCCTATTATTAATCCTTGCTGTCATAGAAATTCATGGTTTGGGAAGAGACTCTGGTGTATAGAGGACTGAGATGCTTATTAATGTGAATGACCAGATCTGCAGAACCTCAATATTGGGAGGGCAAGATGGAAGAAGCAATCTAAATCCTAGACATGCTCAACTAAGGAGAGCAGACAGTAATACCAGCCGAGACCATGTAGTGGGAAGGGAATTCAGGCGGATGTGCCCTGCTAGACCCYTGTGGTCTTCTGACTACAAAGGGGTAGCCCTGCATTCTACACAATGGAAAGTACTGCAGAAATCTCACTAACAACTGCTATAAAGTAATGCATAGAAAATACTCAATATTAATTTGCATGTCAAAATGTTCCCAATTTTTGTTCTAAAAATAAATAACCTCCAGGTCAATGAAGTGGGTCATTTAAAGCATTTCTGTTTGCGAATTTCACTGCTTCCCACCACCTTTTATTTCTTTTTTCATCTGGACTTTTGCTCTGTGAGATCTGCTTGCACTGTTGTAAGCAAGCCCACTGCAGAGAAGGACCTTGGCATTTGTCTCATCTGGAAGAGTGTGGCCAGGGCACCATGAGCCAGGTGACCTCTGGGCATGAGCTCAGGCACATGATCTCCCTTCCAGTCTAGCTCCACCCAGACCGGGTGCCAGCGAGGCCTTGTACCCTCACTCCTAACTTGCCCYGATGTTGGCTGAGTTCCAGGGCAGCCAGCCAGGCTTTGCTTCCTTTCCCAACTATAACTCTGCTCCTGAATTCCTACCTCTGAATTTTGTTACAGCTCCTTCCTTCCCCTCTTCCCCGACAGTTGTTCTCCCCAACTGTGGGAAACCTCAAGGACAATCTCCCACAGACAGTCAGTTCAGGAACTGCTGCTGAATGAGCCTCTGGCTCGGGAGGTGAGTTTGGCCAATCCAGAGAAGACTCACTCTAGAAACCCACTTTCTCAATYGACAGCACCCTCTAATAAAAGTCTAGAAGTTTGCCGCAGCATCTCAAACCTAAGGATGTAAGGCTTAAAGGATACCTGGATTCCAATAGCCAGATTTGCTATTTGGCAAGATAAATCACGAGTCTGATTAGAGACATGTAATTAGAGACACATTTAAAACTAAACAGCCTTATTTAAGCACCATTCTGCAGGGGATGCTGTTTTCTGAAAAGCCACTCTGGGTGTCAGATTCCACATCAATTGCTCTTTAAAGAATGAAGGTAGATGAAGAAAGATGGGAAAATGTGAGTTGTCACAAAATCACCTTACCAGATAACGTTCAACTGGACATCTCACTCTTGCAGACTGCCRTGATGCTGATCATTAAACGAGTCGCAGCTTTCGGCAGCGTGGCCTCTTTTGAATGACATGCTTTTTAAGAAGGTTCTCAATTCTGCCTTTGCCTAATTCTGCCTAGGTCCTCCTGACAGCYTTCCCACATGAGCCATCTGTCCACTGTCTATATTCCTCTGGTCATCTGACCTACCTTTGTGTACTGAATAYGCCTTCCTTCTTTCTCATGAGCTCCAGCCTTGAGTTTCTGCGAACAGCCTGGTTCTGACCACTCTGCTGCTCAGTGTCTTTGGATAGGAAGTGTCCTACTTATTTTTTCCTGCCCTGCTCTGTCCACCAAAGCCACTCCAGGCAAACGCTTTCTTCTTGACCTCCACTCAGGCCTGCCCTGGACCTCAGCTCAGAGTAGCTTGAATGTAATTGGCCGTCATCCTTCTGTTTCAGATGACCATCGTTCGGAGTATGCTATGGAGGGGTTTTTCTAGGAATTCTATTCAAAGGACTAAAGAGCTAATTGAAAGATGGAAACTACTAAAATAACCTTACAGAATAAAGCATATACAGTTTAAATATATACTTACTTCCACCCCAAAACTGTAAATGTGTGACGATGTGCGTCAGGTGTTGCATGTCTTGCTGAAACACTTGGTTAGGTGTAGCAAAGAAAATTGGGCCTCCGTCATATCCARACTTTCCTGTGTGTTCATGACTTTGTGCCCCATCCAGTTCCTACTCCCTCCTGATAGGCACATGCTTTATGCCTTTATACTGACTCTGGGGGATCCTCAGCCTCTCTCATACTGCAATTTCTCAGTGTTTAGACTTGAAGTACAGTCACTTCATCGGCCATTCATATAGTTTAGCTATCTAAGACTCCACAAGCTATTACACAAATCCCTGCAAATCTCAAACTTAATTGCATTTATTTCCACCAAATTACTCTCAGCAAAAACATTAGCAGGAGCTGTGTATTACTCAAGGATAAATTCTCCACTTTCAGGTTGGATTCTCCTCAGTCCTAACACTTTCTGAATCCCACTACTGGAAATAGTCATGGGCATGGCAACCTGAGGGTTTGCCACTTAATCATTTCATATCCAGGTTTTTCATGCCTCCCTGTAATTCTGTTTACTCGATTATGTGAACCAGGAAATTAGCTCCTTGGTGCATGGTGAGATTTGTCTGTGGTCCCAGCAGCAGCTCCCCTTGTTCCCACACTCCTACAGCCCTGGATGCTGCTGCCATTGCCTCATCTTCTCCTCTTCYTTTCTTTTTTTCTTTCTTTTTTTTTTTTTTTTTTTTGAGACGGAGTCTTGCTCTGTCRCCCAGGCTGGAGTGCAGTGGCACAATCTCAGCTCACTGCAACCTCTGTCTCCCAGGTTCAAGCGATTCTCCTGTCTCAGCCTCCTGAGTAGCTGGGATTACAAGCTGCGACAACACACCCAGCTAATTTCTGTATTTTTAGTGAGATGACARGGTTTCACCATGTTGMCCTGGTCTCAAACTCTTGACCTCAGGTRATCGYGCCTYRGCCTCCCAAAGTGCTGGGATTACAGGCGTGAGCCACCATGCCCGGCCCCTCTCTTATTTCTAATCTGTGACTTGCCTTTTTCTCTTTTTTCATTTCTTTTTTCTTTTCTTTTTTTTTGTAGAGATGGGGTTTTGCTGTGTTGCCCAGGCTGGTCTTGAACTCCTGGACTCAAGTGACCCACCTGCCTGGGCTTTTCAAAGTTCTGGAATTACAGGCATGAGCCACTGAGCTTCACCTTCCCTCTTTTATTTCTAAAAGCATAGCAACTTCTTCCAAAATGGTAAGGAATAAAATGTGAATAGCTAAAATGTTGCATGTTCTAGCATGTAAAATACTGGAGCAGGGATCTTTTAGATACTACCTAATGTGTTCTTTTGGTGGTGTGCTTTATTTCAATTAAATGTTCCCCAATTAGCATGCCAAACACATTCATATGTTACAATTTGATTTGGGTGCTATCATTGTAACACAAACTAGCATCTTTTTAAAAAAACTGAGTGGTTATTGGTTACATACGTGGGTGTGATTTTATATTTTGCCACCAGCTAAATATGTGTGTAATAGTGAGAAAATGCAGTTTGGTAATAAAGATTTTTCTTTTATAAGACAACGCCCAGAAACATTGCTATGTCACTGCCAGAAACAAGAAGCAGTGTGGCAAAAATCTCAACATTAGGAAAGTCTCAACATTAGSTGGGTTCTCCCAAAATCAAAAGCCAAACAAAGCAAAGCTCTGTGCCAGTGTCCTATGTGGAAGTGTAATGTCAGGGAAGAAGAGTGAAGGGGAAAGGAGAGTGAGGAAGGGAAGGAGGGAAAACAAATTCCAGTCTGTATGTTACTCAACTGGCCGTAGCTTCTCCAGGAAACACAGCTGGTTGCTCTGTCTCATGGGAATCAGCCAACCTGCTG
>NR72_Mmul_H1
TTTCACCCTGTCAGGGTCCTTATAACAATGTTTTGAAATGAAAATAAGAGAACACATCAGGAAGTGTTTTGAAAACAAAAATAGCATTTTCATACAGGATATTATCGTAATTCAAGGCTAAGATGTCACAGCTATGAAGTACAACCCTATAGTTACGACATAGCTGGGGAATTATTATTRTAGTTAACAGAAAAAATTTCTGTCAGCAATGGGTTATGTAAGCAACGCGTGAAGATCATTTCCTGTGAYACTCCCGGCTCTCCTGGCTGAGGCAGGGTGAGGGGACCCRCAGCAGCAGTTACCCTGTTTTCTCCTTTCCAGCCTCTGAGCTTTTGTCTGTGGACAAGTGTGAGCTTAGCCTGGTGAGGCCACACGGCCCAGGGATGAAAATCATGGAACCCGTCAAATGAAAGACGGGGTTGTCTCTAAGGGGGCAGAGAAAGAACTTCAGTTTTGGGAAACGGACTCTCAGCCTCTATGGCTCTGGAAGCAGATTTATTCTGCATTTCTCTTAGATAAATAACAAAACTACAGGCCACAAGATGAAGAACTTACAGGAGCTGCCCTGTGCTGAGGCCTGCGGGCCTCCCGTGGGGAAGTGGAAGGCTGTGTTTCCTAACACTGTTCTCCGGCCGGCCGCTGCCCTCCGCGGCCTCCAGCACCAAGCCCCAGGGGCGGGTCTTCCGGACTTTGCCCTGGGTACTCCRCTCTCCCGGAGGGCCTCTGGCCTGGAGAGCCTGTGTCCTTCACACTTTCTGGCTGAGCTTCATCCACTTCGTCGAGGGTTCTAGCCGGCCCCCCACCCATTACACCAGGATCCTGGCAATGCCGTCCTCGCCCAGTCACCCACAGCSTCCAGTGCTGCTGGGCCGCCCATTCGCTAGACCTGTTTCTGCGGGTGCTTGGAGCCCATGTGGTGGGTTTGATCTTGCATCAGGAGCGGTCGCATGGCTTCTGCCCTACAGTTACATACTCTTTCCATGATCTGTGATGTGCTCCCAGCTCAAACCCTCTCTGCCACCCACATTCCCTTCTCCAGTCAGATCACAGCAGCTTGGTCCCCTGGTGCTCTGCCAGTAATTGGAGGAGTTGCCCAGTGAGGGGATACGATAGGGTAGGAGGGACACAGCACCTGACTAAGAGGGGCTTTGGCAGTAAGGACAAACTGCTCAGACGCCACGGATCTGGTGTGGCCGTGGGATGGCCACTGCTGTTCCCTGTGCCGTCTGATTTCCCTGCCACTAGCTTCCTACTTTGTGTCCTTGTGATCATCATCTCAGGCCACACAATGATTCAGTGGTTCCAGACATCACACCCTCCTGGAAGATGGGACAGGGAGAAGGGGCGAATCCTTCAGAGCCCTGCCATTTTATCCGGTAAGGAAATCGCTCAGAACTGGGTCACGTGCCTGGTGCTAGATCAGTCACTGACAAAGATTACCTCGTTTCAAATAAACTAGCTCTAATTCACTCCTTGGGACTGGAGGAAAGGGCTCACCAAATCTGGTATCAAGATATCCGTGCCTGATACCGGAAACACAACCAGGGTCTGTTAGTAGGAAACGGTGTTCCACCATGACCCCGTGTGGACCCCACTGCGTGGACCCAGCAGCTGCCCCGTTCCTTCCTCCTTCTCTTCCGACTCTCTCTGCRGCTCCACCTCTGTCTCTTGTTGACTTATTTGCACAGTCCGTGTTGGCTCTGCCCAGTCCACATCCCAGCCTGGGAGTTGATGGGACACCCAGGACAATGCCCTCCTCCAGCCCAGAATTCACAGCTGCCCAGAGGGAAACCGTATGCATGAGAGGGGACAGGTGGTTCCATCTGCGCTGGCCCCCAGGGAACCTCGGACCTCACCTTTCCCAGCACAAAGCCCTCCCAGCCACTGTCTTCCTTCTCCTTCACGCTGCTCTGTTAACACCRGATGCCAGTCAGGGGCTTGGTGTGCATGACGTGTGTTTGGAGCATGTTCAGCCGTTGCTGCTGGAGTTAGCATCCTCGTGCTCTCAGATGATTGCCAGACCAGTGAGACAGAAGCTCCATTTTCAACCTCTCCTTTATAGTTCGAGGCAGCGTAAGGTGGTGGGAAATGCCCTGCACCTGGGACCAGCAGCCCAGCAGCCTCACTCCCACCAGCCCAGCAGCCTCACTTGCCGAAAACTCCATTTTGCCCTCTGCAAAATGAGGGGGAAGAATTAGAATTGCAGGATTCCTTTCCGCTCCACTGTCGTTTCTTCTGGTGAGTCTGCTGCTTTCACATGGCTGGTTMTTAACAAATGTCCAAGGAATGATGGGGATGGGAGGTGGGGGAAGAAGAGGTTGGTTTTTTGGAGGAGAGGGTAGTAAATTTACTGTAGCCCCRTCACAAGCCAATAAATACGGTCCTTAGAAACATGTCTGGGCCTTGATTATCTCTCTCTGGAGGGGAGGAGAGATTTCCCGATTCCTATCATGTGCTGTGCATATTTACAGCATTATTTACAAACTCTTCACCACGGAGAATTTCCGTCTCAACTCTTGTGTCTGAGCCTAGTGGGTCTCGCAGGGTCTCCCTGCCTCCTCCGAGGGCCAGACGTTTCCACGCCTTCACTCTGGCTCCCAGCTCTGCCTCTTTGGTCCGTCTCCCTGCGTTGTTATGCCCCAGCAGTGTAAAATATTTATTTTATTTGGTTACCTAACGATATTAGAAATGCAGTGTGCATTATTTATACTCGGCCCTTGGAGATGGCCTTTGGGGCCTGGCACTGCTCGGCAGCAATAAGTGTGCATGCAACTCTCTGTGCTGTGCTTATTTTGTTTACTAGAGAATTTAGCACAGGTGGAGGGGCAGGGAGACTTCACCTTCCTCCTGGGAAGAGTTTTCGTCAGGTTGTAAAGACGTAAATTTAAGTGTGCAGCAGGGCCGCGGGGAGCCAGYGTTTCCACTCRACTTGGGATGCCTGCACTCAGTCCCTGACGCCCGGGAGCAGCGTCCAAGGTGGCATCAGCAACCCCAAAGGCCAACCCTGCCGGTGGAGCCTGCCCGTTGTCAACCAGAGGGTGCCTGCAGTTTGGTTCCTATCCRGGCTATGGTGGGTGGAGGCCAGGAAGCCACTATCCCCGACCCCAGCCAGCTCCTCCCATGGGCCTCCCTCACTTCTCCATCGGTTTGATCTAGAAAAAAAGGCTGTGCACACATTGCTGCAATATTGCCTTTTTCTCTCCCCACCCAATATTGAAGCCTCTTGGCCGATGGAGTCTTTGGTTTATGTTCAGGGAGAGAGAGAGGAAGTCAGAGGCTGTCTCTGAATTATGTGCCTGGACWTACCGATACGCTCCTGGATGGAAACACTCCTGATTTATTCTCTGCAGCTGGAGCCTGACCTTTTACTCTTGTTCTTCTCCCCTGGGGCTCTTGAAGCAGCAAACATCTTTCCATCCTGACCTGTGTGCAAGGAGACAGGCCCCTGATCCTAGGCGTTCCGGAAACTTCCATTTTGCTTGTGATATTGGAGAATCCCGTTGTCCCAAAGCCTTCCAACTTTTAGGGGCTCTGGGAAGCCTTCCTTTTCCATATTTCAACCTGGAGAATGTTGCAGAACAAGGCTSCAACGCATGGCAGTGTTTCTAGAAATAGAAACCCGGGGGCAGCTCTGCAGATGGCAGCGTGACCAGTTCCACTAGAGAAGTGGACGTGTGCGCAGTGGGTTTACGGCCCCCAGAGGTGTGCTCTGCCTTCCCTCCACTCTGCGCTTTATCACTGTCCGGCTCCCTGAGGCATTGGATGGGGTCTGCAGTTTCCTAAGGCGGCATCTTCCTCCTGGACAGTCCCACGAATGCACGTAACTCCACACTGGGGCCCAGGAAGGCCACGGAAGGAGGAAGAGCCAAGCCAGGGGAGGAGGGAGAGGGAGGCTGGAGAGCGCTCCTGGGCCCATCACTGGTAAAGGCGCAGGCAAGAGGAAGAGCCCCACAGATCACACAGGAGCCGCACCTGGCACCGTTTCTGTGGCGATGGTTGCTTTTTTGTAAAGAGTAAGATGGATTTTCTGCACTTCTAGGGGCTTCACCAGTGAGCCAGTGGATGCTGGCTGGTCGCTCGTGGGTGCTGGCCACCCACCTCGTCGTGCCTGGGCCAAATTTCCTAAAGCAAATGGCTTAGGAATGAGACCATTCAATAAAAAGAAGAAAGATTCTGGGTGAAAAATGGATTATTAATTCAAGCTGCACCCTCTGTCCCAATAATAAATGACCCAGCATTAGGGAAAACAGCCTGCTAAATTAAAACGAATATGGGAAGGTGCTGGGTCCCCGGTCCGGCGTGGGATGCCGCCCCCCGCCTCGCCCCCAGCCGGCTGCTCCCTGGTTGACAGTTTCTGCAAGCCCAAACTGACAGCTCTTCAAAACCTGCCCAAGAAACCCGGCATTAATTAAGTCATTGCTGGACTGTAATTTCCTTGAGAAGTAAAAAATTCTCACACAAGAAAAGGTTACAGAGACCTTTTCTGTGTCAAAATTACCATGCAGCATGAATATTAATGCTCTTAATGAAGACAACCTTTTTTTCATCAAGAAGGTTCTGGAGCAGGTGCCAAACCTGAAGTCTCACTCCGTGGGTTTTACAGTCTCAGGAAATTGGCAGAGTGCGATTTTTCCACGAAAGCCAACACAGCCACGCCCCTCCGGGTCTTCCCCAACCCCACTGGCCACCTTTTTCCTAAGGTTTTGAGGACAGGCGACTTGCTTGGAATCGAAGGTGTGATTCAGCCTGTCGGTGGTGGTGCCGGGGCAGAGAGGTAGTGGGGATGGCCAGTAGCCTGGCTCATGTCCCCGGATTGCACAGGCCATTCTACAAGGCGGGCAGTATCTGCGTCCCTGATTGTCCTCAGGACACGTTTGGACGCTGCTCCAAGGGAGACAAAGACCAGAGTGGACATAATGGCCTCTTCCAAACCTCCCCACCTCTCTGGCCTCACCACCCTTGTTGCAGGGACATCCCCCAGCTAAAGGACACTGGTGGCCTTGCTGGCCCCAGGGGTCCCCCGAGGGTGTGACCTGCTCCAGCCCTTGCAGGCGCCTGGAAGAGCTGGTAAAGGTGCAGCTGGGCACCTGCTGGGAGAGGCCTTGATGGGGCGGGGTCTGTGGGTCTGGGTCGGACCCCAGCAGCTCTTCCTGTTTTTCCTATTCYAGGGGCAGCATCCAGGGATTTCTCAATGTCACTGCACTTTGATTTTTTTCTCCTGGAAAACTAAGATGCTCTCCTCCCCTTGCTCAACCCGTTTAGATCTAGGGGGATGTGAAGAGGGGTAATTTGGAGCTTGTYGGTGGAGCATTTCAGTATTTCTACTAARAGAGACTCACAGTGTATTATCAATAATAATTTTTATTAATTAATTATTTTATTATTAATAATTATTAATTTATTGTTTTATTATATTAATATTAATTATTAATATTGTTAATAAATTATTAATTATTATTATTATTAWTAATTCAAGGAAATGTTTGACTCCATCTTTTTTGGTCCTTGGTTATCATTGCCCCATTTTTTTGTGCCTTCATTTTATGAAGATACTGAAAGCGTAAACAAACGCGCTGGTCCCACACCTAAGGGCTGTTTCAGTGCCGATGAGAGGTTTGGTGATTCCCCAAGGGCGATGAAATCACAGGTGCCCAGATGAGAAGAGATGATTTATTAAAGCAAATTTCAGAACTAACCATTTACTTAGAAGTTTATTGTGCATCGCACATGCACAGTGTGACTGTTGYAGCCTTCAGGGGGAATCACGTGAGCCTCCGAGCAGCCCCGGGAAGCACCTGCAGACATGGAGCAGGTGCCCTCGGCAACACAGGTGGAAGCAAGGACCCACGCGCCACTCCCTGCCCCCCAAAGCCATGGGATAGATCATCTCTGTAATTGCATCTCCCTTCATTTTTTACCTATTAGTCATTTGTGACGTAATAAAGGCTGTGGCTAAGCAGTAATAATAAATCTGGCCGCTTCTGTTGAGCCATCTAATACCCTGTGTATATTTAAAAGGTAAGCGTGATAYATAGTTATGAGTGCTGATGTAATAGCTATTAGATTTATAATACAGCCAAGAGGCATTATTTTATTATAAAGAGCAATAGTTTACAATCTTATTATTGTTTATTACTGACGTCAGTACAGGTCCATAACAAAATCAGGTTGC
>NR72_Mmul_H2
TTTCACCCTGTCAGGGTCCTTATAACAATGTTTTGAAATGAAAATAAGAGAACACATCAGGAAGTGTTTTGAAAACAAAAATAGCATTTTCATACAGGATATTATCGTAATTCAAGGCTAAGATGTCACAGCTATGAAGTACAACCCTATAGTTACGACATAGCTGGGGAATTATTATTRTAGTTAACAGAAAAAATTTCTGTCAGCAATGGGTTATGTAAGCAACGCGTGAAGATCATTTCCTGTGAYACTCCCGGCTCTCCTGGCTGAGGCAGGGTGAGGGGACCCRCAGCAGCAGTTACCCTGTTTTCTCCTTTCCAGCCTCTGAGCTTTTGTCTGTGGACAAGTGTGAGCTTAGCCTGGTGAGGCCACACGGCCCAGGGATGAAAATCATGGAACCCGTCAAATGAAAGACGGGGTTGTCTCTAAGGGGGCAGAGAAAGAACTTCAGTTTTGGGAAACGGACTCTCAGCCTCTATGGCTCTGGAAGCAGATTTATTCTGCATTTCTCTTAGATAAATAACAAAACTACAGGCCACAAGATGAAGAACTTACAGGAGCTGCCCTGTGCTGAGGCCTGCGGGCCTCCCGTGGGGAAGTGGAAGGCTGTGTTTCCTAACACTGTTCTCCGGCCGGCCGCTGCCCTCCGCGGCCTCCAGCACCAAGCCCCAGGGGCGGGTCTTCCGGACTTTGCCCTGGGTACTCCRCTCTCCCGGAGGGCCTCTGGCCTGGAGAGCCTGTGTCCTTCACACTTTCTGGCTGAGCTTCATCCACTTCGTCGAGGGTTCTAGCCGGCCCCCCACCCATTACACCAGGATCCTGGCAATGCCGTCCTCGCCCAGTCACCCACAGCSTCCAGTGCTGCTGGGCCGCCCATTCGCTAGACCTGTTTCTGCGGGTGCTTGGAGCCCATGTGGTGGGTTTGATCTTGCATCAGGAGCGGTCGCATGGCTTCTGCCCTACAGTTACATACTCTTTCCATGATCTGTGATGTGCTCCCAGCTCAAACCCTCTCTGCCACCCACATTCCCTTCTCCAGTCAGATCACAGCAGCTTGGTCCCCTGGTGCTCTGCCAGTAATTGGAGGAGTTGCCCAGTGAGGGGATACGATAGGGTAGGAGGGACACAGCACCTGACTAAGAGGGGCTTTGGCAGTAAGGACAAACTGCTCAGACGCCACGGATCTGGTGTGGCCGTGGGATGGCCACTGCTGTTCCCTGTGCCGTCTGATTTCCCTGCCACTAGCTTCCTACTTTGTGTCCTTGTGATCATCATCTCAGGCCACACAATGATTCAGTGGTTCCAGACATCACACCCTCCTGGAAGATGGGACAGGGAGAAGGGGCGAATCCTTCAGAGCCCTGCCATTTTATCCGGTAAGGAAATCGCTCAGAACTGGGTCACGTGCCTGGTGCTAGATCAGTCACTGACAAAGATTACCTCGTTTCAAATAAACTAGCTCTAATTCACTCCTTGGGACTGGAGGAAAGGGCTCACCAAATCTGGTATCAAGATATCCGTGCCTGATACCGGAAACACAACCAGGGTCTGTTAGTAGGAAACGGTGTTCCACCATGACCCCGTGTGGACCCCACTGCGTGGACCCAGCAGCTGCCCCGTTCCTTCCTCCTTCTCTTCCGACTCTCTCTGCRGCTCCACCTCTGTCTCTTGTTGACTTATTTGCACAGTCCGTGTTGGCTCTGCCCAGTCCACATCCCAGCCTGGGAGTTGATGGGACACCCAGGACAATGCCCTCCTCCAGCCCAGAATTCACAGCTGCCCAGAGGGAAACCGTATGCATGAGAGGGGACAGGTGGTTCCATCTGCGCTGGCCCCCAGGGAACCTCGGACCTCACCTTTCCCAGCACAAAGCCCTCCCAGCCACTGTCTTCCTTCTCCTTCACGCTGCTCTGTTAACACCRGATGCCAGTCAGGGGCTTGGTGTGCATGACGTGTGTTTGGAGCATGTTCAGCCGTTGCTGCTGGAGTTAGCATCCTCGTGCTCTCAGATGATTGCCAGACCAGTGAGACAGAAGCTCCATTTTCAACCTCTCCTTTATAGTTCGAGGCAGCGTAAGGTGGTGGGAAATGCCCTGCACCTGGGACCAGCAGCCCAGCAGCCTCACTCCCACCAGCCCAGCAGCCTCACTTGCCGAAAACTCCATTTTGCCCTCTGCAAAATGAGGGGGAAGAATTAGAATTGCAGGATTCCTTTCCGCTCCACTGTCGTTTCTTCTGGTGAGTCTGCTGCTTTCACATGGCTGGTTMTTAACAAATGTCCAAGGAATGATGGGGATGGGAGGTGGGGGAAGAAGAGGTTGGTTTTTTGGAGGAGAGGGTAGTAAATTTACTGTAGCCCCRTCACAAGCCAATAAATACGGTCCTTAGAAACATGTCTGGGCCTTGATTATCTCTCTCTGGAGGGGAGGAGAGATTTCCCGATTCCTATCATGTGCTGTGCATATTTACAGCATTATTTACAAACTCTTCACCACGGAGAATTTCCGTCTCAACTCTTGTGTCTGAGCCTAGTGGGTCTCGCAGGGTCTCCCTGCCTCCTCCGAGGGCCAGACGTTTCCACGCCTTCACTCTGGCTCCCAGCTCTGCCTCTTTGGTCCGTCTCCCTGCGTTGTTATGCCCCAGCAGTGTAAAATATTTATTTTATTTGGTTACCTAACGATATTAGAAATGCAGTGTGCATTATTTATACTCGGCCCTTGGAGATGGCCTTTGGGGCCTGGCACTGCTCGGCAGCAATAAGTGTGCATGCAACTCTCTGTGCTGTGCTTATTTTGTTTACTAGAGAATTTAGCACAGGTGGAGGGGCAGGGAGACTTCACCTTCCTCCTGGGAAGAGTTTTCGTCAGGTTGTAAAGACGTAAATTTAAGTGTGCAGCAGGGCCGCGGGGAGCCAGYGTTTCCACTCRACTTGGGATGCCTGCACTCAGTCCCTGACGCCCGGGAGCAGCGTCCAAGGTGGCATCAGCAACCCCAAAGGCCAACCCTGCCGGTGGAGCCTGCCCGTTGTCAACCAGAGGGTGCCTGCAGTTTGGTTCCTATCCRGGCTATGGTGGGTGGAGGCCAGGAAGCCACTATCCCCGACCCCAGCCAGCTCCTCCCATGGGCCTCCCTCACTTCTCCATCGGTTTGATCTAGAAAAAAAGGCTGTGCACACATTGCTGCAATATTGCCTTTTTCTCTCCCCACCCAATATTGAAGCCTCTTGGCCGATGGAGTCTTTGGTTTATGTTCAGGGAGAGAGAGAGGAAGTCAGAGGCTGTCTCTGAATTATGTGCCTGGACWTACCGATACGCTCCTGGATGGAAACACTCCTGATTTATTCTCTGCAGCTGGAGCCTGACCTTTTACTCTTGTTCTTCTCCCCTGGGGCTCTTGAAGCAGCAAACATCTTTCCATCCTGACCTGTGTGCAAGGAGACAGGCCCCTGATCCTAGGCGTTCCGGAAACTTCCATTTTGCTTGTGATATTGGAGAATCCCGTTGTCCCAAAGCCTTCCAACTTTTAGGGGCTCTGGGAAGCCTTCCTTTTCCATATTTCAACCTGGAGAATGTTGCAGAACAAGGCTSCAACGCATGGCAGTGTTTCTAGAAATAGAAACCCGGGGGCAGCTCTGCAGATGGCAGCGTGACCAGTTCCACTAGAGAAGTGGACGTGTGCGCAGTGGGTTTACGGCCCCCAGAGGTGTGCTCTGCCTTCCCTCCACTCTGCGCTTTATCACTGTCCGGCTCCCTGAGGCATTGGATGGGGTCTGCAGTTTCCTAAGGCGGCATCTTCCTCCTGGACAGTCCCACGAATGCACGTAACTCCACACTGGGGCCCAGGAAGGCCACGGAAGGAGGAAGAGCCAAGCCAGGGGAGGAGGGAGAGGGAGGCTGGAGAGCGCTCCTGGGCCCATCACTGGTAAAGGCGCAGGCAAGAGGAAGAGCCCCACAGATCACACAGGAGCCGCACCTGGCACCGTTTCTGTGGCGATGGTTGCTTTTTTGTAAAGAGTAAGATGGATTTTCTGCACTTCTAGGGGCTTCACCAGTGAGCCAGTGGATGCTGGCTGGTCGCTCGTGGGTGCTGGCCACCCACCTCGTCGTGCCTGGGCCAAATTTCCTAAAGCAAATGGCTTAGGAATGAGACCATTCAATAAAAAGAAGAAAGATTCTGGGTGAAAAATGGATTATTAATTCAAGCTGCACCCTCTGTCCCAATAATAAATGACCCAGCATTAGGGAAAACAGCCTGCTAAATTAAAACGAATATGGGAAGGTGCTGGGTCCCCGGTCCGGCGTGGGATGCCGCCCCCCGCCTCGCCCCCAGCCGGCTGCTCCCTGGTTGACAGTTTCTGCAAGCCCAAACTGACAGCTCTTCAAAACCTGCCCAAGAAACCCGGCATTAATTAAGTCATTGCTGGACTGTAATTTCCTTGAGAAGTAAAAAATTCTCACACAAGAAAAGGTTACAGAGACCTTTTCTGTGTCAAAATTACCATGCAGCATGAATATTAATGCTCTTAATGAAGACAACCTTTTTTTCATCAAGAAGGTTCTGGAGCAGGTGCCAAACCTGAAGTCTCACTCCGTGGGTTTTACAGTCTCAGGAAATTGGCAGAGTGCGATTTTTCCACGAAAGCCAACACAGCCACGCCCCTCCGGGTCTTCCCCAACCCCACTGGCCACCTTTTTCCTAAGGTTTTGAGGACAGGCGACTTGCTTGGAATCGAAGGTGTGATTCAGCCTGTCGGTGGTGGTGCCGGGGCAGAGAGGTAGTGGGGATGGCCAGTAGCCTGGCTCATGTCCCCGGATTGCACAGGCCATTCTACAAGGCGGGCAGTATCTGCGTCCCTGATTGTCCTCAGGACACGTTTGGACGCTGCTCCAAGGGAGACAAAGACCAGAGTGGACATAATGGCCTCTTCCAAACCTCCCCACCTCTCTGGCCTCACCACCCTTGTTGCAGGGACATCCCCCAGCTAAAGGACACTGGTGGCCTTGCTGGCCCCAGGGGTCCCCCGAGGGTGTGACCTGCTCCAGCCCTTGCAGGCGCCTGGAAGAGCTGGTAAAGGTGCAGCTGGGCACCTGCTGGGAGAGGCCTTGATGGGGCGGGGTCTGTGGGTCTGGGTCGGACCCCAGCAGCTCTTCCTGTTTTTCCTATTCYAGGGGCAGCATCCAGGGATTTCTCAATGTCACTGCACTTTGATTTTTTTCTCCTGGAAAACTAAGATGCTCTCCTCCCCTTGCTCAACCCGTTTAGATCTAGGGGGATGTGAAGAGGGGTAATTTGGAGCTTGTYGGTGGAGCATTTCAGTATTTCTACTAARAGAGACTCACAGTGTATTATCAATAATAATTTTTATTAATTAATTATTTTATTATTAATAATTATTAATTTATTGTTTTATTATATTAATATTAATTATTAATATTGTTAATAAATTATTAATTATTATTATTATTAWTAATTCAAGGAAATGTTTGACTCCATCTTTTTTGGTCCTTGGTTATCATTGCCCCATTTTTTTGTGCCTTCATTTTATGAAGATACTGAAAGCGTAAACAAACGCGCTGGTCCCACACCTAAGGGCTGTTTCAGTGCCGATGAGAGGTTTGGTGATTCCCCAAGGGCGATGAAATCACAGGTGCCCAGATGAGAAGAGATGATTTATTAAAGCAAATTTCAGAACTAACCATTTACTTAGAAGTTTATTGTGCATCGCACATGCACAGTGTGACTGTTGYAGCCTTCAGGGGGAATCACGTGAGCCTCCGAGCAGCCCCGGGAAGCACCTGCAGACATGGAGCAGGTGCCCTCGGCAACACAGGTGGAAGCAAGGACCCACGCGCCACTCCCTGCCCCCCAAAGCCATGGGATAGATCATCTCTGTAATTGCATCTCCCTTCATTTTTTACCTATTAGTCATTTGTGACGTAATAAAGGCTGTGGCTAAGCAGTAATAATAAATCTGGCCGCTTCTGTTGAGCCATCTAATACCCTGTGTATATTTAAAAGGTAAGCGTGATAYATAGTTATGAGTGCTGATGTAATAGCTATTAGATTTATAATACAGCCAAGAGGCATTATTTTATTATAAAGAGCAATAGTTTACAATCTTATTATTGTTTATTACTGACGTCAGTACAGGTCCATAACAAAATCAGGTTGC
>NR73_Mmul_H1
[truncated: 4,699,569 more chars]
