# Supplementary material for: Reduction of bitter taste receptor gene family in folivorous colobine primates relative to omnivorous cercopithecine primates
Source: Primates. 2024 Apr 11;65(4):311–31. doi: 10.1007/s10329-024-01124-w (PMC11219393; doi:10.1007/s10329-024-01124-w)
Supplement: Supplementary file 4 — Supplementary table 1 (XLSX 17 KB) [file 10329_2024_1124_MOESM4_ESM.xlsx]

## Sheet: Table S1-1
Table S1-1. Cercopithecid WGA databases considered for designing targeted capture probes
Subfamily	Genus	Species	Abbreviation	Common name	Whole genome assembly	Source*	Total sequence length	Contig N50	Per-site depth	Sequencing method	Reference
Cercopithecinae	Macaca	mulatta	Mmul	rhesus macaque	Mmul_8.0.1	UCSC	3236207768	107172	47	long-read sequencing	Zimin et al. 2014
		fascicularis	Mfas	crab-eating macaque	Macaca_fascicularis_5.0	UCSC	2946843737	86040	68	short-read sequencing	Unpublisehd
	Cercocebus	atys	Caty	sooty mangabey	Caty_1.0	BCM-HGSC	2848246356	112942	192	long-read sequencing; short-read sequencing	Palesch et al. 2018
Colobinae	Colobus	angolensis	Cang	Angolan colobus	Cang.pa_1.0	BCM-HGSC	2970124662	38363	87	short-read sequencing	Unpublisehd
	Rhinopithecus	roxellana	Rrox	golden snub-nosed monkey	Rrox_v1	NCBI	2899551855	77151	54	short-read sequencing	Zhou et al. 2014
*Web source: UCSC, University of California Santa Cruz (http://genome.ucsc.edu/); BCM-HGSC, Baylor College of Medicine Human Genome Sequencing Center (https://www.hgsc.bcm.edu/); NCBI, National Center for Biotechnology Information (http://www.ncbi.nlm.nih.gov/)

## Sheet: Table S1-2
Table S1-2. Cercopithcid WGA databases used for mapping references and analyses of TAS2R genes
Subfamily	Genus	Species	Abbreviation	Common name	Whole genome assembly	Source*	Total sequence length	Contig N50	Per-site depth	Sequencing method	Reference
Cercopithecinae	Macaca	mulatta	Mmul	rhesus macaque	Mmul_10	UCSC	2971314966	46608966	66	long-read sequencing	Warren et al. 2020
		fuscata	Mfus	Japanese macaque	macFus_1.0	NCBI	2930706173	94905	42	short-read sequencing	Unpublished
		fascicularis	Mfas	crab-eating macaque	MFA1912RKSv2	NCBI	2800882497	26251577	201	long-read sequencing; short-read sequencing	Jayakumar et al. 2021
		thibetana thibetana	Mthi	Tibetan macaque	ASM2454274v1	NCBI	2822383045	48622411	86	long-read sequencing	Zhang et al. 2022
		nemestrina	Mnem	pig-tailed macaque	Mnem_1.0	BCM-HGSC	2948703511	106897	113	long-read sequencing; short-read sequencing	Unpublisehd
		nigra	Mnig	Celebes crested macaque	mMacNir1.1	NCBI	2821714050	60712129	31	short-read sequencing	Unpublished
	Mandrillus	leucophaeus	Mleu	drill	Mleu.le_1.0	BCM-HGSC	3061992840	31346	117	short-read sequencing	Unpublished
	Cercocebus	atys	Caty	sooty mangabey	Caty_1.0	BCM-HGSC	2848246356	112942	192	long-read sequencing; short-read sequencing	Palesch et al. 2018
	Papio	anubis	Panu	anubis baboon	Panubis1.0	NCBI	2869804647	1464978	60	long-read sequencing; Hi-C	Wall et al. 2022
		hamadryas	Pham	hamadryas baboon	ASM2378191v1	NCBI	3054335410	24989958	51	long-read sequencing	Shao et al. 2023
	Erythrocebus	patas	Epat	patas monkey	ASM2378345v1	NCBI	3096929461	18747272	52	long-read sequencing	Shao et al. 2023
	Chlorocebus	aethiops	Caet	grivet	ASM2378351v1	NCBI	2823242415	9639656	53	long-read sequencing	Shao et al. 2023
		sabaeus	Csab	green monkey	Vero_WHO_p1.0	NCBI	2937827970	839654	75	short-read sequencing	Sène et al. 2021
	Cercopithecus	albogularis	Calb	Sykes' monkey	ASM2378353v1	NCBI	2793074534	13914891	52	long-read sequencing	Shao et al. 2023
		mitis	Cmit	blue monkey	Cercopithecus_mitis_HiC	BCM-HGSC	3104799808	28335	83	short-read sequencing	Unpublished
Colobinae	Colobus	angolensis palliatus	Cang	Angolan colobus	Cang.pa_1.0	BCM-HGSC	2970124662	38363	87	short-read sequencing	Unpublished
		guereza	Cgue	mantled guereza	ASM3024704v1	NCBI	2976664877	15612012	58	long-read sequencing	Zhou et al. 2023
	Piliocolobus	tephrosceles	Ptep	Ugandan red colobus	ASM277652v5	NCBI	3037997551	98446	39	short-read sequencing	Simons et al. 2019
	Semnopithecus	entellus	Sent	Hanuman langur	SemEnt_v1_BIUU	BI	3033044217	25064	29	short-read sequencing	Unpublished
	Trachypithecus	francoisi	Tfra	François’ langur	Tfra_2.0	NCBI	2875554650	16182741	1	short-read sequencing	Liu et al. 2020
	Nasalis	larvatus	Nlar	proboscis monkey	NasLar_v1_BIUU	BI	3050434315	34532	30	short-read sequencing	Unpublished
	Rhinopithecus	bieti	Rbie	black snub-nosed monkey	ASM169854v1	NCBI	2977058395	36419	77	short-read sequencing	Unpublished
		roxellana	Rrox	golden snub-nosed monkey	ASM756505v1	NCBI	3038460517	5723610	100	long-read sequencing	Wang et al. 2019
*Web source: UCSC, University of California Santa Cruz (http://genome.ucsc.edu/); NCBI, National Center for Biotechnology Information (http://www.ncbi.nlm.nih.gov/); BCM-HGSC, Baylor College of Medicine Human Genome Sequencing Center (https://www.hgsc.bcm.edu/);
BI, Broad Institute (https://www.broadinstitute.org/)
