# Supplementary material for: Reduction of bitter taste receptor gene family in folivorous colobine primates relative to omnivorous cercopithecine primates
Source: Primates. 2024 Apr 11;65(4):311–31. doi: 10.1007/s10329-024-01124-w (PMC11219393; doi:10.1007/s10329-024-01124-w)
Supplement: Supplementary file 5 — Supplementary table 2 (XLSX 28 KB) [file 10329_2024_1124_MOESM5_ESM.xlsx]

## Sheet: Table 2-1
Table S2-1. List of probe sequence sources for TAS2R genes
WGA database groups used	Gene name	Species	Sequence name	Chromosome number /Scaffold ID	Start position	End position	Strand	Length (bp)
Cercopithecinae and Colobinae WGA databases	TAS2R1	Macaca mulatta	Mmu_TAS2R1	Chr6	9660278	9661377	-	1100
		Colobus angolensis	Can_TAS2R1_1T	Scaffold4196	5370	6450	-	1081
		Colobus angolensis	Can_TAS2R1_2T	Scaffold196	7107559	7108552	-	994
		Rhinopithecus roxellana	Rro_TAS2R1	ENSRROG006894	3019167	3020266	+	1100
	TAS2R2	Macaca mulatta	Mmu_TAS2R2	Chr3	96021505	96022619	-	1115
		Colobus angolensis	Can_TAS2R2	Scaffold104	3937841	3938955	-	1115
	TAS2R3	Macaca mulatta	Mmu_TAS2R3	Chr3	168153914	168155064	+	1151
		Colobus angolensis	Can_TAS2R3	Scaffold2	10092344	10093494	+	1151
	TAS2R4	Macaca mulatta	Mmu_TAS2R4	Chr3	168162058	168163157	+	1100
		Colobus angolensis	Can_TAS2R4	Scaffold2	10100147	10101246	+	1100
	TAS2R5	Macaca mulatta	Mmu_TAS2R5	Chr3	168177111	168178210	+	1100
		Colobus angolensis	Can_TAS2R5	Scaffold2	10116772	10117871	+	1100
	TAS2R7	Macaca mulatta	Mmu_TAS2R7	Chr11	11178890	11180046	-	1157
		Colobus angolensis	Can_TAS2R7P	Scaffold11	3690884	3692040	+	1157
		Rhinopithecus roxellana	Rro_TAS2R7	ENSRROG028898	608783	609939	-	1157
	TAS2R8	Macaca mulatta	Mmu_TAS2R8	Chr11	11183313	11184469	-	1157
		Colobus angolensis	Can_TAS2R8	Scaffold11	3686465	3687621	+	1157
	TAS2R10	Macaca mulatta	Mmu_TAS2R10	Chr11	11202714	11203837	-	1124
		Colobus angolensis	Can_TAS2R10	Scaffold11	3666958	3668081	+	1124
	TAS2R13	Macaca mulatta	Mmu_TAS2R13	Chr11	11350376	11351487	-	1112
		Colobus angolensis	Can_TAS2R13	Scaffold11	3568686	3569791	+	1106
	TAS2R14	Macaca mulatta	Mmu_TAS2R14	Chr11	11396168	11397327	-	1160
		Colobus angolensis	Can_TAS2R14	Scaffold11	3508803	3509962	+	1160
	TAS2R16	Macaca mulatta	Mmu_TAS2R16	Chr3	148978037	148979112	-	1076
		Colobus angolensis	Can_TAS2R16	Scaffold163	8650397	8651472	-	1076
	TAS2R20	Macaca mulatta	Mmu_TAS2R20	Chr11	11532283	11533412	-	1130
		Colobus angolensis	Can_TAS2R20	Scaffold11	6722221	6723347	-	1127
	TAS2R38	Macaca mulatta	Mmu_TAS2R38	Chr3	168322136	168323337	-	1202
		Colobus angolensis	Can_TAS2R38	Scaffold2	10273856	10275057	-	1202
	TAS2R39	Macaca mulatta	Mmu_TAS2R39	Chr3	169769052	169770217	+	1166
		Colobus angolensis	Can_TAS2R39	Scaffold2	11609858	11611023	+	1166
	TAS2R40	Macaca mulatta	Mmu_TAS2R40	Chr3	169815977	169817148	+	1172
		Colobus angolensis	Can_TAS2R40	Scaffold2	11653483	11654654	+	1172
	TAS2R41	Macaca mulatta	Mmu_TAS2R41	Chr3	175530731	175531854	-	1124
		Colobus angolensis	Can_TAS2R41P	Scaffold2	11923259	11924382	+	1124
		Rhinopithecus roxellana	Rro_TAS2R41	ENSRROG039330	766281	767404	+	1124
	TAS2R42	Macaca mulatta	Mmu_TAS2R42	Chr11	11807547	11808691	-	1145
		Colobus angolensis	Can_TAS2R42	Scaffold11	6917958	6919102	-	1145
	TAS2R50	Macaca mulatta	Mmu_TAS2R50	Chr11	11521222	11522321	-	1100
		Colobus angolensis	Can_TAS2R50	Scaffold11	6711228	6712327	-	1100
	TAS2R60	Macaca mulatta	Mmu_TAS2R60	Chr3	175578890	175580046	-	1157
		Colobus angolensis	Can_TAS2R60	Scaffold2	11876737	11877893	+	1157
	TAS2R62	Macaca mulatta	Mmu_TAS2R62	Chr3	175585378	175586492	-	1115
		Colobus angolensis	Can_TAS2R62	Scaffold2	11870309	11871423	+	1115
	TAS2R410	Macaca mulatta	Mmu_TAS2R410	Chr11	11549194	11550320	-	1127
		Colobus angolensis	Can_TAS2R410	Scaffold11	6739175	6740301	-	1127
	TAS2R411	Macaca mulatta	Mmu_TAS2R411	Chr11	11605576	11606705	-	1130
		Colobus angolensis	Can_TAS2R411	Scaffold11	6821578	6822707	-	1130
	TAS2R412	Macaca mulatta	Mmu_TAS2R412	Chr11	11561435	11562564	-	1130
		Colobus angolensis	Can_TAS2R412	Scaffold11	6779312	6780441	-	1130
	TAS2R413	Macaca fascicularis	Mfa_TAS2R413	Chr11	11652428	11653557	-	1130
		Colobus angolensis	Can_TAS2R413	Scaffold11	6805078	6806207	-	1130
	TAS2R414	Macaca mulatta	Mmu_TAS2R414	Chr11	11642561	11643690	-	1130
		Rhinopithecus roxellana	Rro_TAS2R414	ENSRROG038525	130007	131136	-	1130
	TAS2R415	Macaca mulatta	Mmu_TAS2R415	Chr11	11652306	11653435	-	1130
		Colobus angolensis	Can_TAS2R415	Scaffold11	6845196	6846328	-	1133
Cercopithecinae WGA databases only	TAS2R9	Macaca mulatta	Mmu_TAS2R9	Chr11	11186427	11187559	-	1133
	TAS2R403	Macaca mulatta	Mmu_TAS2R403	Chr11	11728762	11729861	-	1100
	TAS2R416	Cercocebus atys	Cat_TAS2R416	Scaffold383	263238	264328	+	1091
	TAS2R419	Macaca mulatta	Mmu_TAS2R419	Chr11	11754860	11755986	-	1127
Colobinae WGA databases only	TAS2R417	Rhinopithecus roxellana	Rro_TAS2R417	ENSRROG038525	140071	141197	-	1127

## Sheet: Table S2-2
Table S2-2. List of probe sequence sources for neutral references
Region Name	Human Database	Human Chromosome number	Length in hg19 (bp)	Rhesus macaque Database	Rhesus macaque Chromosome number	Start position in Mmul_8.0.1	End position in Mmul_8.0.1	Length in Mmul_8.0.1 (bp)	Angolan colobus Database	Angolan colobus Scaffold ID	Start position in Cang.pa_1.0	End position in Cang.pa_1.0	Length in Cang.pa_1.0 (bp)
NR1	hg19	chr1	2016	Mmul_8.0.1	chr1	4102471	4104654	2184	Cang.pa_1.0	Scaffold426	1892760	1894939	2180
NR2	hg19	chr1	6705	Mmul_8.0.1	chr1	13005800	13012673	6874	Cang.pa_1.0	Scaffold185	2712596	2719494	6899
NR3	hg19	chr1	1383	Mmul_8.0.1	chr1	13069690	13071277	1588	Cang.pa_1.0	Scaffold185	2654579	2656171	1593
NR4	hg19	chr1	1213	Mmul_8.0.1	chr1	28840966	28842320	1355	Cang.pa_1.0	Scaffold4	10901768	10903113	1346
NR5	hg19	chr1	6167	Mmul_8.0.1	chr1	148293986	148300213	6228	Cang.pa_1.0	-	-	-	-
NR6	hg19	chr1	1196	Mmul_8.0.1	chr1	220711484	220712865	1382	Cang.pa_1.0	Scaffold40	6161025	6162412	1388
NR7	hg19	chr2	1763	Mmul_8.0.1	chr13	2628593	2630508	1916	Cang.pa_1.0	Scaffold53	11097886	11099799	1914
NR8	hg19	chr2	3237	Mmul_8.0.1	chr13	2703803	2707476	3674	Cang.pa_1.0	Scaffold53	11022532	11026255	3724
NR9	hg19	chr2	1236	Mmul_8.0.1	chr13	2788875	2790410	1536	Cang.pa_1.0	Scaffold53	10941687	10943131	1445
NR10	hg19	chr2	1103	Mmul_8.0.1	chr13	5061708	5063056	1349	Cang.pa_1.0	Scaffold53	8539167	8540519	1353
NR11	hg19	chr2	1290	Mmul_8.0.1	chr13	5928776	5930258	1483	Cang.pa_1.0	Scaffold53	7703405	7704913	1509
NR12	hg19	chr2	1131	Mmul_8.0.1	chr13	5948806	5950162	1357	Cang.pa_1.0	Scaffold53	7683398	7684760	1363
NR13	hg19	chr2	2505	Mmul_8.0.1	chr13	6708116	6710816	2701	Cang.pa_1.0	Scaffold53	6910640	6913345	2706
NR14	hg19	chr2	1382	Mmul_8.0.1	chr13	6730700	6732282	1583	Cang.pa_1.0	Scaffold53	6888499	6890083	1585
NR15	hg19	chr2	1605	Mmul_8.0.1	chr12	1811686	1813348	1663	Cang.pa_1.0	Scaffold20	11134508	11135016	509
NR16	hg19	chr2	1027	Mmul_8.0.1	chr12	116879473	116880549	1077	Cang.pa_1.0	Scaffold82	7789479	7790558	1080
NR17*	hg19	chr2	8438
NR17-A*				Mmul_8.0.1	chr12	122233411	122236336	2926	Cang.pa_1.0	Scaffold82	2628721	2632574	3854
NR17-B*									Cang.pa_1.0	Scaffold82	2624306	2628181	3876
NR18	hg19	chr2	2089	Mmul_8.0.1	chr12	122476165	122478344	2180	Cang.pa_1.0	Scaffold82	2401379	2402958	1580
NR19	hg19	chr2	1532	Mmul_8.0.1	chr12	122483114	122484864	1751	Cang.pa_1.0	Scaffold82	2397970	2399450	1481
NR20	hg19	chr4	4303	Mmul_8.0.1	chr5	1687742	1692070	4329	Cang.pa_1.0	Scaffold157	1553407	1558041	4635
NR21	hg19	chr4	1284	Mmul_8.0.1	chr5	161377400	161378905	1506	Cang.pa_1.0	Scaffold5	26609262	26610775	1514
NR22	hg19	chr4	5011	Mmul_8.0.1	chr5	165023921	165029062	5142	Cang.pa_1.0	Scaffold5	23038365	23043823	5459
NR23	hg19	chr4	4863	Mmul_8.0.1	-	-	-	-	Cang.pa_1.0	Scaffold5	8302660	8308324	5665
NR24	hg19	chr4	1317	Mmul_8.0.1	chr5	180779758	180781189	1432	Cang.pa_1.0	Scaffold5	7256870	7258313	1444
NR25	hg19	chr4	2577	Mmul_8.0.1	chr5	180949764	180952302	2539	Cang.pa_1.0	Scaffold5	7079354	7081890	2537
NR26	hg19	chr4	1148	Mmul_8.0.1	chr5	181667202	181668527	1326	Cang.pa_1.0	Scaffold5	6373202	6374529	1328
NR27	hg19	chr5	1126	Mmul_8.0.1	chr6	1927360	1928668	1309	Cang.pa_1.0	-	-	-	-
NR28	hg19	chr5	2606	Mmul_8.0.1	chr6	2711432	2714242	2811	Cang.pa_1.0	Scaffold196	388640	391452	2813
NR29	hg19	chr5	1119	Mmul_8.0.1	chr6	26549030	26550316	1287	Cang.pa_1.0	Scaffold127	5002350	5003671	1322
NR30	hg19	chr5	1249	Mmul_8.0.1	chr6	103828714	103830167	1454	Cang.pa_1.0	Scaffold298	1084171	1085503	1333
NR31	hg19	chr6	4500	Mmul_8.0.1	chr4	651783	656457	4675	Cang.pa_1.0	Scaffold396	1790399	1795101	4703
NR32	hg19	chr6	1013	Mmul_8.0.1	chr4	23898625	23899820	1196	Cang.pa_1.0	Scaffold6	24552082	24553280	1199
NR33	hg19	chr6	5400	Mmul_8.0.1	chr4	90398212	90403807	5596	Cang.pa_1.0	Scaffold409	36148	41753	5606
NR34	hg19	chr6	1304	Mmul_8.0.1	chr4	170395554	170397058	1505	Cang.pa_1.0	Scaffold14	7834508	7835999	1492
NR35	hg19	chr7	1469	Mmul_8.0.1	chr3	67779570	67781234	1665	Cang.pa_1.0	Scaffold232	1800741	1802414	1674
NR36	hg19	chr7	2983	Mmul_8.0.1	chr3	66301754	66304775	3022	Cang.pa_1.0	Scaffold232	328991	332002	3012
NR37	hg19	chr7	1774	Mmul_8.0.1	chr3	114693954	114695946	1993	Cang.pa_1.0	-	-	-	-
NR38	hg19	chr7	1464	Mmul_8.0.1	chr3	170501689	170503330	1642	Cang.pa_1.0	Scaffold2	16871228	16872864	1637
NR39	hg19	chr7	5214	Mmul_8.0.1	chr3	182107049	182112432	5384	Cang.pa_1.0	Scaffold2	23902320	23907707	5388
NR40	hg19	chr7	1149	Mmul_8.0.1	chr3	182239598	182240955	1358	Cang.pa_1.0	Scaffold2	24033824	24035173	1350
NR41	hg19	chr7	2610	Mmul_8.0.1	chr3	182298169	182300979	2811	Cang.pa_1.0	Scaffold2	24087503	24090320	2818
NR42	hg19	chr9	1720	Mmul_8.0.1	chr15	96998937	97000921	1985	Cang.pa_1.0	Scaffold445	2367659	2369656	1998
NR43	hg19	chr10	5191	Mmul_8.0.1	chr9	1783632	1784099	468	Cang.pa_1.0	Scaffold209	2280379	2286093	5715
NR44	hg19	chr10	1933	Mmul_8.0.1	chr9	3740987	3743100	2114	Cang.pa_1.0	Scaffold405	1403170	1405278	2109
NR45	hg19	chr10	19769	Mmul_8.0.1	chr9	124724022	124736292	12271	Cang.pa_1.0	-	-	-	-
NR46	hg19	chr10	6325	Mmul_8.0.1	chr9	124853248	124859748	6501	Cang.pa_1.0	-	-	-	-
NR47	hg19	chr10	2875	Mmul_8.0.1	chr9	125039656	125042663	3008	Cang.pa_1.0	Scaffold204	123187	126193	3007
NR48	hg19	chr10	2251	Mmul_8.0.1	chr9	127847160	127849598	2439	Cang.pa_1.0	Scaffold204	2874700	2877137	2438
NR49	hg19	chr12	4345	Mmul_8.0.1	chr9	51595674	51599979	4306	Cang.pa_1.0	Scaffold12	15379439	15382847	3409
NR50	hg19	chr13	2088	Mmul_8.0.1	chr17	67706506	67708848	2343	Cang.pa_1.0	Scaffold191	6451549	6453909	2361
NR51	hg19	chr13	3830	Mmul_8.0.1	chr17	87677683	87681710	4028	Cang.pa_1.0	Scaffold13	16488311	16491871	3561
NR52	hg19	chr13	2365	Mmul_8.0.1	chr17	87850942	87853503	2562	Cang.pa_1.0	Scaffold13	16659684	16662239	2556
NR53	hg19	chr13	1302	Mmul_8.0.1	chr17	91305899	91307412	1514	Cang.pa_1.0	Scaffold13	20062103	20063599	1497
NR54	hg19	chr13	1096	Mmul_8.0.1	chr17	93519711	93521284	1574	Cang.pa_1.0	Scaffold13	22352235	22353799	1565
NR55	hg19	chr13	1998	Mmul_8.0.1	chr17	93746580	93749368	2789	Cang.pa_1.0	Scaffold13	22548048	22550226	2179
NR56	hg19	chr13	2676	Mmul_8.0.1	chr17	93761997	93764876	2880	Cang.pa_1.0	Scaffold13	22560982	22562728	1747
NR57	hg19	chr13	1665	Mmul_8.0.1	chr17	93776079	93777946	1868	Cang.pa_1.0	Scaffold13	22579160	22581015	1856
NR58	hg19	chr14	1683	Mmul_8.0.1	chr7	146264812	146266653	1842	Cang.pa_1.0	Scaffold3	10025051	10026942	1892
NR59	hg19	chr14	1468	Mmul_8.0.1	chr7	161647624	161649114	1491	Cang.pa_1.0	Scaffold32	6629386	6631038	1653
NR60	hg19	chr14	1179	Mmul_8.0.1	chr7	163337241	163338628	1388	Cang.pa_1.0	Scaffold32	4909732	4911098	1367
NR61	hg19	chr14	1575	Mmul_8.0.1	chr7	163363270	163364076	807	Cang.pa_1.0	Scaffold32	4883521	4885296	1776
NR62	hg19	chr15	2038	Mmul_8.0.1	chr7	47455868	47458117	2250	Cang.pa_1.0	Scaffold19	548866	551112	2247
NR63	hg19	chr15	1749	Mmul_8.0.1	chr7	73492035	73493986	1952	Cang.pa_1.0	Scaffold112	6749179	6751126	1948
NR64	hg19	chr15	11177	Mmul_8.0.1	chr7	74805415	74816798	11384	Cang.pa_1.0	Scaffold112	5440923	5452258	11336
NR65	hg19	chr15	2362	Mmul_8.0.1	chr7	76894511	76897029	2519	Cang.pa_1.0	Scaffold112	3441139	3443660	2522
NR66	hg19	chr16	1394	Mmul_8.0.1	chr20	64023386	64024964	1579	Cang.pa_1.0	Scaffold207	1413935	1415515	1581
NR67	hg19	chr16	2191	Mmul_8.0.1	chr20	70305107	70307507	2401	Cang.pa_1.0	Scaffold76	4774919	4777321	2403
NR68	hg19	chr16	1261	Mmul_8.0.1	chr20	70307880	70309349	1470	Cang.pa_1.0	Scaffold76	4773078	4774552	1475
NR69	hg19	chr16	1509	Mmul_8.0.1	chr20	71872116	71873839	1724	Cang.pa_1.0	Scaffold76	3217656	3219364	1709
NR70	hg19	chr18	3510	Mmul_8.0.1	chr18	2938241	2942263	4023	Cang.pa_1.0	Scaffold45	8224204	8228224	4021
NR71	hg19	chr18	1456	Mmul_8.0.1	-	-	-	-	Cang.pa_1.0	Scaffold155	1727173	1727509	337
NR72	hg19	chr18	5889	Mmul_8.0.1	chr18	65286791	65292965	6175	Cang.pa_1.0	Scaffold287	1982647	1988982	6336
NR73	hg19	chr18	15131	Mmul_8.0.1	chr18	68102957	68118340	15384	Cang.pa_1.0	Scaffold135	155384	170750	15367
NR74	hg19	chr18	12643	Mmul_8.0.1	chr18	68178105	68191292	13188	Cang.pa_1.0	Scaffold135	232961	245869	12909
NR75	hg19	chr18	13473	Mmul_8.0.1	chr18	68828919	68841133	12215	Cang.pa_1.0	Scaffold135	869506	882844	13339
NR76	hg19	chr18	3140	Mmul_8.0.1	chr18	68852922	68856286	3365	Cang.pa_1.0	Scaffold135	900635	903993	3359
NR77	hg19	chr20	3048	Mmul_8.0.1	chr10	52357773	52361024	3252	Cang.pa_1.0	Scaffold117	5756695	5759736	3042
NR78	hg19	chr21	1206	Mmul_8.0.1	chr3	21863633	21865033	1401	Cang.pa_1.0	Scaffold69	5541387	5542785	1399
NR79	hg19	chr21	1137	Mmul_8.0.1	chr3	19280577	19281934	1358	Cang.pa_1.0	Scaffold69	2950301	2951651	1351
NR80	hg19	chr21	1055	Mmul_8.0.1	chr3	7678886	7680120	1235	Cang.pa_1.0	Scaffold38	2588627	2589862	1236
NR81	hg19	chr22	2101	Mmul_8.0.1	chr10	86546550	86548838	2289	Cang.pa_1.0	Scaffold138	3262341	3264858	2518
NR82	hg19	chr22	1050	Mmul_8.0.1	chr10	90870834	90872069	1236	Cang.pa_1.0	-	-	-	-
NR83	hg19	chrX	1549	Mmul_8.0.1	chrX	8247492	8249252	1761	Cang.pa_1.0	Scaffold310	3941964	3943734	1771
NR84	hg19	chrX	2161	Mmul_8.0.1	chrX	119011435	119013795	2361	Cang.pa_1.0	Scaffold159	1546024	1548377	2354
NR85	hg19	chrX	2156	Mmul_8.0.1	chrX	119013931	119016285	2355	Cang.pa_1.0	Scaffold159	1548513	1550861	2349
- Absent in the database
* NR17 in human is divided into NR17-A and NR17-B in cercopithecids
