# Supplementary material for: Reduction of bitter taste receptor gene family in folivorous colobine primates relative to omnivorous cercopithecine primates
Source: Primates. 2024 Apr 11;65(4):311–31. doi: 10.1007/s10329-024-01124-w (PMC11219393; doi:10.1007/s10329-024-01124-w)
Supplement: Supplementary file 6 — Supplementary table 3 (XLSX 12 KB) [file 10329_2024_1124_MOESM6_ESM.xlsx]

## Sheet: Table S3
Table S3. WGA databases used for reference sequence sources for TAS2R genes
Gene group	Gene name	rhesus macaque Japanese macaque Celebes crested macaque	anubis baboon hamadryas baboon	green monkey patas monkey blue monkey	king colobus	Hanuman langur
Probed genes	TAS2R1	rhesus macaque* Mmul_10	anubis baboon Panubis1.0	green monkey Vero_WHO_p1.0	Angolan colobus Cang.pa_1.0	golden snub-nosed monkey ASM756505v1
	TAS2R2	Mmul_10	Panubis1.0	Vero_WHO_p1.0	Cang.pa_1.0	Cang.pa_1.0
	TAS2R3	Mmul_10	Panubis1.0	Vero_WHO_p1.0	Cang.pa_1.0	Cang.pa_1.0
	TAS2R4	Mmul_10	Panubis1.0	Vero_WHO_p1.0	Cang.pa_1.0	Cang.pa_1.0
	TAS2R5	Mmul_10	Panubis1.0	Vero_WHO_p1.0	Cang.pa_1.0	Cang.pa_1.0
	TAS2R7	Mmul_10	Panubis1.0	Vero_WHO_p1.0	Cang.pa_1.0	ASM756505v1
	TAS2R8	Mmul_10	Panubis1.0	Vero_WHO_p1.0	Cang.pa_1.0	Cang.pa_1.0
	TAS2R9	Mmul_10	Panubis1.0	Vero_WHO_p1.0	Mmul_10	Mmul_10
	TAS2R10	Mmul_10	Panubis1.0	Vero_WHO_p1.0	Cang.pa_1.0	Cang.pa_1.0
	TAS2R13	Mmul_10	Panubis1.0	Vero_WHO_p1.0	Cang.pa_1.0	Cang.pa_1.0
	TAS2R14	Mmul_10	Panubis1.0	Vero_WHO_p1.0	Cang.pa_1.0	Cang.pa_1.0
	TAS2R16	Mmul_10	Panubis1.0	Vero_WHO_p1.0	Cang.pa_1.0	Cang.pa_1.0
	TAS2R20	Mmul_10	Panubis1.0	Vero_WHO_p1.0	Cang.pa_1.0	Cang.pa_1.0
	TAS2R38	Mmul_10	Panubis1.0	Vero_WHO_p1.0	Cang.pa_1.0	Cang.pa_1.0
	TAS2R39	Mmul_10	Panubis1.0	Vero_WHO_p1.0	Cang.pa_1.0	Cang.pa_1.0
	TAS2R40	Mmul_10	Panubis1.0	Vero_WHO_p1.0	Cang.pa_1.0	Cang.pa_1.0
	TAS2R41	Mmul_10	Panubis1.0	Vero_WHO_p1.0	Cang.pa_1.0	ASM756505v1
	TAS2R42	Mmul_10	Panubis1.0	Mmul_10	Cang.pa_1.0	Cang.pa_1.0
	TAS2R50	Mmul_10	Panubis1.0	Vero_WHO_p1.0	Cang.pa_1.0	Cang.pa_1.0
	TAS2R60	Mmul_10	Panubis1.0	Vero_WHO_p1.0	Cang.pa_1.0	Cang.pa_1.0
	TAS2R62	Mmul_10	Panubis1.0	Vero_WHO_p1.0	Cang.pa_1.0	Cang.pa_1.0
	TAS2R403	Mmul_10	Mmul_10	Vero_WHO_p1.0	Mmul_10	Mmul_10
	TAS2R410	Mmul_10	Panubis1.0	Vero_WHO_p1.0	Cang.pa_1.0	Cang.pa_1.0
	TAS2R411	Mmul_10	Panubis1.0	Vero_WHO_p1.0	Cang.pa_1.0	Cang.pa_1.0
	TAS2R412	Mmul_10	Panubis1.0	Vero_WHO_p1.0	Cang.pa_1.0	Cang.pa_1.0
	TAS2R413	crab-eating macaque MFA1912RKSv2	MFA1912RKSv2	MFA1912RKSv2	Cang.pa_1.0	Cang.pa_1.0
	TAS2R414	Mmul_10	Panubis1.0	Vero_WHO_p1.0	ASM756505v1	ASM756505v1
	TAS2R415#	Mmul_10	Panubis1.0	Vero_WHO_p1.0	Cang.pa_1.0	Cang.pa_1.0
	TAS2R419	Mmul_10	Panubis1.0	Vero_WHO_p1.0	ASM756505v1	ASM756505v1
Non-probed genes	TAS2R6	Mmul_10	Panubis1.0	Mmul_10	Mmul_10	Mmul_10
	TAS2R11	Mmul_10	Panubis1.0	Vero_WHO_p1.0	Mmul_10	Mmul_10
	TAS2R12	Mmul_10	Panubis1.0	Vero_WHO_p1.0	Mmul_10	Mmul_10
	TAS2R15	Mmul_10	Panubis1.0	Mmul_10	Mmul_10	Mmul_10
	TAS2R18	orangutan PPYG2	PPYG2	PPYG2	PPYG2	PPYG2
	TAS2R19	chimpanzee CHIMP2.1.4	CHIMP2.1.4	CHIMP2.1.4	CHIMP2.1.4	CHIMP2.1.4
	TAS2R30	CHIMP2.1.4	CHIMP2.1.4	CHIMP2.1.4	CHIMP2.1.4	CHIMP2.1.4
	TAS2R31	PPYG2	PPYG2	PPYG2	PPYG2	PPYG2
	TAS2R43	CHIMP2.1.4	CHIMP2.1.4	CHIMP2.1.4	CHIMP2.1.4	CHIMP2.1.4
	TAS2R45	CHIMP2.1.4	CHIMP2.1.4	CHIMP2.1.4	CHIMP2.1.4	CHIMP2.1.4
	TAS2R46	CHIMP2.1.4	CHIMP2.1.4	CHIMP2.1.4	CHIMP2.1.4	CHIMP2.1.4
	TAS2R63	CHIMP2.1.4	CHIMP2.1.4	CHIMP2.1.4	CHIMP2.1.4	CHIMP2.1.4
	TAS2R64	CHIMP2.1.4	CHIMP2.1.4	CHIMP2.1.4	CHIMP2.1.4	CHIMP2.1.4
	TAS2R67	Mmul_10	Panubis1.0	Vero_WHO_p1.0	Mmul_10	Mmul_10
	TAS2R68	CHIMP2.1.4	CHIMP2.1.4	CHIMP2.1.4	CHIMP2.1.4	CHIMP2.1.4
	TAS2R301	MFA1912RKSv2	MFA1912RKSv2	MFA1912RKSv2	MFA1912RKSv2	MFA1912RKSv2
	TAS2R372	aye-aye DauMad_1.0	DauMad_1.0	DauMad_1.0	DauMad_1.0	DauMad_1.0
	TAS2R401	Mmul_10	Panubis1.0	Vero_WHO_p1.0	Mmul_10	Mmul_10
	TAS2R402	PPYG2	PPYG2	PPYG2	PPYG2	PPYG2
	TAS2R404	MFA1912RKSv2	MFA1912RKSv2	MFA1912RKSv2	MFA1912RKSv2	MFA1912RKSv2
	TAS2R405	common marmoset Callithrix jacchus-3.2.1	Callithrix jacchus-3.2.1	Callithrix jacchus-3.2.1	Callithrix jacchus-3.2.1	Callithrix jacchus-3.2.1
	TAS2R418	Mmul_10	Panubis1.0	Vero_WHO_p1.0	Mmul_10	Mmul_10
* Common names of species are given at their first appearance in this table.
# TAS2R416 and TAS2R417 were found to belong to the same orthologous gene group with TAS2R415 after the analyses, and were remapped collectively as TAS2R415.
