# Supplementary material for: Reduction of bitter taste receptor gene family in folivorous colobine primates relative to omnivorous cercopithecine primates
Source: Primates. 2024 Apr 11;65(4):311–31. doi: 10.1007/s10329-024-01124-w (PMC11219393; doi:10.1007/s10329-024-01124-w)
Supplement: Supplementary file 7 — Supplementary table 4 (XLSX 28 KB) [file 10329_2024_1124_MOESM7_ESM.xlsx]

## Sheet: Table S4-1
Table S4-1. List of per-site sequencing depth of TAS2R genes after the third-round mapping
Gene groups	Gene name	rhesus macaque	Japanese macaque	Celebes crested macaque	anubis baboon	hamadryas baboon	patas monkey	green monkey	blue monkey	king colobus	Hanuman langur
Probed genes	TAS2R1	1649.8	1383	1323.56	1609.07	1572.21	300.09	1382.3	1351.78	1530.41	1674.4
	TAS2R2	1552.99	1333.7	1269.42	1666.15	1382.28	413.03	1316.39	-	1374.15	1552.05
	TAS2R3	1476.47	1243.82	1241.05	1414.93	1422.66	355.125	1313.77	1286	1460.07	1514.1
	TAS2R4	1614.69	1284.42	1277.24	1473.13	1512.06	311.923	1392.37	1362	1537.78	1678.93
	TAS2R5	1338.79	1169.1	1176	1325.25	1316.29	387.787	1281.96	1308	1415.65	1376.43
	TAS2R7	1594.9	1328.85	1261	1601.59	1530.56	438.172	1379.91	2049	1496.13	1680.47
	TAS2R8	1516.52	1323.92	1220	1675.46	1396.05	412.514	1289.4	2065	1487.48	1649
	TAS2R9	1383.7	1211.34	1182	1544.58	1354.33	384.145	1283.69	1923	1372.29	-
	TAS2R10	1480.99	1274.62	1271.83	1564	1251	270.269	1267.25	1930.7	1457.48	1567.95
	TAS2R13	1467.54	1250.87	1321.38	1504.5	1313.59	376.508	1256.99	1978	1410.43	1573.58
	TAS2R14	1421.12	1341.7	1208.41	1452.58	1331.99	223.403	1256.09	1883	1436.53	8514
	TAS2R16	1605.42	1332.52	1273.16	1597.72	1521.49	285.759	1313.95	1360	1463.81	1545
	TAS2R20	1611.96	1398.6	1242.58	1608.69	1381.39	323.347	1256	2023	1499.28	1585.18
	TAS2R38	1334.81	1161.27	1109.76	1357.24	1390.29	495.929	1317.73	1374.97	1401.73	1363.12
	TAS2R39	1312.34	1151.49	1129.35	1353.88	1261.94	302.441	1187.22	1154.98	1326.24	1310.92
	TAS2R40	1340.99	1147.78	1225.22	1373.03	1336.43	364.395	1224.36	1198.84	1368.38	1389.08
	TAS2R41	1371.31	1165.8	1209.89	1442.22	1339.47	288.807	1289.55	1373.95	1393.83	1360.14
	TAS2R42	1398.03	1204.29	1217	1564	1320.89	233.219	1240	1827.49	1337.48	1525.85
	TAS2R50	1456.53	1232.51	1166	1478	1274	347.902	1206.49	1828	1411.91	1576.27
	TAS2R60	1384.93	1130.68	1233	1347.84	1339.09	361.169	1266.42	1224	1352.8	1377.49
	TAS2R62	997.997	889.262	1019	1171.89	1072.46	418.157	1072.68	1108	1193.77	1052.63
	TAS2R403	1439.35	648.217	1080	1578	1205.55	398.448	1177	1886.9	(139)	398.908
	TAS2R410	1649.89	1422	1241	1663	1470.48	450	1401.3	2017	1534.01	1697
	TAS2R411	1795	1420	1238	1759	1462	478	1391.24	(1,453)	1476.31	1772.82
	TAS2R412	1644	1489	1296	1654	1436	481	678.045	1949	1615.97	1649.58
	TAS2R413	1559	1343	1325	1308	1394	229	1374.63	2001	1586.25	1707.14
	TAS2R414	2305	1926	2260	2148	1461	1138	2686.6	3229	1105.63	1843
	TAS2R415	3062	1964	2257	2281	1434	624	2289.88	3805	1569	1674
	TAS2R419	1695	1407	1295	1804	749	443	1245	1723	1397.19	1314
Non-probed genes	TAS2R6P	-	-	-	-	-	-	-	-	-	-
	TAS2R11P	-	-	-	-	-	-	-	(77)	-	-
	TAS2R12P	-	-	-	-	-	-	-	-	-	-
	TAS2R15P	899.563	786.082	791.07	884	746	-	-	(199)	1005.01	5391
	TAS2R18	-	-	-	-	-	-	-	-	-	-
	TAS2R19	(62)	(122)	(97)	(78)	(97)	(65)	(144)	(80)	82	460
	TAS2R30	(146)	(113)	(159)	(142)	(36)	(127)	(286)	405	(53)	(161)
	TAS2R31	-	-	(184)	-	-	(23)	-	(119)	(37)	-
	TAS2R43	-	-	(76)	-	-	-	-	-	-	-
	TAS2R45	-	(121)	(371)	(468)	-	(19)	904	1162.45	(13)	-
	TAS2R46	-	-	(12)	(238)	-	(50)	(72)	217	-	-
	TAS2R63P	(207)	(96)	(338)	154	-	-	(226)	-	483	(69)
	TAS2R64	(175)	(277)	(131)	(59)	(75)	-	(131)	-	745	(219)
	TAS2R67P	-	-	-	-	-	-	-	-	-	-
	TAS2R68P	(159)	(88)	(192)	(178)	(88)	-	(25)	95	(173)	(301)
	TAS2R301P	-	-	-	-	-	-	-	-	-	-
	TAS2R372	-	-	-	-	-	-	-	-	-	-
	TAS2R401P	535.14	467.558	448.671	597	514.33	98.2983	492	786.371	-	3465
	TAS2R402P	-	-	(16)	(12)	(10)	-	-	-	-	-
	TAS2R404P	(22)	(30)	30	14	12	-	52	(23)	(310)	(19)
	TAS2R405	-	-	121.18	(84)	-	(28)	-	-	-	(94)
	TAS2R418P	1580.84	1391.03	1234	1622	1334	390.02	1286	2017	(38)	(37)
-: Excluded as absence due to low depth (<10 at the second mapping)
Suffix 'P': Mapping reference sequences are pseudogenes
Numbers in parentheses represent genes of which the lengths of mapped sequence are less than 750 bp

## Sheet: Table S4-2
Table S4-2. List of per-site sequencing depth of neutral references after the third-round mapping
Region name	rhesus macaque	Japanese macaque	Celebes crested macaque	anubis baboon	hamadryas baboon	patas monkey	green monkey	blue monkey	king colobus	Hanuman langur
NR1	1074.14	838.064	1021.49	906.765	967.947	150.398	1078.59	899.479	1078	972.824
NR2	1417	1216	1092.28	1274.06	1265	178	1400	1259	1491	1409.65
NR3	1157.8	1036.83	989.381	1089.97	1107.24	134	1207.26	1035.15	1204	1105.34
NR4	1141.88	934.647	1001.34	998.057	1117.46	120	1074.69	1105.4	1252	1091.93
NR5	1040.95	1032	1033.94	1338	884.62	201.99	1170.63	952.298	1033.04	1136.02
NR6	932.323	754.379	952.708	915.3	866.743	242.212	920.671	831.04	972	932.643
NR7	659.319	529.156	640.916	699.429	614.694	83	755.243	672.477	748	622.469
NR8	882.93	732.171	904.436	891.331	747.724	90	928.724	845.978	1058	954.6
NR9	832	701.423	633	757.896	716.376	61	930.009	801.485	1079	808
NR10	1584.24	1482	1127.17	1769.76	1480.74	219.74	1537.04	1324.21	1621.31	1595.94
NR11	392	345	427	532	382	24	360	339	535	332
NR12	1574.64	1334.71	1137.49	1581.78	1395	141	1457.69	1172.87	1404	1486.44
NR13	1001.24	857.775	933.016	1075.74	933.116	129	1084.48	1021.74	1192.76	945.204
NR14	1581	1317	1212.99	1697	1492	130	1606	1496	1641.35	1569.41
NR15	758.239	641.653	792.915	728.841	692.775	51	685.338	558	(348)	(3,808)
NR16	(811)	(707)	(931)	(914)	(894)	(37)	(823)	(767)	(810)	(590)
NR17-A	396	322	489	375	399	39	506	473	549	403
NR17-B	832.855	694.261	837.977	746.644	764.605	95	984.607	899.292	916	755
NR18	725	587	686	569	597	53	771.133	-	1055	(262)
NR19	218	199	361	246	230	20	302	322	351	206
NR20	345	269	438	326	323	34	462	430	425	285
NR21	1597	1554	1167.83	1782	1402	186.701	1599	1403.47	1682.02	1534.02
NR22	1649	1487	1217	1740	1558	287.363	1549	1365	1603.61	1958
NR23	1019.58	873.999	983.266	1203.23	857.683	149.322	1033.31	918.515	1217.56	1119.72
NR24	1737	1567	1278.06	1842	1565	173.832	1688	1483.75	1577.2	1840.05
NR25	1615	1441	1098.25	1703	1455	238.692	1527	1343	1509	1415.03
NR26	1644	1502	1152.05	1772.52	1481.32	375.45	1626.63	1410.69	1481	1491.04
NR27	609	552	711	653	607	62	664	-	-	-
NR28	1221	1054.4	987.972	1145.18	1053.48	123	1097.07	1013.55	1130.02	1164.03
NR29	999	1068.3	1012.35	1259.88	990.66	207.514	1110.23	905.646	1264	1141.85
NR30	1231.03	1152.37	1114.1	1261.68	1138.43	235.687	1216.9	1044.14	1223	1339.68
NR31	1468	1344	1144.41	1496	1446	232.408	1449	1323.38	1470.98	1309.13
NR32	1368.17	1191.29	(1,135)	(1,481)	(1,322)	(378)	1281.68	(1,215)	1328	(1,358)
NR33	1318.2	1206	1108.97	1374.13	1203	201.216	1282.61	1151.1	1259.53	1348.81
NR34	1465.22	1249.02	1098.83	1416.49	1395	144.995	1334.13	1162.59	1471	1299.98
NR35	969.263	784.253	952.131	1011.77	927.464	280.564	971.916	857.606	962	956.927
NR36	1119.84	922.546	1066.26	1251.57	1084.57	235.481	1191.36	1067.97	1208	1144.48
NR37	1171.39	1043.3	1044.82	1358.4	1104.57	250.797	1187.02	1061.34	1061	1034.52
NR38	1370.03	1159	1022.14	1403.78	1326	266.495	1179.33	1083.7	1371.75	1438.58
NR39	702.26	561.365	752.382	630.613	646.123	109	678.831	647.774	759	596.371
NR40	1244.26	1064.26	1079.77	1190.51	1198.9	236.307	1319.61	1115.73	1345	1308.48
NR41	554.53	467	611	532	495.547	68	631	560.197	601	521
NR42	1679.42	1505	1195.4	1819.46	1397.3	351.714	1538.99	1413.45	1590.12	1510.54
NR43	(948)	(821)	(850)	(992)	(917)	(144)	(922)	(837)	1075	1014.23
NR44	1450.95	1402	1194.23	1542.57	1415	102	1364.28	1078.02	1575.68	1406.21
NR45	883.043	715.047	851.78	813.115	768.06	290.838	842.16	779.676	803	756.819
NR46	938.259	816.353	924.24	934.643	851.708	349	944.853	831.395	912	947.354
NR47	1106.72	911.902	1044.73	1022.56	1021.71	307.187	1079.94	985.386	1067	1106.83
NR48	1067.97	893.867	1015.13	899.49	970.728	337	1139.93	936.902	1125	1132.67
NR49	273	335	467	172	91	-	541.075	728.431	-	572
NR50	879.277	853.361	897.315	1018.57	833.766	46	883.897	841.56	762	786.602
NR51	1140.38	963.193	1016.13	1173.73	1020.2	233.768	1061.75	959.397	1049.73	1076.81
NR52	1289	1143	1165.42	1304.89	1189	262.528	1282	1070.13	1281.9	1305.56
NR53	1070.57	923.913	1039.64	1203.73	1123.84	206.998	963.632	846.861	1031	1168.14
NR54	1455.47	902.563	1259.66	958.261	942.399	153	1064.78	924.971	939	1617.38
NR55	1009.54	978.188	931.629	867.483	872.374	202.563	950.512	871.094	1122	1000.32
NR56	932.575	783.725	892.484	841.776	890.124	140	1111	815.695	997	953.326
NR57	733.762	628.143	780.465	612	653.841	279.695	685	574.283	765	694.502
NR58	1310	1154	1048.89	1353	1052	329.696	1066.98	1048.71	1130.36	1122.97
NR59	1060.95	889.72	931.043	814.233	889.311	217.998	962.136	963.181	943	864.51
NR60	802.461	671.973	899.267	790	832.14	247.73	794.12	773.077	722	670
NR61	(1,154)	(898)	(1,060)	(978)	(1,088)	(177)	(1,157)	(1,190)	1042	773.04
NR62	569	461	675.768	601	611.07	308.337	1416.45	702	769	562
NR63	1257.42	1108.65	1207.74	1379.62	1176.23	340.791	1218.27	1049.84	1146.25	1333.61
NR64	1444	1217	1133.16	1659	1285	238.644	1346	1216	1343.54	1364.01
NR65	1303	1230	1205.74	1384.71	1310	131	1248	1151.96	1375.64	1340.23
NR66	1035.27	836.799	1021.08	983.598	967.622	204.676	998.397	825.843	979	944.589
NR67	661.605	527	735.929	573	647.3	117	749.434	744.36	807	612
NR68	902.367	694.436	892.327	741	811.224	88	941.594	959.192	1038	835.997
NR69	992.835	862.259	963.805	965.334	923.115	141.588	1042.7	991.874	993	974.334
NR70	1427	1413	1262	1721	1324	312.226	1526	1534	1336.16	1610
NR71	(365)	(288)	(507)	(365)	(486)	(277)	(418)	(404)	(486)	(365)
NR72	858.324	717.824	845.12	860.107	811.282	170.77	936.54	848.168	914	788.903
NR73	1295	1119	1078.42	1348.14	1208	259.684	1211.73	1062.53	4028	1279.27
NR74	1195	1028	998.765	1217.61	1099	175.524	1174.52	1059.48	3911	1144.59
NR75	815.639	721.617	821.336	886.168	695.967	104	831.506	800.182	868	738.001
NR76	619.379	562.004	645.142	602	588.52	128	671.889	548	707	615
NR77	751.775	598.306	747.716	702.156	678.06	107	716.234	691.814	821	824.745
NR78	1171.09	1058.23	1075.82	1314.85	1125.05	298.056	1210.55	1073.14	1282	1326.64
NR79	1103.51	979.296	1007.68	1263.34	958.176	278.821	1073.11	959.124	1153	1110.16
NR80	1072.55	934.392	993.938	(907)	973.354	243.443	1291.57	1198.47	1147	-
NR81	561	443	590	463	490	153.976	634	550	638	454
NR82	765	663	706	(72)	(982)	253.092	749.167	748	-	-
NR83	733.552	604.215	568.276	620.564	1316.09	170.264	726.921	1281.67	1450.09	737.523
NR84	372.29	335.676	392.61	341.044	744.321	87.1158	402.376	727.668	755.938	347.368
NR85	313	325	371	637	527.176	58	249	482.835	584.416	261
-: Excluded as absence due to low depth (<10 at the second mapping)
Numbers in parentheses represent genome regions of which the lengths of mapped sequences are less than 1000bp
