# Supplementary material for: Reduction of bitter taste receptor gene family in folivorous colobine primates relative to omnivorous cercopithecine primates
Source: Primates. 2024 Apr 11;65(4):311–31. doi: 10.1007/s10329-024-01124-w (PMC11219393; doi:10.1007/s10329-024-01124-w)
Supplement: Supplementary file 8 — Supplementary table 5 (XLSX 47 KB) [file 10329_2024_1124_MOESM8_ESM.xlsx]

## Sheet: Table S5-1
Table S5-1. SNP density of TAS2R genes after the third-round mapping and subsequent trimming
Gene groups	Gene name	rhesus macaque			Japanese monkey			Celebes crested macaque			anubis baboon			hamadryas baboon			patas monkey			green monkey			blue monkey			king colobus			Hanuman langur
		S	L	s	S	L	s	S	L	s	S	L	s	S	L	s	S	L	s	S	L	s	S	L	s	S	L	s	S	L	s
Probed genes	TAS2R1	1	900	1.11111	2	900	2.22222	0	900	0	0	900	0	0	900	0	0	900	0	3	900	3.33333	0	900	0	0	900	0	0	903	0
	TAS2R2	4	915	4.37158	1	915	1.0929	3	915	3.27869	3	915	3.27869	1	915	1.0929	1	915	1.0929	4	915	4.37158	-	-	-	4	915	4.37158	0	915	0
	TAS2R3	5	951	5.25762	0	951	0	0	951	0	3	951	3.15457	0	951	0	0	951	0	0	951	0	0	951	0	2	951	2.10305	2	951	2.10305
	TAS2R4	4	900	4.44444	0	900	0	0	900	0	0	900	0	2	900	2.22222	0	900	0	0	900	0	0	900	0	0	900	0	2	900	2.22222
	TAS2R5	2	900	2.22222	0	900	0	0	1164	0	0	900	0	0	900	0	0	900	0	0	900	0	0	900	0	0	900	0	1	900	1.11111
	TAS2R7	1	957	1.04493	0	957	0	0	957	0	4	957	4.17973	0	954	0	0	957	0	1	957	1.04493	1	957	1.04493	0	957	0	0	957	0
	TAS2R8	0	957	0	1	957	1.04493	0	957	0	1	930	1.07527	0	930	0	1	930	1.07527	4	930	4.30108	0	930	0	0	930	0	0	930	0
	TAS2R9	2	936	2.13675	1	936	1.06838	7	936	7.47863	1	936	1.06838	2	936	2.13675	1	936	1.06838	6	936	6.41026	1	936	1.06838	0	939	0	-	-	-
	TAS2R10	0	924	0	1	924	1.08225	1	924	1.08225	31	924	33.5498	32	924	34.632	0	927	0	1	924	1.08225	0	924	0	0	924	0	0	924	0
	TAS2R13	5	912	5.48246	1	912	1.09649	0	912	0	6	912	6.57895	1	912	1.09649	0	912	0	0	912	0	4	915	4.37158	0	906	0	1	912	1.09649
	TAS2R14	4	960	4.16667	0	960	0	0	960	0	0	960	0	0	960	0	2	960	2.08333	0	960	0	0	960	0	0	960	0	19	960	19.7917
	TAS2R16	1	876	1.14155	1	876	1.14155	2	876	2.28311	0	876	0	0	876	0	0	876	0	0	876	0	0	876	0	3	876	3.42466	1	876	1.14155
	TAS2R20	2	930	2.15054	5	930	5.37634	3	930	3.22581	0	930	0	1	930	1.07527	0	930	0	0	930	0	0	930	0	0	930	0	3	930	3.22581
	TAS2R38	0	1002	0	0	1002	0	1	1002	0.998004	6	1002	5.98802	0	1002	0	1	1002	0.998004	0	1002	0	0	1002	0	0	1002	0	2	1002	1.99601
	TAS2R39	0	1017	0	0	1017	0	7	1017	6.88299	0	1017	0	4	1017	3.93314	5	1017	4.91642	9	1017	8.84956	6	1017	5.89971	0	1017	0	0	982	0
	TAS2R40	0	972	0	0	972	0	0	972	0	0	972	0	0	972	0	1	972	1.02881	0	972	0	0	972	0	1	972	1.02881	1	972	1.02881
	TAS2R41	2	924	2.1645	0	924	0	0	924	0	0	924	0	0	924	0	1	924	1.08225	2	924	2.1645	0	924	0	0	924	0	1	924	1.08225
	TAS2R42	4	945	4.2328	0	945	0	2	945	2.1164	2	945	2.1164	0	945	0	0	945	0	0	945	0	0	945	0	8	945	8.46561	1	945	1.0582
	TAS2R50	1	900	1.11111	2	900	2.22222	3	900	3.33333	17	900	18.8889	0	900	0	0	900	0	0	900	0	0	900	0	0	900	0	4	900	4.44444
	TAS2R60	6	957	6.26959	0	957	0	1	957	1.04493	1	957	1.04493	0	957	0	0	957	0	6	957	6.26959	0	957	0	2	957	2.08986	16	957	16.7189
	TAS2R62	0	915	0	0	915	0	1	915	1.0929	1	912	1.09649	1	912	1.09649	0	924	0	0	924	0	0	924	0	2	915	2.18579	1	915	1.0929
	TAS2R403	3	900	3.33333	0	900	0	3	900	3.33333	0	900	0	0	900	0	8	893	8.95857	2	900	2.22222	0	907	0	-	-	-	4	811	4.93218
	TAS2R410	3	927	3.23625	1	927	1.07875	0	927	0	5	927	5.39374	3	927	3.23625	0	927	0	0	927	0	1	927	1.07875	0	927	0	6	927	6.47249
	TAS2R411	6	930	6.45161	1	930	1.07527	8	930	8.60215	6	930	6.45161	1	930	1.07527	8	930	8.60215	8	930	8.60215	-	-	-	0	930	0	1	930	1.07527
	TAS2R412	2	993	2.0141	1	993	1.00705	7	993	7.04935	0	993	0	2	993	2.0141	1	993	1.00705	1	993	1.00705	0	993	0	6	993	6.0423	0	993	0
	TAS2R413	15	930	16.129	1	930	1.07527	9	930	9.67742	29	961	30.1769	1	960	1.04167	0	930	0	4	930	4.30108	0	930	0	0	930	0	11	930	11.828
	TAS2R414	39	912	42.7632	34	912	37.2807	44	929	47.3628	34	930	36.5591	0	930	0	41	930	44.086	33	930	35.4839	38	930	40.8602	1	765	1.30719	7	930	7.52688
	TAS2R415	25	930	26.8817	22	930	23.6559	35	930	37.6344	35	930	37.6344	4	960	4.16667	28	930	30.1075	34	930	36.5591	27	930	29.0323	0	930	0	0	930	0
	TAS2R419	3	927	3.23625	0	927	0	10	927	10.7875	2	927	2.1575	26	927	28.0475	7	927	7.55124	3	927	3.23625	6	927	6.47249	2	927	2.1575	4	927	4.31499
Non-probed genes	TAS2R6P	-	-	-	-	-	-	-	-	-	-	-	-	-	-	-	-	-	-	-	-	-	-	-	-	-	-	-	-	-	-
	TAS2R11P	-	-	-	-	-	-	-	-	-	-	-	-	-	-	-	-	-	-	-	-	-	-	-	-	-	-	-	-	-	-
	TAS2R12P	-	-	-	-	-	-	-	-	-	-	-	-	-	-	-	-	-	-	-	-	-	-	-	-	-	-	-	-	-	-
	TAS2R15P	9	982	9.16497	2	913	2.19058	4	915	4.37158	7	930	7.52688	6	932	6.43777	-	-	-	-	-	-	-	-	-	1	903	1.10742	27	932	28.97
	TAS2R18	-	-	-	-	-	-	-	-	-	-	-	-	-	-	-	-	-	-	-	-	-	-	-	-	-	-	-	-	-	-
	TAS2R19	-	-	-	-	-	-	-	-	-	-	-	-	-	-	-	-	-	-	-	-	-	-	-	-	-	-	-	-	-	-
	TAS2R30	-	-	-	-	-	-	-	-	-	-	-	-	-	-	-	-	-	-	-	-	-	3	947	3.1679	-	-	-	-	-	-
	TAS2R31	-	-	-	-	-	-	-	-	-	-	-	-	-	-	-	-	-	-	-	-	-	-	-	-	-	-	-	-	-	-
	TAS2R43	-	-	-	-	-	-	-	-	-	-	-	-	-	-	-	-	-	-	-	-	-	-	-	-	-	-	-	-	-	-
	TAS2R45	-	-	-	-	-	-	-	-	-	-	-	-	-	-	-	-	-	-	8	852	9.38967	10	917	10.9051	-	-	-	-	-	-
	TAS2R46	-	-	-	-	-	-	-	-	-	-	-	-	-	-	-	-	-	-	-	-	-	-	-	-	-	-	-	-	-	-
	TAS2R63P	-	-	-	-	-	-	-	-	-	-	-	-	-	-	-	-	-	-	-	-	-	-	-	-	-	-	-	-	-	-
	TAS2R64	-	-	-	-	-	-	-	-	-	-	-	-	-	-	-	-	-	-	-	-	-	-	-	-	0	928	0	-	-	-
	TAS2R67P	-	-	-	-	-	-	-	-	-	-	-	-	-	-	-	-	-	-	-	-	-	-	-	-	-	-	-	-	-	-
	TAS2R68P	-	-	-	-	-	-	-	-	-	-	-	-	-	-	-	-	-	-	-	-	-	-	-	-	-	-	-	-	-	-
	TAS2R301P	-	-	-	-	-	-	-	-	-	-	-	-	-	-	-	-	-	-	-	-	-	-	-	-	-	-	-	-	-	-
	TAS2R372	-	-	-	-	-	-	-	-	-	-	-	-	-	-	-	-	-	-	-	-	-	-	-	-	-	-	-	-	-	-
	TAS2R401P	3	903	3.32226	1	903	1.10742	-	-	-	2	910	2.1978	-	-	-	-	-	-	-	-	-	3	900	3.33333	-	-	-	13	903	14.3965
	TAS2R402P	-	-	-	-	-	-	-	-	-	-	-	-	-	-	-	-	-	-	-	-	-	-	-	-	-	-	-	-	-	-
	TAS2R404P	-	-	-	-	-	-	-	-	-	-	-	-	-	-	-	-	-	-	-	-	-	-	-	-	-	-	-	-	-	-
	TAS2R405	-	-	-	-	-	-	-	-	-	-	-	-	-	-	-	-	-	-	-	-	-	-	-	-	-	-	-	-	-	-
	TAS2R418P	2	964	2.07469	1	964	1.03734	2	965	2.07254	0	930	0	8	930	8.60215	3	948	3.16456	2	948	2.1097	0	947	0	-	-	-	-	-	-
-: Excluded as absence due to low depth (<10 at the second mapping or lower than half of minimum of lower whisker at the third mapping) or due to short mapping length (<750 bp) at the third mapping (see Table S4-1)
S: the number of SNP sites in the protein coding region; L: the length of coding sequence; s: SNP density (the number of SNP sites per 1000 bp in the coding region)
Suffix 'P': Mapping reference sequences are pseudogenes

## Sheet: Table S5-2
Table S5-2. SNP density of autosomal neutral referenecs after the third-round mapping and subsequent trimming
	rhesus macaque			Japanese monkey			Celebes crested macaque			anubis baboon			hamadryas baboon			patas monkey			green monkey			blue monkey			king colobus			Hanuman langur
	S	L	s	S	L	s	S	L	s	S	L	s	S	L	s	S	L	s	S	L	s	S	L	s	S	L	s	S	L	s
NR1	10	1984	5.04032	12	1984	6.04839	0	1984	0	1	1985	0.503778	2	1985	1.00756	4	1967	2.03355	3	1966	1.52594	4	1976	2.02429	4	1983	2.01715	17	1980	8.58586
NR2	0	6698	0	4	6693	0.597639	18	6711	2.68216	5	6851	0.72982	25	6733	3.71306	17	6726	2.52751	3	6717	0.446628	14	6715	2.08488	2	6690	0.298954	10	6703	1.49187
NR3	0	1388	0	0	1388	0	2	1388	1.44092	1	1390	0.719424	4	1390	2.8777	2	1385	1.44404	3	1393	2.15363	18	1394	12.9125	1	1393	0.717875	4	1390	2.8777
NR4	3	1155	2.5974	0	1154	0	11	1141	9.64067	0	1155	0	14	1155	12.1212	5	1157	4.32152	0	1180	0	22	1143	19.2476	1	1146	0.8726	0	1142	0
NR5	9	6029	1.49278	13	6026	2.15732	13	6027	2.15696	5	6039	0.827952	4	6042	0.662032	0	6045	0	0	6049	0	1	6050	0.165289	7	6063	1.15454	2	6023	0.33206
NR6	3	1182	2.53807	0	1182	0	3	1182	2.53807	6	1182	5.07614	9	1180	7.62712	0	1178	0	4	1178	3.39559	0	1174	0	0	1188	0	3	1173	2.55754
NR7	0	1719	0	3	1716	1.74825	0	1720	0	0	1717	0	6	1718	3.49243	5	1716	2.91375	0	1715	0	8	1679	4.76474	1	1714	0.583431	0	1715	0
NR8	8	3342	2.39378	21	3426	6.1296	15	3450	4.34783	0	3513	0	0	3302	0	17	3470	4.89914	0	3350	0	18	3327	5.41028	0	3532	0	3	3523	0.851547
NR9	11	1338	8.22123	1	1336	0.748503	0	1331	0	0	1240	0	1	1245	0.803213	4	1302	3.0722	0	1244	0	14	1243	11.2631	0	1245	0	10	1245	8.03213
NR10	0	1149	0	0	1149	0	0	1218	0	0	1166	0	6	1166	5.1458	0	1155	0	1	1153	0.867303	0	1165	0	0	1153	0	4	1153	3.46921
NR11	0	1283	0	1	1285	0.77821	4	1279	3.12744	6	1296	4.62963	4	1305	3.06513	3	1231	2.43704	4	1264	3.16456	0	1279	0	12	1297	9.25212	2	1312	1.52439
NR12	0	1157	0	3	1154	2.59965	0	1157	0	1	1163	0.859845	3	1163	2.57954	4	1166	3.43053	2	1169	1.71086	1	1161	0.861326	0	1165	0	2	1159	1.72563
NR13	14	2509	5.57991	7	2503	2.79664	1	2500	0.4	0	2511	0	12	2512	4.77707	30	2475	12.1212	6	2483	2.41643	8	2482	3.22321	16	2506	6.38468	2	2488	0.803859
NR14	7	1383	5.06146	0	1383	0	0	1383	0	6	1382	4.34153	3	1382	2.17077	5	1384	3.61272	5	1381	3.62056	15	1383	10.846	0	1385	0	0	1384	0
NR15	0	1461	0	0	1463	0	5	1463	3.41763	5	1463	3.41763	8	1437	5.56715	1	1459	0.685401	8	1434	5.5788	3	1592	1.88442	-	-	-	-	-	-
NR16	-	-	-	-	-	-	-	-	-	-	-	-	-	-	-	-	-	-	-	-	-	-	-	-	-	-	-	-	-	-
NR17-A	14	2717	5.15274	3	2727	1.10011	5	2727	1.83352	2	2723	0.734484	13	2725	4.77064	0	2655	0	1	2688	0.372024	13	2688	4.83631	7	3656	1.91466	6	3669	1.63532
NR17-B	11	3688	2.98265	4	3515	1.13798	8	3575	2.23776	24	3635	6.60248	21	3690	5.69106	0	3419	0	8	3612	2.21484	22	3703	5.94113	26	3663	7.09801	21	3778	5.5585
NR18	12	1983	6.05144	7	1984	3.52823	9	1987	4.52944	1	2084	0.479846	13	2082	6.244	0	1933	0	22	2253	9.76476	-	-	-	5	1377	3.63108	-	-	-
NR19	2	1551	1.28949	2	1550	1.29032	5	1551	3.22373	1	1552	0.64433	14	1553	9.01481	0	1331	0	6	1544	3.88601	23	1527	15.0622	0	1182	0	9	1178	7.64007
NR20	39	4127	9.44996	39	4130	9.4431	10	4128	2.42248	5	4179	1.19646	1	4144	0.241313	17	4038	4.21	9	4188	2.149	5	4138	1.20831	44	4436	9.91885	1	4397	0.227428
NR21	5	1304	3.83436	3	1304	2.30061	3	1304	2.30061	7	1306	5.35988	5	1306	3.82848	0	1301	0	0	1305	0	1	1303	0.76746	1	1310	0.763359	1	1304	0.766871
NR22	8	4939	1.61976	1	4942	0.202347	0	4944	0	1	4932	0.202758	9	4932	1.82482	27	4957	5.44684	2	4953	0.403796	2	4958	0.403388	22	5256	4.18569	15	5289	2.83607
NR23	14	5169	2.70845	10	5189	1.92715	2	5217	0.383362	0	5225	0	1	5219	0.191608	1	4973	0.201086	35	5220	6.70498	23	5223	4.4036	29	5238	5.53646	3	5220	0.574713
NR24	3	1232	2.43506	0	1232	0	3	1232	2.43506	0	1241	0	1	1242	0.805153	0	1234	0	0	1238	0	2	1240	1.6129	0	1164	0	0	1246	0
NR25	13	2341	5.55318	5	2337	2.1395	6	2341	2.56301	0	2340	0	0	2339	0	1	2204	0.453721	14	2346	5.9676	4	2339	1.71013	1	2327	0.429738	3	2332	1.28645
NR26	6	1128	5.31915	0	1128	0	1	1130	0.884956	0	1126	0	0	1128	0	1	1173	0.852515	0	1125	0	14	1126	12.4334	2	1127	1.77462	2	1106	1.80832
NR27	5	1109	4.50857	7	1109	6.31199	1	1109	0.901713	21	1125	18.6667	17	1125	15.1111	3	1120	2.67857	2	1122	1.78253	-	-	-	-	-	-	-	-	-
NR28	1	2610	0.383142	4	2612	1.53139	7	2613	2.67891	1	2616	0.382263	14	2619	5.34555	0	2477	0	10	2635	3.79507	3	2591	1.15785	2	2612	0.765697	10	2624	3.81098
NR29	4	1092	3.663	0	1149	0	0	1085	0	3	1109	2.70514	0	1126	0	0	1086	0	0	1086	0	13	1088	11.9485	6	1119	5.36193	0	1114	0
NR30	3	1250	2.4	3	1250	2.4	1	1247	0.801925	3	1230	2.43902	6	1229	4.88202	0	1243	0	0	1242	0	2	1242	1.61031	0	1250	0	0	1279	0
NR31	21	4480	4.6875	4	4547	0.879701	3	4545	0.660066	10	4550	2.1978	14	4495	3.11457	4	4444	0.90009	21	4474	4.69379	1	4432	0.225632	20	4491	4.45335	1	4467	0.223864
NR32	3	1002	2.99401	3	1002	2.99401	-	-	-	-	-	-	-	-	-	-	-	-	0	1001	0	-	-	-	0	1001	0	-	-	-
NR33	13	5394	2.41009	3	5424	0.553097	8	5397	1.4823	6	5394	1.11235	3	5393	0.556277	15	5396	2.77984	0	5402	0	3	5391	0.556483	7	5381	1.30087	16	5390	2.96846
NR34	13	1305	9.96169	1	1304	0.766871	2	1304	1.53374	21	1305	16.092	23	1305	17.6245	5	1301	3.8432	0	1299	0	2	1305	1.53257	0	1292	0	9	1299	6.92841
NR35	1	1467	0.681663	2	1463	1.36705	0	1460	0	0	1472	0	1	1478	0.67659	0	1454	0	2	1452	1.37741	4	1465	2.73038	1	1470	0.680272	0	1457	0
NR36	1	2822	0.354359	9	2822	3.18923	3	2823	1.0627	2	2825	0.707965	0	2825	0	7	2804	2.49643	0	2806	0	7	2821	2.48139	0	2808	0	1	2831	0.353232
NR37	1	1788	0.559284	2	1790	1.11732	1	1789	0.558971	0	1792	0	0	1790	0	4	1785	2.2409	0	1788	0	10	1781	5.61482	0	1798	0	0	1781	0
NR38	7	1439	4.86449	2	1440	1.38889	0	1438	0	3	1386	2.1645	0	1386	0	8	1435	5.57491	0	1441	0	1	1439	0.694927	8	1437	5.56715	0	1441	0
NR39	16	5183	3.08702	0	5186	0	1	5181	0.193013	4	5246	0.762486	1	5247	0.190585	12	5229	2.29489	4	5294	0.755572	9	5152	1.74689	12	5188	2.31303	5	5207	0.960246
NR40	0	1158	0	1	1158	0.863558	0	1167	0	0	1158	0	3	1158	2.59067	4	1154	3.4662	0	1165	0	4	1158	3.45423	0	1150	0	4	1166	3.43053
NR41	2	2611	0.76599	13	2609	4.98275	4	2610	1.53257	0	2601	0	10	2600	3.84615	4	2572	1.55521	4	2610	1.53257	10	2610	3.83142	3	2614	1.14767	0	2611	0
NR42	7	1799	3.89105	0	1778	0	0	1794	0	0	1749	0	0	1793	0	0	1743	0	11	1741	6.31821	1	1786	0.55991	0	1798	0	2	1795	1.11421
NR43	-	-	-	-	-	-	-	-	-	-	-	-	-	-	-	-	-	-	-	-	-	-	-	-	39	5547	7.03083	23	5633	4.08308
NR44	7	1914	3.65726	3	1914	1.5674	2	1913	1.04548	2	1894	1.05597	0	1894	0	4	1892	2.11416	5	1928	2.59336	1	1909	0.523834	3	1908	1.57233	0	1875	0
NR45	41	12093	3.39039	11	12102	0.908941	2	12066	0.165755	16	12097	1.32264	5	12096	0.41336	22	12129	1.81383	1	12152	0.082291	11	12069	0.911426	17	12082	1.40705	59	12098	4.87684
NR46	23	6310	3.64501	4	6289	0.636031	16	6346	2.52127	6	6307	0.951324	1	6311	0.158453	12	6292	1.90718	0	6278	0	9	6271	1.43518	10	6279	1.59261	36	6276	5.73614
NR47	10	2809	3.55999	0	2808	0	7	2807	2.49377	10	2800	3.57143	21	2809	7.47597	0	2806	0	0	2806	0	2	2817	0.709975	14	2809	4.98398	0	2799	0
NR48	15	2241	6.69344	8	2322	3.44531	13	2241	5.80098	1	2237	0.447027	1	2237	0.447027	0	2394	0	0	2319	0	2	2321	0.861698	4	2210	1.80995	0	2214	0
NR49	28	1457	19.2176	16	1926	8.30737	0	1539	0	8	1795	4.45682	12	1351	8.88231	-	-	-	17	1582	10.7459	7	1472	4.75543	-	-	-	18	1370	13.1387
NR50	25	2138	11.6932	1	2139	0.467508	0	2142	0	14	2145	6.52681	1	2140	0.46729	6	2115	2.83688	3	2123	1.41309	12	2152	5.57621	2	2159	0.926355	3	2153	1.3934
NR51	7	3830	1.82768	3	3827	0.783904	8	3826	2.09096	4	3827	1.04521	1	3826	0.26137	2	3807	0.525348	0	3836	0	1	3825	0.261438	1	3368	0.296912	20	3372	5.9312
NR52	6	2361	2.5413	1	2362	0.42337	0	2363	0	0	2363	0	2	2362	0.84674	8	2294	3.48736	0	2355	0	4	2361	1.6942	0	2356	0	1	2357	0.424268
NR53	0	1314	0	0	1311	0	1	1302	0.768049	3	1301	2.30592	2	1299	1.53965	6	1308	4.58716	0	1312	0	3	1319	2.27445	0	1297	0	1	1290	0.775194
NR54	1	1383	0.723066	3	1336	2.24551	9	1369	6.57414	9	1373	6.55499	9	1376	6.5407	4	1379	2.90065	5	1364	3.66569	0	1377	0	31	1364	22.7273	27	1360	19.8529
NR55	23	2591	8.87688	18	2709	6.64452	31	2593	11.9553	18	2579	6.97945	47	2589	18.1537	6	2520	2.38095	10	2551	3.92003	25	2564	9.75039	0	1971	0	14	1680	8.33333
NR56	3	2679	1.11982	1	2679	0.373274	6	2677	2.24131	0	2681	0	3	2685	1.11732	4	2609	1.53315	3	2698	1.11193	3	2652	1.13122	9	1436	6.26741	2	1436	1.39276
NR57	4	1790	2.23464	0	1669	0	1	1665	0.600601	0	1697	0	2	1633	1.22474	0	1389	0	8	1637	4.88699	13	1646	7.89793	8	1646	4.86027	6	1644	3.64964
NR58	0	1637	0	0	1636	0	0	1634	0	2	1689	1.18413	8	1689	4.73653	0	1677	0	0	1734	0	1	1685	0.593472	5	1693	2.95334	7	1689	4.14446
NR59	2	1289	1.55159	2	1267	1.57853	2	1271	1.57356	4	1296	3.08642	2	1297	1.54202	0	1237	0	2	1087	1.83993	2	1239	1.61421	0	1351	0	3	1464	2.04918
NR60	3	1188	2.52525	0	1188	0	2	1171	1.70794	2	1171	1.70794	1	1172	0.853242	4	1180	3.38983	0	1181	0	0	1171	0	0	1167	0	0	1178	0
NR61	-	-	-	-	-	-	-	-	-	-	-	-	-	-	-	-	-	-	-	-	-	-	-	-	0	1575	0	0	1585	0
NR62	2	2050	0.97561	2	2050	0.97561	1	2047	0.48852	2	2047	0.97704	0	2047	0	0	2083	0	4	2177	1.83739	0	2053	0	9	2047	4.39668	0	2098	0
NR63	1	1754	0.570125	5	1735	2.88184	0	1752	0	3	1744	1.72018	0	1744	0	4	1752	2.28311	0	1767	0	1	1756	0.569476	6	1747	3.43446	0	1735	0
NR64	48	11214	4.28036	15	11187	1.34084	27	11204	2.40985	31	11207	2.76613	33	11205	2.94511	28	11192	2.50179	0	11223	0	30	11176	2.68432	43	11118	3.8676	14	11019	1.27053
NR65	12	2312	5.19031	0	2316	0	4	2314	1.72861	0	2312	0	9	2291	3.92842	2	2303	0.868432	0	2317	0	3	2321	1.29255	0	2314	0	5	2324	2.15146
NR66	4	1378	2.90276	0	1373	0	3	1377	2.17865	0	1372	0	6	1372	4.37318	2	1374	1.4556	0	1378	0	3	1378	2.17707	0	1381	0	12	1380	8.69565
NR67	10	2182	4.58295	0	2182	0	1	2182	0.458295	1	2180	0.458716	0	2180	0	0	2162	0	2	2179	0.917852	11	2162	5.08788	0	2203	0	9	2180	4.12844
NR68	2	1270	1.5748	0	1270	0	1	1269	0.788022	3	1269	2.36407	3	1269	2.36407	1	1266	0.789889	0	1234	0	6	1269	4.72813	1	1275	0.784314	6	1272	4.71698
NR69	5	1523	3.28299	0	1523	0	2	1523	1.3132	0	1521	0	0	1521	0	3	1521	1.97239	7	1523	4.59619	9	1521	5.91716	2	1530	1.30719	4	1511	2.64725
NR70	27	3816	7.07547	15	3840	3.90625	29	3824	7.58368	30	3830	7.8329	30	3966	7.5643	6	3777	1.58856	14	3807	3.67744	47	3831	12.2683	43	3896	11.037	34	3849	8.83346
NR71	-	-	-	-	-	-	-	-	-	-	-	-	-	-	-	-	-	-	-	-	-	-	-	-	-	-	-	-	-	-
NR72	20	5972	3.34896	4	5956	0.671592	19	5974	3.18045	39	6043	6.45375	0	6004	0	9	5981	1.50477	0	5971	0	3	5979	0.501756	1	6114	0.163559	23	6061	3.79475
NR73	47	15179	3.09638	18	15210	1.18343	3	15022	0.199707	18	15203	1.18398	118	15313	7.70587	23	15153	1.51785	41	15221	2.69365	8	15151	0.528018	-	-	-	34	14984	2.26909
NR74	34	12961	2.62325	20	13022	1.53586	24	12844	1.86858	0	13010	0	66	13056	5.05515	34	13056	2.60417	0	13101	0	36	12877	2.79568	-	-	-	64	12822	4.99142
NR75	75	12077	6.21015	25	12062	2.07262	3	12037	0.249232	22	11963	1.839	5	12004	0.416528	23	11987	1.91875	0	12066	0	21	12018	1.74738	3	12762	0.235073	14	12785	1.09503
NR76	11	3179	3.46021	2	3163	0.632311	0	3162	0	6	3362	1.78465	22	3358	6.55152	9	3155	2.85261	0	3139	0	5	3172	1.57629	0	3157	0	3	3181	0.9431
NR77	0	3034	0	3	2958	1.0142	3	2923	1.02634	2	2985	0.670017	2	2859	0.699545	0	2995	0	0	2976	0	0	2812	0	8	2750	2.90909	3	2757	1.08814
NR78	4	1201	3.33056	0	1201	0	2	1200	1.66667	0	1203	0	10	1202	8.31947	1	1196	0.83612	0	1197	0	0	1201	0	1	1207	0.8285	7	1207	5.7995
NR79	7	1149	6.09225	1	1150	0.869565	0	1144	0	6	1138	5.27241	7	1135	6.1674	0	1152	0	0	1155	0	1	1124	0.88968	0	1166	0	2	1154	1.7331
NR80	6	1037	5.78592	3	1037	2.89296	1	1036	0.965251	7	1037	-	1	1036	0.965251	3	1016	2.95276	0	1012	0	0	1007	0	0	1036	0	-	-	-
NR81	10	2089	4.78698	0	2100	0	6	2088	2.87356	17	2125	8	0	2123	0	7	2075	3.37349	0	2125	0	39	2109	18.4922	7	2318	3.01984	15	2223	6.74764
NR82	7	1039	6.73725	0	1037	0	4	1038	3.85356	-	-	-	-	-	-	0	1037	0	0	1041	0	2	1041	1.92123	-	-	-	-	-	-
-: Excluded as absence due to low depth (<10 at the second mapping or lower than half of minimum of lower whisker at the third mapping) or due to short mapping length (<1000 bp) at the third mapping, or excluded as duplication / multiplication due to high depth (higher than 1.5 times of maximum of upper whisker at the third mapping)
S: the number of SNP sites; L: the length of sequence; s: the number of SNP sites per 1000 bp
