# Supplementary material for: Reduction of bitter taste receptor gene family in folivorous colobine primates relative to omnivorous cercopithecine primates
Source: Primates. 2024 Apr 11;65(4):311–31. doi: 10.1007/s10329-024-01124-w (PMC11219393; doi:10.1007/s10329-024-01124-w)
Supplement: Supplementary file 9 — Supplementary table 6 (XLSX 31 KB) [file 10329_2024_1124_MOESM9_ESM.xlsx]

## Sheet: Table S6-1
Table S6-1. List of per-site sequencing depth of TAS2R genes after the final mapping
Gene groups	Gene name	rhesus macaque	Japanese macaque	Celebes crested macaque	anubis baboon	hamadryas baboon	patas monkey	green monkey	blue monkey	king colobus	Hanuman langur
Probed genes	TAS2R1	1649.73	1383.23	1323.56	1609.4	1572.23	300.09	1535.85	1351.84	1530.41	1525.52
	TAS2R2	1552.93	1333.71	1269.5	1666.31	1382.38	412.583	1460.39	-	1374.15	1416.15
	TAS2R3	1476.71	1243.82	1240.94	1415.13	1422.73	355.125	1452.04	1285.98	1460.05	1383.2
	TAS2R4	1614.75	1284.47	1277.12	1474.85	1511.94	311.923	1547.08	1364.52	1537.62	1526.3
	TAS2R5	1338.99	1169.1	1176.2	1325.25	1316.29	387.787	1424.4	1308.4	1415.65	1251.3
	TAS2R7	1594.73	1328.85	1260.58	1603.73	1530.56	438.172	1524.08	2048.48	1496.13	1535.46
	TAS2R8	1516.52	1323.94	1220.13	1676.07	1396.05	412.873	1428.05	2066.35	1483.46	1503.88
	TAS2R9	1383.71	1211.17	1181.4	1543.04	1354.13	384.145	1420.35	1922.79	1372.29	-
	TAS2R10/10-1	1480.99	1274.62	1271.1	791.307	632.252	270.269	1405.28	1930.7	1457.54	1431
	TAS2R10-2	NA	NA	NA	785.506	629.923	NA	NA	NA	NA	NA
	TAS2R13	1468.56	1250.84	1320.61	1504.74	1313.5	376.762	1394.82	1975.62	1410.23	1432.24
	TAS2R14/14-1	1421.17	1341.63	1208.25	1452.87	1331.99	223.842	1386.93	1882.31	1436.53	(3,633)
	TAS2R14-2	NA	NA	NA	NA	NA	NA	NA	NA	NA	(4,462)
	TAS2R16	1605.47	1332.33	1273.43	1597.93	1521.49	285.903	1463.58	1359.82	1463.79	1401.78
	TAS2R20	1612.04	[1,399]	1242.66	1608.69	1381.39	323.629	1392.26	2023.45	1499.28	1445.31
	TAS2R38	1334.81	1159.75	1100.09	1357.35	1390.29	496.274	1456.69	1374.97	1401.73	1247.96
	TAS2R39	1312.34	1151.59	1129.69	1353.47	1261.83	302.502	1304.06	1155.34	1326.24	1200.86
	TAS2R40	1340.85	1148.57	1225	1373.56	1336.43	364.066	1348.84	1199.58	1368.38	1271.47
	TAS2R41	1371.28	1166.02	1209.89	1442.22	1339.47	288.807	1428.94	1373.95	1394.21	1239.71
	TAS2R42	1397.88	1204.28	1216.55	1565.22	1320.95	233.211	1374.28	1828.26	[1,337]	1394.46
	TAS2R50/50-1	1458.78	1230.59	1168.71	758.194	1273.29	347.902	1339.17	1827.95	1412.02	1432.95
	TAS2R50-2	NA	NA	NA	736.507	NA	NA	NA	NA	NA	NA
	TAS2R60/60-1	1386.51	1130.31	1232.45	1348.94	1339.09	361.401	1398.63	1222.45	1352.87	639.171
	TAS2R60-2	NA	NA	NA	NA	NA	NA	NA	NA	NA	654.414
	TAS2R62	997.997	889.419	1018.77	1172.15	1072.42	418.157	1188.19	1107.59	1193.75	958.364
	TAS2R403	1440.18	648.915	1077.73	1579.13	1205.55	[398]	1307.84	1886.9	-	333.039
	TAS2R410	1650.21	1421.54	1240.7	1662.86	1470.49	449.014	1540.23	2013.16	1531.47	1546.49
	TAS2R411	1798.31	1420.41	1238.43	1758.68	1462.61	[478]	1554.86	-	1476.34	1602.95
	TAS2R412	1692.12	1489.46	1295.82	1653.73	1434.63	475.16	735.248	1933.08	[1,616]	1511.98
	TAS2R413/413-1	[1,559]	1344.29	1325.16	831.272	1401.82	227.658	1520.69	1980.1	1558	1550.78
	TAS2R413-2	NA	NA	NA	600.595	NA	NA	NA	NA	NA	NA
	TAS2R414/414-1	839.324	1454.41	[1,277]	781.519	1459.89	[446]	(1,938)	(,3229)	1390.98	1673.88
	TAS2R414-2	1547.98	618	(1,551)	1838.91	NA	(791)	(1,840)	NA	NA	NA
	TAS2R415/415-1	1847.14	1431.22	[1,177]	(1,010)	1434	(624)	1401.31	[1,898]	1597.98	1546.61
	TAS2R415-2	1441	738.017	(1,618)	(1,442)	NA	NA	1407.8	2219.46	NA	NA
	TAS2R419/419-1	1695.48	1407.02	1295.21	1790.99	[715]	[443]	1378	2124.19	1400.78	1671.12
	TAS2R419-2	NA	NA	NA	NA	619	NA	NA	NA	NA	NA
Non-probed genes	TAS2R6P	-	-	-	-	-	-	-	-	-	-
	TAS2R11P	-	-	-	-	-	-	-	-	-	-
	TAS2R12P	-	-	-	-	-	-	-	-	-	-
	TAS2R15P	899.563	786.215	796.524	878.379	746	-	-	-	1006.97	5391
	TAS2R18	-	-	-	-	-	-	-	-	-	-
	TAS2R19	-	-	-	-	-	-	-	-	-	-
	TAS2R30	-	-	-	-	-	-	-	200.331	-	-
	TAS2R31	-	-	-	-	-	-	-	-	-	-
	TAS2R43	-	-	-	-	-	-	-	-	-	-
	TAS2R45	-	-	-	-	-	-	829.634	1162.45	-	-
	TAS2R46	-	-	-	-	-	-	-	-	-	-
	TAS2R63P	-	-	-	-	-	-	-	-	-	-
	TAS2R64	-	-	-	-	-	-	-	-	751.973	-
	TAS2R67P	-	-	-	-	-	-	-	-	-	-
	TAS2R68P	-	-	-	-	-	-	-	-	-	-
	TAS2R301P	-	-	-	-	-	-	-	-	-	-
	TAS2R372	-	-	-	-	-	-	-	-	-	-
	TAS2R401P	535.019	468.898	-	596.636	-	-	-	784.033	-	3465
	TAS2R402P	-	-	-	-	-	-	-	-	-	-
	TAS2R404P	-	-	-	-	-	-	-	-	-	-
	TAS2R405	-	-	-	-	-	-	-	-	-	-
	TAS2R418P	1580.8	1391.07	1233.98	1622.21	[1,334]	389.568	1419.03	2011.94	-	-
-: Excluded as absence due to low depth (<10 at the second mapping or lower than half of minimum of lower whisker at the third mapping) or due to short mapping length (<750 bp) at the third mapping
Suffix 'P': Mapping reference sequences are pseudogenes
Numbers in parentheses are values for Category (1) or (3) congregated sequences of duplicated / multiplicated genes of which paralogous sequences were not separatable.
Numbers in [ ] are values for Category (4) with high SNP density but not with high sequencing depth (Table 2)
NA: Not applicable due to no inference of duplication in the species of interest or due to Category (1) of Table 2

## Sheet: Table S6-2
Table S6-2. List of per-site sequencing depth of neutral references after the final mapping
Region name	rhesus macaque	Japanese macaque	Celebes crested macaque	anubis baboon	hamadryas baboon	patas monkey	green monkey	blue monkey	king colobus	Hanuman langur
NR1	1112.82	867.627	1040.49	935.106	990.72	152.652	1116.44	934.032	1117.04	967.936
NR2	1432.97	1227.75	1094.01	1297.75	1282.79	177.823	1414.96	1270.72	1504.8	1405.42
NR3	1194.78	1074.03	1010.97	1123.1	1136.52	135.052	1251.47	1081.28	1248.65	1079.94
NR4	1233.61	1006.43	1029.48	1063.54	1171.53	120.869	1162.18	1178.79	1336.89	1084.21
NR5	1048.51	1039.8	1037.43	1346.12	888.431	202.71	1178.41	957.383	1039.14	1127.2
NR6	952.766	771.563	971.263	936.645	878.22	242.784	944.303	848.417	996.886	886.538
NR7	700.715	563.985	660.248	735.954	638.269	87.2156	795.271	709.662	788.497	629.94
NR8	873.043	740.535	887.905	912.761	744.381	92.8524	911.622	833.385	1013.84	858.648
NR9	841.839	711.671	640.563	832.808	696.794	62.7197	948.142	818.549	1105.32	765.119
NR10	1674.45	1562.72	1154.78	1859.89	1544.25	223.656	1647.18	1407.03	1734.59	1573.04
NR11	397.796	345.418	436.476	551.721	386.884	25.0804	370.731	363.507	523.82	295.206
NR12	1657.84	1403.75	1158.08	1658.31	1432.31	144.107	1531.37	1239.96	1496.94	1448.18
NR13	1016.41	876.788	936.753	1093.01	945.124	131.211	1104.01	1039.81	1209.31	935.208
NR14	1626.2	1359.68	1241.09	1753.81	1528.42	131.284	1656.61	1547.56	1712.87	1529.86
NR15	771.854	653.357	807.36	741.379	705.349	51.4531	705.978	573.349	-	-
NR16	-	-	-	-	-	-	-	-	-	-
NR17-A	396.596	326.126	495.043	390.672	403.024	36.9766	522.48	461.993	555.982	396.198
NR17-B	837.847	697.028	820.801	757.137	761.697	95.5529	1000.72	916.099	927.17	743.877
NR18	731.538	591.298	689.933	553.262	573.698	53.3818	693.703	-	1055.03	-
NR19	224.422	203.623	370.255	254.93	236.899	20.5733	312.225	333.713	361.422	200.095
NR20	342.913	272.486	441.716	331.685	328.455	34.9832	465.922	437.944	430.046	280.865
NR21	1705.68	1640.22	1202.41	1884.79	1447.19	192.672	1690.14	1481.75	1772.62	1510.07
NR22	1672.33	1506.45	1213.44	1784.35	1574.34	287.924	1569.67	1383.95	1638.26	1571.87
NR23	962.432	828.575	836.883	1112.85	805.354	143.246	983.363	872.47	1066.47	1047.77
NR24	1806.8	1628.13	1304.06	1890.95	1587.13	176.649	1752.08	1524.65	1611.51	1784.54
NR25	1655.15	1475.78	1108.7	1741.21	1480.4	248.149	1566.74	1381.25	1532.16	1392.89
NR26	1696.05	1547.09	1172.97	1816.97	1507.07	395.177	1682.26	1451.25	1529.85	1423.72
NR27	650.417	588.221	740.614	695.817	629.95	62.2214	698.502	-	-	-
NR28	1237.96	1068.44	995.623	1156.61	1059.93	113.123	1121.28	1026.22	1146.38	1140.31
NR29	1025.68	1464.35	965.914	2168.78	1120.64	212.25	1150.31	938.552	1308.48	1081.51
NR30	1250.83	1174.18	1124.91	1294.29	1161.49	239.814	1227.29	1062.21	1262.23	1264.19
NR31	1517.65	1381.73	1202.74	1486.86	1424.63	229.663	1469.87	1335.13	1499.9	1307.95
NR32	1466.2	1283.08	-	-	-	-	1374.07	-	1410.03	-
NR33	1324.71	1209.46	1111.57	1378.26	1205.41	197.616	1270.63	1139.47	1264.13	1331.73
NR34	1515.08	1286.92	1118.7	1468.32	1419.46	150.923	1398.42	1208.28	1545	1250.22
NR35	998.042	804.952	967.715	1036.38	941.386	281.765	996.501	880.562	989.718	930.82
NR36	1127.49	929.073	1069.55	1259.54	1088.83	236.99	1200.14	1078.09	1216.92	1112.16
NR37	1196.82	1066.13	1063.4	1382.16	1116.86	253.436	1213.81	1086.6	1086.62	1005.76
NR38	1453.5	1227.42	1054.95	1471.56	1372.03	273.19	1258.33	1144.53	1452.95	1425.17
NR39	707.25	564.575	754.696	629.92	645.441	110.903	684.155	652.99	766.323	591.713
NR40	1324.29	1130.46	1115.65	1256.58	1244.65	243.084	1395.07	1164.37	1425.07	1282.24
NR41	562.47	473.386	616.274	538.146	499.347	68.9568	641.03	566.157	609.031	509.461
NR42	1694.36	1521.49	1209.71	1793.16	1802.02	356.604	1560.09	1424.22	1606.43	1452.03
NR43	-	-	-	-	-	-	-	-	1077.19	1021.55
NR44	1513.8	1452.1	1218.31	1592.33	1447.19	107.868	1419.95	1178.02	1631.37	1377.16
NR45	896.488	721.52	854.083	815.179	769.998	290.227	835.613	776.493	804.901	748.75
NR46	941.924	818.316	925.481	909.863	854.762	350.336	956.11	833.033	894.821	923.831
NR47	1121.3	922.818	1056.81	1033.07	1032.04	310.993	1096.39	1000.84	1082.05	1086.01
NR48	1102.52	895.559	1030.2	919.601	985.966	326.977	1165.1	956.855	1162.44	1122.69
NR49	114.527	529.131	101.406	383.967	398.012	-	316.244	150.996	-	643.346
NR50	899.061	870.839	909.123	1009	842.875	46.0988	895.981	658.66	773.742	761.909
NR51	1157.94	979.878	1028.64	1187.48	1029.53	234.553	1081.99	974.426	1057.21	1058.78
NR52	1305.93	1158.35	1172.1	1324.49	1198.66	268.561	1298.61	1090.01	1301.38	1277.19
NR53	1127.88	974.469	1069.28	1259.31	1160.64	210.73	1017.93	904.215	1086.45	1154.03
NR54	1309.06	1082.27	1222.17	1788.75	804.017	164.581	1066.59	884.552	1058.37	1436.77
NR55	917.805	850.167	1139.38	2044.72	942.499	331.502	1003.29	1037.03	1143.56	751.73
NR56	936.155	788.635	893.36	842.311	887.145	143.139	925.427	813.241	1063.79	950.06
NR57	710.362	639.461	789.608	605.138	657.484	575.329	694.523	587.405	778.064	664.873
NR58	1356.86	1196.5	1078.43	1392.71	1065.09	334.108	1244.73	1087.13	1167.27	1103.42
NR59	1088.6	926.31	957.186	847.878	913.618	425.282	1097.36	1023.08	878.836	720.572
NR60	846.137	700.733	920.337	823.411	846.872	254.354	833.696	816.896	754.84	659.727
NR61	-	-	-	-	-	-	-	-	1063.18	747.635
NR62	583.232	472.48	691.195	621.037	622.685	306.464	1713.98	702.491	770.128	896.626
NR63	1272.47	1129.73	1195.04	1402.58	1188.92	343.697	1236.09	1059.68	1162.15	1281.44
NR64	1397.63	1255.88	1129.5	1443.16	1242.22	189.562	1349.49	1235.15	1472.94	1334.94
NR65	1341.04	1271.77	1223.71	1420.21	1337.49	128.972	1290.91	1189.63	1426.68	1350.52
NR66	1055.18	854.616	1036.68	1003.74	977.161	205.501	1019.65	844.528	999.612	903.85
NR67	671.522	534.201	745.767	580.854	654.333	117.61	765.279	757.012	819.897	594.667
NR68	951.347	733.176	912.193	772.05	829.528	90.6659	989.408	994.909	1094.36	811.596
NR69	1014.39	878.733	977.166	982.78	935.066	144.452	1063.57	1009.67	1015.39	946.538
NR70	1498.41	1283.24	1180.97	1672.26	1445.95	218.961	1406.93	1566.21	1451.67	1288.98
NR71	-	-	-	-	-	-	-	-	-	-
NR72	872.185	729.256	855.083	873.682	819.089	171.269	949.924	859.308	926.495	791.043
NR73	1272.9	1128.64	1067.43	1311.5	1161.51	260.459	1301.18	1066.94	-	1276.47
NR74	1199.08	1033.63	1016.49	1202.36	1076.34	177.435	1181.34	1075.72	-	1143.15
NR75	870.067	634.247	807.203	757.799	699.961	103.806	873.64	783.183	860.469	719.638
NR76	636.687	573.045	650.167	604.67	581.168	131.496	682.848	567.965	719.371	615.969
NR77	696.193	602.683	752.931	702.62	691.551	106.817	711.689	710.17	861.836	761.343
NR78	1215.72	1105.29	1103.3	1362.69	1159.5	300.972	1263.03	1122.27	1341.84	1297.58
NR79	1165.85	1042.77	1048.47	1335.3	1001.88	282.328	1138.55	1011.52	1221.59	1055.57
NR80	1093.78	945.461	1006.86	-	982.437	249.228	1335.08	1239.09	1146.86	-
NR81	569.475	447.204	594.116	464.102	488.386	155.064	637.593	549.786	618.597	459.389
NR82	791.07	681.587	728.39	-	-	253.981	766.224	768.732	-	-
NR83	753.822	666.745	574.943	631.482	1343.78	171.152	755.117	1337.86	1507.51	719.154
NR84	381.157	343.728	397.141	346.533	756.842	87.5116	409.713	743.443	772.928	343.79
NR85	322.745	229.453	459.133	260.402	531.711	53.11	260.07	493.941	586.263	242.197
-: Excluded as absence due to low depth (<10 at the second mapping or lower than half of minimum of lower whisker at the third mapping) or due to short mapping length (<1000 bp) at the third mapping, or excluded as duplication / multiplication due to high depth (higher than 1.5 times of maximum of upper whisker at the third mapping)
