# Supplementary material for: Reduction of bitter taste receptor gene family in folivorous colobine primates relative to omnivorous cercopithecine primates
Source: Primates. 2024 Apr 11;65(4):311–31. doi: 10.1007/s10329-024-01124-w (PMC11219393; doi:10.1007/s10329-024-01124-w)
Supplement: Supplementary file 10 — Supplementary table 7 (XLSX 35 KB) [file 10329_2024_1124_MOESM10_ESM.xlsx]

## Sheet: Table S7-1
Table S7-1. ORF length and the number of TM domains of TAS2R genes in the rhesus macaque sample
Gene group	Gene name	H1-1		H2-1		H1-2		H2-2		Structural category
		ORF length	No. of TM	ORF length	No. of TM	ORF length	No. of TM	ORF length	No. of TM
Probed genes	TAS2R1	900	7	900	7	900	7	900	7	Intact
	TAS2R2	915	7	915	7	915	7	915	7	Intact
	TAS2R3	951	7	951	7	951	7	951	7	Intact
	TAS2R4	900	7	900	7	900	7	900	7	Intact
	TAS2R5	<750	-	900	7	900	7	<750	-	Segregating pseudogene
	TAS2R7	957	7	957	7	957	7	957	7	Intact
	TAS2R8	957	7	/	/	/	/	/	/	Intact
	TAS2R9	936	7	936	7	936	7	936	7	Intact
	TAS2R10	924	7	/	/	/	/	/	/	Intact
	TAS2R13	912	7	912	7	912	7	912	7	Intact
	TAS2R14	960	7	960	7	960	7	960	7	Intact
	TAS2R16	876	7	876	7	876	7	876	7	Intact
	TAS2R20	930	7	930	7	930	7	930	7	Intact
	TAS2R38	1002	7	/	/	/	/	/	/	Intact
	TAS2R39	1017	7	/	/	/	/	/	/	Intact
	TAS2R40	972	7	/	/	/	/	/	/	Intact
	TAS2R41	924	7	924	7	924	7	924	7	Intact
	TAS2R42	945	7	945	7	945	7	945	7	Intact
	TAS2R50	900	7	900	7	900	7	900	7	Intact
	TAS2R60	957	7	957	7	957	7	957	7	Intact
	TAS2R62	915	7	/	/	/	/	/	/	Intact
	TAS2R403	900	7	900	7	900	7	900	7	Intact
	TAS2R410	927	7	927	7	927	7	927	7	Intact
	TAS2R411	930	7	930	7	930	7	930	7	Intact
	TAS2R412	993	7	993	7	993	7	993	7	Intact
	TAS2R413#	<750	-	930	7	930	7	<750	-	Intact and Disrupted
	TAS2R414Ma-1	912	7	912	7	912	7	912	7	Intact
	TAS2R414Ma-2	930	7	930	7	930	7	930	7	Intact
	TAS2R415Ma-1	930	7	930	7	930	7	930	7	Intact
	TAS2R415Ma-2	<750	-	<750	-	<750	-	<750	-	Disrupted
	TAS2R419	927	7	927	7	927	7	927	7	Intact
Non-probed genes	TAS2R15	<750	-	<750	-	<750	-	<750	-	Disrupted
	TAS2R401	<750	-	<750	-	<750	-	<750	-	Disrupted
	TAS2R418	<750	-	<750	-	<750	-	<750	-	Disrupted
/: Only H1-1 is prsented when sequences of H1 and H2 are identical.
# Category (4) TAS2R genes with high SNP density but not with high sequencing depth (Table 2)

## Sheet: Table S7-2
Table S7-2. ORF length and the number of TM domains of TAS2R haplotypes in Japanese macaque
Gene group	Gene name	H1-1		H2-1		H1-2		H2-2		Structural category
		ORF length	No. of TM	ORF length	No. of TM	ORF length	No. of TM	ORF length	No. of TM
Probed genes	TAS2R1	900	7	900	7	900	7	900	7	Intact
	TAS2R2	915	7	915	7	915	7	915	7	Intact
	TAS2R3	951	7	/	/	/	/	/	/	Intact
	TAS2R4	900	7	/	/	/	/	/	/	Intact
	TAS2R5	900	7	/	/	/	/	/	/	Intact
	TAS2R7	957	7	/	/	/	/	/	/	Intact
	TAS2R8	957	7	957	7	957	7	957	7	Intact
	TAS2R9	936	7	936	7	936	7	936	7	Intact
	TAS2R10	924	7	924	7	924	7	924	7	Intact
	TAS2R13	912	7	912	7	912	7	912	7	Intact
	TAS2R14	960	7	/	/	/	/	/	/	Intact
	TAS2R16	876	7	876	7	876	7	876	7	Intact
	TAS2R20#	930	7	930	7	930	7	930	7	Intact
	TAS2R38	1002	7	/	/	/	/	/	/	Intact
	TAS2R39	<750	-	/	/	/	/	/	/	Disrupted
	TAS2R40	972	7	/	/	/	/	/	/	Intact
	TAS2R41	924	7	/	/	/	/	/	/	Intact
	TAS2R42	945	7	/	/	/	/	/	/	Intact
	TAS2R50	900	7	900	7	900	7	900	7	Intact
	TAS2R60	957	7	/	/	/	/	/	/	Intact
	TAS2R62	915	7	915	7	915	7	915	7	Intact
	TAS2R403	<750	-	/	/	/	/	/	/	Disrupted
	TAS2R410	927	7	927	7	927	7	927	7	Intact
	TAS2R411	930	7	930	7	930	7	930	7	Intact
	TAS2R412	993	7	993	7	993	7	993	7	Intact
	TAS2R413	<750	-	<750	-	<750	-	<750	-	Disrupted
	TAS2R414Ma-1	912	7	912	7	912	7	912	7	Intact
	TAS2R414Ma-2	930	7	/	/	/	/	/	/	Intact
	TAS2R415Ma-1	930	7	/	/	/	/	/	/	Intact
	TAS2R415Ma-2	<750	-	<750	-	<750	-	<750	-	Disrupted
	TAS2R419	927	7	/	/	/	/	/	/	Intact
Non-probed genes	TAS2R15	<750	-	<750	-	<750	-	<750	-	Disrupted
	TAS2R401	<750	-	<750	-	<750	-	<750	-	Disrupted
	TAS2R418	<750	-	<750	-	<750	-	<750	-	Disrupted
/: Only H1-1 is prsented when sequences of H1 and H2 are identical
# Category (4) TAS2R genes with high SNP density but not with high sequencing depth (Table 2)

## Sheet: Table S7-3
Table S7-3. ORF length and the number of TM domains of TAS2R haplotypes in Celebes crested macaque
Gene group	Gene name	H1-1		H2-1		H1-2		H2-2		Structural category
		ORF length	No. of TM	ORF length	No. of TM	ORF length	No. of TM	ORF length	No. of TM
Probed genes	TAS2R1	900	7	/	/	/	/	/	/	Intact
	TAS2R2	915	7	915	7	915	7	915	7	Intact
	TAS2R3	948	7	/	/	/	/	/	/	Intact
	TAS2R4	900	7	/	/	/	/	/	/	Intact
	TAS2R5	900	7	/	/	/	/	/	/	Intact
	TAS2R7	957	7	/	/	/	/	/	/	Intact
	TAS2R8	957	7	/	/	/	/	/	/	Intact
	TAS2R9	936	7	936	7	936	7	936	7	Intact
	TAS2R10	924	7	924	7	924	7	924	7	Intact
	TAS2R13	912	7	/	/	/	/	/	/	Intact
	TAS2R14	960	7	/	/	/	/	/	/	Intact
	TAS2R16	876	7	876	7	876	7	876	7	Intact
	TAS2R20	930	7	930	7	930	7	930	7	Intact
	TAS2R38	1002	7	1002	7	1002	7	1002	7	Intact
	TAS2R39	1017	7	1017	7	1017	7	1017	7	Intact
	TAS2R40	972	7	/	/	/	/	/	/	Intact
	TAS2R41	924	7	/	/	/	/	/	/	Intact
	TAS2R42	945	7	945	7	945	7	945	7	Intact
	TAS2R50	900	7	900	7	900	7	900	7	Intact
	TAS2R60	957	7	957	7	957	7	957	7	Intact
	TAS2R62	915	7	915	7	915	7	915	7	Intact
	TAS2R403	<750	-	900	7	900	7	<750	-	Segregating pseudogene
	TAS2R410	927	7	/	/	/	/	/	/	Intact
	TAS2R411	930	7	<750	-	930	7	<750	-	Segregating pseudogene
	TAS2R412	<750	-	<750	-	<750	-	<750	-	Disrupted
	TAS2R413	930	7	930	7	930	7	930	7	Intact
	TAS2R414Ma-1#	912	7	912	7	912	7	912	7	Intact
	TAS2R414Ma-2**	843	7	843	7	843	7	843	7	Intact x2
	TAS2R415Ma-1#	<750	-	<750	-	<750	-	<750	-	Disrupted
	TAS2R415Ma-2**	<750	-	<750	-	<750	-	<750	-	Disrupted x2
	TAS2R419	927	7	927	7	927	7	927	7	Intact
Non-probed genes	TAS2R15	<750	-	<750	-	<750	-	<750	-	Disrupted
	TAS2R418	<750	-	<750	-	<750	-	<750	-	Disrupted
/: Only H1-1 is prsented when sequences of H1 and H2 are identical
** Category (3) duplicated / multiplicated TAS2R genes (Table 2)
# Category (4) TAS2R genes with high SNP density but not with high sequencing depth (Table 2)

## Sheet: Table S7-4
Table S7-4. ORF length and the number of TM domains of TAS2R haplotypes in anubis baboon
Gene group	Gene name	H1-1		H2-1		H1-2		H2-2		Structural category
		ORF length	No. of TM	ORF length	No. of TM	ORF length	No. of TM	ORF length	No. of TM
Probed genes	TAS2R1	900	7	/	/	/	/	/	/	Intact
	TAS2R2	915	7	915	7	915	7	915	7	Intact
	TAS2R3	951	7	951	7	951	7	951	7	Intact
	TAS2R4	900	7	/	/	/	/	/	/	Intact
	TAS2R5	900	7	/	/	/	/	/	/	Intact
	TAS2R7	957	7	954	7	957	7	954	7	Intact
	TAS2R8	930	7	930	7	930	7	930	7	Intact
	TAS2R9	936	7	936	7	936	7	936	7	Intact
	TAS2R10Pa-1	924	7	/	/	/	/	/	/	Intact
	TAS2R10Pa-2	924	7	/	/	/	/	/	/	Intact
	TAS2R13	912	7	912	7	912	7	912	7	Intact
	TAS2R14	960	7	/	/	/	/	/	/	Intact
	TAS2R16	876	7	/	/	/	/	/	/	Intact
	TAS2R20	930	7	/	/	/	/	/	/	Intact
	TAS2R38	1002	7	1002	7	1002	7	1002	7	Intact
	TAS2R39	1017	7	/	/	/	/	/	/	Intact
	TAS2R40	972	7	/	/	/	/	/	/	Intact
	TAS2R41	924	7	/	/	/	/	/	/	Intact
	TAS2R42	945	7	945	7	945	7	945	7	Intact
	TAS2R50Pa-1	900	7	/	/	/	/	/	/	Intact
	TAS2R50Pa-2	900	7	/	/	/	/	/	/	Intact
	TAS2R60	957	7	957	7	957	7	957	7	Intact
	TAS2R62	912	7	912	7	912	7	912	7	Intact
	TAS2R403	<750	-	/	/	/	/	/	/	Disrupted
	TAS2R410	927	7	927	7	927	7	927	7	Intact
	TAS2R411	930	7	930	7	930	7	930	7	Intact
	TAS2R412	993	7	/	/	/	/	/	/	Intact
	TAS2R413Pa-1	930	7	/	/	/	/	/	/	Intact
	TAS2R413Pa-2	960	7	/	/	/	/	/	/	Intact
	TAS2R414Pa-1	930	7	/	/	/	/	/	/	Intact
	TAS2R414Pa-2	930	7	930	7	930	7	930	7	Intact
	TAS2R415Pa-1**	890	7	930	7	890	7	930	7	Intact x2
	TAS2R415Pa-2**	920	7	960	7	920	7	960	7	Intact x2
	TAS2R419	927	7	927	7	927	7	927	7	Intact
Non-probed genes	TAS2R15	<750	-	<750	-	<750	-	<750	-	Disrupted
	TAS2R401	<750	-	<750	-	<750	-	<750	-	Disrupted
	TAS2R418	930	7	/	/	/	/	/	/	Intact
/: Only H1-1 is prsented when sequences of H1 and H2 are identical
** Category (3) duplicated / multiplicated TAS2R genes (Table 2)

## Sheet: Table S7-5
Table S7-5. ORF length and the number of TM domains of TAS2R haplotypes in hamadryas baboon
Gene group	Gene name	H1-1		H2-1		H1-2		H2-2		Structural category
		ORF length	No. of TM	ORF length	No. of TM	ORF length	No. of TM	ORF length	No. of TM
Probed genes	TAS2R1	900	7	/	/	/	/	/	/	Intact
	TAS2R2	915	7	915	7	915	7	915	7	Intact
	TAS2R3	951	7	/	/	/	/	/	/	Intact
	TAS2R4	900	7	900	7	900	7	900	7	Intact
	TAS2R5	900	7	/	/	/	/	/	/	Intact
	TAS2R7	954	7	/	/	/	/	/	/	Intact
	TAS2R8	930	7	/	/	/	/	/	/	Intact
	TAS2R9	936	7	936	7	936	7	936	7	Intact
	TAS2R10Pa-1	924	7	/	/	/	/	/	/	Intact
	TAS2R10Pa-2	924	7	/	/	/	/	/	/	Intact
	TAS2R13	912	7	912	7	912	7	912	7	Intact
	TAS2R14	960	7	/	/	/	/	/	/	Intact
	TAS2R16	876	7	/	/	/	/	/	/	Intact
	TAS2R20	930	7	930	7	930	7	930	7	Intact
	TAS2R38	1002	7	/	/	/	/	/	/	Intact
	TAS2R39	1017	7	1017	7	1017	7	1017	7	Intact
	TAS2R40	972	7	/	/	/	/	/	/	Intact
	TAS2R41	924	7	/	/	/	/	/	/	Intact
	TAS2R42	945	7	/	/	/	/	/	/	Intact
	TAS2R50	900	7	/	/	/	/	/	/	Intact
	TAS2R60	957	7	/	/	/	/	/	/	Intact
	TAS2R62	912	7	912	7	912	7	912	7	Intact
	TAS2R403	<750	-	/	/	/	/	/	/	Disrupted
	TAS2R410	927	7	927	7	927	7	927	7	Inact
	TAS2R411	930	7	930	7	930	7	930	7	Inact
	TAS2R412	993	7	993	7	993	7	993	7	Inact
	TAS2R413	960	7	960	7	960	7	960	7	Inact
	TAS2R414	930	7	/	/	/	/	/	/	Inact
	TAS2R415	960	7	960	7	960	7	960	7	Inact
	TAS2R419Pa-1#	927	7	927	7	927	7	927	7	Inact
	TAS2R419Pa-2	927	7	/	/	/	/	/	/	Inact
Non-probed genes	TAS2R15	<750	-	<750	-	<750	-	<750	-	Disrupted
	TAS2R418#	930	7	930	7	930	7	930	7	Inact
/: Only H1-1 is prsented when sequences of H1 and H2 are identical
# Category (4) TAS2R genes with high SNP density but not with high sequencing depth (Table 2)

## Sheet: Table S7-6
Table S7-6. ORF length and the number of TM domains of TAS2R haplotypes in patas monkey
Gene group	Gene name	H1-1		H2-1		H1-2		H2-2		Structural category
		ORF length	No. of TM	ORF length	No. of TM	ORF length	No. of TM	ORF length	No. of TM
Probed genes	TAS2R1	900	7	/	/	/	/	/	/	Intact
	TAS2R2	915	7	915	7	915	7	915	7	Intact
	TAS2R3	951	7	/	/	/	/	/	/	Intact
	TAS2R4	900	7	/	/	/	/	/	/	Intact
	TAS2R5	900	7	/	/	/	/	/	/	Intact
	TAS2R7	957	7	/	/	/	/	/	/	Intact
	TAS2R8	930	7	930	7	930	7	930	7	Intact
	TAS2R9	<750	-	936	7	//	//	//	//	Segregating pseudogene
	TAS2R10	924	7	/	/	/	/	/	/	Intact
	TAS2R13	912	7	/	/	/	/	/	/	Intact
	TAS2R14	960	7	960	7	//	//	//	//	Intact
	TAS2R16	876	7	/	/	/	/	/	/	Intact
	TAS2R20	930	7	/	/	/	/	/	/	Intact
	TAS2R38	1002	7	1002	7	1002	7	1002	7	Intact
	TAS2R39	966	7	966	7	966	7	966	7	Intact
	TAS2R40	972	7	972	7	972	7	972	7	Intact
	TAS2R41	924	7	924	7	924	7	924	7	Intact
	TAS2R42	945	7	/	/	/	/	/	/	Intact
	TAS2R50	900	7	/	/	/	/	/	/	Intact
	TAS2R60	957	7	/	/	/	/	/	/	Intact
	TAS2R62	915	7	/	/	/	/	/	/	Intact
	TAS2R403#	<750	-	<750	-	<750	-	<750	-	Disrupted
	TAS2R410	<750	-	/	/	/	/	/	/	Disrupted
	TAS2R411#	930	7	930	7	930	7	930	7	Intact
	TAS2R412	930	7	930	7	930	7	930	7	Intact
	TAS2R413	930	7	/	/	/	/	/	/	Intact
	TAS2R414Er-1-1#	930	7	930	7	930	7	930	7	Intact
	TAS2R414Er-1-2**	930	7	930	7	930	7	930	7	Intact x2
	TAS2R415*	930	7	930	7	930	7	930	7	Intact x2
	TAS2R419#	927	7	/	/	/	/	/	/	Intact
Non-probed genes	TAS2R418	930	7	930	7	930	7	930	7	Intact
/: Only H1-1 is prsented when sequences of H1 and H2 are identical
//: Only H1-1 and H2-1 are presented when H1 and H2 sequences are different and there is no IUPAC degenerated codes.
* Category (1) duplicated / multiplicated TAS2R genes (Table 2)
** Category (3) duplicated / multiplicated TAS2R genes (Table 2)
# Category (4) TAS2R genes with high SNP density but not with high sequencing depth (Table 2)

## Sheet: Table S7-7
Table S7-7. ORF length and the number of TM domains of TAS2R haplotypes in green monkey
Gene group	Gene name	H1-1		H2-1		H1-2		H2-2		Structural category
		ORF length	No. of TM	ORF length	No. of TM	ORF length	No. of TM	ORF length	No. of TM
Probed genes	TAS2R1	900	7	900	7	900	7	900	7	Intact
	TAS2R2	915	7	915	7	915	7	915	7	Intact
	TAS2R3	951	7	/	/	/	/	/	/	Intact
	TAS2R4	900	7	/	/	/	/	/	/	Intact
	TAS2R5	900	7	/	/	/	/	/	/	Intact
	TAS2R7	957	7	957	7	957	7	957	7	Intact
	TAS2R8	930	7	930	7	930	7	930	7	Intact
	TAS2R9	936	7	936	7	936	7	936	7	Intact
	TAS2R10	924	7	924	7	924	7	924	7	Intact
	TAS2R13	912	7	/	/	/	/	/	/	Intact
	TAS2R14	960	7	/	/	/	/	/	/	Intact
	TAS2R16	876	7	/	/	/	/	/	/	Intact
	TAS2R20	930	7	/	/	/	/	/	/	Intact
	TAS2R38	1002	7	/	/	/	/	/	/	Intact
	TAS2R39	1119	7	1119	7	1119	7	1119	7	Intact
	TAS2R40	972	7	/	/	/	/	/	/	Intact
	TAS2R41	924	7	924	7	924	7	924	7	Intact
	TAS2R42	945	7	/	/	/	/	/	/	Intact
	TAS2R50	900	7	/	/	/	/	/	/	Intact
	TAS2R60	957	7	<750	-	<750	-	957	7	Segregating pseudogene
	TAS2R62	924	7	/	/	/	/	/	/	Intact
	TAS2R403	900	7	<750	-	<750	-	900	7	Segregating pseudogene
	TAS2R410	927	7	/	/	/	/	/	/	Intact
	TAS2R411	930	7	930	7	930	7	930	7	Intact
	TAS2R412	993	7	/	/	/	/	/	/	Intact
	TAS2R413	930	7	930	7	930	7	930	7	Intact
	TAS2R414Ch-1-1**	<750	-	930	7	930	7	<750	-	Intact and Disrupted
	TAS2R414Ch-1-2**	930	7	930	7	930	7	930	7	Intact x2
	TAS2R415Ch-1	<750	-	930	7	930	7	<750	-	Segregating pseudogene
	TAS2R415Ch-2	<750	-	930	7	930	7	<750	-	Segregating pseudogene
	TAS2R419	927	7	927	7	927	7	927	7	Intact
Non-probed genes	TAS2R45	<750	-	<750	-	<750	-	<750	-	Disrupted
	TAS2R418	<750	-	<750	-	<750	-	<750	-	Disrupted
/: Only H1-1 is prsented when sequences of H1 and H2 are identical
** Category (3) duplicated / multiplicated TAS2R genes (Table 2)

## Sheet: Table S7-8
Table S7-8. ORF length and the number of TM domains of TAS2R haplotypes in blue monkey
Gene group	Gene name	H1-1		H2-1		H1-2		H2-2		Structural category
		ORF length	No. of TM	ORF length	No. of TM	ORF length	No. of TM	ORF length	No. of TM
Probed genes	TAS2R1	900	7	/	/	/	/	/	/	Intact
	TAS2R3	951	7	/	/	/	/	/	/	Intact
	TAS2R4	900	7	/	/	/	/	/	/	Intact
	TAS2R5	900	7	/	/	/	/	/	/	Intact
	TAS2R7	957	7	957	7	957	7	957	7	Intact
	TAS2R8	930	7	/	/	/	/	/	/	Intact
	TAS2R9	936	7	936	7	936	7	936	7	Intact
	TAS2R10	924	7	/	/	/	/	/	/	Intact
	TAS2R13	912	7	912	7	912	7	912	7	Intact
	TAS2R14	960	7	/	/	/	/	/	/	Intact
	TAS2R16	876	7	/	/	/	/	/	/	Intact
	TAS2R20	930	7	/	/	/	/	/	/	Intact
	TAS2R38	1002	7	/	/	/	/	/	/	Intact
	TAS2R39	1017	7	1017	7	1017	7	1017	7	Intact
	TAS2R40	972	7	/	/	/	/	/	/	Intact
	TAS2R41	924	7	/	/	/	/	/	/	Intact
	TAS2R42	945	7	/	/	/	/	/	/	Intact
	TAS2R50	900	7	/	/	/	/	/	/	Intact
	TAS2R60	957	7	/	/	/	/	/	/	Intact
	TAS2R62	915	7	/	/	/	/	/	/	Intact
	TAS2R403	<750	-	/	/	/	/	/	/	Disrupted
	TAS2R410	927	7	927	7	927	7	927	7	Intact
	TAS2R412	930	8	/	/	/	/	/	/	Intact
	TAS2R413	930	9	/	/	/	/	/	/	Intact
	TAS2R414*	<750	-	930	7	930	7	<750	-	Intact and Disrupted
	TAS2R415Ce-1#	930	7	930	7	930	7	930	7	Intact
	TAS2R415Ce-2	930	8	930	7	930	7	930	7	Intact
	TAS2R419	927	9	927	9	927	9	927	9	Intact
Non-probed genes	TAS2R30	<750	-	<750	-	<750	-	<750	-	Disrupted
	TAS2R45	<750	-	<750	-	<750	-	<750	-	Disrupted
	TAS2R401	<750	-	<750	-	<750	-	<750	-	Disrupted
	TAS2R418	<750	-	/	/	/	/	/	/	Disrupted
/: Only H1-1 is prsented when sequences of H1 and H2 are identical
* Category (1) duplicated / multiplicated TAS2R genes (Table 2)
# Category (4) TAS2R genes with high SNP density but not with high sequencing depth (Table 2)

## Sheet: Table S7-9
Table S7-9. ORF length and the number of TM domains of TAS2R haplotypes in king colobus
Gene group	Gene name	H1-1		H2-1		H1-2		H2-2		Structural category
		ORF length	No. of TM	ORF length	No. of TM	ORF length	No. of TM	ORF length	No. of TM
Probed genes	TAS2R1	900	7	/	/	/	/	/	/	Intact
	TAS2R2	915	7	915	7	915	7	915	7	Intact
	TAS2R3	951	7	951	7	951	7	951	7	Intact
	TAS2R4	900	7	/	/	/	/	/	/	Intact
	TAS2R5	900	7	/	/	/	/	/	/	Intact
	TAS2R7	957	7	/	/	/	/	/	/	Intact
	TAS2R8	930	7	/	/	/	/	/	/	Intact
	TAS2R9	939	7	/	/	/	/	/	/	Intact
	TAS2R10	924	7	/	/	/	/	/	/	Intact
	TAS2R13	909	7	/	/	/	/	/	/	Intact
	TAS2R14	<750	-	/	/	/	/	/	/	Disrupted
	TAS2R16	876	7	876	7	876	7	876	7	Intact
	TAS2R20	927	7	/	/	/	/	/	/	Intact
	TAS2R38	1002	7	/	/	/	/	/	/	Intact
	TAS2R39	984	7	/	/	/	/	/	/	Intact
	TAS2R40	972	7	972	7	972	7	972	7	Intact
	TAS2R41	924	7	/	/	/	/	/	/	Intact
	TAS2R42#	945	7	945	7	945	7	945	7	Intact
	TAS2R50	900	7	/	/	/	/	/	/	Intact
	TAS2R60	957	7	957	7	957	7	957	7	Intact
	TAS2R62	915	7	915	7	//	//	//	//	Intact
	TAS2R410	927	7	/	/	/	/	/	/	Intact
	TAS2R411	930	7	/	/	/	/	/	/	Intact
	TAS2R412#	930	7	993	7	930	7	993	7	Intact
	TAS2R413	930	7	/	/	/	/	/	/	Intact
	TAS2R414	768	6	768	6	768	6	768	6	Disrupted
	TAS2R415	930	7	/	/	/	/	/	/	Intact
	TAS2R419	<750	-	852	7	//	//	//	//	Segregating pseudogene
Non-probed genes	TAS2R15	<750	-	<750	-	<750	-	<750	-	Disrupted
	TAS2R64	<750	-	/	/	/	/	/	/	Disrupted
/: Only H1-1 is prsented when sequences of H1 and H2 are identical
//: Only H1-1 and H2-1 are presented when H1 and H2 sequences are different and there is no IUPAC degenerated codes.
# Category (4) TAS2R genes with high SNP density but not with high sequencing depth (Table 2)

## Sheet: Table S7-10
Table S7-10. ORF length and the number of TM domains of TAS2R haplotypes in Hanuman langur
Gene group	Gene name	H1-1		H2-1		H1-2		H2-2		Structural category
		ORF length	No. of TM	ORF length	No. of TM	ORF length	No. of TM	ORF length	No. of TM
Probed genes	TAS2R1	900	7	/	/	/	/	/	/	Intact
	TAS2R2	915	7	/	/	/	/	/	/	Intact
	TAS2R3	951	7	951	7	951	7	951	7	Intact
	TAS2R4	900	7	900	7	900	7	900	7	Intact
	TAS2R5	900	7	900	7	900	7	900	7	Intact
	TAS2R7	942	7	/	/	/	/	/	/	Intact
	TAS2R8	930	7	/	/	/	/	/	/	Intact
	TAS2R10	924	7	/	/	/	/	/	/	Intact
	TAS2R13	912	7	912	7	912	7	912	7	Intact
	TAS2R14Se-1**	960	7	960	7	960	7	960	7	Intact x2
	TAS2R14Se-2**	960	7	960	7	960	7	960	7	Intact x2
	TAS2R16	876	7	876	7	876	7	876	7	Intact
	TAS2R20	930	7	930	7	930	7	930	7	Intact
	TAS2R38	1002	7	1002	7	1002	7	1002	7	Intact
	TAS2R39	<750	-	/	/	/	/	/	/	Disrupted
	TAS2R40	972	7	972	7	972	7	972	7	Intact
	TAS2R41	924	7	924	7	924	7	924	7	Intact
	TAS2R42	945	7	945	7	945	7	945	7	Intact
	TAS2R50	900	7	900	7	900	7	900	7	Intact
	TAS2R60Se-1	<750	-	<750	-	//	//	//	//	Disrupted
	TAS2R60Se-2	957	7	957	7	957	7	957	7	Intact
	TAS2R62	915	7	915	7	915	7	915	7	Intact
	TAS2R403	<750	-	<750	-	<750	-	<750	-	Disrupted
	TAS2R410	927	7	909	7	909	7	927	7	Intact
	TAS2R411	930	7	930	7	930	7	930	7	Intact
	TAS2R412	993	7	/	/	/	/	/	/	Intact
	TAS2R413	930	7	930	7	930	7	930	7	Intact
	TAS2R414	930	7	930	7	930	7	930	7	Intact
	TAS2R415	930	7	/	/	/	/	/	/	Intact
	TAS2R419	<750	-	927	7	927	7	<750	-	Segregating pseudogene
Non-probed genes	TAS2R15	<750	-	<750	-	<750	-	<750	-	Disrupted
	TAS2R19	<750	-	<750	-	<750	-	<750	-	Disrupted
	TAS2R401	<750	-	<750	-	<750	-	<750	-	Disrupted
/: Only H1-1 is prsented when sequences of H1 and H2 are identical
//: Only H1-1 and H2-1 are presented when H1 and H2 sequences are different and there is no IUPAC degenerated codes.
** Category (3) duplicated / multiplicated TAS2R genes (Table 2)
