# Supplementary material for: Reduction of bitter taste receptor gene family in folivorous colobine primates relative to omnivorous cercopithecine primates
Source: Primates. 2024 Apr 11;65(4):311–31. doi: 10.1007/s10329-024-01124-w (PMC11219393; doi:10.1007/s10329-024-01124-w)
Supplement: Supplementary file 11 — Supplementary table 8 (XLSX 31 KB) [file 10329_2024_1124_MOESM11_ESM.xlsx]

## Sheet: TableS8-1
Table S8-1 Final SNP density of ancestral-cercopithcid TAS2R genes in rhesus macaque
Structural category	Gene	rhesus macaque
		S	L	s
Intact	TAS2R1	1	900	1.11111
	TAS2R2	4	915	4.37158
	TAS2R3	5	951	5.25762
	TAS2R4	4	900	4.44444
	TAS2R7	1	957	1.04493
	TAS2R8	0	957	0
	TAS2R9	2	936	2.13675
	TAS2R10	0	924	0
	TAS2R13	5	912	5.48246
	TAS2R14	4	960	4.16667
	TAS2R16	1	876	1.14155
	TAS2R20	2	930	2.15054
	TAS2R38	0	1002	0
	TAS2R39	0	1017	0
	TAS2R40	0	972	0
	TAS2R41	2	924	2.1645
	TAS2R42	4	945	4.2328
	TAS2R50	1	900	1.11111
	TAS2R60	6	957	6.26959
	TAS2R62	0	956	0
	TAS2R403	3	900	3.33333
	TAS2R410	3	927	3.23625
	TAS2R411	6	930	6.45161
	TAS2R412	2	993	2.0141
	TAS2R414Ma-1	1	930	1.07527
	TAS2R414Ma-2	6	930	6.45161
	TAS2R415Ma-1	4	930	4.30108
	TAS2R419	3	927	3.23625
Segregating pseudogene	TAS2R5	2	900	2.22222
	TAS2R413	[15]	[930]	[16.13]
Disrupted	TAS2R415Ma-2	6	930	6.45161
	TAS2R418	2	965	2.07254
Numbers in parentheses are values for category (1) or (3) duplicated / multiplicated TAS2R genes (Table 2)
Numbers in [ ] are values for Category (4) congregated sequences with high SNP density but not with high sequencing depth at the 4th or 5th mapping (Table 2)
S: the number of SNP sites in the protein coding region; L: the length of coding sequence; s: SNP density (the number of SNP sites per 1000 bp in the coding region)

## Sheet: Table S8-2
Table S8-2 Final SNP density of ancestral-cercopithcid TAS2R genes in Japanese macaque
Structural category	Gene	Japanese macaque
		S	L	s
Intact	TAS2R1	2	900	2.22222
	TAS2R2	1	915	1.0929
	TAS2R3	0	951	0
	TAS2R4	0	900	0
	TAS2R5	0	900	0
	TAS2R7	0	957	0
	TAS2R8	1	957	1.04493
	TAS2R9	1	936	1.06838
	TAS2R10	1	924	1.08225
	TAS2R13	1	912	1.09649
	TAS2R14	0	960	0
	TAS2R16	1	876	1.14155
	TAS2R20	[5]	[930]	[5.38]
	TAS2R38	0	1002	0
	TAS2R40	0	972	0
	TAS2R41	0	924	0
	TAS2R42	0	945	0
	TAS2R50	2	900	2.22222
	TAS2R60	0	957	0
	TAS2R62	0	956	0
	TAS2R410	1	927	1.07875
	TAS2R411	1	930	1.07527
	TAS2R412	1	993	1.00705
	TAS2R414Ma-1	2	930	2.15054
	TAS2R414Ma-2	0	930	0
	TAS2R415Ma-1	0	930	0
	TAS2R419	0	927	0
Disrupted	TAS2R39	0	1017	0
	TAS2R403	0	900	0
	TAS2R413	1	930	1.07527
	TAS2R415Ma-2	1	930	1.07527
	TAS2R418	1	965	1.03627
Numbers in parentheses are values for category (1) or (3) duplicated / multiplicated TAS2R genes (Table 2)
Numbers in [ ] are values for Category (4) congregated sequences with high SNP density but not with high sequencing depth at the 4th or 5th mapping (Table 2)
S: the number of SNP sites in the protein coding region; L: the length of coding sequence; s: SNP density (the number of SNP sites per 1000 bp in the coding region)

## Sheet: Table S8-3
Table S8-3 Final SNP density of ancestral-cercopithcid TAS2R genes in Celebes crested macaque
Structural category	Gene	Celebes crested macaque
		S	L	s
Intact	TAS2R1	0	900	0
	TAS2R2	3	915	3.27869
	TAS2R3	0	951	0
	TAS2R4	0	900	0
	TAS2R5	0	900	0
	TAS2R7	0	957	0
	TAS2R8	0	957	0
	TAS2R9	7	936	7.47863
	TAS2R10	1	924	1.08225
	TAS2R13	0	912	0
	TAS2R14	0	960	0
	TAS2R16	2	876	2.28311
	TAS2R20	3	930	3.22581
	TAS2R38	1	1002	0.998004
	TAS2R39	7	1017	6.88299
	TAS2R40	0	972	0
	TAS2R41	0	924	0
	TAS2R42	2	945	2.1164
	TAS2R50	3	900	3.33333
	TAS2R60	1	957	1.04493
	TAS2R62	1	956	1.04603
	TAS2R410	0	927	0
	TAS2R413	10	930	10.7527
	TAS2R414Ma-1	[26]	[930]	[27.96]
	TAS2R414Ma-2	(23)	(930)	(24.73)
	TAS2R419	10	927	10.7875
Segregating pseudogene	TAS2R403	3	900	3.33333
	TAS2R411	8	930	8.60215
Disrupted	TAS2R412	7	993	7.04935
	TAS2R415Ma-1	[25]	[930]	[26.88]
	TAS2R415Ma-2	(32)	(930)	(34.41)
	TAS2R418	2	965	2.07254
Numbers in parentheses are values for category (1) or (3) duplicated / multiplicated TAS2R genes (Table 2)
Numbers in [ ] are values for Category (4) congregated sequences with high SNP density but not with high sequencing depth at the 4th or 5th mapping (Table 2)
S: the number of SNP sites in the protein coding region; L: the length of coding sequence; s: SNP density (the number of SNP sites per 1000 bp in the coding region)

## Sheet: Table S8-4
Table S8-4 Final SNP density of ancestral-cercopithcid TAS2R genes in anubis baboon
Structural category	Gene	anubis baboon
		S	L	s
Intact	TAS2R1	0	900	0
	TAS2R2	3	915	3.27869
	TAS2R3	3	951	3.15457
	TAS2R4	0	900	0
	TAS2R5	0	900	0
	TAS2R7	4	957	4.17973
	TAS2R8	1	930	1.07527
	TAS2R9	1	936	1.06838
	TAS2R10Pa-1	0	921	0
	TAS2R10Pa-2	0	925	0
	TAS2R13	6	912	6.57895
	TAS2R14	0	960	0
	TAS2R16	0	876	0
	TAS2R20	0	930	0
	TAS2R38	6	1002	5.98802
	TAS2R39	0	1017	0
	TAS2R40	0	972	0
	TAS2R41	0	924	0
	TAS2R42	2	945	2.1164
	TAS2R50Pa-1	0	900	0
	TAS2R50Pa-2	0	900	0
	TAS2R60	1	957	1.04493
	TAS2R62	1	912	1.09649
	TAS2R410	5	927	5.39374
	TAS2R411	6	930	6.45161
	TAS2R412	0	993	0
	TAS2R413Pa-1	0	960	0
	TAS2R413Pa-2	0	960	0
	TAS2R414Pa-1	6	930	6.45161
	TAS2R414Pa-2	0	930	0
	TAS2R415Pa-1	(23)	(960)	(23.96)
	TAS2R415Pa-2	(20)	(960)	(20.83)
	TAS2R419	2	927	2.1575
	TAS2R418	0	930	0
Disrupted	TAS2R403	0	900	0
Numbers in parentheses are values for category (1) or (3) duplicated / multiplicated TAS2R genes (Table 2)
S: the number of SNP sites in the protein coding region; L: the length of coding sequence; s: SNP density (the number of SNP sites per 1000 bp in the coding region)

## Sheet: Table S8-5
Table S8-5 Final SNP density of ancestral-cercopithcid TAS2R genes in hamadryas baboon
Structural category	Gene	hamadryas baboon
		S	L	s
Intact	TAS2R1	0	900	0
	TAS2R2	1	915	1.0929
	TAS2R3	0	951	0
	TAS2R4	2	900	2.22222
	TAS2R5	0	900	0
	TAS2R7	0	957	0
	TAS2R8	0	930	0
	TAS2R9	2	936	2.13675
	TAS2R10Pa-1	0	921	0
	TAS2R10Pa-2	0	925	0
	TAS2R13	1	912	1.09649
	TAS2R14	0	960	0
	TAS2R16	0	876	0
	TAS2R20	1	930	1.07527
	TAS2R38	0	1002	0
	TAS2R39	4	1017	3.93314
	TAS2R40	0	972	0
	TAS2R41	0	924	0
	TAS2R42	0	945	0
	TAS2R50	0	900	0
	TAS2R60	0	957	0
	TAS2R62	1	912	1.09649
	TAS2R410	3	927	3.23625
	TAS2R411	1	930	1.07527
	TAS2R412	2	993	2.0141
	TAS2R413	2	960	2.08333
	TAS2R414	0	930	0
	TAS2R415	4	960	4.16667
	TAS2R419Pa-1	[5]	[927]	[5.39]
	TAS2R419Pa-2	0	927	0
	TAS2R418	[8]	[930]	[8.60]
Disrupted	TAS2R403	0	900	0
Numbers in parentheses are values for category (1) or (3) duplicated / multiplicated TAS2R genes (Table 2)
Numbers in [ ] are values for Category (4) congregated sequences with high SNP density but not with high sequencing depth at the 4th or 5th mapping (Table 2)
S: the number of SNP sites in the protein coding region; L: the length of coding sequence; s: SNP density (the number of SNP sites per 1000 bp in the coding region)

## Sheet: Table S8-6
Table S8-6 Final SNP density of ancestral-cercopithcid TAS2R genes in patas monkey
Structural category	Gene	patas monkey
		S	L	s
Intact	TAS2R1	0	900	0
	TAS2R2	1	915	1.0929
	TAS2R3	0	951	0
	TAS2R4	0	900	0
	TAS2R5	0	900	0
	TAS2R7	0	957	0
	TAS2R8	1	929	1.07643
	TAS2R10	0	927	0
	TAS2R13	0	912	0
	TAS2R14	2	960	2.08333
	TAS2R16	0	876	0
	TAS2R20	0	930	0
	TAS2R38	1	1002	0.998004
	TAS2R39	5	1017	4.91642
	TAS2R40	1	972	1.02881
	TAS2R41	1	924	1.08225
	TAS2R42	0	945	0
	TAS2R50	0	900	0
	TAS2R60	0	957	0
	TAS2R62	0	924	0
	TAS2R411	[8]	[930]	[8.60]
	TAS2R412	1	993	1.00705
	TAS2R413	0	930	0
	TAS2R414Er-1	[38]	[930]	[40.86]
	TAS2R414Er-2	(30)	(930)	(32.26)
	TAS2R415	(28)	(930)	(30.11)
	TAS2R419	[7]	[927]	[7.55]
	TAS2R418	3	965	3.10881
Segregating pseudogene	TAS2R9	1	936	1.06838
Disrupted	TAS2R403	[8]	[893]	[8.96]
	TAS2R410	0	927	0
Numbers in parentheses are values for category (1) or (3) duplicated / multiplicated TAS2R genes (Table 2)
Numbers in [ ] are values for Category (4) congregated sequences with high SNP density but not with high sequencing depth at the 4th or 5th mapping (Table 2)
S: the number of SNP sites in the protein coding region; L: the length of coding sequence; s: SNP density (the number of SNP sites per 1000 bp in the coding region)

## Sheet: Table S8-7
Table S8-7 Final SNP density of ancestral-cercopithcid TAS2R genes in green monkey
Structural category	Gene	green monkey
		S	L	s
Intact	TAS2R1	3	900	3.33333
	TAS2R2	4	915	4.37158
	TAS2R3	0	951	0
	TAS2R4	0	900	0
	TAS2R5	0	900	0
	TAS2R7	1	957	1.04493
	TAS2R8	4	930	4.30108
	TAS2R9	6	936	6.41026
	TAS2R10	1	924	1.08225
	TAS2R13	0	912	0
	TAS2R14	0	960	0
	TAS2R16	0	876	0
	TAS2R20	0	930	0
	TAS2R38	0	1002	0
	TAS2R39	9	1017	8.84956
	TAS2R40	0	972	0
	TAS2R41	2	924	2.1645
	TAS2R42	0	945	0
	TAS2R50	0	900	0
	TAS2R62	0	924	0
	TAS2R410	0	927	0
	TAS2R411	2	930	2.15054
	TAS2R412	0	993	0
	TAS2R413	4	930	4.30108
	TAS2R414Ch-2	(18)	(930)	(19.35)
	TAS2R419	1	927	1.07875
Segregating pseudogene	TAS2R60	6	957	6.26959
	TAS2R403	2	900	2.22222
	TAS2R414Ch-1	(21)	(930)	(22.58)
	TAS2R415Ch-1	6	930	6.45161
	TAS2R415Ch-2	5	930	5.37634
Disrupted	TAS2R418	2	965	2.07254
Numbers in parentheses are values for category (1) or (3) duplicated / multiplicated TAS2R genes (Table 2)
S: the number of SNP sites in the protein coding region; L: the length of coding sequence; s: SNP density (the number of SNP sites per 1000 bp in the coding region)

## Sheet: Table S8-8
Table S8-8 Final SNP density of ancestral-cercopithcid TAS2R genes in blue monkey
Structural category	Gene	blue monkey
		S	L	s
Intact	TAS2R1	0	900	0
	TAS2R3	0	951	0
	TAS2R4	0	900	0
	TAS2R5	0	900	0
	TAS2R7	1	957	1.04493
	TAS2R8	0	930	0
	TAS2R9	1	936	1.06838
	TAS2R10	0	924	0
	TAS2R13	4	912	4.38596
	TAS2R14	0	960	0
	TAS2R16	0	876	0
	TAS2R20	0	930	0
	TAS2R38	0	1002	0
	TAS2R39	6	1017	5.89971
	TAS2R40	0	972	0
	TAS2R41	0	924	0
	TAS2R42	0	945	0
	TAS2R50	0	900	0
	TAS2R60	0	957	0
	TAS2R62	0	924	0
	TAS2R410	1	927	1.07875
	TAS2R412	0	993	0
	TAS2R413	0	930	0
	TAS2R415Ce-1	[12]	[930]	[12.90]
	TAS2R415Ce-2	5	930	5.37634
	TAS2R419	4	927	4.31499
Segregating pseudogene	TAS2R414	(38)	(930)	(40.86)
Disrupted	TAS2R403	0	907	0
	TAS2R418	0	965	0
Numbers in parentheses are values for category (1) or (3) duplicated / multiplicated TAS2R genes (Table 2)
Numbers in [ ] are values for Category (4) congregated sequences with high SNP density but not with high sequencing depth at the 4th or 5th mapping (Table 2)
S: the number of SNP sites in the protein coding region; L: the length of coding sequence; s: SNP density (the number of SNP sites per 1000 bp in the coding region)

## Sheet: Table S8-9
Table S8-9 Final SNP density of ancestral-cercopithcid TAS2R genes in king colobus
Structural category	Gene	king colobus
		S	L	s
Intact	TAS2R1	0	900	0
	TAS2R2	4	915	4.37158
	TAS2R3	2	951	2.10305
	TAS2R4	0	900	0
	TAS2R5	0	900	0
	TAS2R7	0	957	0
	TAS2R8	0	930	0
	TAS2R9	0	939	0
	TAS2R10	0	924	0
	TAS2R13	0	912	0
	TAS2R16	3	876	3.42466
	TAS2R20	0	930	0
	TAS2R38	0	1002	0
	TAS2R39	0	1017	0
	TAS2R40	1	972	1.02881
	TAS2R41	0	924	0
	TAS2R42	[8]	[945]	[8.47]
	TAS2R50	0	900	0
	TAS2R60	2	957	2.08986
	TAS2R62	2	915	2.18579
	TAS2R410	0	927	0
	TAS2R411	0	930	0
	TAS2R412	[6]	[993]	[6.04]
	TAS2R413	0	930	0
	TAS2R415	0	930	0
Segregating pseudogene	TAS2R419	2	927	2.1575
Disrupted	TAS2R14	0	960	0
	TAS2R414	1	765	1.30719
Numbers in parentheses are values for category (1) or (3) duplicated / multiplicated TAS2R genes (Table 2)
Numbers in [ ] are values for Category (4) congregated sequences with high SNP density but not with high sequencing depth at the 4th or 5th mapping (Table 2)
S: the number of SNP sites in the protein coding region; L: the length of coding sequence; s: SNP density (the number of SNP sites per 1000 bp in the coding region)

## Sheet: Table S8-10
Table S8-10 Final SNP density of ancestral-cercopithcid TAS2R genes in Hanuman langur
Structural category	Gene	Hanuman langur
		S	L	s
Intact	TAS2R1	0	903	0
	TAS2R2	0	915	0
	TAS2R3	2	951	2.10305
	TAS2R4	2	900	2.22222
	TAS2R5	1	900	1.11111
	TAS2R7	0	957	0
	TAS2R8	0	930	0
	TAS2R10	0	924	0
	TAS2R13	1	912	1.09649
	TAS2R14Se-1	(13)	(960)	(13.54)
	TAS2R14Se-2	(15)	(960)	(15.63)
	TAS2R16	1	876	1.14155
	TAS2R20	3	930	3.22581
	TAS2R38	2	1002	1.99601
	TAS2R40	1	972	1.02881
	TAS2R41	1	924	1.08225
	TAS2R42	1	945	1.0582
	TAS2R50	4	900	4.44444
	TAS2R60Se-2	3	957	3.1348
	TAS2R62	1	915	1.0929
	TAS2R410	6	927	6.47249
	TAS2R411	1	930	1.07527
	TAS2R412	0	993	0
	TAS2R413	11	930	11.828
	TAS2R414	7	930	7.52688
	TAS2R415	0	930	0
Segregating pseudogene	TAS2R419	4	927	4.31499
Disrupted	TAS2R39	0	982	0
	TAS2R60Se-1	2	957	2.08986
	TAS2R403	4	811	4.93218
Numbers in parentheses are values for category (1) or (3) duplicated / multiplicated TAS2R genes (Table 2)
S: the number of SNP sites in the protein coding region; L: the length of coding sequence; s: SNP density (the number of SNP sites per 1000 bp in the coding region)
