# Supplementary material for: Reduction of bitter taste receptor gene family in folivorous colobine primates relative to omnivorous cercopithecine primates
Source: Primates. 2024 Apr 11;65(4):311–31. doi: 10.1007/s10329-024-01124-w (PMC11219393; doi:10.1007/s10329-024-01124-w)
Supplement: Supplementary file 12 — Supplementary table 9 (XLSX 12 KB) [file 10329_2024_1124_MOESM12_ESM.xlsx]

## Sheet: Table S9
Table S9. Birth and death of TAS2R genes at the tree branches in Fig. 5
Branch in Fig. 5	Branch name	No. of births	Genes gained by gene duplication	No. of deaths	Genes disrupted	Genes lost
(1)	Cercopithecidae	10	TAS2R10-1, TAS2R10-2 -- from TAS2R10 TAS2R410, TAS2R411, TAS2R412, TAS2R413-1; TAS2R413-2, TAS2R414, TAS2R415, TAS2R418; TAS2R419 -- from TAS2R405 TAS2R403, TAS2R404 -- from TAS2R409	2	TAS2R15 TAS2R404	-
(2)	Cercopithecinae	3	TAS2R50-1, TAS2R50-2 -- from TAS2R50 TAS2R414-1, TAS2R414-2 -- from TAS2R414 TAS2R415-1, TAS2R415-2 -- from TAS2R415	0	-	-
(3)	Colobinae	0	-	4	TAS2R403*	TAS2R10-2 TAS2R413-2 TAS2R418
(4)	Papionini	0	-	0	-	-
(5)	Cercopithecini	1	TAS2R414-1-1, TAS2R414-1-2 -- from TAS2R414-1	4	-	TAS2R10-2 TAS2R50-2 TAS2R413-1 TAS2R414-2
(6)	Macaca	0	-	5	TAS2R415-2, TAS2R418	TAS2R10-2 TAS2R50-2 TAS2R413-1
(7)	Macaca - mulatta, fuscata	0	-	0	-	-
(8)	Papio	1	TAS2R419-1, TAS2R419-2 -- from TAS2R419	1	TAS2R403	-
(9)	Erythrocebus, Chlorocebus	0	-	0	-	-
(10)	rhesus macaque	0	-	0	-	-
(11)	Japanese macaque	0	-	3	TAS2R39 TAS2R403 TAS2R413-2	-
(12)	Celebes crested macaque	2	TAS2R414-2-1, TAS2R414-2-2 -- from TAS2R414-2# TAS2R415-2-1, TAS2R415-2-2 -- from TAS2R415-2#	3	TAS2R412 TAS2R415-1 TAS2R415-2-2	-
(13)	anubis baboon	2	TAS2R415-1-1, TAS2R415-1-2 -- from TAS2R415-1# TAS2R415-2-1, TAS2R415-2-2 -- from TAS2R415-2#	1	-	TAS2R419-1
(14)	hamadryas baboon	0	-	4	-	TAS2R50-2 TAS2R413-1 TAS2R414-2 TAS2R415-1
(15)	patas monkey	1	TAS2R414-1-2-1, TAS2R414-1-2-2 -- from TAS2R414-1-2#	2	TAS2R403 TAS2R410	-
(16)	green monkey	2	TAS2R414-1-1-1, TAS2R414-1-1-2 -- from TAS2R414-1-1# TAS2R414-1-2-1, TAS2R414-1-2-2 -- from TAS2R414-1-2#	2	TAS2R418 TAS2R414-1-1-1	-
(17)	blue monkey	0	-	4	TAS2R403 TAS2R418	TAS2R2 TAS2R411
(18)	king colobus	0	-	2	TAS2R14 TAS2R414	-
(19)	Hanuman langur	4	TAS2R14-1, TAS2R14-2 -- from TAS2R14 TAS2R14-1-1, TAS2R14-1-2 -- from TAS2R14-1# TAS2R14-2-1, TAS2R14-2-2 -- from TAS2R14-2# TAS2R60-1, TAS2R60-2 -- from TAS2R60	3	TAS2R39 TAS2R60-1	TAS2R9
* TAS2R403 was lost thereafter in king colobus
# Duplication events in Category (1) or (3)
