# Supplementary material for: Reduction of bitter taste receptor gene family in folivorous colobine primates relative to omnivorous cercopithecine primates
Source: Primates. 2024 Apr 11;65(4):311–31. doi: 10.1007/s10329-024-01124-w (PMC11219393; doi:10.1007/s10329-024-01124-w)
Supplement: Supplementary file 13 — Supplementary table 10 (XLSX 12 KB) [file 10329_2024_1124_MOESM13_ESM.xlsx]

## Sheet: Table S10
Table S10. Comparison of TAS2R sequence retrieval between WGA and targeted capture (TC)
	rhesus macaque		Japanese macaque		Celebes crested macaque		anubis baboon		hamadryas baboon		patas monkey		green monkey		blue monkey		Hanuman langur
	WGA	TC	WGA	TC	WGA	TC	WGA	TC	WGA	TC	WGA	TC	WGA	TC	WGA	TC	WGA	TC
TAS2R1	I	I	D	I	I	I	I	I	I	I	I	I	I	I	-	I	I	I
TAS2R2	I	I	I	I	I	I	I	I	I	I	I	I	I	I	-	-	I	I
TAS2R3	I	I	I	I	I	I	I	I	D	I	I	I	I	I	-	I	I	I
TAS2R4	I	I	I	I	I	I	I	I	I	I	I	I	I	I	-	I	I	I
TAS2R5	I	S	I	I	I	I	I	I	I	I	I	I	I	I	I	I	I	I
TAS2R7	I	I	I	I	I	I	I	I	I	I	I	I	I	I	-	I	I	I
TAS2R8	I	I	I	I	D	I	I	I	I	I	I	I	I	I	-	I	I	I
TAS2R9	I	I	I	I	I	I	I	I	I	I	I	S	I	I	-	I	-	-
TAS2R10	I	I	I	I	I	I	I	2I	I	2I	I	I	I	I	-	I	I	I
TAS2R13	I	I	I	I	I	I	I	I	I	I	I	I	I	I	I	I	I	I
TAS2R14	I	I	I	I	I	I	I	I	I	I	I	I	I	I	I	I	D	2I
TAS2R16	I	I	I	I	I	I	I	I	I	I	I	I	I	I	I	I	I	I
TAS2R20	I	I	I	I	I	I	I	I	I	I	I	I	I	I	I	I	I	I
TAS2R38	I	I	I	I	D	I	I	I	I	I	I	I	I	I	I	I	I	I
TAS2R39	I	I	D	D	I	I	I	I	I	I	I	I	I	I	I	I	D	D
TAS2R40	I	I	I	I	I	I	I	I	I	I	I	I	I	I	I	I	I	I
TAS2R41	I	I	I	I	I	I	I	I	I	I	I	I	I	I	I	I	I	I
TAS2R42	I	I	I	I	D	I	I	I	I	I	I	I	I	I	I	I	D	I
TAS2R50	I	I	I	I	I	I	I	2I	I	I	I	I	I	I	I	I	I	I
TAS2R60	I	I	I	I	I	I	I	I	I	I	I	I	I	S	I	I	D	I+D
TAS2R62	I	I	I	I	I	I	I	I	I	I	I	I	I	I	I	I	I	I
TAS2R403	I	I	D	D	I	S	D	D	D	D	D	D	I	S	D	D	D	D
TAS2R410	I	I	I	I	I	I	I	I	I	I	D	D	I	I	I	I	I	I
TAS2R411	I	I	I	I	I	S	I	I	I	I	I	I	I	I	-	-	I	I
TAS2R412	I	I	I	I	D	D	I	I	I	I	I	I	I	I	I	I	I	I
TAS2R413	I	S	D	D	I	I	I	2I	I	I	D	I	I	I	I	I	I	I
TAS2R414	2I	2I	2I	2I	2I	2I	I	2I	I	I	-	2I	-	3I+D	I	S	I	I
TAS2R415	I+D	I+D	I+D	I+D	2D	2D	I	2I	I	I	I	I	I	2S	I	2I	I	I
TAS2R418	D	D	D	D	D	D	I	I	I	I	-	I	D	D	D	D	-	-
TAS2R419	I	I	I	I	D	I	I	I	I	2I	I	I	I	I	I	I	I	S
I: intatct; S: segregating pseudogene; D: disrupted; -: absent]
Boxes: TAS2R genes were found intact in TC but disprupted or absent in WGA
