# Supplementary material for: Reduction of bitter taste receptor gene family in folivorous colobine primates relative to omnivorous cercopithecine primates
Source: Primates. 2024 Apr 11;65(4):311–31. doi: 10.1007/s10329-024-01124-w (PMC11219393; doi:10.1007/s10329-024-01124-w)
Supplement: Supplementary file 14 — Supplementary table 11 (XLSX 11 KB) [file 10329_2024_1124_MOESM14_ESM.xlsx]

## Sheet: Sheet1
Table S11. Photo credits of cercopithecid species used in this study
Species	Photographed or provided by	Source
rhesus macaque	Rajesh Balouria	Pixabay
Japanese macaque	Penny Ash	Pixabay
crab-eating macaque	Erik Karits	Pixabay
Tibetan macaque	Katoosha	Shutterstock
pig-tailed macaque	Milan Zygmunt	Shutterstock
Celebes crested macaque	John Leong	Pixabay
drill	Brendan van Son	Shutterstock
sooty mangabey	Tsepova Ekaterina	Shutterstock
anubis baboon	Not specified	Pixabay
hamadryas baboon	Thiago de Paula Oliveira	Pixabay
patas monkey	Scott Walmsley	Shutterstock
green monkey	Image by Felix Brönnimann from https://teefarm.ch/tshirt-drucken/	Pixabay
blue monkey	Not specified	Pixabay
king colobus	Eveline de Bruin	Pixabay
Angolan colobus	Not specified	Pixabay
Ugandan red colobus	Daniel Jaeger	Shutterstock
Hanuman langur	Bishnu Sarangi	Pixabay
François’ langur	Danny Ye	Shutterstock
proboscis monkey	Andre Mouton	Pixabay
golden snub-nosed monkey	LiQiang Wang	Shutterstock
black snub-nosed monkey	Fabio Nodari	Shutterstock
